# Supplementary material for: On the ecological impact of prehistoric hunter-gatherers in Europe: Early Holocene (Mesolithic) and Last Interglacial (Neanderthal) foragers compared
Source: PLoS One. 2025 Oct 22;20(10):e0328218. doi: 10.1371/journal.pone.0328218 (PMC12543167; doi:10.1371/journal.pone.0328218)
Supplement: S2 File — (ZIP) [file pone.0328218.s002.zip]

Archive with 13 entries (9 files):
- Supplementary Data 1/
- Supplementary Data 1/Frequent_scenarios_impact_estimates/
- Supplementary Data 1/Frequent_scenarios_impact_estimates/Openness_scenarios_counts_of_changes_per_agent.csv
- Supplementary Data 1/Frequent_scenarios_impact_estimates/PFT_scenarios_counts_of_changes_per_agent.csv
- Supplementary Data 1/PFT_scenarios/
- Supplementary Data 1/PFT_scenarios/PFT_scenarios_all_types_of_impact.csv
- Supplementary Data 1/PFT_scenarios/PFT_scenarios_climate_megafauna_impact.csv
- Supplementary Data 1/PFT_scenarios/PFT_scenarios_climate_megafauna_natural_fires_impact.csv
- Supplementary Data 1/README_HUMLAND_2.0_SCENARIOS.txt
- Supplementary Data 1/Vegetation_openness_scenarios/
- Supplementary Data 1/Vegetation_openness_scenarios/Openness_scenarios_all_types_of_impact.csv
- Supplementary Data 1/Vegetation_openness_scenarios/Openness_scenarios_climate_megafauna_impact.csv
- Supplementary Data 1/Vegetation_openness_scenarios/Openness_scenarios_climate_megafauna_natural_fires_impact.csv
