# Supplementary material for: On the ecological impact of prehistoric hunter-gatherers in Europe: Early Holocene (Mesolithic) and Last Interglacial (Neanderthal) foragers compared
Source: PLoS One. 2025 Oct 22;20(10):e0328218. doi: 10.1371/journal.pone.0328218 (PMC12543167; doi:10.1371/journal.pone.0328218)
Supplement: S2 File — (ZIP) [file pone.0328218.s002.zip › Supplementary Data 1/Frequent_scenarios_impact_estimates/Openness_scenarios_counts_of_changes_per_agent.csv]

[run number]	Natural_fires	Megafauna_impact	Campsites_to_move	Accessible_radius	Number_of_groups	Time_window	Humans	Openness_criteria_to_burn	Territory_impacted_by_thunderstorms	Movement_frequency_of_campsites	Hunting_pressure	[step]	count patches with [patch_pft_updating = 0]	count patches with [patch_pft_updating = 1]	count patches with [patch_pft_updating = 2]	count patches with [patch_pft_updating = 3]	count patches with [patch_pft_updating = 4]	current_average_openness	current_herbs_burnt	current_shrubs	current_trees	count patches with [last_agent_impacted_pft = 1]	count patches with [last_agent_impacted_pft = 2]	count patches with [last_agent_impacted_pft = 3]	count patches with [last_agent_impacted_pft = 4]	count patches with [last_agent_impacted_openness = 1 ]	count patches with [last_agent_impacted_openness = 2 ]	count patches with [last_agent_impacted_openness = 3 ]	count patches with [last_agent_impacted_openness = 4 ]	starting-seed
1	TRUE	TRUE	0	4	139	Eemian TW2 mesocratic I	TRUE	29	0.04	0	21	0	0	26	0	30728	48801	18.04179258	0	0	100	0	0	79555	0	0	0	79555	0	-1702989036
4	TRUE	TRUE	0	4	139	Eemian TW2 mesocratic I	TRUE	29	0.04	0	21	0	0	26	0	30728	48801	18.04179258	0	0	100	0	0	79555	0	0	0	79555	0	1728687843
2	TRUE	TRUE	0	4	139	Eemian TW2 mesocratic I	TRUE	29	0.04	0	21	0	0	26	0	30728	48801	18.04179258	0	0	100	0	0	79555	0	0	0	79555	0	-591294612
3	TRUE	TRUE	0	4	139	Eemian TW2 mesocratic I	TRUE	29	0.04	0	21	0	0	26	0	30728	48801	18.04179258	0	0	100	0	0	79555	0	0	0	79555	0	-2021531094
1	TRUE	TRUE	0	4	139	Eemian TW2 mesocratic I	TRUE	29	0.04	0	21	1	128	26	0	30683	48718	18.52891903	0.234925607	0	99.76507439	128	0	79427	0	128	0	79427	0	-1702989036
4	TRUE	TRUE	0	4	139	Eemian TW2 mesocratic I	TRUE	29	0.04	0	21	1	131	26	0	30683	48715	18.45702246	0.156617071	0	99.84338293	131	0	79424	0	131	0	79424	0	1728687843
5	TRUE	TRUE	0	4	139	Eemian TW2 mesocratic I	TRUE	29	0.04	0	21	0	0	26	0	30728	48801	18.04179258	0	0	100	0	0	79555	0	0	0	79555	0	-417052123
2	TRUE	TRUE	0	4	139	Eemian TW2 mesocratic I	TRUE	29	0.04	0	21	1	125	26	0	30689	48715	18.40349302	0.078308536	0	99.92169146	125	0	79430	0	125	0	79430	0	-591294612
4	TRUE	TRUE	0	4	139	Eemian TW2 mesocratic I	TRUE	29	0.04	0	21	2	262	26	0	30633	48634	18.86651122	0.313234143	0	99.68676586	262	0	79293	0	262	0	79293	0	1728687843
3	TRUE	TRUE	0	4	139	Eemian TW2 mesocratic I	TRUE	29	0.04	0	21	1	123	26	0	30675	48731	18.33373557	0	0	100	123	0	79432	0	123	0	79432	0	-2021531094
1	TRUE	TRUE	0	4	139	Eemian TW2 mesocratic I	TRUE	29	0.04	0	21	2	256	26	0	30639	48634	18.94686066	0.391542678	0	99.60845732	256	0	79299	0	256	0	79299	0	-1702989036
5	TRUE	TRUE	0	4	139	Eemian TW2 mesocratic I	TRUE	29	0.04	0	21	1	128	26	0	30676	48725	18.401224	0.078308536	0	99.92169146	128	0	79427	0	128	0	79427	0	-417052123
2	TRUE	TRUE	0	4	139	Eemian TW2 mesocratic I	TRUE	29	0.04	0	21	2	250	26	0	30649	48630	18.75972745	0.156617071	0	99.84338293	250	0	79305	0	250	0	79305	0	-591294612
4	TRUE	TRUE	0	4	139	Eemian TW2 mesocratic I	TRUE	29	0.04	0	21	3	376	26	0	30592	48561	19.21405511	0.391542678	0	99.60845732	376	0	79179	0	376	0	79179	0	1728687843
1	TRUE	TRUE	0	4	139	Eemian TW2 mesocratic I	TRUE	29	0.04	0	21	3	365	26	0	30603	48561	19.42672243	0.626468285	0	99.37353171	365	0	79190	0	365	0	79190	0	-1702989036
3	TRUE	TRUE	0	4	139	Eemian TW2 mesocratic I	TRUE	29	0.04	0	21	2	245	26	0	30621	48663	18.689023	0.078308536	0	99.92169146	245	0	79310	0	245	0	79310	0	-2021531094
5	TRUE	TRUE	0	4	139	Eemian TW2 mesocratic I	TRUE	29	0.04	0	21	2	258	26	0	30623	48648	18.75526939	0.156617071	0	99.84338293	258	0	79297	0	258	0	79297	0	-417052123
4	TRUE	TRUE	0	4	139	Eemian TW2 mesocratic I	TRUE	29	0.04	0	21	4	481	26	0	30559	48489	19.49103744	0.391542678	0	99.60845732	481	0	79074	0	481	0	79074	0	1728687843
1	TRUE	TRUE	0	4	139	Eemian TW2 mesocratic I	TRUE	29	0.04	0	21	4	464	26	0	30572	48493	19.76690716	0.704776821	0	99.29522318	464	0	79091	0	464	0	79091	0	-1702989036
2	TRUE	TRUE	0	4	139	Eemian TW2 mesocratic I	TRUE	29	0.04	0	21	3	356	26	0	30617	48556	19.1105218	0.234925607	0	99.76507439	356	0	79199	0	356	0	79199	0	-591294612
3	TRUE	TRUE	0	4	139	Eemian TW2 mesocratic I	TRUE	29	0.04	0	21	3	348	26	0	30575	48606	19.03934243	0.156617071	0	99.84338293	348	0	79207	0	348	0	79207	0	-2021531094
5	TRUE	TRUE	0	4	139	Eemian TW2 mesocratic I	TRUE	29	0.04	0	21	3	370	26	0	30578	48581	19.10360758	0.234925607	0	99.76507439	370	0	79185	0	370	0	79185	0	-417052123
1	TRUE	TRUE	0	4	139	Eemian TW2 mesocratic I	TRUE	29	0.04	0	21	5	561	26	0	30533	48435	20.09947486	0.783085356	0	99.21691464	561	0	78994	0	561	0	78994	0	-1702989036
4	TRUE	TRUE	0	4	139	Eemian TW2 mesocratic I	TRUE	29	0.04	0	21	5	574	26	0	30529	48426	19.76476514	0.391542678	0	99.60845732	574	0	78981	0	574	0	78981	0	1728687843
3	TRUE	TRUE	0	4	139	Eemian TW2 mesocratic I	TRUE	29	0.04	0	21	4	451	26	0	30530	48548	19.38482468	0.234925607	0	99.76507439	451	0	79104	0	451	0	79104	0	-2021531094
5	TRUE	TRUE	0	4	139	Eemian TW2 mesocratic I	TRUE	29	0.04	0	21	4	470	26	0	30537	48522	19.37975943	0.234925607	0	99.76507439	470	0	79085	0	470	0	79085	0	-417052123
2	TRUE	TRUE	0	4	139	Eemian TW2 mesocratic I	TRUE	29	0.04	0	21	4	463	26	0	30584	48482	19.45573343	0.313234143	0	99.68676586	463	0	79092	0	463	0	79092	0	-591294612
1	TRUE	TRUE	0	4	139	Eemian TW2 mesocratic I	TRUE	29	0.04	0	21	6	651	26	0	30499	48379	20.42370325	0.861393892	0	99.13860611	651	0	78904	0	651	0	78904	0	-1702989036
3	TRUE	TRUE	0	4	139	Eemian TW2 mesocratic I	TRUE	29	0.04	0	21	5	542	26	0	30488	48499	19.65910447	0.234925607	0	99.76507439	542	0	79013	0	542	0	79013	0	-2021531094
4	TRUE	TRUE	0	4	139	Eemian TW2 mesocratic I	TRUE	29	0.04	0	21	6	669	26	0	30497	48363	20.09285425	0.469851214	0	99.53014879	669	0	78886	0	669	0	78886	0	1728687843
5	TRUE	TRUE	0	4	139	Eemian TW2 mesocratic I	TRUE	29	0.04	0	21	5	564	26	0	30497	48468	19.65273982	0.234925607	0	99.76507439	564	0	78991	0	564	0	78991	0	-417052123
1	TRUE	TRUE	0	4	139	Eemian TW2 mesocratic I	TRUE	29	0.04	0	21	7	736	26	0	30467	48326	20.80395826	1.018010963	0	98.98198904	735	1	78819	0	735	1	78819	0	-1702989036
2	TRUE	TRUE	0	4	139	Eemian TW2 mesocratic I	TRUE	29	0.04	0	21	5	553	26	0	30562	48414	19.72677955	0.313234143	0	99.68676586	553	0	79002	0	553	0	79002	0	-591294612
3	TRUE	TRUE	0	4	139	Eemian TW2 mesocratic I	TRUE	29	0.04	0	21	6	624	26	0	30448	48457	19.99641252	0.313234143	0	99.68676586	624	0	78931	0	624	0	78931	0	-2021531094
5	TRUE	TRUE	0	4	139	Eemian TW2 mesocratic I	TRUE	29	0.04	0	21	6	652	26	0	30462	48415	19.92259391	0.234925607	0	99.76507439	652	0	78903	0	652	0	78903	0	-417052123
4	TRUE	TRUE	0	4	139	Eemian TW2 mesocratic I	TRUE	29	0.04	0	21	7	760	26	0	30467	48302	20.35959145	0.469851214	0	99.53014879	759	1	78795	0	759	1	78795	0	1728687843
1	TRUE	TRUE	0	4	139	Eemian TW2 mesocratic I	TRUE	29	0.04	0	21	8	731	109	0	30433	48282	21.17999127	1.174628034	0	98.82537197	810	1	78744	0	810	1	78744	0	-1702989036
3	TRUE	TRUE	0	4	139	Eemian TW2 mesocratic I	TRUE	29	0.04	0	21	7	704	26	0	30413	48412	20.32903225	0.391542678	0	99.60845732	704	0	78851	0	704	0	78851	0	-2021531094
2	TRUE	TRUE	0	4	139	Eemian TW2 mesocratic I	TRUE	29	0.04	0	21	6	637	26	0	30533	48359	20.19206816	0.548159749	0	99.45184025	637	0	78918	0	637	0	78918	0	-591294612
5	TRUE	TRUE	0	4	139	Eemian TW2 mesocratic I	TRUE	29	0.04	0	21	7	731	26	0	30437	48361	20.25865437	0.313234143	0	99.68676586	731	0	78824	0	731	0	78824	0	-417052123
1	TRUE	TRUE	0	4	139	Eemian TW2 mesocratic I	TRUE	29	0.04	0	21	9	728	187	0	30400	48240	21.62058329	1.409553641	0	98.59044636	883	1	78671	0	883	1	78671	0	-1702989036
4	TRUE	TRUE	0	4	139	Eemian TW2 mesocratic I	TRUE	29	0.04	0	21	8	743	117	0	30438	48257	20.6884582	0.548159749	0	99.45184025	830	1	78724	0	830	1	78724	0	1728687843
3	TRUE	TRUE	0	4	139	Eemian TW2 mesocratic I	TRUE	29	0.04	0	21	8	716	103	0	30368	48368	20.65730563	0.469851214	0	99.53014879	790	0	78765	0	790	0	78765	0	-2021531094
5	TRUE	TRUE	0	4	139	Eemian TW2 mesocratic I	TRUE	29	0.04	0	21	8	728	113	0	30403	48311	20.52080866	0.313234143	0	99.68676586	812	0	78743	0	812	0	78743	0	-417052123
1	TRUE	TRUE	0	4	139	Eemian TW2 mesocratic I	TRUE	29	0.04	0	21	10	724	258	0	30372	48201	22.05274736	1.644479248	0	98.35552075	948	1	78599	7	948	1	78238	368	-1702989036
2	TRUE	TRUE	0	4	139	Eemian TW2 mesocratic I	TRUE	29	0.04	0	21	7	711	26	0	30511	48307	20.59028314	0.704776821	0	99.29522318	711	0	78844	0	711	0	78844	0	-591294612
4	TRUE	TRUE	0	4	139	Eemian TW2 mesocratic I	TRUE	29	0.04	0	21	9	733	201	0	30412	48209	20.94801199	0.548159749	0	99.45184025	901	2	78652	0	901	2	78652	0	1728687843
3	TRUE	TRUE	0	4	139	Eemian TW2 mesocratic I	TRUE	29	0.04	0	21	9	713	185	0	30331	48326	20.91516231	0.469851214	0	99.53014879	867	0	78688	0	867	0	78688	0	-2021531094
1	TRUE	TRUE	0	4	139	Eemian TW2 mesocratic I	TRUE	29	0.04	0	21	11	714	324	0	30352	48165	22.41368883	1.801096319	0	98.19890368	959	1	78543	52	875	1	77978	701	-1702989036
5	TRUE	TRUE	0	4	139	Eemian TW2 mesocratic I	TRUE	29	0.04	0	21	9	720	204	0	30370	48261	20.78000394	0.313234143	0	99.68676586	892	1	78662	0	892	1	78662	0	-417052123
2	TRUE	TRUE	0	4	139	Eemian TW2 mesocratic I	TRUE	29	0.04	0	21	8	703	113	0	30489	48250	20.91294446	0.783085356	0	99.21691464	787	0	78768	0	787	0	78768	0	-591294612
4	TRUE	TRUE	0	4	139	Eemian TW2 mesocratic I	TRUE	29	0.04	0	21	10	726	279	0	30384	48166	21.26910486	0.626468285	0	99.37353171	970	2	78576	7	970	2	78216	367	1728687843
3	TRUE	TRUE	0	4	139	Eemian TW2 mesocratic I	TRUE	29	0.04	0	21	10	721	256	0	30298	48280	21.17008903	0.469851214	0	99.53014879	944	0	78604	7	944	0	78243	368	-2021531094
1	TRUE	TRUE	0	4	139	Eemian TW2 mesocratic I	TRUE	29	0.04	0	21	12	713	383	0	30334	48125	22.82726919	2.036021926	0	97.96397807	967	1	78485	102	806	1	77369	1379	-1702989036
5	TRUE	TRUE	0	4	139	Eemian TW2 mesocratic I	TRUE	29	0.04	0	21	10	709	283	0	30340	48223	21.03628181	0.313234143	0	99.68676586	958	1	78589	7	958	1	78228	368	-417052123
4	TRUE	TRUE	0	4	139	Eemian TW2 mesocratic I	TRUE	29	0.04	0	21	11	727	349	0	30355	48124	21.58603332	0.704776821	0	99.29522318	1001	2	78505	47	909	2	77941	703	1728687843
2	TRUE	TRUE	0	4	139	Eemian TW2 mesocratic I	TRUE	29	0.04	0	21	9	697	198	0	30463	48197	21.16695853	0.783085356	0	99.21691464	864	0	78691	0	864	0	78691	0	-591294612
3	TRUE	TRUE	0	4	139	Eemian TW2 mesocratic I	TRUE	29	0.04	0	21	11	719	321	0	30267	48248	21.48791544	0.548159749	0	99.45184025	961	0	78541	53	884	0	77976	695	-2021531094
1	TRUE	TRUE	0	4	139	Eemian TW2 mesocratic I	TRUE	29	0.04	0	21	13	714	440	0	30318	48083	23.11570748	2.114330462	0	97.88566954	986	2	78427	140	754	2	75965	2834	-1702989036
4	TRUE	TRUE	0	4	139	Eemian TW2 mesocratic I	TRUE	29	0.04	0	21	12	727	406	0	30339	48083	21.8983741	0.783085356	0	99.21691464	1011	2	78448	94	836	2	77329	1388	1728687843
5	TRUE	TRUE	0	4	139	Eemian TW2 mesocratic I	TRUE	29	0.04	0	21	11	715	352	0	30321	48167	21.35646227	0.391542678	0	99.60845732	992	1	78514	48	904	1	77950	700	-417052123
2	TRUE	TRUE	0	4	139	Eemian TW2 mesocratic I	TRUE	29	0.04	0	21	10	695	270	0	30443	48147	21.55246542	0.939702428	0	99.06029757	931	1	78616	7	931	1	78255	368	-591294612
3	TRUE	TRUE	0	4	139	Eemian TW2 mesocratic I	TRUE	29	0.04	0	21	12	732	377	0	30238	48208	21.80129057	0.626468285	0	99.37353171	990	0	78472	93	831	0	77352	1372	-2021531094
1	TRUE	TRUE	0	4	139	Eemian TW2 mesocratic I	TRUE	29	0.04	0	21	14	720	493	0	30294	48048	23.52756983	2.349256069	0	97.65074393	1012	2	78368	173	714	2	74132	4707	-1702989036
4	TRUE	TRUE	0	4	139	Eemian TW2 mesocratic I	TRUE	29	0.04	0	21	13	724	472	0	30314	48045	22.14323752	0.783085356	0	99.21691464	1037	3	78385	130	784	3	75911	2857	1728687843
5	TRUE	TRUE	0	4	139	Eemian TW2 mesocratic I	TRUE	29	0.04	0	21	12	721	417	0	30295	48122	21.60510746	0.391542678	0	99.60845732	1024	1	78443	87	846	1	77316	1392	-417052123
4	TRUE	TRUE	0	4	139	Eemian TW2 mesocratic I	TRUE	29	0.04	0	21	14	727	530	0	30296	48002	22.44915297	0.861393892	0	99.13860611	1063	3	78324	165	740	3	74062	4750	1728687843
3	TRUE	TRUE	0	4	139	Eemian TW2 mesocratic I	TRUE	29	0.04	0	21	13	741	427	0	30210	48177	22.10332109	0.704776821	0	99.29522318	1015	2	78413	125	785	2	75933	2835	-2021531094
1	TRUE	TRUE	0	4	139	Eemian TW2 mesocratic I	TRUE	29	0.04	0	21	15	724	541	0	30274	48016	23.87321841	2.50587314	0	97.49412686	1023	4	78316	212	666	4	71846	7039	-1702989036
2	TRUE	TRUE	0	4	139	Eemian TW2 mesocratic I	TRUE	29	0.04	0	21	11	683	344	0	30424	48104	21.79859468	0.939702428	0	99.06029757	954	2	78554	45	867	2	77989	697	-591294612
5	TRUE	TRUE	0	4	139	Eemian TW2 mesocratic I	TRUE	29	0.04	0	21	13	712	480	0	30274	48089	21.8510114	0.391542678	0	99.60845732	1045	1	78389	120	788	1	75896	2870	-417052123
1	TRUE	TRUE	0	4	139	Eemian TW2 mesocratic I	TRUE	29	0.04	0	21	16	719	588	0	30261	47987	24.21460057	2.662490211	0	97.33750979	1031	4	78274	246	617	4	69436	9498	-1702989036
3	TRUE	TRUE	0	4	139	Eemian TW2 mesocratic I	TRUE	29	0.04	0	21	14	752	477	0	30174	48152	22.34360785	0.704776821	0	99.29522318	1038	2	78352	163	743	2	74100	4710	-2021531094
4	TRUE	TRUE	0	4	139	Eemian TW2 mesocratic I	TRUE	29	0.04	0	21	15	732	579	0	30279	47965	22.74481846	0.939702428	0	99.06029757	1080	3	78270	202	700	3	71729	7123	1728687843
2	TRUE	TRUE	0	4	139	Eemian TW2 mesocratic I	TRUE	29	0.04	0	21	12	673	410	0	30402	48070	22.04205475	0.939702428	0	99.06029757	970	2	78498	85	798	2	77374	1381	-591294612
5	TRUE	TRUE	0	4	139	Eemian TW2 mesocratic I	TRUE	29	0.04	0	21	14	717	538	0	30254	48046	22.0942116	0.391542678	0	99.60845732	1077	1	78326	151	751	1	74068	4735	-417052123
1	TRUE	TRUE	0	4	139	Eemian TW2 mesocratic I	TRUE	29	0.04	0	21	17	724	633	0	30236	47962	24.55440333	2.819107283	0	97.18089272	1046	4	78224	281	580	3	67317	11655	-1702989036
3	TRUE	TRUE	0	4	139	Eemian TW2 mesocratic I	TRUE	29	0.04	0	21	15	762	525	0	30143	48125	22.63853137	0.783085356	0	99.21691464	1060	2	78294	199	709	2	71809	7035	-2021531094
4	TRUE	TRUE	0	4	139	Eemian TW2 mesocratic I	TRUE	29	0.04	0	21	16	749	628	0	30257	47921	23.16430325	1.174628034	0	98.82537197	1116	3	78204	232	670	3	69279	9603	1728687843
2	TRUE	TRUE	0	4	139	Eemian TW2 mesocratic I	TRUE	29	0.04	0	21	13	671	468	0	30380	48036	22.28288043	0.939702428	0	99.06029757	992	2	78442	119	748	2	75973	2832	-591294612
5	TRUE	TRUE	0	4	139	Eemian TW2 mesocratic I	TRUE	29	0.04	0	21	15	722	595	0	30232	48006	22.40295758	0.469851214	0	99.53014879	1109	1	78264	181	718	1	71761	7075	-417052123
1	TRUE	TRUE	0	4	139	Eemian TW2 mesocratic I	TRUE	29	0.04	0	21	18	730	669	0	30220	47936	24.88353461	2.975724354	0	97.02427565	1061	4	78182	308	547	3	65085	13920	-1702989036
3	TRUE	TRUE	0	4	139	Eemian TW2 mesocratic I	TRUE	29	0.04	0	21	16	775	575	0	30116	48089	22.93007299	0.861393892	0	99.13860611	1090	2	78231	232	689	2	69381	9483	-2021531094
4	TRUE	TRUE	0	4	139	Eemian TW2 mesocratic I	TRUE	29	0.04	0	21	17	753	673	0	30240	47889	23.5210225	1.331245106	0	98.66875489	1128	4	78155	268	625	3	67165	11762	1728687843
2	TRUE	TRUE	0	4	139	Eemian TW2 mesocratic I	TRUE	29	0.04	0	21	14	677	521	0	30359	47998	22.58473884	1.018010963	0	98.98198904	1018	2	78383	152	700	2	74152	4701	-591294612
1	TRUE	TRUE	0	4	139	Eemian TW2 mesocratic I	TRUE	29	0.04	0	21	19	735	709	0	30202	47909	25.1447243	3.05403289	0	96.94596711	1075	4	78137	339	514	3	62668	16370	-1702989036
5	TRUE	TRUE	0	4	139	Eemian TW2 mesocratic I	TRUE	29	0.04	0	21	16	720	650	0	30213	47972	22.77186758	0.626468285	0	99.37353171	1136	1	78211	207	682	1	69341	9531	-417052123
4	TRUE	TRUE	0	4	139	Eemian TW2 mesocratic I	TRUE	29	0.04	0	21	18	760	716	0	30231	47848	23.74576404	1.331245106	0	98.66875489	1156	4	78105	290	604	3	64903	14045	1728687843
3	TRUE	TRUE	0	4	139	Eemian TW2 mesocratic I	TRUE	29	0.04	0	21	17	777	624	0	30093	48061	23.21823552	0.939702428	0	99.06029757	1108	2	78180	265	657	2	67270	11626	-2021531094
1	TRUE	TRUE	0	4	139	Eemian TW2 mesocratic I	TRUE	29	0.04	0	21	20	732	750	0	30191	47882	25.40415184	3.132341425	0	96.86765857	1093	4	78099	359	487	3	60203	18862	-1702989036
2	TRUE	TRUE	0	4	139	Eemian TW2 mesocratic I	TRUE	29	0.04	0	21	15	674	575	0	30340	47966	22.82010025	1.018010963	0	98.98198904	1044	2	78332	177	660	2	71850	7043	-591294612
5	TRUE	TRUE	0	4	139	Eemian TW2 mesocratic I	TRUE	29	0.04	0	21	17	736	693	0	30191	47935	23.00150698	0.626468285	0	99.37353171	1171	1	78152	231	659	1	67207	11688	-417052123
4	TRUE	TRUE	0	4	139	Eemian TW2 mesocratic I	TRUE	29	0.04	0	21	19	767	760	0	30217	47811	24.02933807	1.409553641	0	98.59044636	1179	4	78054	318	579	2	62503	16471	1728687843
3	TRUE	TRUE	0	4	139	Eemian TW2 mesocratic I	TRUE	29	0.04	0	21	18	774	664	0	30077	48040	23.44629547	0.939702428	0	99.06029757	1107	2	78143	303	608	2	65028	13917	-2021531094
1	TRUE	TRUE	0	4	139	Eemian TW2 mesocratic I	TRUE	29	0.04	0	21	21	729	789	0	30175	47862	25.60130009	3.132341425	0	96.86765857	1106	4	78063	382	464	3	57585	21503	-1702989036
4	TRUE	TRUE	0	4	139	Eemian TW2 mesocratic I	TRUE	29	0.04	0	21	20	769	803	0	30205	47778	24.30965063	1.487862177	0	98.51213782	1197	7	78009	342	552	5	60057	18941	1728687843
5	TRUE	TRUE	0	4	139	Eemian TW2 mesocratic I	TRUE	29	0.04	0	21	18	725	754	0	30172	47904	23.22874862	0.626468285	0	99.37353171	1196	2	78102	255	627	2	64954	13972	-417052123
2	TRUE	TRUE	0	4	139	Eemian TW2 mesocratic I	TRUE	29	0.04	0	21	16	665	631	0	30320	47939	23.05292797	1.018010963	0	98.98198904	1064	2	78285	204	622	2	69403	9528	-591294612
3	TRUE	TRUE	0	4	139	Eemian TW2 mesocratic I	TRUE	29	0.04	0	21	19	775	715	0	30054	48011	23.72839355	1.018010963	0	98.98198904	1127	2	78091	335	578	2	62594	16381	-2021531094
4	TRUE	TRUE	0	4	139	Eemian TW2 mesocratic I	TRUE	29	0.04	0	21	21	756	850	0	30192	47757	24.58750548	1.566170713	0	98.43382929	1200	7	77975	373	512	5	57444	21594	1728687843
1	TRUE	TRUE	0	4	139	Eemian TW2 mesocratic I	TRUE	29	0.04	0	21	22	726	829	0	30158	47842	25.79647124	3.132341425	0	96.86765857	1120	5	78026	404	438	4	55019	24094	-1702989036
5	TRUE	TRUE	0	4	139	Eemian TW2 mesocratic I	TRUE	29	0.04	0	21	19	725	806	0	30153	47871	23.4536227	0.626468285	0	99.37353171	1217	2	78050	286	594	1	62519	16441	-417052123
2	TRUE	TRUE	0	4	139	Eemian TW2 mesocratic I	TRUE	29	0.04	0	21	17	653	679	0	30308	47915	23.28325495	1.018010963	0	98.98198904	1076	2	78249	228	581	2	67314	11658	-591294612
3	TRUE	TRUE	0	4	139	Eemian TW2 mesocratic I	TRUE	29	0.04	0	21	20	777	756	0	30038	47984	23.95088949	1.018010963	0	98.98198904	1142	2	78048	363	544	2	60120	18889	-2021531094
4	TRUE	TRUE	0	4	139	Eemian TW2 mesocratic I	TRUE	29	0.04	0	21	22	759	888	0	30182	47726	24.86416563	1.644479248	0	98.35552075	1224	7	77934	390	492	5	54886	24172	1728687843
1	TRUE	TRUE	0	4	139	Eemian TW2 mesocratic I	TRUE	29	0.04	0	21	23	723	861	0	30152	47819	26.10476594	3.288958496	0	96.7110415	1129	5	77997	424	407	3	52820	26325	-1702989036
5	TRUE	TRUE	0	4	139	Eemian TW2 mesocratic I	TRUE	29	0.04	0	21	20	726	843	0	30141	47845	23.67615907	0.626468285	0	99.37353171	1232	2	78012	309	566	1	60048	18940	-417052123
2	TRUE	TRUE	0	4	139	Eemian TW2 mesocratic I	TRUE	29	0.04	0	21	18	643	725	0	30292	47895	23.51111372	1.018010963	0	98.98198904	1090	2	78213	250	541	2	65077	13935	-591294612
3	TRUE	TRUE	0	4	139	Eemian TW2 mesocratic I	TRUE	29	0.04	0	21	21	775	798	0	30019	47963	24.17096557	1.018010963	0	98.98198904	1155	3	78008	389	517	3	57507	21528	-2021531094
4	TRUE	TRUE	0	4	139	Eemian TW2 mesocratic I	TRUE	29	0.04	0	21	23	749	931	0	30175	47700	25.13723951	1.722787784	0	98.27721222	1234	7	77901	413	460	4	52691	26400	1728687843
1	TRUE	TRUE	0	4	139	Eemian TW2 mesocratic I	TRUE	29	0.04	0	21	24	729	895	0	30139	47792	26.35247135	3.367267032	0	96.63273297	1145	6	77957	447	384	4	51027	28140	-1702989036
5	TRUE	TRUE	0	4	139	Eemian TW2 mesocratic I	TRUE	29	0.04	0	21	21	720	888	0	30126	47821	23.89638718	0.626468285	0	99.37353171	1254	2	77973	326	527	1	57452	21575	-417052123
2	TRUE	TRUE	0	4	139	Eemian TW2 mesocratic I	TRUE	29	0.04	0	21	19	651	764	0	30274	47866	23.73653634	1.018010963	0	98.98198904	1111	2	78166	276	506	2	62653	16394	-591294612
3	TRUE	TRUE	0	4	139	Eemian TW2 mesocratic I	TRUE	29	0.04	0	21	22	771	837	0	30003	47944	24.38865583	1.018010963	0	98.98198904	1168	3	77973	411	479	3	54932	24141	-2021531094
4	TRUE	TRUE	0	4	139	Eemian TW2 mesocratic I	TRUE	29	0.04	0	21	24	759	964	0	30157	47675	25.34235808	1.722787784	0	98.27721222	1260	7	77858	430	439	4	50899	28213	1728687843
1	TRUE	TRUE	0	4	139	Eemian TW2 mesocratic I	TRUE	29	0.04	0	21	25	719	929	0	30133	47774	26.72026471	3.602192639	0	96.39780736	1157	6	77933	459	358	2	49324	29871	-1702989036
5	TRUE	TRUE	0	4	139	Eemian TW2 mesocratic I	TRUE	29	0.04	0	21	22	717	931	0	30109	47798	24.18185978	0.704776821	0	99.29522318	1271	2	77933	349	492	1	54894	24168	-417052123
2	TRUE	TRUE	0	4	139	Eemian TW2 mesocratic I	TRUE	29	0.04	0	21	20	655	802	0	30262	47836	23.95955447	1.018010963	0	98.98198904	1133	2	78124	296	481	1	60182	18891	-591294612
3	TRUE	TRUE	0	4	139	Eemian TW2 mesocratic I	TRUE	29	0.04	0	21	23	765	883	0	29987	47920	24.65979524	1.096319499	0	98.9036805	1187	3	77933	432	459	1	52709	26386	-2021531094
4	TRUE	TRUE	0	4	139	Eemian TW2 mesocratic I	TRUE	29	0.04	0	21	25	754	1003	0	30144	47654	25.54530007	1.722787784	0	98.27721222	1277	8	77824	446	418	5	49194	29938	1728687843
1	TRUE	TRUE	0	4	139	Eemian TW2 mesocratic I	TRUE	29	0.04	0	21	26	712	962	0	30127	47754	27.03056687	3.75880971	0	96.24119029	1173	6	77907	469	342	2	47750	31461	-1702989036
3	TRUE	TRUE	0	4	139	Eemian TW2 mesocratic I	TRUE	29	0.04	0	21	24	764	915	0	29971	47905	24.87221508	1.096319499	0	98.9036805	1196	3	77902	454	426	1	50913	28215	-2021531094
5	TRUE	TRUE	0	4	139	Eemian TW2 mesocratic I	TRUE	29	0.04	0	21	23	722	969	0	30099	47765	24.39589088	0.704776821	0	99.29522318	1294	2	77890	369	478	1	52696	26380	-417052123
2	TRUE	TRUE	0	4	139	Eemian TW2 mesocratic I	TRUE	29	0.04	0	21	21	655	845	0	30242	47813	24.18019932	1.018010963	0	98.98198904	1157	2	78081	315	460	0	57546	21549	-591294612
4	TRUE	TRUE	0	4	139	Eemian TW2 mesocratic I	TRUE	29	0.04	0	21	26	751	1041	0	30131	47632	25.81005146	1.801096319	0	98.19890368	1288	9	77789	469	386	6	47617	31546	1728687843
1	TRUE	TRUE	0	4	139	Eemian TW2 mesocratic I	TRUE	29	0.04	0	21	27	712	995	0	30115	47733	27.33547402	3.915426782	0	96.08457322	1187	8	77874	486	322	4	46228	33001	-1702989036
3	TRUE	TRUE	0	4	139	Eemian TW2 mesocratic I	TRUE	29	0.04	0	21	25	774	941	0	29957	47883	25.08235448	1.096319499	0	98.9036805	1213	3	77866	473	404	1	49187	29963	-2021531094
5	TRUE	TRUE	0	4	139	Eemian TW2 mesocratic I	TRUE	29	0.04	0	21	24	710	1015	0	30087	47743	24.67676266	0.783085356	0	99.21691464	1307	2	77856	390	446	1	50910	28198	-417052123
4	TRUE	TRUE	0	4	139	Eemian TW2 mesocratic I	TRUE	29	0.04	0	21	27	752	1075	0	30117	47611	26.13269515	1.957713391	0	98.04228661	1306	9	77754	486	372	5	46120	33058	1728687843
2	TRUE	TRUE	0	4	139	Eemian TW2 mesocratic I	TRUE	29	0.04	0	21	22	661	879	0	30224	47791	24.3985017	1.018010963	0	98.98198904	1176	2	78041	336	440	0	54973	24142	-591294612
1	TRUE	TRUE	0	4	139	Eemian TW2 mesocratic I	TRUE	29	0.04	0	21	28	725	1022	0	30105	47703	27.62751428	4.072043853	0	95.92795615	1214	10	77834	497	315	6	44835	34399	-1702989036
3	TRUE	TRUE	0	4	139	Eemian TW2 mesocratic I	TRUE	29	0.04	0	21	26	767	978	0	29942	47868	25.29024533	1.096319499	0	98.9036805	1225	4	77836	490	370	2	47595	31588	-2021531094
5	TRUE	TRUE	0	4	139	Eemian TW2 mesocratic I	TRUE	29	0.04	0	21	25	696	1056	0	30075	47728	24.88454604	0.783085356	0	99.21691464	1312	5	77829	409	408	4	49185	29958	-417052123
4	TRUE	TRUE	0	4	139	Eemian TW2 mesocratic I	TRUE	29	0.04	0	21	28	755	1102	0	30105	47593	26.38979792	2.036021926	0	97.96397807	1322	9	77724	500	349	5	44755	34446	1728687843
2	TRUE	TRUE	0	4	139	Eemian TW2 mesocratic I	TRUE	29	0.04	0	21	23	660	911	0	30218	47766	24.61449198	1.018010963	0	98.98198904	1186	2	78010	357	412	0	52773	26370	-591294612
1	TRUE	TRUE	0	4	139	Eemian TW2 mesocratic I	TRUE	29	0.04	0	21	29	739	1048	0	30098	47670	27.86528815	4.150352388	0	95.84964761	1237	11	77794	513	305	7	43553	35690	-1702989036
3	TRUE	TRUE	0	4	139	Eemian TW2 mesocratic I	TRUE	29	0.04	0	21	27	761	1015	0	29928	47851	25.49591899	1.096319499	0	98.9036805	1236	4	77805	510	349	2	46077	33127	-2021531094
4	TRUE	TRUE	0	4	139	Eemian TW2 mesocratic I	TRUE	29	0.04	0	21	29	764	1133	0	30095	47563	26.64341184	2.114330462	0	97.88566954	1343	11	77684	517	332	7	43493	35723	1728687843
5	TRUE	TRUE	0	4	139	Eemian TW2 mesocratic I	TRUE	29	0.04	0	21	26	689	1098	0	30063	47705	25.09025514	0.783085356	0	99.21691464	1332	5	77794	424	390	4	47588	31573	-417052123
2	TRUE	TRUE	0	4	139	Eemian TW2 mesocratic I	TRUE	29	0.04	0	21	24	672	939	0	30206	47738	24.82820013	1.018010963	0	98.98198904	1207	2	77970	376	390	0	50949	28216	-591294612
1	TRUE	TRUE	0	4	139	Eemian TW2 mesocratic I	TRUE	29	0.04	0	21	30	757	1072	0	30079	47647	28.03405421	4.150352388	0	95.84964761	1263	11	77752	529	298	7	42324	36926	-1702989036
3	TRUE	TRUE	0	4	139	Eemian TW2 mesocratic I	TRUE	29	0.04	0	21	28	759	1044	0	29916	47836	25.69940636	1.096319499	0	98.9036805	1249	4	77778	524	336	2	44714	34503	-2021531094
4	TRUE	TRUE	0	4	139	Eemian TW2 mesocratic I	TRUE	29	0.04	0	21	30	783	1158	0	30074	47540	26.89367117	2.192638998	0	97.807361	1362	14	77640	539	320	7	42263	36965	1728687843
5	TRUE	TRUE	0	4	139	Eemian TW2 mesocratic I	TRUE	29	0.04	0	21	27	704	1128	0	30046	47677	25.29391481	0.783085356	0	99.21691464	1362	6	77749	438	374	5	46051	33125	-417052123
2	TRUE	TRUE	0	4	139	Eemian TW2 mesocratic I	TRUE	29	0.04	0	21	25	678	966	0	30197	47714	25.17161618	1.174628034	0	98.82537197	1223	2	77937	393	372	0	49219	29964	-591294612
1	TRUE	TRUE	0	4	139	Eemian TW2 mesocratic I	TRUE	29	0.04	0	21	31	750	1043	0	30072	47690	28.25718139	4.072043853	0	95.92795615	1212	11	77788	544	284	7	40997	38267	-1702989036
4	TRUE	TRUE	0	4	139	Eemian TW2 mesocratic I	TRUE	29	0.04	0	21	31	784	1115	0	30062	47594	27.1363277	2.192638998	0	97.807361	1307	14	77682	552	312	7	40941	38295	1728687843
3	TRUE	TRUE	0	4	139	Eemian TW2 mesocratic I	TRUE	29	0.04	0	21	29	767	1070	0	29901	47817	25.90073782	1.096319499	0	98.9036805	1264	4	77744	543	314	2	43436	35803	-2021531094
2	TRUE	TRUE	0	4	139	Eemian TW2 mesocratic I	TRUE	29	0.04	0	21	26	678	997	0	30187	47693	25.43431437	1.25293657	0	98.74706343	1239	2	77906	408	356	0	47635	31564	-591294612
5	TRUE	TRUE	0	4	139	Eemian TW2 mesocratic I	TRUE	29	0.04	0	21	28	713	1157	0	30032	47653	25.4955496	0.783085356	0	99.21691464	1388	6	77711	450	360	4	44662	34529	-417052123
1	TRUE	TRUE	0	4	139	Eemian TW2 mesocratic I	TRUE	29	0.04	0	21	32	772	1004	0	30058	47721	28.47752849	3.993735317	0	96.00626468	1168	11	77805	571	276	6	39964	39309	-1702989036
4	TRUE	TRUE	0	4	139	Eemian TW2 mesocratic I	TRUE	29	0.04	0	21	32	796	1074	0	30051	47634	27.38049519	2.192638998	0	97.807361	1252	14	77711	578	293	7	39899	39356	1728687843
2	TRUE	TRUE	0	4	139	Eemian TW2 mesocratic I	TRUE	29	0.04	0	21	27	673	1032	0	30175	47675	25.70071478	1.331245106	0	98.66875489	1260	2	77876	417	349	0	46118	33088	-591294612
3	TRUE	TRUE	0	4	139	Eemian TW2 mesocratic I	TRUE	29	0.04	0	21	30	764	1103	0	29882	47806	26.09994331	1.096319499	0	98.9036805	1277	4	77714	560	291	2	42204	37058	-2021531094
5	TRUE	TRUE	0	4	139	Eemian TW2 mesocratic I	TRUE	29	0.04	0	21	29	725	1187	0	30020	47623	25.69518382	0.783085356	0	99.21691464	1416	6	77669	464	346	4	43374	35831	-417052123
1	TRUE	TRUE	0	4	139	Eemian TW2 mesocratic I	TRUE	29	0.04	0	21	33	780	969	0	30041	47765	28.76196689	3.915426782	0	96.08457322	1130	13	77832	580	272	8	38944	40331	-1702989036
3	TRUE	TRUE	0	4	139	Eemian TW2 mesocratic I	TRUE	29	0.04	0	21	31	770	1075	0	29867	47843	26.29705227	1.096319499	0	98.9036805	1238	5	77736	576	277	2	40871	38405	-2021531094
5	TRUE	TRUE	0	4	139	Eemian TW2 mesocratic I	TRUE	29	0.04	0	21	30	721	1226	0	30006	47602	25.9561446	0.861393892	0	99.13860611	1432	6	77634	483	332	4	42141	37078	-417052123
1	TRUE	TRUE	0	4	139	Eemian TW2 mesocratic I	TRUE	29	0.04	0	21	34	787	942	0	30029	47797	28.92180332	3.837118246	0	96.16288175	1098	15	77852	590	261	9	38000	41285	-1702989036
4	TRUE	TRUE	0	4	139	Eemian TW2 mesocratic I	TRUE	29	0.04	0	21	33	799	1040	0	30038	47678	27.62162703	2.192638998	0	97.807361	1208	15	77742	590	287	8	38893	40367	1728687843
2	TRUE	TRUE	0	4	139	Eemian TW2 mesocratic I	TRUE	29	0.04	0	21	28	675	1061	0	30167	47652	25.96642372	1.409553641	0	98.59044636	1279	2	77845	429	341	0	44743	34471	-591294612
1	TRUE	TRUE	0	4	139	Eemian TW2 mesocratic I	TRUE	29	0.04	0	21	35	791	930	0	30019	47815	29.08019909	3.75880971	0	96.24119029	1075	15	77860	605	261	9	37091	42194	-1702989036
5	TRUE	TRUE	0	4	139	Eemian TW2 mesocratic I	TRUE	29	0.04	0	21	31	726	1183	0	29995	47651	26.15047804	0.783085356	0	99.21691464	1378	6	77672	499	318	4	40820	38413	-417052123
3	TRUE	TRUE	0	4	139	Eemian TW2 mesocratic I	TRUE	29	0.04	0	21	32	777	1049	0	29849	47880	26.55553923	1.096319499	0	98.9036805	1190	9	77755	601	260	6	39839	39450	-2021531094
4	TRUE	TRUE	0	4	139	Eemian TW2 mesocratic I	TRUE	29	0.04	0	21	34	809	1011	0	30022	47713	27.85956231	2.270947533	0	97.72905247	1172	15	77761	607	278	8	37952	41317	1728687843
2	TRUE	TRUE	0	4	139	Eemian TW2 mesocratic I	TRUE	29	0.04	0	21	29	686	1087	0	30155	47627	26.28810259	1.566170713	0	98.43382929	1296	2	77808	449	327	0	43468	35760	-591294612
1	TRUE	TRUE	0	4	139	Eemian TW2 mesocratic I	TRUE	29	0.04	0	21	36	794	916	0	30012	47833	29.29945229	3.837118246	0	96.16288175	1054	15	77871	615	260	9	36192	43094	-1702989036
5	TRUE	TRUE	0	4	139	Eemian TW2 mesocratic I	TRUE	29	0.04	0	21	32	745	1137	0	29983	47690	26.3429118	0.704776821	0	99.29522318	1325	6	77699	525	304	4	39789	39458	-417052123
3	TRUE	TRUE	0	4	139	Eemian TW2 mesocratic I	TRUE	29	0.04	0	21	33	780	1025	0	29835	47915	26.74725625	1.018010963	0	98.98198904	1158	9	77776	612	244	6	38838	40467	-2021531094
4	TRUE	TRUE	0	4	139	Eemian TW2 mesocratic I	TRUE	29	0.04	0	21	35	834	987	0	30004	47730	28.03107839	2.270947533	0	97.72905247	1151	16	77760	628	280	8	37052	42215	1728687843
2	TRUE	TRUE	0	4	139	Eemian TW2 mesocratic I	TRUE	29	0.04	0	21	30	695	1113	0	30143	47604	26.5472492	1.644479248	0	98.35552075	1313	2	77773	467	309	0	42228	37018	-591294612
1	TRUE	TRUE	0	4	139	Eemian TW2 mesocratic I	TRUE	29	0.04	0	21	37	792	902	0	30000	47861	29.51366685	3.837118246	0	96.16288175	1034	14	77887	620	253	7	35446	43849	-1702989036
5	TRUE	TRUE	0	4	139	Eemian TW2 mesocratic I	TRUE	29	0.04	0	21	33	740	1111	0	29971	47733	26.53346842	0.626468285	0	99.37353171	1286	6	77730	533	285	4	38797	40469	-417052123
3	TRUE	TRUE	0	4	139	Eemian TW2 mesocratic I	TRUE	29	0.04	0	21	34	783	1003	0	29822	47947	26.93698842	0.939702428	0	99.06029757	1129	9	77795	622	235	6	37917	41397	-2021531094
4	TRUE	TRUE	0	4	139	Eemian TW2 mesocratic I	TRUE	29	0.04	0	21	36	851	956	0	29994	47754	28.2009491	2.270947533	0	97.72905247	1124	16	77774	641	280	7	36146	43122	1728687843
2	TRUE	TRUE	0	4	139	Eemian TW2 mesocratic I	TRUE	29	0.04	0	21	31	703	1076	0	30127	47649	26.7987725	1.644479248	0	98.35552075	1264	2	77802	487	302	0	40891	38362	-591294612
1	TRUE	TRUE	0	4	139	Eemian TW2 mesocratic I	TRUE	29	0.04	0	21	38	813	883	0	29991	47868	29.66546695	3.75880971	0	96.24119029	1015	16	77885	639	240	7	34678	44630	-1702989036
5	TRUE	TRUE	0	4	139	Eemian TW2 mesocratic I	TRUE	29	0.04	0	21	34	737	1097	0	29959	47762	26.72217018	0.626468285	0	99.37353171	1256	6	77747	546	280	4	37865	41406	-417052123
3	TRUE	TRUE	0	4	139	Eemian TW2 mesocratic I	TRUE	29	0.04	0	21	35	801	989	0	29802	47963	27.12476287	0.939702428	0	99.06029757	1113	11	77791	640	223	8	37023	42301	-2021531094
4	TRUE	TRUE	0	4	139	Eemian TW2 mesocratic I	TRUE	29	0.04	0	21	37	851	937	0	29980	47787	28.3691957	2.270947533	0	97.72905247	1099	16	77793	647	274	7	35392	43882	1728687843
2	TRUE	TRUE	0	4	139	Eemian TW2 mesocratic I	TRUE	29	0.04	0	21	32	718	1036	0	30112	47689	26.98463596	1.566170713	0	98.43382929	1208	3	77827	517	288	1	39861	39405	-591294612
1	TRUE	TRUE	0	4	139	Eemian TW2 mesocratic I	TRUE	29	0.04	0	21	39	822	867	0	29982	47884	29.81593997	3.602192639	0	96.39780736	997	17	77892	649	230	7	33945	45373	-1702989036
5	TRUE	TRUE	0	4	139	Eemian TW2 mesocratic I	TRUE	29	0.04	0	21	35	740	1084	0	29946	47785	26.90903912	0.626468285	0	99.37353171	1229	6	77757	563	277	1	36976	42301	-417052123
3	TRUE	TRUE	0	4	139	Eemian TW2 mesocratic I	TRUE	29	0.04	0	21	36	807	978	0	29793	47977	27.31060631	0.861393892	0	99.13860611	1096	11	77796	652	215	7	36140	43193	-2021531094
4	TRUE	TRUE	0	4	139	Eemian TW2 mesocratic I	TRUE	29	0.04	0	21	38	871	917	0	29966	47801	28.53583916	2.192638998	0	97.807361	1081	16	77793	665	272	7	34625	44651	1728687843
2	TRUE	TRUE	0	4	139	Eemian TW2 mesocratic I	TRUE	29	0.04	0	21	33	719	1002	0	30100	47734	27.23117631	1.566170713	0	98.43382929	1166	3	77860	526	280	1	38868	40406	-591294612
1	TRUE	TRUE	0	4	139	Eemian TW2 mesocratic I	TRUE	29	0.04	0	21	40	826	856	0	29972	47901	29.96510116	3.523884103	0	96.4761159	977	17	77899	662	218	7	33162	46168	-1702989036
5	TRUE	TRUE	0	4	139	Eemian TW2 mesocratic I	TRUE	29	0.04	0	21	36	746	1069	0	29931	47809	27.09409702	0.626468285	0	99.37353171	1211	6	77766	572	272	1	36087	43195	-417052123
3	TRUE	TRUE	0	4	139	Eemian TW2 mesocratic I	TRUE	29	0.04	0	21	37	814	961	0	29781	47999	27.49454506	0.783085356	0	99.21691464	1079	11	77806	659	208	7	35413	43927	-2021531094
4	TRUE	TRUE	0	4	139	Eemian TW2 mesocratic I	TRUE	29	0.04	0	21	39	882	892	0	29951	47830	28.82480857	2.349256069	0	97.65074393	1053	15	77807	680	263	5	33911	45376	1728687843
2	TRUE	TRUE	0	4	139	Eemian TW2 mesocratic I	TRUE	29	0.04	0	21	34	725	966	0	30088	47776	27.47748192	1.566170713	0	98.43382929	1125	3	77890	537	265	1	37937	41352	-591294612
1	TRUE	TRUE	0	4	139	Eemian TW2 mesocratic I	TRUE	29	0.04	0	21	41	831	852	0	29961	47911	30.11296559	3.445575568	0	96.55442443	969	17	77898	671	221	7	32419	46908	-1702989036
5	TRUE	TRUE	0	4	139	Eemian TW2 mesocratic I	TRUE	29	0.04	0	21	37	748	1047	0	29923	47837	27.27736541	0.548159749	0	99.45184025	1183	6	77786	580	254	0	35364	43937	-417052123
3	TRUE	TRUE	0	4	139	Eemian TW2 mesocratic I	TRUE	29	0.04	0	21	38	842	950	0	29760	48003	27.67660502	0.704776821	0	99.29522318	1076	12	77789	678	215	8	34649	44683	-2021531094
4	TRUE	TRUE	0	4	139	Eemian TW2 mesocratic I	TRUE	29	0.04	0	21	40	888	876	0	29943	47848	28.98590466	2.270947533	0	97.72905247	1031	15	77817	692	252	2	33129	46172	1728687843
1	TRUE	TRUE	0	4	139	Eemian TW2 mesocratic I	TRUE	29	0.04	0	21	42	842	841	0	29950	47922	30.25954816	3.367267032	0	96.63273297	950	22	77898	685	215	12	31791	47537	-1702989036
5	TRUE	TRUE	0	4	139	Eemian TW2 mesocratic I	TRUE	29	0.04	0	21	38	756	1026	0	29916	47857	27.45886558	0.548159749	0	99.45184025	1151	6	77799	599	231	0	34622	44702	-417052123
3	TRUE	TRUE	0	4	139	Eemian TW2 mesocratic I	TRUE	29	0.04	0	21	39	854	930	0	29748	48023	27.85681168	0.704776821	0	99.29522318	1057	12	77797	689	210	8	33932	45405	-2021531094
2	TRUE	TRUE	0	4	139	Eemian TW2 mesocratic I	TRUE	29	0.04	0	21	35	736	933	0	30076	47810	27.65539173	1.566170713	0	98.43382929	1085	3	77912	555	254	1	37051	42249	-591294612
1	TRUE	TRUE	0	4	139	Eemian TW2 mesocratic I	TRUE	29	0.04	0	21	43	840	829	0	29937	47949	30.40486355	3.367267032	0	96.63273297	924	24	77912	695	203	12	31082	48258	-1702989036
4	TRUE	TRUE	0	4	139	Eemian TW2 mesocratic I	TRUE	29	0.04	0	21	41	887	867	0	29929	47872	29.14550714	2.192638998	0	97.807361	1009	17	77827	702	246	4	32402	46903	1728687843
5	TRUE	TRUE	0	4	139	Eemian TW2 mesocratic I	TRUE	29	0.04	0	21	39	761	1007	0	29902	47885	27.63861856	0.548159749	0	99.45184025	1126	7	77813	609	215	1	33915	45424	-417052123
3	TRUE	TRUE	0	4	139	Eemian TW2 mesocratic I	TRUE	29	0.04	0	21	40	864	914	0	29733	48044	28.03519017	0.704776821	0	99.29522318	1036	17	77803	699	208	13	33147	46187	-2021531094
2	TRUE	TRUE	0	4	139	Eemian TW2 mesocratic I	TRUE	29	0.04	0	21	36	740	912	0	30071	47832	27.83162621	1.487862177	0	98.51213782	1056	3	77929	567	245	1	36168	43141	-591294612
1	TRUE	TRUE	0	4	139	Eemian TW2 mesocratic I	TRUE	29	0.04	0	21	44	853	800	0	29938	47964	30.60820026	3.288958496	0	96.7110415	888	24	77928	715	193	10	30399	48953	-1702989036
4	TRUE	TRUE	0	4	139	Eemian TW2 mesocratic I	TRUE	29	0.04	0	21	42	884	858	0	29922	47891	29.30363472	2.114330462	0	97.88566954	985	18	77839	713	243	5	31790	47517	1728687843
5	TRUE	TRUE	0	4	139	Eemian TW2 mesocratic I	TRUE	29	0.04	0	21	40	770	996	0	29890	47899	27.81664515	0.548159749	0	99.45184025	1116	7	77815	617	212	1	33135	46207	-417052123
3	TRUE	TRUE	0	4	139	Eemian TW2 mesocratic I	TRUE	29	0.04	0	21	41	875	903	0	29714	48063	28.21176522	0.626468285	0	99.37353171	1025	17	77803	710	205	12	32408	46930	-2021531094
2	TRUE	TRUE	0	4	139	Eemian TW2 mesocratic I	TRUE	29	0.04	0	21	37	738	893	0	30060	47864	28.13480958	1.566170713	0	98.43382929	1029	3	77950	573	237	1	35440	43877	-591294612
1	TRUE	TRUE	0	4	139	Eemian TW2 mesocratic I	TRUE	29	0.04	0	21	45	856	777	0	29942	47980	30.74988234	3.210649961	0	96.78935004	855	24	77948	728	185	10	29795	49565	-1702989036
4	TRUE	TRUE	0	4	139	Eemian TW2 mesocratic I	TRUE	29	0.04	0	21	43	884	860	0	29907	47904	29.46030588	2.114330462	0	97.88566954	969	23	77837	726	237	9	31092	48217	1728687843
5	TRUE	TRUE	0	4	139	Eemian TW2 mesocratic I	TRUE	29	0.04	0	21	41	778	969	0	29874	47934	27.99296592	0.469851214	0	99.53014879	1081	12	77834	628	209	6	32397	46943	-417052123
3	TRUE	TRUE	0	4	139	Eemian TW2 mesocratic I	TRUE	29	0.04	0	21	42	876	888	0	29705	48086	28.38656117	0.548159749	0	99.45184025	999	17	77817	722	203	8	31794	47550	-2021531094
2	TRUE	TRUE	0	4	139	Eemian TW2 mesocratic I	TRUE	29	0.04	0	21	38	741	876	0	30050	47888	28.30483652	1.566170713	0	98.43382929	996	3	77964	592	226	1	34676	44652	-591294612
1	TRUE	TRUE	0	4	139	Eemian TW2 mesocratic I	TRUE	29	0.04	0	21	46	864	758	0	29940	47993	30.89036227	3.132341425	0	96.86765857	828	25	77959	743	175	11	29166	50203	-1702989036
4	TRUE	TRUE	0	4	139	Eemian TW2 mesocratic I	TRUE	29	0.04	0	21	44	896	827	0	29904	47928	29.61553883	1.957713391	0	98.04228661	925	24	77858	748	222	10	30420	48903	1728687843
5	TRUE	TRUE	0	4	139	Eemian TW2 mesocratic I	TRUE	29	0.04	0	21	42	787	948	0	29867	47953	28.16760118	0.469851214	0	99.53014879	1057	13	77846	639	204	7	31770	47574	-417052123
3	TRUE	TRUE	0	4	139	Eemian TW2 mesocratic I	TRUE	29	0.04	0	21	43	892	878	0	29687	48098	28.55960203	0.548159749	0	99.45184025	994	18	77811	732	203	9	31101	48242	-2021531094
1	TRUE	TRUE	0	4	139	Eemian TW2 mesocratic I	TRUE	29	0.04	0	21	47	878	745	0	29937	47995	31.15319379	3.132341425	0	96.86765857	814	27	77958	756	173	13	28588	50781	-1702989036
2	TRUE	TRUE	0	4	139	Eemian TW2 mesocratic I	TRUE	29	0.04	0	21	39	749	852	0	30037	47917	28.60440686	1.722787784	0	98.27721222	968	4	77980	603	218	2	33956	45379	-591294612
4	TRUE	TRUE	0	4	139	Eemian TW2 mesocratic I	TRUE	29	0.04	0	21	45	901	800	0	29905	47949	29.76935151	1.879404855	0	98.12059514	884	25	77880	766	201	10	29832	49512	1728687843
5	TRUE	TRUE	0	4	139	Eemian TW2 mesocratic I	TRUE	29	0.04	0	21	43	789	945	0	29851	47970	28.34057101	0.469851214	0	99.53014879	1046	13	77847	649	203	7	31062	48283	-417052123
3	TRUE	TRUE	0	4	139	Eemian TW2 mesocratic I	TRUE	29	0.04	0	21	44	908	850	0	29690	48107	28.7309114	0.548159749	0	99.45184025	961	18	77823	753	200	9	30418	48928	-2021531094
1	TRUE	TRUE	0	4	139	Eemian TW2 mesocratic I	TRUE	29	0.04	0	21	48	885	729	0	29929	48012	31.2888988	3.05403289	0	96.94596711	785	31	77967	772	160	15	28059	51321	-1702989036
2	TRUE	TRUE	0	4	139	Eemian TW2 mesocratic I	TRUE	29	0.04	0	21	40	753	827	0	30029	47946	28.90232693	1.801096319	0	98.19890368	938	5	78001	611	205	3	33178	46169	-591294612
4	TRUE	TRUE	0	4	139	Eemian TW2 mesocratic I	TRUE	29	0.04	0	21	46	914	764	0	29904	47973	29.92176161	1.722787784	0	98.27721222	844	27	77903	781	182	12	29188	50173	1728687843
5	TRUE	TRUE	0	4	139	Eemian TW2 mesocratic I	TRUE	29	0.04	0	21	44	799	911	0	29851	47994	28.51189526	0.469851214	0	99.53014879	1001	14	77871	669	190	8	30404	48953	-417052123
3	TRUE	TRUE	0	4	139	Eemian TW2 mesocratic I	TRUE	29	0.04	0	21	45	903	832	0	29697	48123	28.90051255	0.548159749	0	99.45184025	922	18	77846	769	191	7	29823	49534	-2021531094
1	TRUE	TRUE	0	4	139	Eemian TW2 mesocratic I	TRUE	29	0.04	0	21	49	896	712	0	29923	48024	31.42348896	2.975724354	0	97.02427565	760	31	77973	791	154	14	27522	51865	-1702989036
2	TRUE	TRUE	0	4	139	Eemian TW2 mesocratic I	TRUE	29	0.04	0	21	41	768	810	0	30016	47961	29.25423326	2.036021926	0	97.96397807	919	10	78003	623	195	8	32440	46912	-591294612
4	TRUE	TRUE	0	4	139	Eemian TW2 mesocratic I	TRUE	29	0.04	0	21	47	929	742	0	29893	47991	30.07278658	1.566170713	0	98.43382929	818	31	77910	796	172	16	28616	50751	1728687843
5	TRUE	TRUE	0	4	139	Eemian TW2 mesocratic I	TRUE	29	0.04	0	21	45	809	865	0	29858	48023	28.68159356	0.391542678	0	99.60845732	952	14	77907	682	180	8	29812	49555	-417052123
3	TRUE	TRUE	0	4	139	Eemian TW2 mesocratic I	TRUE	29	0.04	0	21	46	915	795	0	29701	48144	29.13121387	0.626468285	0	99.37353171	877	19	77871	788	186	8	29182	50179	-2021531094
1	TRUE	TRUE	0	4	139	Eemian TW2 mesocratic I	TRUE	29	0.04	0	21	50	903	686	0	29926	48040	31.61616016	2.975724354	0	97.02427565	734	33	77992	796	147	16	27024	52368	-1702989036
4	TRUE	TRUE	0	4	139	Eemian TW2 mesocratic I	TRUE	29	0.04	0	21	48	941	711	0	29882	48021	30.22244363	1.566170713	0	98.43382929	779	31	77929	816	158	16	28082	51299	1728687843
3	TRUE	TRUE	0	4	139	Eemian TW2 mesocratic I	TRUE	29	0.04	0	21	47	918	772	0	29703	48162	29.2961611	0.626468285	0	99.37353171	842	19	77891	803	175	8	28624	50748	-2021531094
2	TRUE	TRUE	0	4	139	Eemian TW2 mesocratic I	TRUE	29	0.04	0	21	42	777	801	0	30007	47970	29.53847501	2.192638998	0	97.807361	906	11	78003	635	190	8	31816	47541	-591294612
1	TRUE	TRUE	0	4	139	Eemian TW2 mesocratic I	TRUE	29	0.04	0	21	51	907	671	0	29928	48049	31.74745724	2.897415818	0	97.10258418	715	33	78003	804	136	16	26446	52957	-1702989036
5	TRUE	TRUE	0	4	139	Eemian TW2 mesocratic I	TRUE	29	0.04	0	21	46	817	831	0	29865	48042	28.84968528	0.234925607	0	99.76507439	909	15	77933	698	161	9	29180	50205	-417052123
4	TRUE	TRUE	0	4	139	Eemian TW2 mesocratic I	TRUE	29	0.04	0	21	49	955	681	0	29872	48047	30.3707497	1.409553641	0	98.59044636	741	31	77945	838	147	16	27538	51854	1728687843
3	TRUE	TRUE	0	4	139	Eemian TW2 mesocratic I	TRUE	29	0.04	0	21	48	933	745	0	29706	48171	29.52202445	0.704776821	0	99.29522318	812	19	77903	821	156	7	28091	51301	-2021531094
1	TRUE	TRUE	0	4	139	Eemian TW2 mesocratic I	TRUE	29	0.04	0	21	52	923	657	0	29921	48054	31.87769592	2.819107283	0	97.18089272	699	36	78001	819	132	14	25931	53478	-1702989036
5	TRUE	TRUE	0	4	139	Eemian TW2 mesocratic I	TRUE	29	0.04	0	21	47	822	799	0	29867	48067	29.0161896	0.234925607	0	99.76507439	868	16	77960	711	151	10	28615	50779	-417052123
2	TRUE	TRUE	0	4	139	Eemian TW2 mesocratic I	TRUE	29	0.04	0	21	43	786	792	0	29986	47991	29.74209703	2.270947533	0	97.72905247	892	12	78003	648	189	9	31106	48251	-591294612
4	TRUE	TRUE	0	4	139	Eemian TW2 mesocratic I	TRUE	29	0.04	0	21	50	954	662	0	29869	48070	30.51772152	1.331245106	0	98.66875489	715	30	77965	845	142	17	27042	52354	1728687843
3	TRUE	TRUE	0	4	139	Eemian TW2 mesocratic I	TRUE	29	0.04	0	21	49	960	711	0	29701	48183	29.68248637	0.704776821	0	99.29522318	784	19	77910	842	154	7	27544	51850	-2021531094
1	TRUE	TRUE	0	4	139	Eemian TW2 mesocratic I	TRUE	29	0.04	0	21	53	944	640	0	29903	48068	32.00688753	2.662490211	0	97.33750979	676	37	77997	845	130	13	25417	53995	-1702989036
4	TRUE	TRUE	0	4	139	Eemian TW2 mesocratic I	TRUE	29	0.04	0	21	51	959	647	0	29863	48086	30.66337557	1.25293657	0	98.74706343	693	30	77975	857	136	15	26475	52929	1728687843
3	TRUE	TRUE	0	4	139	Eemian TW2 mesocratic I	TRUE	29	0.04	0	21	50	953	687	0	29712	48203	29.84140348	0.704776821	0	99.29522318	745	19	77941	850	144	2	27042	52367	-2021531094
1	TRUE	TRUE	0	4	139	Eemian TW2 mesocratic I	TRUE	29	0.04	0	21	54	940	626	0	29902	48087	32.13504329	2.584181676	0	97.41581832	653	37	78015	850	126	13	24935	54481	-1702989036
5	TRUE	TRUE	0	4	139	Eemian TW2 mesocratic I	TRUE	29	0.04	0	21	48	829	772	0	29865	48089	29.18112545	0.234925607	0	99.76507439	831	17	77980	727	153	11	28084	51307	-417052123
2	TRUE	TRUE	0	4	139	Eemian TW2 mesocratic I	TRUE	29	0.04	0	21	44	804	754	0	29983	48014	29.95475504	2.349256069	0	97.65074393	849	16	78023	667	178	13	30443	48921	-591294612
4	TRUE	TRUE	0	4	139	Eemian TW2 mesocratic I	TRUE	29	0.04	0	21	52	972	621	0	29855	48107	30.80772813	1.174628034	0	98.82537197	663	31	77988	873	129	15	25990	53421	1728687843
1	TRUE	TRUE	0	4	139	Eemian TW2 mesocratic I	TRUE	29	0.04	0	21	55	964	613	0	29887	48091	32.26217429	2.192638998	0	97.807361	645	37	78004	869	128	13	24471	54943	-1702989036
3	TRUE	TRUE	0	4	139	Eemian TW2 mesocratic I	TRUE	29	0.04	0	21	51	955	663	0	29720	48217	29.99879594	0.704776821	0	99.29522318	710	19	77963	863	132	2	26472	52949	-2021531094
4	TRUE	TRUE	0	4	139	Eemian TW2 mesocratic I	TRUE	29	0.04	0	21	53	993	604	0	29833	48125	30.95079521	1.096319499	0	98.9036805	638	32	77984	901	118	11	25485	53941	1728687843
5	TRUE	TRUE	0	4	139	Eemian TW2 mesocratic I	TRUE	29	0.04	0	21	49	839	740	0	29862	48114	29.34451154	0.234925607	0	99.76507439	789	17	78002	747	144	10	27546	51855	-417052123
1	TRUE	TRUE	0	4	139	Eemian TW2 mesocratic I	TRUE	29	0.04	0	21	56	980	601	0	29876	48098	32.38829149	1.957713391	0	98.04228661	633	36	78000	886	128	12	23961	55454	-1702989036
3	TRUE	TRUE	0	4	139	Eemian TW2 mesocratic I	TRUE	29	0.04	0	21	52	962	644	0	29720	48229	30.15468363	0.704776821	0	99.29522318	682	19	77975	879	126	2	25972	53455	-2021531094
2	TRUE	TRUE	0	4	139	Eemian TW2 mesocratic I	TRUE	29	0.04	0	21	45	819	726	0	29981	48029	30.16440289	2.427564605	0	97.5724354	822	16	78036	681	176	13	29846	49520	-591294612
4	TRUE	TRUE	0	4	139	Eemian TW2 mesocratic I	TRUE	29	0.04	0	21	54	990	591	0	29832	48142	31.09259262	1.096319499	0	98.9036805	613	33	78000	909	110	11	25015	54419	1728687843
1	TRUE	TRUE	0	4	139	Eemian TW2 mesocratic I	TRUE	29	0.04	0	21	57	994	585	0	29871	48105	32.51340573	1.722787784	0	98.27721222	616	37	78002	900	123	11	23533	55888	-1702989036
3	TRUE	TRUE	0	4	139	Eemian TW2 mesocratic I	TRUE	29	0.04	0	21	53	988	623	0	29699	48245	30.30908612	0.704776821	0	99.29522318	654	23	77970	908	114	5	25454	53982	-2021531094
4	TRUE	TRUE	0	4	139	Eemian TW2 mesocratic I	TRUE	29	0.04	0	21	55	1009	574	0	29819	48153	31.23313596	1.096319499	0	98.9036805	592	33	77998	932	106	10	24552	54887	1728687843
5	TRUE	TRUE	0	4	139	Eemian TW2 mesocratic I	TRUE	29	0.04	0	21	50	834	722	0	29866	48133	29.50636636	0.234925607	0	99.76507439	761	17	78025	752	132	10	27070	52343	-417052123
1	TRUE	TRUE	0	4	139	Eemian TW2 mesocratic I	TRUE	29	0.04	0	21	58	1017	558	0	29861	48119	32.63752773	1.566170713	0	98.43382929	592	36	78006	921	126	9	23012	56408	-1702989036
3	TRUE	TRUE	0	4	139	Eemian TW2 mesocratic I	TRUE	29	0.04	0	21	54	992	604	0	29705	48254	30.46202271	0.704776821	0	99.29522318	631	23	77985	916	106	5	24974	54470	-2021531094
2	TRUE	TRUE	0	4	139	Eemian TW2 mesocratic I	TRUE	29	0.04	0	21	46	827	707	0	29978	48043	30.30486439	2.427564605	0	97.5724354	796	16	78047	696	168	13	29201	50173	-591294612
4	TRUE	TRUE	0	4	139	Eemian TW2 mesocratic I	TRUE	29	0.04	0	21	56	1034	547	0	29809	48165	31.37244061	1.018010963	0	98.98198904	567	37	78000	951	104	13	24055	55383	1728687843
1	TRUE	TRUE	0	4	139	Eemian TW2 mesocratic I	TRUE	29	0.04	0	21	59	1024	544	0	29850	48137	32.76066811	1.409553641	0	98.59044636	570	35	78013	937	120	9	22605	56821	-1702989036
5	TRUE	TRUE	0	4	139	Eemian TW2 mesocratic I	TRUE	29	0.04	0	21	51	845	693	0	29869	48148	29.6667082	0.234925607	0	99.76507439	734	18	78043	760	127	6	26505	52917	-417052123
3	TRUE	TRUE	0	4	139	Eemian TW2 mesocratic I	TRUE	29	0.04	0	21	55	1006	582	0	29699	48268	30.61351241	0.704776821	0	99.29522318	601	25	77993	936	98	7	24525	54925	-2021531094
1	TRUE	TRUE	0	4	139	Eemian TW2 mesocratic I	TRUE	29	0.04	0	21	60	1043	519	0	29853	48140	32.94344067	1.487862177	0	98.51213782	548	40	78019	948	120	12	22277	57146	-1702989036
5	TRUE	TRUE	0	4	139	Eemian TW2 mesocratic I	TRUE	29	0.04	0	21	52	860	665	0	29870	48160	29.82555511	0.156617071	0	99.84338293	707	17	78056	775	120	5	25998	53432	-417052123
3	TRUE	TRUE	0	4	139	Eemian TW2 mesocratic I	TRUE	29	0.04	0	21	56	1013	567	0	29700	48275	30.76357397	0.626468285	0	99.37353171	576	23	78001	955	90	6	24036	55423	-2021531094
4	TRUE	TRUE	0	4	139	Eemian TW2 mesocratic I	TRUE	29	0.04	0	21	57	1045	531	0	29805	48174	31.51052172	0.861393892	0	99.13860611	546	37	78005	967	99	9	23649	55798	1728687843
2	TRUE	TRUE	0	4	139	Eemian TW2 mesocratic I	TRUE	29	0.04	0	21	47	841	683	0	29975	48056	30.44436716	2.427564605	0	97.5724354	770	16	78057	712	163	13	28646	50733	-591294612
1	TRUE	TRUE	0	4	139	Eemian TW2 mesocratic I	TRUE	29	0.04	0	21	61	1051	504	0	29860	48140	33.12751798	1.409553641	0	98.59044636	528	42	78026	959	115	14	21928	57498	-1702989036
5	TRUE	TRUE	0	4	139	Eemian TW2 mesocratic I	TRUE	29	0.04	0	21	53	886	634	0	29850	48185	29.98292494	0.156617071	0	99.84338293	674	18	78061	802	110	6	25487	53952	-417052123
3	TRUE	TRUE	0	4	139	Eemian TW2 mesocratic I	TRUE	29	0.04	0	21	57	1028	538	0	29706	48283	30.91222584	0.626468285	0	99.37353171	546	25	78015	969	87	8	23621	55839	-2021531094
4	TRUE	TRUE	0	4	139	Eemian TW2 mesocratic I	TRUE	29	0.04	0	21	58	1067	518	0	29788	48182	31.64739425	0.704776821	0	99.29522318	532	38	77996	989	99	10	23133	56313	1728687843
1	TRUE	TRUE	0	4	139	Eemian TW2 mesocratic I	TRUE	29	0.04	0	21	62	1063	494	0	29854	48144	33.24520204	1.331245106	0	98.66875489	508	45	78024	978	107	14	21566	57868	-1702989036
5	TRUE	TRUE	0	4	139	Eemian TW2 mesocratic I	TRUE	29	0.04	0	21	54	895	616	0	29846	48198	30.13883532	0.078308536	0	99.92169146	658	18	78070	809	114	5	24998	54438	-417052123
3	TRUE	TRUE	0	4	139	Eemian TW2 mesocratic I	TRUE	29	0.04	0	21	58	1051	517	0	29698	48289	31.05948623	0.548159749	0	99.45184025	528	25	78013	989	84	8	23106	56357	-2021531094
2	TRUE	TRUE	0	4	139	Eemian TW2 mesocratic I	TRUE	29	0.04	0	21	48	845	682	0	29961	48067	30.58291372	2.427564605	0	97.5724354	756	16	78054	729	161	13	28104	51277	-591294612
1	TRUE	TRUE	0	4	139	Eemian TW2 mesocratic I	TRUE	29	0.04	0	21	63	1070	486	0	29846	48153	33.36199945	1.174628034	0	98.82537197	488	45	78025	997	101	13	21238	58203	-1702989036
3	TRUE	TRUE	0	4	139	Eemian TW2 mesocratic I	TRUE	29	0.04	0	21	59	1071	497	0	29693	48294	31.20537308	0.469851214	0	99.53014879	510	25	78013	1007	75	8	22707	56765	-2021531094
5	TRUE	TRUE	0	4	139	Eemian TW2 mesocratic I	TRUE	29	0.04	0	21	55	918	602	0	29835	48200	30.29330367	0.078308536	0	99.92169146	646	19	78061	829	120	6	24521	54908	-417052123
4	TRUE	TRUE	0	4	139	Eemian TW2 mesocratic I	TRUE	29	0.04	0	21	59	1090	500	0	29777	48188	31.83926547	0.626468285	0	99.37353171	521	37	77991	1006	106	10	22742	56697	1728687843
2	TRUE	TRUE	0	4	139	Eemian TW2 mesocratic I	TRUE	29	0.04	0	21	49	863	659	0	29950	48083	30.72050682	2.349256069	0	97.65074393	728	18	78059	750	154	14	27555	51832	-591294612
1	TRUE	TRUE	0	4	139	Eemian TW2 mesocratic I	TRUE	29	0.04	0	21	64	1117	471	0	29819	48148	33.53841655	1.25293657	0	98.74706343	467	46	77993	1049	98	14	20861	58582	-1702989036
3	TRUE	TRUE	0	4	139	Eemian TW2 mesocratic I	TRUE	29	0.04	0	21	60	1082	492	0	29690	48291	31.34990406	0.391542678	0	99.60845732	504	26	78007	1018	80	9	22387	57079	-2021531094
4	TRUE	TRUE	0	4	139	Eemian TW2 mesocratic I	TRUE	29	0.04	0	21	60	1110	480	0	29778	48187	32.03603276	0.626468285	0	99.37353171	509	36	77991	1019	106	10	22425	57014	1728687843
5	TRUE	TRUE	0	4	139	Eemian TW2 mesocratic I	TRUE	29	0.04	0	21	56	938	579	0	29821	48217	30.44634722	0.078308536	0	99.92169146	623	23	78064	845	117	9	24021	55408	-417052123
2	TRUE	TRUE	0	4	139	Eemian TW2 mesocratic I	TRUE	29	0.04	0	21	50	861	638	0	29953	48103	30.8571494	2.349256069	0	97.65074393	699	19	78082	755	153	14	27060	52328	-591294612
1	TRUE	TRUE	0	4	139	Eemian TW2 mesocratic I	TRUE	29	0.04	0	21	65	1145	458	0	29801	48151	33.65226241	1.25293657	0	98.74706343	449	50	77978	1078	90	19	20487	58959	-1702989036
4	TRUE	TRUE	0	4	139	Eemian TW2 mesocratic I	TRUE	29	0.04	0	21	61	1119	472	0	29780	48184	32.16704535	0.548159749	0	99.45184025	498	36	77990	1031	102	10	22078	57365	1728687843
3	TRUE	TRUE	0	4	139	Eemian TW2 mesocratic I	TRUE	29	0.04	0	21	61	1091	482	0	29695	48287	31.49309661	0.391542678	0	99.60845732	492	26	78008	1029	79	9	22045	57422	-2021531094
5	TRUE	TRUE	0	4	139	Eemian TW2 mesocratic I	TRUE	29	0.04	0	21	57	955	552	0	29817	48231	30.59798297	0.078308536	0	99.92169146	600	22	78074	859	116	8	23616	55815	-417052123
2	TRUE	TRUE	0	4	139	Eemian TW2 mesocratic I	TRUE	29	0.04	0	21	51	863	623	0	29952	48117	30.99284458	2.349256069	0	97.65074393	677	19	78095	764	138	9	26500	52908	-591294612
1	TRUE	TRUE	0	4	139	Eemian TW2 mesocratic I	TRUE	29	0.04	0	21	66	1193	443	0	29780	48139	33.76527208	1.018010963	0	98.98198904	436	50	77945	1124	86	19	20141	59309	-1702989036
4	TRUE	TRUE	0	4	139	Eemian TW2 mesocratic I	TRUE	29	0.04	0	21	62	1141	460	0	29772	48182	32.29695444	0.469851214	0	99.53014879	489	36	77980	1050	105	9	21703	57738	1728687843
3	TRUE	TRUE	0	4	139	Eemian TW2 mesocratic I	TRUE	29	0.04	0	21	62	1114	472	0	29688	48281	31.63496789	0.234925607	0	99.76507439	485	26	77995	1049	85	9	21672	57789	-2021531094
5	TRUE	TRUE	0	4	139	Eemian TW2 mesocratic I	TRUE	29	0.04	0	21	58	980	538	0	29799	48238	30.74822773	0.078308536	0	99.92169146	585	26	78063	881	117	11	23107	56320	-417052123
2	TRUE	TRUE	0	4	139	Eemian TW2 mesocratic I	TRUE	29	0.04	0	21	52	873	608	0	29948	48126	31.19471391	2.427564605	0	97.5724354	655	20	78100	780	132	9	26007	53407	-591294612
1	TRUE	TRUE	0	4	139	Eemian TW2 mesocratic I	TRUE	29	0.04	0	21	67	1209	440	0	29769	48137	33.8774537	0.861393892	0	99.13860611	423	50	77932	1150	79	19	19827	59630	-1702989036
4	TRUE	TRUE	0	4	139	Eemian TW2 mesocratic I	TRUE	29	0.04	0	21	63	1155	455	0	29757	48188	32.42577298	0.391542678	0	99.60845732	479	34	77971	1071	110	8	21377	58060	1728687843
3	TRUE	TRUE	0	4	139	Eemian TW2 mesocratic I	TRUE	29	0.04	0	21	63	1132	456	0	29680	48287	31.77553483	0.234925607	0	99.76507439	468	26	77993	1068	82	5	21341	58127	-2021531094
5	TRUE	TRUE	0	4	139	Eemian TW2 mesocratic I	TRUE	29	0.04	0	21	59	997	518	0	29787	48253	30.89709812	0.078308536	0	99.92169146	563	28	78066	898	118	13	22711	56713	-417052123
2	TRUE	TRUE	0	4	139	Eemian TW2 mesocratic I	TRUE	29	0.04	0	21	53	901	591	0	29925	48138	31.38865297	2.50587314	0	97.49412686	637	21	78089	808	125	10	25519	53901	-591294612
1	TRUE	TRUE	0	4	139	Eemian TW2 mesocratic I	TRUE	29	0.04	0	21	68	1262	425	0	29737	48131	33.98881537	0.861393892	0	99.13860611	405	50	77894	1206	72	17	19544	59922	-1702989036
4	TRUE	TRUE	0	4	139	Eemian TW2 mesocratic I	TRUE	29	0.04	0	21	64	1206	438	0	29733	48178	32.55351378	0.313234143	0	99.68676586	461	34	77937	1123	111	7	20988	58449	1728687843
3	TRUE	TRUE	0	4	139	Eemian TW2 mesocratic I	TRUE	29	0.04	0	21	64	1189	442	0	29653	48271	31.91481413	0.234925607	0	99.76507439	459	26	77950	1120	86	6	20950	58513	-2021531094
5	TRUE	TRUE	0	4	139	Eemian TW2 mesocratic I	TRUE	29	0.04	0	21	60	1013	498	0	29786	48258	31.04461054	0	0	100	541	35	78070	909	118	20	22398	57019	-417052123
2	TRUE	TRUE	0	4	139	Eemian TW2 mesocratic I	TRUE	29	0.04	0	21	54	908	565	0	29928	48154	31.58059778	2.584181676	0	97.41581832	612	21	78108	814	125	7	25044	54379	-591294612
1	TRUE	TRUE	0	4	139	Eemian TW2 mesocratic I	TRUE	29	0.04	0	21	69	1297	413	0	29718	48127	34.15689109	0.939702428	0	99.06029757	393	50	77871	1241	73	17	19256	60209	-1702989036
4	TRUE	TRUE	0	4	139	Eemian TW2 mesocratic I	TRUE	29	0.04	0	21	65	1236	426	0	29716	48177	32.68018946	0.313234143	0	99.68676586	449	34	77919	1153	115	7	20618	58815	1728687843
3	TRUE	TRUE	0	4	139	Eemian TW2 mesocratic I	TRUE	29	0.04	0	21	65	1218	433	0	29641	48263	32.05282223	0.234925607	0	99.76507439	450	26	77930	1149	90	4	20583	58878	-2021531094
5	TRUE	TRUE	0	4	139	Eemian TW2 mesocratic I	TRUE	29	0.04	0	21	61	1014	488	0	29793	48260	31.1907812	0	0	100	521	34	78079	921	110	19	22065	57361	-417052123
2	TRUE	TRUE	0	4	139	Eemian TW2 mesocratic I	TRUE	29	0.04	0	21	55	923	544	0	29920	48168	31.77101032	2.50587314	0	97.49412686	582	23	78114	836	114	9	24589	54843	-591294612
1	TRUE	TRUE	0	4	139	Eemian TW2 mesocratic I	TRUE	29	0.04	0	21	70	1329	394	0	29705	48127	34.26554826	0.861393892	0	99.13860611	383	50	77858	1264	70	14	18994	60477	-1702989036
4	TRUE	TRUE	0	4	139	Eemian TW2 mesocratic I	TRUE	29	0.04	0	21	66	1280	414	0	29695	48166	32.80581251	0.313234143	0	99.68676586	434	35	77887	1199	116	3	20280	59156	1728687843
3	TRUE	TRUE	0	4	139	Eemian TW2 mesocratic I	TRUE	29	0.04	0	21	66	1265	416	0	29629	48245	32.18957536	0.156617071	0	99.84338293	434	26	77900	1195	92	4	20247	59212	-2021531094
5	TRUE	TRUE	0	4	139	Eemian TW2 mesocratic I	TRUE	29	0.04	0	21	62	1031	475	0	29788	48261	31.33562613	0	0	100	506	34	78075	940	113	19	21705	57718	-417052123
2	TRUE	TRUE	0	4	139	Eemian TW2 mesocratic I	TRUE	29	0.04	0	21	56	937	528	0	29913	48177	31.96294842	2.584181676	0	97.41581832	563	23	78116	853	112	9	24083	55351	-591294612
1	TRUE	TRUE	0	4	139	Eemian TW2 mesocratic I	TRUE	29	0.04	0	21	71	1365	381	0	29676	48133	34.37342989	0.783085356	0	99.21691464	377	49	77835	1294	79	12	18792	60672	-1702989036
4	TRUE	TRUE	0	4	139	Eemian TW2 mesocratic I	TRUE	29	0.04	0	21	67	1310	406	0	29679	48160	32.93039523	0.313234143	0	99.68676586	424	42	77865	1224	119	10	19952	59474	1728687843
3	TRUE	TRUE	0	4	139	Eemian TW2 mesocratic I	TRUE	29	0.04	0	21	67	1289	405	0	29621	48240	32.32508949	0.156617071	0	99.84338293	421	26	77887	1221	96	2	19925	59532	-2021531094
5	TRUE	TRUE	0	4	139	Eemian TW2 mesocratic I	TRUE	29	0.04	0	21	63	1055	465	0	29774	48261	31.47916115	0	0	100	500	34	78061	960	119	18	21376	58042	-417052123
2	TRUE	TRUE	0	4	139	Eemian TW2 mesocratic I	TRUE	29	0.04	0	21	57	948	514	0	29911	48182	32.15193443	2.584181676	0	97.41581832	543	23	78119	870	106	9	23667	55773	-591294612
1	TRUE	TRUE	0	4	139	Eemian TW2 mesocratic I	TRUE	29	0.04	0	21	72	1390	376	0	29657	48132	34.54394686	0.861393892	0	99.13860611	365	49	77815	1326	80	9	18541	60925	-1702989036
4	TRUE	TRUE	0	4	139	Eemian TW2 mesocratic I	TRUE	29	0.04	0	21	68	1372	392	0	29648	48143	33.05394978	0.313234143	0	99.68676586	418	41	77817	1279	122	9	19661	59763	1728687843
3	TRUE	TRUE	0	4	139	Eemian TW2 mesocratic I	TRUE	29	0.04	0	21	68	1344	384	0	29595	48232	32.45938039	0.156617071	0	99.84338293	400	25	77853	1277	91	2	19630	59832	-2021531094
5	TRUE	TRUE	0	4	139	Eemian TW2 mesocratic I	TRUE	29	0.04	0	21	64	1104	450	0	29745	48256	31.6214019	0	0	100	481	34	78027	1013	109	18	20993	58435	-417052123
1	TRUE	TRUE	0	4	139	Eemian TW2 mesocratic I	TRUE	29	0.04	0	21	73	1442	373	0	29623	48117	34.70648404	0.939702428	0	99.06029757	360	49	77766	1380	86	9	18392	61068	-1702989036
2	TRUE	TRUE	0	4	139	Eemian TW2 mesocratic I	TRUE	29	0.04	0	21	58	973	492	0	29894	48196	32.27337493	2.50587314	0	97.49412686	524	24	78116	891	101	10	23144	56300	-591294612
4	TRUE	TRUE	0	4	139	Eemian TW2 mesocratic I	TRUE	29	0.04	0	21	69	1402	384	0	29636	48133	33.23179781	0.234925607	0	99.76507439	405	41	77795	1314	110	10	19384	60051	1728687843
3	TRUE	TRUE	0	4	139	Eemian TW2 mesocratic I	TRUE	29	0.04	0	21	69	1373	373	0	29587	48222	32.59246359	0.156617071	0	99.84338293	383	24	77835	1313	88	2	19338	60127	-2021531094
1	TRUE	TRUE	0	4	139	Eemian TW2 mesocratic I	TRUE	29	0.04	0	21	74	1510	368	0	29562	48115	34.8097466	0.861393892	0	99.13860611	352	56	77703	1444	82	15	18193	61265	-1702989036
5	TRUE	TRUE	0	4	139	Eemian TW2 mesocratic I	TRUE	29	0.04	0	21	65	1128	447	0	29731	48249	31.76236383	0	0	100	471	34	78006	1044	106	17	20625	58807	-417052123
4	TRUE	TRUE	0	4	139	Eemian TW2 mesocratic I	TRUE	29	0.04	0	21	70	1421	372	0	29624	48138	33.35247497	0.234925607	0	99.76507439	385	43	77788	1339	100	11	19112	60332	1728687843
2	TRUE	TRUE	0	4	139	Eemian TW2 mesocratic I	TRUE	29	0.04	0	21	59	987	479	0	29883	48206	32.39407149	2.427564605	0	97.5724354	507	24	78115	909	97	8	22751	56699	-591294612
3	TRUE	TRUE	0	4	139	Eemian TW2 mesocratic I	TRUE	29	0.04	0	21	70	1398	360	0	29573	48224	32.72435441	0.156617071	0	99.84338293	368	28	77823	1336	81	5	19061	60408	-2021531094
1	TRUE	TRUE	0	4	139	Eemian TW2 mesocratic I	TRUE	29	0.04	0	21	75	1569	357	0	29508	48121	34.91230858	0.783085356	0	99.21691464	341	56	77655	1503	78	10	17957	61510	-1702989036
5	TRUE	TRUE	0	4	139	Eemian TW2 mesocratic I	TRUE	29	0.04	0	21	66	1172	433	0	29716	48234	31.9020622	0	0	100	455	35	77976	1089	108	14	20279	59154	-417052123
4	TRUE	TRUE	0	4	139	Eemian TW2 mesocratic I	TRUE	29	0.04	0	21	71	1455	362	0	29601	48137	33.47217277	0.234925607	0	99.76507439	377	43	77764	1371	103	12	18917	60523	1728687843
2	TRUE	TRUE	0	4	139	Eemian TW2 mesocratic I	TRUE	29	0.04	0	21	60	991	465	0	29885	48214	32.51402458	2.349256069	0	97.65074393	485	24	78125	921	93	7	22435	57020	-591294612
3	TRUE	TRUE	0	4	139	Eemian TW2 mesocratic I	TRUE	29	0.04	0	21	71	1419	360	0	29553	48223	32.85506796	0.156617071	0	99.84338293	359	28	77802	1366	79	5	18873	60598	-2021531094
1	TRUE	TRUE	0	4	139	Eemian TW2 mesocratic I	TRUE	29	0.04	0	21	76	1678	346	0	29436	48095	35.01417624	0.704776821	0	99.29522318	331	54	77557	1613	76	10	17661	61808	-1702989036
5	TRUE	TRUE	0	4	139	Eemian TW2 mesocratic I	TRUE	29	0.04	0	21	67	1188	426	0	29703	48238	32.04051209	0	0	100	439	35	77967	1114	105	14	19971	59465	-417052123
4	TRUE	TRUE	0	4	139	Eemian TW2 mesocratic I	TRUE	29	0.04	0	21	72	1491	360	0	29574	48130	33.59090255	0.234925607	0	99.76507439	373	48	77730	1404	102	19	18638	60796	1728687843
2	TRUE	TRUE	0	4	139	Eemian TW2 mesocratic I	TRUE	29	0.04	0	21	61	997	448	0	29891	48219	32.63323491	2.270947533	0	97.72905247	459	26	78136	934	90	9	22088	57368	-591294612
3	TRUE	TRUE	0	4	139	Eemian TW2 mesocratic I	TRUE	29	0.04	0	21	72	1449	353	0	29537	48216	32.98461912	0.156617071	0	99.84338293	350	28	77779	1398	75	5	18606	60869	-2021531094
1	TRUE	TRUE	0	4	139	Eemian TW2 mesocratic I	TRUE	29	0.04	0	21	77	1785	334	0	29355	48081	35.11484938	0.626468285	0	99.37353171	318	50	77462	1725	76	9	17387	62083	-1702989036
4	TRUE	TRUE	0	4	139	Eemian TW2 mesocratic I	TRUE	29	0.04	0	21	73	1541	348	0	29541	48125	33.70867549	0.234925607	0	99.76507439	360	45	77692	1458	99	20	18487	60949	1728687843
5	TRUE	TRUE	0	4	139	Eemian TW2 mesocratic I	TRUE	29	0.04	0	21	68	1243	414	0	29676	48222	32.1777284	0	0	100	431	32	77924	1168	97	10	19679	59769	-417052123
2	TRUE	TRUE	0	4	139	Eemian TW2 mesocratic I	TRUE	29	0.04	0	21	62	1018	438	0	29880	48219	32.75170339	2.270947533	0	97.72905247	447	29	78125	954	88	11	21719	57737	-591294612
3	TRUE	TRUE	0	4	139	Eemian TW2 mesocratic I	TRUE	29	0.04	0	21	73	1498	341	0	29507	48209	33.11302258	0.156617071	0	99.84338293	334	27	77742	1452	73	5	18458	61019	-2021531094
1	TRUE	TRUE	0	4	139	Eemian TW2 mesocratic I	TRUE	29	0.04	0	21	78	1920	339	0	29242	48054	35.21475612	0.626468285	0	99.37353171	318	54	77322	1861	81	13	17164	62297	-1702989036
4	TRUE	TRUE	0	4	139	Eemian TW2 mesocratic I	TRUE	29	0.04	0	21	74	1589	353	0	29492	48121	33.82550266	0.234925607	0	99.76507439	349	46	77639	1521	94	21	18294	61146	1728687843
5	TRUE	TRUE	0	4	139	Eemian TW2 mesocratic I	TRUE	29	0.04	0	21	69	1274	407	0	29666	48208	32.31372585	0	0	100	420	32	77900	1203	97	8	19390	60060	-417052123
2	TRUE	TRUE	0	4	139	Eemian TW2 mesocratic I	TRUE	29	0.04	0	21	63	1043	428	0	29860	48224	32.93383654	2.270947533	0	97.72905247	435	36	78110	974	86	16	21384	58069	-591294612
3	TRUE	TRUE	0	4	139	Eemian TW2 mesocratic I	TRUE	29	0.04	0	21	74	1556	333	0	29462	48204	33.24029281	0.156617071	0	99.84338293	323	26	77692	1514	66	4	18268	61217	-2021531094
1	TRUE	TRUE	0	4	139	Eemian TW2 mesocratic I	TRUE	29	0.04	0	21	79	2055	331	0	29117	48052	35.31288892	0.783085356	0	99.21691464	305	57	77195	1998	74	16	16978	62487	-1702989036
4	TRUE	TRUE	0	4	139	Eemian TW2 mesocratic I	TRUE	29	0.04	0	21	75	1637	356	0	29440	48122	33.94139497	0.234925607	0	99.76507439	342	45	77588	1580	84	21	18056	61394	1728687843
5	TRUE	TRUE	0	4	139	Eemian TW2 mesocratic I	TRUE	29	0.04	0	21	70	1290	400	0	29656	48209	32.44851898	0	0	100	404	32	77891	1228	95	1	19129	60330	-417052123
2	TRUE	TRUE	0	4	139	Eemian TW2 mesocratic I	TRUE	29	0.04	0	21	64	1099	411	0	29833	48212	33.17727893	2.349256069	0	97.65074393	419	39	78071	1026	83	18	20998	58456	-591294612
3	TRUE	TRUE	0	4	139	Eemian TW2 mesocratic I	TRUE	29	0.04	0	21	75	1622	321	0	29406	48206	33.36644408	0.156617071	0	99.84338293	317	27	77638	1573	62	9	18038	61446	-2021531094
1	TRUE	TRUE	0	4	139	Eemian TW2 mesocratic I	TRUE	29	0.04	0	21	80	2246	323	0	28957	48029	35.40892298	0.939702428	0	99.06029757	292	61	77012	2190	68	18	16801	62668	-1702989036
4	TRUE	TRUE	0	4	139	Eemian TW2 mesocratic I	TRUE	29	0.04	0	21	76	1757	348	0	29356	48094	34.0563632	0.234925607	0	99.76507439	338	44	77476	1697	79	20	17783	61673	1728687843
5	TRUE	TRUE	0	4	139	Eemian TW2 mesocratic I	TRUE	29	0.04	0	21	71	1331	383	0	29635	48206	32.58212215	0	0	100	394	33	77867	1261	104	2	18933	60516	-417052123
2	TRUE	TRUE	0	4	139	Eemian TW2 mesocratic I	TRUE	29	0.04	0	21	65	1124	401	0	29820	48210	33.34690666	2.427564605	0	97.5724354	405	39	78056	1055	82	16	20638	58819	-591294612
1	TRUE	TRUE	0	4	139	Eemian TW2 mesocratic I	TRUE	29	0.04	0	21	81	2411	320	0	28823	48001	35.50404898	0.939702428	0	99.06029757	287	59	76850	2359	60	18	16642	62835	-1702989036
3	TRUE	TRUE	0	4	139	Eemian TW2 mesocratic I	TRUE	29	0.04	0	21	76	1736	312	0	29330	48177	33.49149047	0.078308536	0	99.92169146	308	28	77533	1686	59	10	17746	61740	-2021531094
4	TRUE	TRUE	0	4	139	Eemian TW2 mesocratic I	TRUE	29	0.04	0	21	77	1866	338	0	29280	48071	34.16991158	0.313234143	0	99.68676586	330	44	77377	1804	74	13	17513	61955	1728687843
5	TRUE	TRUE	0	4	139	Eemian TW2 mesocratic I	TRUE	29	0.04	0	21	72	1355	373	0	29621	48206	32.71454955	0	0	100	377	34	77853	1291	97	3	18659	60796	-417052123
1	TRUE	TRUE	0	4	139	Eemian TW2 mesocratic I	TRUE	29	0.04	0	21	82	2607	311	0	28668	47969	35.59852417	0.939702428	0	99.06029757	279	58	76663	2555	58	18	16510	62969	-1702989036
3	TRUE	TRUE	0	4	139	Eemian TW2 mesocratic I	TRUE	29	0.04	0	21	77	1862	312	0	29229	48152	33.61493945	0.156617071	0	99.84338293	303	48	77407	1797	54	30	17464	62007	-2021531094
2	TRUE	TRUE	0	4	139	Eemian TW2 mesocratic I	TRUE	29	0.04	0	21	66	1169	388	0	29800	48198	33.45630577	2.427564605	0	97.5724354	391	39	78024	1101	79	16	20306	59154	-591294612
4	TRUE	TRUE	0	4	139	Eemian TW2 mesocratic I	TRUE	29	0.04	0	21	78	1999	335	0	29177	48044	34.28247258	0.313234143	0	99.68676586	325	44	77247	1939	68	14	17291	62182	1728687843
5	TRUE	TRUE	0	4	139	Eemian TW2 mesocratic I	TRUE	29	0.04	0	21	73	1405	365	0	29586	48199	32.8458152	0	0	100	363	37	77811	1344	85	6	18503	60961	-417052123
1	TRUE	TRUE	0	4	139	Eemian TW2 mesocratic I	TRUE	29	0.04	0	21	83	2842	308	0	28494	47911	35.75592513	1.018010963	0	98.98198904	275	62	76431	2787	57	22	16383	63093	-1702989036
3	TRUE	TRUE	0	4	139	Eemian TW2 mesocratic I	TRUE	29	0.04	0	21	78	2003	295	0	29123	48134	33.73722668	0.078308536	0	99.92169146	292	47	77283	1933	58	31	17252	62214	-2021531094
4	TRUE	TRUE	0	4	139	Eemian TW2 mesocratic I	TRUE	29	0.04	0	21	79	2130	339	0	29052	48034	34.39304293	0.469851214	0	99.53014879	320	44	77112	2079	71	13	17101	62370	1728687843
2	TRUE	TRUE	0	4	139	Eemian TW2 mesocratic I	TRUE	29	0.04	0	21	67	1209	377	0	29778	48191	33.62095811	2.349256069	0	97.65074393	382	51	77995	1127	80	28	19982	59465	-591294612
1	TRUE	TRUE	0	4	139	Eemian TW2 mesocratic I	TRUE	29	0.04	0	21	84	3066	301	0	28328	47860	35.84780219	1.018010963	0	98.98198904	268	64	76214	3009	59	17	16234	63245	-1702989036
5	TRUE	TRUE	0	4	139	Eemian TW2 mesocratic I	TRUE	29	0.04	0	21	74	1470	360	0	29529	48196	32.97593296	0	0	100	353	43	77751	1408	81	12	18292	61170	-417052123
3	TRUE	TRUE	0	4	139	Eemian TW2 mesocratic I	TRUE	29	0.04	0	21	79	2135	288	0	28997	48135	33.85735198	0.234925607	0	99.76507439	279	47	77158	2071	54	31	17065	62405	-2021531094
2	TRUE	TRUE	0	4	139	Eemian TW2 mesocratic I	TRUE	29	0.04	0	21	68	1266	369	0	29746	48174	33.72757424	2.349256069	0	97.65074393	374	52	77946	1183	77	28	19682	59768	-591294612
1	TRUE	TRUE	0	4	139	Eemian TW2 mesocratic I	TRUE	29	0.04	0	21	85	3340	297	0	28102	47816	35.93907325	1.018010963	0	98.98198904	260	59	75944	3292	59	17	16114	63365	-1702989036
4	TRUE	TRUE	0	4	139	Eemian TW2 mesocratic I	TRUE	29	0.04	0	21	80	2322	335	0	28886	48012	34.501302	0.704776821	0	99.29522318	315	43	76924	2273	75	11	16923	62546	1728687843
3	TRUE	TRUE	0	4	139	Eemian TW2 mesocratic I	TRUE	29	0.04	0	21	80	2335	280	0	28827	48113	33.97499781	0.469851214	0	99.53014879	279	47	76966	2263	61	27	16882	62585	-2021531094
5	TRUE	TRUE	0	4	139	Eemian TW2 mesocratic I	TRUE	29	0.04	0	21	75	1530	357	0	29478	48190	33.10491651	0	0	100	351	43	77694	1467	76	12	18053	61414	-417052123
1	TRUE	TRUE	0	4	139	Eemian TW2 mesocratic I	TRUE	29	0.04	0	21	86	3679	287	0	27845	47744	36.02974355	1.018010963	0	98.98198904	253	62	75615	3625	57	22	15935	63541	-1702989036
4	TRUE	TRUE	0	4	139	Eemian TW2 mesocratic I	TRUE	29	0.04	0	21	81	2494	331	0	28749	47981	34.60844456	0.704776821	0	99.29522318	313	43	76756	2443	72	10	16770	62703	1728687843
2	TRUE	TRUE	0	4	139	Eemian TW2 mesocratic I	TRUE	29	0.04	0	21	69	1301	361	0	29734	48159	33.83365656	2.114330462	0	97.88566954	367	52	77919	1217	80	29	19376	60070	-591294612
3	TRUE	TRUE	0	4	139	Eemian TW2 mesocratic I	TRUE	29	0.04	0	21	81	2504	265	0	28703	48083	34.09136194	0.469851214	0	99.53014879	266	47	76812	2430	64	27	16723	62741	-2021531094
5	TRUE	TRUE	0	4	139	Eemian TW2 mesocratic I	TRUE	29	0.04	0	21	76	1643	352	0	29401	48159	33.23277936	0	0	100	344	44	77586	1581	73	12	17763	61707	-417052123
1	TRUE	TRUE	0	4	139	Eemian TW2 mesocratic I	TRUE	29	0.04	0	21	87	3939	281	0	27660	47675	36.11981829	1.018010963	0	98.98198904	247	62	75361	3885	58	22	15814	63661	-1702989036
4	TRUE	TRUE	0	4	139	Eemian TW2 mesocratic I	TRUE	29	0.04	0	21	82	2694	322	0	28597	47942	34.71473186	0.704776821	0	99.29522318	304	43	76565	2643	66	3	16635	62851	1728687843
2	TRUE	TRUE	0	4	139	Eemian TW2 mesocratic I	TRUE	29	0.04	0	21	70	1316	363	0	29724	48152	33.93920205	1.957713391	0	98.04228661	359	52	77902	1242	81	29	19110	60335	-591294612
3	TRUE	TRUE	0	4	139	Eemian TW2 mesocratic I	TRUE	29	0.04	0	21	82	2692	268	0	28552	48043	34.20670856	0.469851214	0	99.53014879	265	47	76621	2622	63	27	16580	62885	-2021531094
5	TRUE	TRUE	0	4	139	Eemian TW2 mesocratic I	TRUE	29	0.04	0	21	77	1754	344	0	29322	48135	33.35902847	0.078308536	0	99.92169146	336	44	77483	1692	71	12	17492	61980	-417052123
4	TRUE	TRUE	0	4	139	Eemian TW2 mesocratic I	TRUE	29	0.04	0	21	83	2920	325	0	28420	47890	34.82017377	0.704776821	0	99.29522318	302	43	76336	2874	60	2	16519	62974	1728687843
1	TRUE	TRUE	0	4	139	Eemian TW2 mesocratic I	TRUE	29	0.04	0	21	88	4202	276	0	27484	47593	36.20930264	1.018010963	0	98.98198904	239	62	75103	4151	52	18	15678	63807	-1702989036
3	TRUE	TRUE	0	4	139	Eemian TW2 mesocratic I	TRUE	29	0.04	0	21	83	2912	263	0	28389	47991	34.32105045	0.469851214	0	99.53014879	262	42	76406	2845	63	27	16457	63008	-2021531094
2	TRUE	TRUE	0	4	139	Eemian TW2 mesocratic I	TRUE	29	0.04	0	21	71	1345	350	0	29699	48161	34.04420796	1.722787784	0	98.27721222	343	52	77886	1274	84	27	18916	60528	-591294612
5	TRUE	TRUE	0	4	139	Eemian TW2 mesocratic I	TRUE	29	0.04	0	21	78	1886	346	0	29217	48106	33.48409897	0.078308536	0	99.92169146	332	46	77349	1828	74	14	17270	62197	-417052123
4	TRUE	TRUE	0	4	139	Eemian TW2 mesocratic I	TRUE	29	0.04	0	21	84	3141	323	0	28254	47837	34.92478002	0.704776821	0	99.29522318	301	42	76117	3095	64	1	16370	63120	1728687843
1	TRUE	TRUE	0	4	139	Eemian TW2 mesocratic I	TRUE	29	0.04	0	21	89	4471	272	0	27305	47507	36.29820174	1.018010963	0	98.98198904	234	61	74838	4422	53	15	15559	63928	-1702989036
3	TRUE	TRUE	0	4	139	Eemian TW2 mesocratic I	TRUE	29	0.04	0	21	84	3106	273	0	28228	47948	34.43440017	0.469851214	0	99.53014879	251	44	76202	3058	62	29	16315	63149	-2021531094
2	TRUE	TRUE	0	4	139	Eemian TW2 mesocratic I	TRUE	29	0.04	0	21	72	1375	336	0	29686	48158	34.1486718	1.487862177	0	98.51213782	327	52	77870	1306	79	24	18648	60804	-591294612
5	TRUE	TRUE	0	4	139	Eemian TW2 mesocratic I	TRUE	29	0.04	0	21	79	2016	337	0	29106	48096	33.60699027	0.234925607	0	99.76507439	320	46	77228	1961	70	14	17089	62382	-417052123
4	TRUE	TRUE	0	4	139	Eemian TW2 mesocratic I	TRUE	29	0.04	0	21	85	3422	324	0	28022	47787	35.02856022	0.704776821	0	99.29522318	299	42	75835	3379	67	1	16251	63236	1728687843
1	TRUE	TRUE	0	4	139	Eemian TW2 mesocratic I	TRUE	29	0.04	0	21	90	4743	271	0	27129	47412	36.38652071	0.939702428	0	99.06029757	227	63	74567	4698	55	13	15401	64086	-1702989036
3	TRUE	TRUE	0	4	139	Eemian TW2 mesocratic I	TRUE	29	0.04	0	21	85	3386	276	0	27996	47897	34.54677014	0.469851214	0	99.53014879	252	44	75919	3340	64	24	16196	63271	-2021531094
2	TRUE	TRUE	0	4	139	Eemian TW2 mesocratic I	TRUE	29	0.04	0	21	73	1432	332	0	29644	48147	34.25259139	1.487862177	0	98.51213782	325	53	77817	1360	78	18	18493	60966	-591294612
4	TRUE	TRUE	0	4	139	Eemian TW2 mesocratic I	TRUE	29	0.04	0	21	86	3754	319	0	27763	47719	35.13152386	0.704776821	0	99.29522318	296	44	75508	3707	65	6	16066	63418	1728687843
5	TRUE	TRUE	0	4	139	Eemian TW2 mesocratic I	TRUE	29	0.04	0	21	80	2206	335	0	28945	48069	33.72738434	0.469851214	0	99.53014879	317	47	77040	2151	70	15	16919	62551	-417052123
1	TRUE	TRUE	0	4	139	Eemian TW2 mesocratic I	TRUE	29	0.04	0	21	91	5000	269	0	26964	47322	36.47426461	0.861393892	0	99.13860611	232	58	74312	4953	58	13	15298	64186	-1702989036
3	TRUE	TRUE	0	4	139	Eemian TW2 mesocratic I	TRUE	29	0.04	0	21	86	3709	266	0	27757	47823	34.65817258	0.469851214	0	99.53014879	243	45	75606	3661	61	24	16026	63444	-2021531094
2	TRUE	TRUE	0	4	139	Eemian TW2 mesocratic I	TRUE	29	0.04	0	21	74	1480	335	0	29598	48142	34.35596476	1.409553641	0	98.59044636	314	52	77766	1423	74	16	18288	61177	-591294612
4	TRUE	TRUE	0	4	139	Eemian TW2 mesocratic I	TRUE	29	0.04	0	21	87	4017	317	0	27573	47648	35.23368033	0.704776821	0	99.29522318	294	43	75247	3971	64	6	15945	63540	1728687843
5	TRUE	TRUE	0	4	139	Eemian TW2 mesocratic I	TRUE	29	0.04	0	21	81	2374	333	0	28803	48045	33.84647857	0.469851214	0	99.53014879	311	52	76874	2318	60	19	16756	62720	-417052123
1	TRUE	TRUE	0	4	139	Eemian TW2 mesocratic I	TRUE	29	0.04	0	21	92	5269	266	0	26783	47237	36.56143849	0.861393892	0	99.13860611	230	58	74046	5221	59	13	15205	64278	-1702989036
3	TRUE	TRUE	0	4	139	Eemian TW2 mesocratic I	TRUE	29	0.04	0	21	87	3973	271	0	27562	47749	34.76861958	0.469851214	0	99.53014879	238	53	75337	3927	58	12	15903	63582	-2021531094
2	TRUE	TRUE	0	4	139	Eemian TW2 mesocratic I	TRUE	29	0.04	0	21	75	1534	326	0	29549	48146	34.4587902	1.331245106	0	98.66875489	301	51	77721	1482	71	16	18059	61409	-591294612
4	TRUE	TRUE	0	4	139	Eemian TW2 mesocratic I	TRUE	29	0.04	0	21	88	4280	318	0	27396	47561	35.33503888	0.704776821	0	99.29522318	293	43	74983	4236	61	5	15800	63689	1728687843
1	TRUE	TRUE	0	4	139	Eemian TW2 mesocratic I	TRUE	29	0.04	0	21	93	5548	270	0	26596	47141	36.64804736	0.861393892	0	99.13860611	232	57	73763	5503	59	10	15087	64399	-1702989036
5	TRUE	TRUE	0	4	139	Eemian TW2 mesocratic I	TRUE	29	0.04	0	21	82	2574	326	0	28649	48006	33.96453677	0.469851214	0	99.53014879	309	52	76681	2513	66	19	16603	62867	-417052123
3	TRUE	TRUE	0	4	139	Eemian TW2 mesocratic I	TRUE	29	0.04	0	21	88	4234	269	0	27392	47660	34.87812302	0.469851214	0	99.53014879	232	53	75078	4192	52	11	15769	63723	-2021531094
2	TRUE	TRUE	0	4	139	Eemian TW2 mesocratic I	TRUE	29	0.04	0	21	76	1647	329	0	29464	48115	34.56106626	1.331245106	0	98.66875489	295	60	77605	1595	68	25	17768	61694	-591294612
4	TRUE	TRUE	0	4	139	Eemian TW2 mesocratic I	TRUE	29	0.04	0	21	89	4555	305	0	27215	47480	35.43560867	0.626468285	0	99.37353171	286	41	74721	4507	62	5	15678	63810	1728687843
1	TRUE	TRUE	0	4	139	Eemian TW2 mesocratic I	TRUE	29	0.04	0	21	94	5790	271	0	26433	47061	36.73409621	0.783085356	0	99.21691464	230	61	73520	5744	57	12	14935	64551	-1702989036
5	TRUE	TRUE	0	4	139	Eemian TW2 mesocratic I	TRUE	29	0.04	0	21	83	2799	321	0	28486	47949	34.08157134	0.469851214	0	99.53014879	303	53	76461	2738	68	17	16476	62994	-417052123
3	TRUE	TRUE	0	4	139	Eemian TW2 mesocratic I	TRUE	29	0.04	0	21	89	4516	267	0	27201	47571	34.98669466	0.469851214	0	99.53014879	245	52	74798	4460	71	11	15635	63838	-2021531094
4	TRUE	TRUE	0	4	139	Eemian TW2 mesocratic I	TRUE	29	0.04	0	21	90	4831	286	0	27050	47388	35.53539872	0.548159749	0	99.45184025	280	36	74464	4775	65	5	15514	63971	1728687843
2	TRUE	TRUE	0	4	139	Eemian TW2 mesocratic I	TRUE	29	0.04	0	21	77	1753	322	0	29385	48095	34.66228529	1.409553641	0	98.59044636	286	60	77506	1703	65	13	17504	61973	-591294612
1	TRUE	TRUE	0	4	139	Eemian TW2 mesocratic I	TRUE	29	0.04	0	21	95	6009	265	0	26315	46966	36.81958999	0.783085356	0	99.21691464	226	58	73307	5964	55	12	14838	64650	-1702989036
5	TRUE	TRUE	0	4	139	Eemian TW2 mesocratic I	TRUE	29	0.04	0	21	84	3016	309	0	28332	47898	34.19759454	0.469851214	0	99.53014879	298	48	76256	2953	73	11	16339	63132	-417052123
4	TRUE	TRUE	0	4	139	Eemian TW2 mesocratic I	TRUE	29	0.04	0	21	91	5109	285	0	26862	47299	35.63441798	0.548159749	0	99.45184025	275	57	74187	5036	62	26	15392	64075	1728687843
3	TRUE	TRUE	0	4	139	Eemian TW2 mesocratic I	TRUE	29	0.04	0	21	90	4779	262	0	27037	47477	35.09434608	0.469851214	0	99.53014879	239	52	74540	4724	62	11	15478	64004	-2021531094
2	TRUE	TRUE	0	4	139	Eemian TW2 mesocratic I	TRUE	29	0.04	0	21	78	1886	318	0	29280	48071	34.76286821	1.409553641	0	98.59044636	280	60	77377	1838	64	12	17284	62195	-591294612
1	TRUE	TRUE	0	4	139	Eemian TW2 mesocratic I	TRUE	29	0.04	0	21	96	6261	258	0	26164	46872	36.9045336	0.783085356	0	99.21691464	224	57	73062	6212	56	7	14739	64753	-1702989036
5	TRUE	TRUE	0	4	139	Eemian TW2 mesocratic I	TRUE	29	0.04	0	21	85	3289	308	0	28111	47847	34.31261845	0.469851214	0	99.53014879	295	47	75984	3229	74	11	16216	63254	-417052123
4	TRUE	TRUE	0	4	139	Eemian TW2 mesocratic I	TRUE	29	0.04	0	21	92	5383	280	0	26677	47215	35.73267524	0.548159749	0	99.45184025	268	58	73918	5311	62	27	15293	64173	1728687843
2	TRUE	TRUE	0	4	139	Eemian TW2 mesocratic I	TRUE	29	0.04	0	21	79	2023	311	0	29155	48066	34.86180058	1.566170713	0	98.43382929	273	60	77247	1975	56	11	17095	62393	-591294612
3	TRUE	TRUE	0	4	139	Eemian TW2 mesocratic I	TRUE	29	0.04	0	21	91	5037	261	0	26863	47394	35.20108871	0.469851214	0	99.53014879	233	55	74283	4984	56	14	15378	64107	-2021531094
1	TRUE	TRUE	0	4	139	Eemian TW2 mesocratic I	TRUE	29	0.04	0	21	97	6471	259	0	26037	46788	37.05157161	0.861393892	0	99.13860611	221	80	72851	6403	52	30	14578	64895	-1702989036
5	TRUE	TRUE	0	4	139	Eemian TW2 mesocratic I	TRUE	29	0.04	0	21	86	3625	303	0	27854	47773	34.42665502	0.469851214	0	99.53014879	289	47	75653	3566	72	10	16056	63417	-417052123
4	TRUE	TRUE	0	4	139	Eemian TW2 mesocratic I	TRUE	29	0.04	0	21	93	5693	276	0	26463	47123	35.83017923	0.548159749	0	99.45184025	265	78	73612	5600	71	47	15150	64287	1728687843
2	TRUE	TRUE	0	4	139	Eemian TW2 mesocratic I	TRUE	29	0.04	0	21	80	2209	309	0	28996	48041	35.02438382	1.879404855	0	98.12059514	270	60	77063	2162	58	11	16912	62574	-591294612
3	TRUE	TRUE	0	4	139	Eemian TW2 mesocratic I	TRUE	29	0.04	0	21	92	5313	261	0	26678	47303	35.30693382	0.469851214	0	99.53014879	231	61	74007	5256	55	20	15276	64204	-2021531094
1	TRUE	TRUE	0	4	139	Eemian TW2 mesocratic I	TRUE	29	0.04	0	21	98	6678	261	0	25899	46717	37.13415457	0.861393892	0	99.13860611	214	85	72642	6614	49	35	14484	64987	-1702989036
5	TRUE	TRUE	0	4	139	Eemian TW2 mesocratic I	TRUE	29	0.04	0	21	87	3893	300	0	27666	47696	34.53971607	0.469851214	0	99.53014879	293	51	75388	3823	80	15	15927	63533	-417052123
4	TRUE	TRUE	0	4	139	Eemian TW2 mesocratic I	TRUE	29	0.04	0	21	94	5944	268	0	26300	47043	35.987532	0.626468285	0	99.37353171	257	78	73369	5851	70	47	15001	64437	1728687843
2	TRUE	TRUE	0	4	139	Eemian TW2 mesocratic I	TRUE	29	0.04	0	21	81	2374	303	0	28862	48016	35.11887066	1.879404855	0	98.12059514	260	60	76904	2331	51	11	16764	62729	-591294612
1	TRUE	TRUE	0	4	139	Eemian TW2 mesocratic I	TRUE	29	0.04	0	21	99	6901	260	0	25784	46610	37.21622788	0.861393892	0	99.13860611	210	87	72420	6838	49	37	14431	65038	-1702989036
3	TRUE	TRUE	0	4	139	Eemian TW2 mesocratic I	TRUE	29	0.04	0	21	93	5592	260	0	26493	47210	35.41189252	0.469851214	0	99.53014879	231	62	73729	5533	56	21	15164	64314	-2021531094
5	TRUE	TRUE	0	4	139	Eemian TW2 mesocratic I	TRUE	29	0.04	0	21	88	4162	297	0	27485	47611	34.65181324	0.469851214	0	99.53014879	288	53	75122	4092	78	15	15793	63669	-417052123
4	TRUE	TRUE	0	4	139	Eemian TW2 mesocratic I	TRUE	29	0.04	0	21	95	6169	259	0	26174	46953	36.08236184	0.626468285	0	99.37353171	251	77	73153	6074	71	47	14897	64540	1728687843
2	TRUE	TRUE	0	4	139	Eemian TW2 mesocratic I	TRUE	29	0.04	0	21	82	2587	293	0	28696	47979	35.33616291	1.957713391	0	98.04228661	251	73	76701	2530	52	24	16611	62868	-591294612
1	TRUE	TRUE	0	4	139	Eemian TW2 mesocratic I	TRUE	29	0.04	0	21	100	7116	257	0	25674	46508	37.29779582	0.861393892	0	99.13860611	204	89	72208	7054	47	39	14362	65107	-1702989036
3	TRUE	TRUE	0	4	139	Eemian TW2 mesocratic I	TRUE	29	0.04	0	21	94	5834	262	0	26327	47132	35.51597579	0.469851214	0	99.53014879	226	62	73485	5782	55	19	15025	64456	-2021531094
5	TRUE	TRUE	0	4	139	Eemian TW2 mesocratic I	TRUE	29	0.04	0	21	89	4417	302	0	27308	47528	34.76295807	0.469851214	0	99.53014879	283	52	74862	4358	75	15	15673	63792	-417052123
4	TRUE	TRUE	0	4	139	Eemian TW2 mesocratic I	TRUE	29	0.04	0	21	96	6426	253	0	26012	46864	36.17648741	0.626468285	0	99.37353171	255	77	72902	6321	82	43	14783	64647	1728687843
2	TRUE	TRUE	0	4	139	Eemian TW2 mesocratic I	TRUE	29	0.04	0	21	83	2808	294	0	28525	47928	35.48148186	1.957713391	0	98.04228661	244	74	76479	2758	48	25	16493	62989	-591294612
1	TRUE	TRUE	0	4	139	Eemian TW2 mesocratic I	TRUE	29	0.04	0	21	101	7345	255	0	25538	46417	37.43587962	0.939702428	0	99.06029757	205	89	71981	7280	46	41	14306	65162	-1702989036
3	TRUE	TRUE	0	4	139	Eemian TW2 mesocratic I	TRUE	29	0.04	0	21	95	6052	256	0	26206	47041	35.61919446	0.469851214	0	99.53014879	221	62	73273	5999	51	19	14921	64564	-2021531094
5	TRUE	TRUE	0	4	139	Eemian TW2 mesocratic I	TRUE	29	0.04	0	21	90	4681	299	0	27139	47436	34.87316193	0.469851214	0	99.53014879	278	50	74601	4626	71	14	15520	63950	-417052123
4	TRUE	TRUE	0	4	139	Eemian TW2 mesocratic I	TRUE	29	0.04	0	21	97	6616	251	0	25902	46786	36.26991654	0.626468285	0	99.37353171	250	75	72714	6516	81	43	14644	64787	1728687843
2	TRUE	TRUE	0	4	139	Eemian TW2 mesocratic I	TRUE	29	0.04	0	21	84	3029	281	0	28364	47881	35.56974731	1.879404855	0	98.12059514	237	72	76271	2975	49	28	16343	63135	-591294612
1	TRUE	TRUE	0	4	139	Eemian TW2 mesocratic I	TRUE	29	0.04	0	21	102	7597	252	0	25379	46327	37.57688393	0.939702428	0	99.06029757	202	90	71732	7531	43	42	14251	65219	-1702989036
3	TRUE	TRUE	0	4	139	Eemian TW2 mesocratic I	TRUE	29	0.04	0	21	96	6285	262	0	26058	46950	35.7215592	0.469851214	0	99.53014879	214	58	73034	6249	52	18	14827	64658	-2021531094
4	TRUE	TRUE	0	4	139	Eemian TW2 mesocratic I	TRUE	29	0.04	0	21	98	6801	264	0	25772	46718	36.36265697	0.626468285	0	99.37353171	242	75	72516	6722	80	43	14549	64883	1728687843
5	TRUE	TRUE	0	4	139	Eemian TW2 mesocratic I	TRUE	29	0.04	0	21	91	4951	300	0	26959	47345	34.98243605	0.469851214	0	99.53014879	280	60	74330	4885	74	20	15404	64057	-417052123
2	TRUE	TRUE	0	4	139	Eemian TW2 mesocratic I	TRUE	29	0.04	0	21	85	3326	276	0	28120	47833	35.65763306	1.801096319	0	98.19890368	233	82	75979	3261	51	39	16216	63249	-591294612
1	TRUE	TRUE	0	4	139	Eemian TW2 mesocratic I	TRUE	29	0.04	0	21	103	7823	246	0	25267	46219	37.65464128	0.861393892	0	99.13860611	195	85	71512	7763	37	41	14180	65297	-1702989036
3	TRUE	TRUE	0	4	139	Eemian TW2 mesocratic I	TRUE	29	0.04	0	21	97	6480	257	0	25948	46870	35.82308055	0.469851214	0	99.53014879	211	58	72844	6442	55	10	14694	64796	-2021531094
4	TRUE	TRUE	0	4	139	Eemian TW2 mesocratic I	TRUE	29	0.04	0	21	99	7026	257	0	25664	46608	36.45471635	0.548159749	0	99.45184025	238	70	72298	6949	75	43	14504	64933	1728687843
5	TRUE	TRUE	0	4	139	Eemian TW2 mesocratic I	TRUE	29	0.04	0	21	92	5224	299	0	26769	47263	35.09079155	0.469851214	0	99.53014879	274	60	74058	5163	66	19	15310	64160	-417052123
2	TRUE	TRUE	0	4	139	Eemian TW2 mesocratic I	TRUE	29	0.04	0	21	86	3661	261	0	27869	47764	35.74513505	1.722787784	0	98.27721222	219	81	75659	3596	50	30	16045	63430	-591294612
1	TRUE	TRUE	0	4	139	Eemian TW2 mesocratic I	TRUE	29	0.04	0	21	104	8025	267	0	25154	46109	37.79343535	0.939702428	0	99.06029757	198	92	71289	7976	39	46	14096	65374	-1702989036
4	TRUE	TRUE	0	4	139	Eemian TW2 mesocratic I	TRUE	29	0.04	0	21	100	7218	283	0	25550	46504	36.54610225	0.548159749	0	99.45184025	238	73	72080	7164	70	46	14429	65010	1728687843
3	TRUE	TRUE	0	4	139	Eemian TW2 mesocratic I	TRUE	29	0.04	0	21	98	6711	254	0	25797	46793	35.9237689	0.469851214	0	99.53014879	211	76	72616	6652	57	30	14583	64885	-2021531094
5	TRUE	TRUE	0	4	139	Eemian TW2 mesocratic I	TRUE	29	0.04	0	21	93	5506	288	0	26581	47180	35.1982394	0.469851214	0	99.53014879	263	60	73787	5445	64	18	15193	64280	-417052123
1	TRUE	TRUE	0	4	139	Eemian TW2 mesocratic I	TRUE	29	0.04	0	21	105	8252	266	0	25018	46019	37.92840459	1.018010963	0	98.98198904	202	89	71063	8201	44	46	14005	65460	-1702989036
2	TRUE	TRUE	0	4	139	Eemian TW2 mesocratic I	TRUE	29	0.04	0	21	87	3918	258	0	27685	47694	35.8930672	1.722787784	0	98.27721222	214	79	75405	3857	50	30	15930	63545	-591294612
4	TRUE	TRUE	0	4	139	Eemian TW2 mesocratic I	TRUE	29	0.04	0	21	101	7445	275	0	25421	46414	36.63682214	0.548159749	0	99.45184025	229	72	71861	7393	71	25	14380	65079	1728687843
3	TRUE	TRUE	0	4	139	Eemian TW2 mesocratic I	TRUE	29	0.04	0	21	99	6935	260	0	25676	46684	36.02363451	0.469851214	0	99.53014879	211	80	72386	6878	42	34	14528	64951	-2021531094
5	TRUE	TRUE	0	4	139	Eemian TW2 mesocratic I	TRUE	29	0.04	0	21	94	5752	298	0	26411	47094	35.30479043	0.469851214	0	99.53014879	265	60	73531	5699	66	19	15036	64434	-417052123
1	TRUE	TRUE	0	4	139	Eemian TW2 mesocratic I	TRUE	29	0.04	0	21	106	8402	263	0	24926	45964	38.00241645	1.018010963	0	98.98198904	196	89	70916	8354	39	46	13897	65573	-1702989036
2	TRUE	TRUE	0	4	139	Eemian TW2 mesocratic I	TRUE	29	0.04	0	21	88	4188	251	0	27515	47601	36.03985521	1.801096319	0	98.19890368	215	79	75142	4119	53	30	15787	63685	-591294612
4	TRUE	TRUE	0	4	139	Eemian TW2 mesocratic I	TRUE	29	0.04	0	21	102	7692	273	0	25263	46327	36.72688341	0.548159749	0	99.45184025	226	72	71616	7641	73	24	14325	65133	1728687843
3	TRUE	TRUE	0	4	139	Eemian TW2 mesocratic I	TRUE	29	0.04	0	21	100	7162	257	0	25553	46583	36.12268751	0.469851214	0	99.53014879	213	87	72162	7093	48	43	14443	65021	-2021531094
5	TRUE	TRUE	0	4	139	Eemian TW2 mesocratic I	TRUE	29	0.04	0	21	95	5969	298	0	26285	47003	35.41045534	0.469851214	0	99.53014879	259	62	73314	5920	61	21	14943	64530	-417052123
1	TRUE	TRUE	0	4	139	Eemian TW2 mesocratic I	TRUE	29	0.04	0	21	107	8566	260	0	24847	45882	38.13747563	1.096319499	0	98.9036805	192	89	70755	8519	41	24	13834	65656	-1702989036
2	TRUE	TRUE	0	4	139	Eemian TW2 mesocratic I	TRUE	29	0.04	0	21	89	4438	260	0	27338	47519	36.12279721	1.801096319	0	98.19890368	208	79	74883	4385	51	30	15664	63810	-591294612
4	TRUE	TRUE	0	4	139	Eemian TW2 mesocratic I	TRUE	29	0.04	0	21	103	7920	284	0	25137	46214	36.81629337	0.548159749	0	99.45184025	227	77	71377	7874	69	9	14242	65235	1728687843
3	TRUE	TRUE	0	4	139	Eemian TW2 mesocratic I	TRUE	29	0.04	0	21	101	7396	250	0	25421	46488	36.22093786	0.469851214	0	99.53014879	211	87	71935	7322	55	40	14389	65071	-2021531094
5	TRUE	TRUE	0	4	139	Eemian TW2 mesocratic I	TRUE	29	0.04	0	21	96	6224	288	0	26132	46911	35.51524471	0.469851214	0	99.53014879	253	64	73069	6169	62	24	14843	64626	-417052123
1	TRUE	TRUE	0	4	139	Eemian TW2 mesocratic I	TRUE	29	0.04	0	21	108	8714	254	0	24770	45817	38.20946283	1.096319499	0	98.9036805	186	84	70613	8672	46	19	13784	65706	-1702989036
2	TRUE	TRUE	0	4	139	Eemian TW2 mesocratic I	TRUE	29	0.04	0	21	90	4715	260	0	27156	47424	36.20543689	1.801096319	0	98.19890368	207	88	74606	4654	48	39	15495	63973	-591294612
4	TRUE	TRUE	0	4	139	Eemian TW2 mesocratic I	TRUE	29	0.04	0	21	104	8128	286	0	25032	46109	36.90505924	0.548159749	0	99.45184025	225	78	71167	8085	64	10	14169	65312	1728687843
3	TRUE	TRUE	0	4	139	Eemian TW2 mesocratic I	TRUE	29	0.04	0	21	102	7651	250	0	25258	46396	36.31839544	0.469851214	0	99.53014879	213	89	71680	7573	55	36	14329	65135	-2021531094
5	TRUE	TRUE	0	4	139	Eemian TW2 mesocratic I	TRUE	29	0.04	0	21	97	6423	280	0	26026	46826	35.61916898	0.469851214	0	99.53014879	249	64	72878	6364	55	19	14704	64777	-417052123
1	TRUE	TRUE	0	4	139	Eemian TW2 mesocratic I	TRUE	29	0.04	0	21	109	8845	253	0	24696	45761	38.28101603	1.25293657	0	98.74706343	188	84	70483	8800	50	17	13724	65764	-1702989036
4	TRUE	TRUE	0	4	139	Eemian TW2 mesocratic I	TRUE	29	0.04	0	21	105	8380	285	0	24869	46021	36.99318816	0.548159749	0	99.45184025	225	100	70916	8314	62	32	14068	65393	1728687843
2	TRUE	TRUE	0	4	139	Eemian TW2 mesocratic I	TRUE	29	0.04	0	21	91	4978	258	0	26984	47335	36.28776881	1.801096319	0	98.19890368	207	91	74345	4912	58	42	15392	64063	-591294612
3	TRUE	TRUE	0	4	139	Eemian TW2 mesocratic I	TRUE	29	0.04	0	21	103	7881	243	0	25144	46287	36.41506996	0.469851214	0	99.53014879	204	89	71457	7805	51	36	14269	65199	-2021531094
5	TRUE	TRUE	0	4	139	Eemian TW2 mesocratic I	TRUE	29	0.04	0	21	98	6629	291	0	25884	46751	35.72223848	0.469851214	0	99.53014879	245	73	72661	6576	50	27	14613	64865	-417052123
1	TRUE	TRUE	0	4	139	Eemian TW2 mesocratic I	TRUE	29	0.04	0	21	110	8999	244	0	24614	45698	38.40658922	1.644479248	0	98.35552075	187	84	70338	8946	52	17	13628	65858	-1702989036
4	TRUE	TRUE	0	4	139	Eemian TW2 mesocratic I	TRUE	29	0.04	0	21	106	8540	281	0	24779	45955	37.08068718	0.548159749	0	99.45184025	222	106	70760	8467	49	37	13954	65515	1728687843
2	TRUE	TRUE	0	4	139	Eemian TW2 mesocratic I	TRUE	29	0.04	0	21	92	5231	264	0	26805	47255	36.36978787	1.801096319	0	98.19890368	203	91	74086	5175	58	31	15291	64175	-591294612
3	TRUE	TRUE	0	4	139	Eemian TW2 mesocratic I	TRUE	29	0.04	0	21	104	8143	243	0	24989	46180	36.51097102	0.469851214	0	99.53014879	203	140	71195	8017	52	87	14143	65273	-2021531094
5	TRUE	TRUE	0	4	139	Eemian TW2 mesocratic I	TRUE	29	0.04	0	21	99	6865	282	0	25768	46640	35.94740982	0.626468285	0	99.37353171	245	69	72434	6807	57	27	14568	64903	-417052123
1	TRUE	TRUE	0	4	139	Eemian TW2 mesocratic I	TRUE	29	0.04	0	21	111	9149	251	0	24525	45630	38.47353237	1.879404855	0	98.12059514	183	86	70181	9105	47	17	13574	65917	-1702989036
4	TRUE	TRUE	0	4	139	Eemian TW2 mesocratic I	TRUE	29	0.04	0	21	107	8706	282	0	24690	45877	37.16756329	0.548159749	0	99.45184025	219	106	70593	8637	48	37	13887	65583	1728687843
2	TRUE	TRUE	0	4	139	Eemian TW2 mesocratic I	TRUE	29	0.04	0	21	93	5517	260	0	26617	47161	36.45148923	1.722787784	0	98.27721222	202	91	73804	5458	59	30	15170	64296	-591294612
3	TRUE	TRUE	0	4	139	Eemian TW2 mesocratic I	TRUE	29	0.04	0	21	105	8364	260	0	24842	46089	36.60610809	0.469851214	0	99.53014879	204	147	70957	8247	57	94	14047	65357	-2021531094
5	TRUE	TRUE	0	4	139	Eemian TW2 mesocratic I	TRUE	29	0.04	0	21	100	7087	280	0	25649	46539	36.10683569	0.704776821	0	99.29522318	247	69	72214	7025	62	27	14496	64970	-417052123
1	TRUE	TRUE	0	4	139	Eemian TW2 mesocratic I	TRUE	29	0.04	0	21	112	9270	250	0	24458	45577	38.53970699	1.879404855	0	98.12059514	177	90	70061	9227	47	20	13528	65960	-1702989036
4	TRUE	TRUE	0	4	139	Eemian TW2 mesocratic I	TRUE	29	0.04	0	21	108	8897	278	0	24566	45814	37.25382338	0.548159749	0	99.45184025	214	144	70406	8791	48	75	13796	65636	1728687843
2	TRUE	TRUE	0	4	139	Eemian TW2 mesocratic I	TRUE	29	0.04	0	21	94	5777	259	0	26438	47081	36.53286836	1.566170713	0	98.43382929	202	96	73545	5712	60	31	15011	64453	-591294612
5	TRUE	TRUE	0	4	139	Eemian TW2 mesocratic I	TRUE	29	0.04	0	21	101	7311	271	0	25516	46457	36.20253025	0.704776821	0	99.29522318	235	66	71999	7255	58	17	14441	65039	-417052123
3	TRUE	TRUE	0	4	139	Eemian TW2 mesocratic I	TRUE	29	0.04	0	21	106	8515	265	0	24745	46030	36.70049052	0.469851214	0	99.53014879	202	151	70801	8401	56	98	13927	65474	-2021531094
1	TRUE	TRUE	0	4	139	Eemian TW2 mesocratic I	TRUE	29	0.04	0	21	113	9434	239	0	24365	45517	38.60553148	1.801096319	0	98.19890368	169	90	69908	9388	50	21	13448	66036	-1702989036
4	TRUE	TRUE	0	4	139	Eemian TW2 mesocratic I	TRUE	29	0.04	0	21	109	9028	278	0	24489	45760	37.33939357	0.704776821	0	99.29522318	211	146	70275	8923	47	78	13744	65686	1728687843
2	TRUE	TRUE	0	4	139	Eemian TW2 mesocratic I	TRUE	29	0.04	0	21	95	6003	261	0	26304	46987	36.613921	1.487862177	0	98.51213782	201	103	73317	5934	59	28	14899	64569	-591294612
5	TRUE	TRUE	0	4	139	Eemian TW2 mesocratic I	TRUE	29	0.04	0	21	102	7563	269	0	25359	46364	36.29754157	0.704776821	0	99.29522318	234	64	71749	7508	59	17	14385	65094	-417052123
1	TRUE	TRUE	0	4	139	Eemian TW2 mesocratic I	TRUE	29	0.04	0	21	114	9588	231	0	24291	45445	38.67105014	1.801096319	0	98.19890368	155	101	69762	9537	44	23	13408	66080	-1702989036
3	TRUE	TRUE	0	4	139	Eemian TW2 mesocratic I	TRUE	29	0.04	0	21	107	8672	274	0	24663	45946	36.79412752	0.469851214	0	99.53014879	200	151	70635	8569	57	99	13861	65538	-2021531094
4	TRUE	TRUE	0	4	139	Eemian TW2 mesocratic I	TRUE	29	0.04	0	21	110	9169	279	0	24417	45690	37.42292954	1.018010963	0	98.98198904	213	140	70133	9069	49	75	13643	65788	1728687843
2	TRUE	TRUE	0	4	139	Eemian TW2 mesocratic I	TRUE	29	0.04	0	21	96	6253	254	0	26151	46897	36.69464313	1.487862177	0	98.51213782	197	101	73074	6183	58	28	14806	64663	-591294612
5	TRUE	TRUE	0	4	139	Eemian TW2 mesocratic I	TRUE	29	0.04	0	21	103	7809	264	0	25230	46252	36.39187581	0.704776821	0	99.29522318	233	70	71508	7744	61	29	14309	65156	-417052123
1	TRUE	TRUE	0	4	139	Eemian TW2 mesocratic I	TRUE	29	0.04	0	21	115	9671	230	0	24251	45403	38.79185647	1.879404855	0	98.12059514	149	101	69680	9625	37	23	13371	66124	-1702989036
4	TRUE	TRUE	0	4	139	Eemian TW2 mesocratic I	TRUE	29	0.04	0	21	111	9334	275	0	24328	45618	37.50454649	1.25293657	0	98.74706343	210	143	69972	9230	48	78	13588	65841	1728687843
3	TRUE	TRUE	0	4	139	Eemian TW2 mesocratic I	TRUE	29	0.04	0	21	108	8897	275	0	24509	45874	36.88702819	0.469851214	0	99.53014879	198	224	70409	8724	57	152	13743	65603	-2021531094
2	TRUE	TRUE	0	4	139	Eemian TW2 mesocratic I	TRUE	29	0.04	0	21	97	6456	262	0	26018	46819	36.77503103	1.409553641	0	98.59044636	193	129	72863	6370	56	56	14647	64796	-591294612
5	TRUE	TRUE	0	4	139	Eemian TW2 mesocratic I	TRUE	29	0.04	0	21	104	8021	266	0	25122	46146	36.4855391	0.704776821	0	99.29522318	233	72	71294	7956	56	30	14231	65238	-417052123
4	TRUE	TRUE	0	4	139	Eemian TW2 mesocratic I	TRUE	29	0.04	0	21	112	9453	296	0	24250	45556	37.64535666	1.409553641	0	98.59044636	212	153	69832	9358	49	89	13534	65883	1728687843
1	TRUE	TRUE	0	4	139	Eemian TW2 mesocratic I	TRUE	29	0.04	0	21	116	9794	231	0	24196	45334	38.85563419	1.879404855	0	98.12059514	144	104	69556	9751	36	26	13304	66189	-1702989036
3	TRUE	TRUE	0	4	139	Eemian TW2 mesocratic I	TRUE	29	0.04	0	21	109	9027	279	0	24429	45820	36.97912084	0.626468285	0	99.37353171	198	226	70275	8856	55	150	13689	65661	-2021531094
2	TRUE	TRUE	0	4	139	Eemian TW2 mesocratic I	TRUE	29	0.04	0	21	98	6649	267	0	25891	46748	36.91370535	1.487862177	0	98.51213782	192	127	72665	6571	53	56	14551	64895	-591294612
4	TRUE	TRUE	0	4	139	Eemian TW2 mesocratic I	TRUE	29	0.04	0	21	113	9612	299	0	24152	45492	37.72414404	1.409553641	0	98.59044636	210	153	69670	9522	44	86	13443	65982	1728687843
5	TRUE	TRUE	0	4	139	Eemian TW2 mesocratic I	TRUE	29	0.04	0	21	105	8244	266	0	24984	46061	36.63791436	0.783085356	0	99.21691464	227	72	71071	8185	59	28	14138	65330	-417052123
1	TRUE	TRUE	0	4	139	Eemian TW2 mesocratic I	TRUE	29	0.04	0	21	117	9916	224	0	24145	45270	38.91913315	1.879404855	0	98.12059514	140	99	69441	9875	37	26	13267	66225	-1702989036
3	TRUE	TRUE	0	4	139	Eemian TW2 mesocratic I	TRUE	29	0.04	0	21	110	9174	276	0	24350	45755	37.06906324	0.939702428	0	99.06029757	197	226	70131	9001	50	141	13595	65769	-2021531094
2	TRUE	TRUE	0	4	139	Eemian TW2 mesocratic I	TRUE	29	0.04	0	21	99	6886	261	0	25765	46643	36.99176735	1.487862177	0	98.51213782	187	131	72434	6803	59	60	14493	64943	-591294612
4	TRUE	TRUE	0	4	139	Eemian TW2 mesocratic I	TRUE	29	0.04	0	21	114	9762	293	0	24081	45419	37.80239423	1.409553641	0	98.59044636	203	152	69526	9674	45	85	13416	66009	1728687843
5	TRUE	TRUE	0	4	139	Eemian TW2 mesocratic I	TRUE	29	0.04	0	21	106	8410	266	0	24878	46001	36.72862482	0.783085356	0	99.21691464	221	88	70905	8341	57	41	14010	65447	-417052123
1	TRUE	TRUE	0	4	139	Eemian TW2 mesocratic I	TRUE	29	0.04	0	21	118	10034	224	0	24071	45226	38.98235427	1.879404855	0	98.12059514	137	100	69323	9995	34	27	13241	66253	-1702989036
3	TRUE	TRUE	0	4	139	Eemian TW2 mesocratic I	TRUE	29	0.04	0	21	111	9286	325	0	24259	45685	37.1569727	1.174628034	0	98.82537197	198	226	69970	9161	49	141	13537	65828	-2021531094
2	TRUE	TRUE	0	4	139	Eemian TW2 mesocratic I	TRUE	29	0.04	0	21	100	7103	261	0	25646	46545	37.06953161	1.487862177	0	98.51213782	184	131	72217	7023	57	51	14419	65028	-591294612
4	TRUE	TRUE	0	4	139	Eemian TW2 mesocratic I	TRUE	29	0.04	0	21	115	9867	321	0	23994	45373	37.88011307	1.409553641	0	98.59044636	202	197	69393	9763	46	115	13320	66074	1728687843
1	TRUE	TRUE	0	4	139	Eemian TW2 mesocratic I	TRUE	29	0.04	0	21	119	10177	227	0	23999	45152	39.04529851	1.879404855	0	98.12059514	140	120	69177	10118	34	47	13165	66309	-1702989036
5	TRUE	TRUE	0	4	139	Eemian TW2 mesocratic I	TRUE	29	0.04	0	21	107	8577	264	0	24793	45921	36.81872727	0.783085356	0	99.21691464	215	88	70740	8512	54	41	13944	65516	-417052123
3	TRUE	TRUE	0	4	139	Eemian TW2 mesocratic I	TRUE	29	0.04	0	21	112	9402	337	0	24189	45627	37.24373673	1.25293657	0	98.74706343	197	227	69842	9289	46	140	13488	65881	-2021531094
2	TRUE	TRUE	0	4	139	Eemian TW2 mesocratic I	TRUE	29	0.04	0	21	101	7324	257	0	25515	46459	37.14699404	1.487862177	0	98.51213782	172	130	72000	7253	48	48	14365	65094	-591294612
4	TRUE	TRUE	0	4	139	Eemian TW2 mesocratic I	TRUE	29	0.04	0	21	116	9993	319	0	23943	45300	37.95730631	1.409553641	0	98.59044636	197	196	69269	9893	43	109	13243	66160	1728687843
1	TRUE	TRUE	0	4	139	Eemian TW2 mesocratic I	TRUE	29	0.04	0	21	120	10346	227	0	23897	45085	39.10796684	1.879404855	0	98.12059514	139	157	69008	10251	33	80	13072	66370	-1702989036
5	TRUE	TRUE	0	4	139	Eemian TW2 mesocratic I	TRUE	29	0.04	0	21	108	8732	254	0	24711	45858	36.90822652	0.783085356	0	99.21691464	204	88	70595	8668	55	31	13892	65577	-417052123
3	TRUE	TRUE	0	4	139	Eemian TW2 mesocratic I	TRUE	29	0.04	0	21	113	9570	337	0	24083	45565	37.32978095	1.25293657	0	98.74706343	196	232	69674	9453	47	148	13385	65975	-2021531094
4	TRUE	TRUE	0	4	139	Eemian TW2 mesocratic I	TRUE	29	0.04	0	21	117	10125	321	0	23883	45226	38.03397968	1.409553641	0	98.59044636	196	195	69135	10029	42	109	13200	66204	1728687843
1	TRUE	TRUE	0	4	139	Eemian TW2 mesocratic I	TRUE	29	0.04	0	21	121	10433	221	0	23852	45049	39.17036028	1.879404855	0	98.12059514	132	154	68927	10342	35	79	13032	66409	-1702989036
2	TRUE	TRUE	0	4	139	Eemian TW2 mesocratic I	TRUE	29	0.04	0	21	102	7568	264	0	25352	46371	37.22415076	1.487862177	0	98.51213782	168	135	71749	7503	45	51	14303	65156	-591294612
5	TRUE	TRUE	0	4	139	Eemian TW2 mesocratic I	TRUE	29	0.04	0	21	109	8892	252	0	24605	45806	37.05583911	1.018010963	0	98.98198904	202	116	70437	8800	50	60	13808	65637	-417052123
3	TRUE	TRUE	0	4	139	Eemian TW2 mesocratic I	TRUE	29	0.04	0	21	114	9724	344	0	24005	45482	37.41515671	1.25293657	0	98.74706343	202	232	69513	9608	49	97	13355	66054	-2021531094
4	TRUE	TRUE	0	4	139	Eemian TW2 mesocratic I	TRUE	29	0.04	0	21	118	10246	323	0	23806	45180	38.11013881	1.409553641	0	98.59044636	198	196	69012	10149	45	72	13172	66266	1728687843
1	TRUE	TRUE	0	4	139	Eemian TW2 mesocratic I	TRUE	29	0.04	0	21	122	10552	213	0	23772	45018	39.23182509	2.192638998	0	97.807361	128	156	68816	10455	34	80	12973	66468	-1702989036
2	TRUE	TRUE	0	4	139	Eemian TW2 mesocratic I	TRUE	29	0.04	0	21	103	7802	264	0	25231	46258	37.30099819	1.487862177	0	98.51213782	167	136	71515	7737	41	51	14234	65229	-591294612
5	TRUE	TRUE	0	4	139	Eemian TW2 mesocratic I	TRUE	29	0.04	0	21	110	9033	259	0	24522	45741	37.26090608	1.487862177	0	98.51213782	200	122	70289	8944	51	66	13701	65737	-417052123
4	TRUE	TRUE	0	4	139	Eemian TW2 mesocratic I	TRUE	29	0.04	0	21	119	10372	328	0	23746	45109	38.18578931	1.409553641	0	98.59044636	189	207	68881	10278	47	80	13111	66317	1728687843
3	TRUE	TRUE	0	4	139	Eemian TW2 mesocratic I	TRUE	29	0.04	0	21	115	9742	413	0	23965	45435	37.49987226	1.25293657	0	98.74706343	200	232	69426	9697	47	90	13315	66103	-2021531094
1	TRUE	TRUE	0	4	139	Eemian TW2 mesocratic I	TRUE	29	0.04	0	21	123	10673	208	0	23699	44975	39.29217878	2.192638998	0	97.807361	126	161	68700	10568	35	86	12917	66517	-1702989036
2	TRUE	TRUE	0	4	139	Eemian TW2 mesocratic I	TRUE	29	0.04	0	21	104	7988	289	0	25125	46153	37.37753295	1.487862177	0	98.51213782	165	137	71304	7949	37	49	14162	65307	-591294612
4	TRUE	TRUE	0	4	139	Eemian TW2 mesocratic I	TRUE	29	0.04	0	21	120	10500	324	0	23683	45048	38.2609367	1.409553641	0	98.59044636	183	207	68757	10408	42	80	13060	66373	1728687843
5	TRUE	TRUE	0	4	139	Eemian TW2 mesocratic I	TRUE	29	0.04	0	21	111	9178	260	0	24444	45673	37.46235092	1.879404855	0	98.12059514	199	122	70143	9091	52	65	13641	65797	-417052123
3	TRUE	TRUE	0	4	139	Eemian TW2 mesocratic I	TRUE	29	0.04	0	21	116	9871	417	0	23907	45360	37.58393572	1.25293657	0	98.74706343	201	234	69293	9827	47	88	13244	66176	-2021531094
1	TRUE	TRUE	0	4	139	Eemian TW2 mesocratic I	TRUE	29	0.04	0	21	124	10816	212	0	23609	44918	39.35226481	2.192638998	0	97.807361	130	162	68553	10710	42	76	12859	66578	-1702989036
2	TRUE	TRUE	0	4	139	Eemian TW2 mesocratic I	TRUE	29	0.04	0	21	105	8214	287	0	24985	46069	37.50970735	1.566170713	0	98.43382929	164	136	71080	8175	36	43	14071	65405	-591294612
4	TRUE	TRUE	0	4	139	Eemian TW2 mesocratic I	TRUE	29	0.04	0	21	121	10602	316	0	23628	45009	38.33558645	1.409553641	0	98.59044636	183	207	68663	10502	43	83	13019	66410	1728687843
5	TRUE	TRUE	0	4	139	Eemian TW2 mesocratic I	TRUE	29	0.04	0	21	112	9301	259	0	24376	45619	37.59960223	2.036021926	0	97.96397807	194	121	70021	9219	49	65	13595	65846	-417052123
3	TRUE	TRUE	0	4	139	Eemian TW2 mesocratic I	TRUE	29	0.04	0	21	117	10007	418	0	23846	45284	37.66735509	1.25293657	0	98.74706343	202	240	69156	9957	44	94	13194	66223	-2021531094
1	TRUE	TRUE	0	4	139	Eemian TW2 mesocratic I	TRUE	29	0.04	0	21	125	10935	212	0	23534	44874	39.46782177	2.270947533	0	97.72905247	129	167	68434	10825	44	81	12791	66639	-1702989036
2	TRUE	TRUE	0	4	139	Eemian TW2 mesocratic I	TRUE	29	0.04	0	21	106	8356	283	0	24904	46012	37.58398578	1.566170713	0	98.43382929	157	128	70942	8328	34	43	13960	65518	-591294612
4	TRUE	TRUE	0	4	139	Eemian TW2 mesocratic I	TRUE	29	0.04	0	21	122	10665	367	0	23543	44980	38.40908919	1.722787784	0	98.27721222	179	208	68549	10619	39	73	12964	66479	1728687843
5	TRUE	TRUE	0	4	139	Eemian TW2 mesocratic I	TRUE	29	0.04	0	21	113	9452	271	0	24273	45559	37.67707387	2.036021926	0	97.96397807	189	126	69858	9382	45	58	13504	65948	-417052123
3	TRUE	TRUE	0	4	139	Eemian TW2 mesocratic I	TRUE	29	0.04	0	21	118	10125	412	0	23777	45241	37.75013831	1.25293657	0	98.74706343	198	236	69044	10077	43	22	13165	66325	-2021531094
1	TRUE	TRUE	0	4	139	Eemian TW2 mesocratic I	TRUE	29	0.04	0	21	126	11080	228	0	23452	44795	39.581744	2.349256069	0	97.65074393	127	173	68273	10982	48	88	12742	66677	-1702989036
2	TRUE	TRUE	0	4	139	Eemian TW2 mesocratic I	TRUE	29	0.04	0	21	107	8528	277	0	24823	45927	37.65798975	1.566170713	0	98.43382929	157	125	70776	8497	38	15	13905	65597	-591294612
4	TRUE	TRUE	0	4	139	Eemian TW2 mesocratic I	TRUE	29	0.04	0	21	123	10779	357	0	23483	44936	38.48126669	1.722787784	0	98.27721222	168	208	68445	10734	36	71	12922	66526	1728687843
5	TRUE	TRUE	0	4	139	Eemian TW2 mesocratic I	TRUE	29	0.04	0	21	114	9609	266	0	24198	45482	37.75410928	2.036021926	0	97.96397807	187	127	69706	9535	46	58	13474	65977	-417052123
3	TRUE	TRUE	0	4	139	Eemian TW2 mesocratic I	TRUE	29	0.04	0	21	119	10253	407	0	23716	45179	37.83229318	1.25293657	0	98.74706343	192	236	68921	10206	41	21	13106	66387	-2021531094
1	TRUE	TRUE	0	4	139	Eemian TW2 mesocratic I	TRUE	29	0.04	0	21	127	11118	259	0	23400	44778	39.63865215	2.270947533	0	97.72905247	128	166	68204	11057	46	87	12701	66721	-1702989036
2	TRUE	TRUE	0	4	139	Eemian TW2 mesocratic I	TRUE	29	0.04	0	21	108	8682	273	0	24737	45863	37.73171538	1.566170713	0	98.43382929	151	125	70626	8653	32	15	13859	65649	-591294612
4	TRUE	TRUE	0	4	139	Eemian TW2 mesocratic I	TRUE	29	0.04	0	21	124	10932	351	0	23386	44886	38.55296663	1.644479248	0	98.35552075	161	224	68298	10872	36	87	12850	66582	1728687843
5	TRUE	TRUE	0	4	139	Eemian TW2 mesocratic I	TRUE	29	0.04	0	21	115	9702	258	0	24154	45441	37.88813303	2.114330462	0	97.88566954	182	128	69621	9624	45	60	13429	66021	-417052123
1	TRUE	TRUE	0	4	139	Eemian TW2 mesocratic I	TRUE	29	0.04	0	21	128	11223	264	0	23333	44735	39.69534884	2.270947533	0	97.72905247	129	166	68094	11166	46	86	12646	66777	-1702989036
3	TRUE	TRUE	0	4	139	Eemian TW2 mesocratic I	TRUE	29	0.04	0	21	120	10411	394	0	23643	45107	37.91382742	1.25293657	0	98.74706343	197	243	68776	10339	46	48	13014	66447	-2021531094
2	TRUE	TRUE	0	4	139	Eemian TW2 mesocratic I	TRUE	29	0.04	0	21	109	8813	276	0	24660	45806	37.80507835	1.722787784	0	98.27721222	154	125	70492	8784	31	11	13807	65706	-591294612
4	TRUE	TRUE	0	4	139	Eemian TW2 mesocratic I	TRUE	29	0.04	0	21	125	11056	354	0	23300	44845	38.62419421	1.644479248	0	98.35552075	156	240	68171	10988	30	51	12778	66696	1728687843
5	TRUE	TRUE	0	4	139	Eemian TW2 mesocratic I	TRUE	29	0.04	0	21	116	9802	287	0	24101	45365	38.02039754	2.192638998	0	97.807361	184	125	69492	9754	45	44	13348	66118	-417052123
1	TRUE	TRUE	0	4	139	Eemian TW2 mesocratic I	TRUE	29	0.04	0	21	129	11300	263	0	23290	44702	39.75183419	2.270947533	0	97.72905247	133	161	68018	11243	46	66	12580	66863	-1702989036
2	TRUE	TRUE	0	4	139	Eemian TW2 mesocratic I	TRUE	29	0.04	0	21	110	8959	257	0	24589	45750	37.87672416	1.957713391	0	98.04228661	145	113	70365	8932	28	11	13710	65806	-591294612
3	TRUE	TRUE	0	4	139	Eemian TW2 mesocratic I	TRUE	29	0.04	0	21	121	10507	393	0	23593	45062	37.99474864	1.25293657	0	98.74706343	198	242	68681	10434	46	48	12968	66493	-2021531094
4	TRUE	TRUE	0	4	139	Eemian TW2 mesocratic I	TRUE	29	0.04	0	21	126	11224	361	0	23225	44745	38.69495464	1.644479248	0	98.35552075	179	241	67996	11139	60	52	12714	66729	1728687843
5	TRUE	TRUE	0	4	139	Eemian TW2 mesocratic I	TRUE	29	0.04	0	21	117	9929	285	0	24049	45292	38.15697385	2.270947533	0	97.72905247	182	119	69367	9887	50	44	13302	66159	-417052123
1	TRUE	TRUE	0	4	139	Eemian TW2 mesocratic I	TRUE	29	0.04	0	21	130	11430	268	0	23187	44670	39.80810838	2.270947533	0	97.72905247	133	170	67883	11369	45	42	12546	66922	-1702989036
2	TRUE	TRUE	0	4	139	Eemian TW2 mesocratic I	TRUE	29	0.04	0	21	111	9114	260	0	24503	45678	37.94675817	2.192638998	0	97.807361	147	112	70207	9089	29	11	13654	65861	-591294612
4	TRUE	TRUE	0	4	139	Eemian TW2 mesocratic I	TRUE	29	0.04	0	21	127	11304	358	0	23173	44720	38.76525302	1.644479248	0	98.35552075	182	241	67919	11213	65	52	12678	66760	1728687843
3	TRUE	TRUE	0	4	139	Eemian TW2 mesocratic I	TRUE	29	0.04	0	21	122	10620	390	0	23505	45040	38.07440956	1.566170713	0	98.43382929	198	236	68571	10550	47	47	12910	66551	-2021531094
5	TRUE	TRUE	0	4	139	Eemian TW2 mesocratic I	TRUE	29	0.04	0	21	118	10070	283	0	23954	45248	38.55340521	2.662490211	0	97.33750979	205	120	69228	10002	76	45	13254	66180	-417052123
1	TRUE	TRUE	0	4	139	Eemian TW2 mesocratic I	TRUE	29	0.04	0	21	131	11554	271	0	23103	44627	39.86417161	2.270947533	0	97.72905247	135	170	67756	11494	46	41	12488	66980	-1702989036
4	TRUE	TRUE	0	4	139	Eemian TW2 mesocratic I	TRUE	29	0.04	0	21	128	11409	365	0	23103	44678	38.83509443	1.644479248	0	98.35552075	181	241	67807	11326	61	51	12615	66828	1728687843
2	TRUE	TRUE	0	4	139	Eemian TW2 mesocratic I	TRUE	29	0.04	0	21	112	9251	259	0	24422	45623	38.01605629	2.114330462	0	97.88566954	143	125	70071	9216	29	20	13595	65911	-591294612
3	TRUE	TRUE	0	4	139	Eemian TW2 mesocratic I	TRUE	29	0.04	0	21	123	10767	381	0	23413	44994	38.20887196	1.644479248	0	98.35552075	187	272	68433	10663	47	75	12828	66605	-2021531094
5	TRUE	TRUE	0	4	139	Eemian TW2 mesocratic I	TRUE	29	0.04	0	21	119	10204	281	0	23891	45179	38.75376425	2.819107283	0	97.18089272	209	119	69096	10131	79	16	13195	66265	-417052123
1	TRUE	TRUE	0	4	139	Eemian TW2 mesocratic I	TRUE	29	0.04	0	21	132	11691	276	0	23011	44577	39.92002415	2.192638998	0	97.807361	139	176	67614	11626	51	42	12463	66999	-1702989036
4	TRUE	TRUE	0	4	139	Eemian TW2 mesocratic I	TRUE	29	0.04	0	21	129	11489	359	0	23056	44651	38.9044839	1.644479248	0	98.35552075	177	236	67733	11409	58	40	12555	66902	1728687843
2	TRUE	TRUE	0	4	139	Eemian TW2 mesocratic I	TRUE	29	0.04	0	21	113	9420	256	0	24319	45560	38.08503283	2.036021926	0	97.96397807	145	125	69905	9380	33	19	13502	66001	-591294612
3	TRUE	TRUE	0	4	139	Eemian TW2 mesocratic I	TRUE	29	0.04	0	21	124	10900	386	0	23325	44944	38.28538322	1.644479248	0	98.35552075	185	272	68295	10803	44	75	12767	66669	-2021531094
5	TRUE	TRUE	0	4	139	Eemian TW2 mesocratic I	TRUE	29	0.04	0	21	120	10322	288	0	23827	45118	38.87627067	2.897415818	0	97.10258418	213	119	68971	10252	74	10	13140	66331	-417052123
1	TRUE	TRUE	0	4	139	Eemian TW2 mesocratic I	TRUE	29	0.04	0	21	133	11802	287	0	22927	44539	39.97503566	2.50587314	0	97.49412686	145	174	67492	11744	54	35	12428	67038	-1702989036
4	TRUE	TRUE	0	4	139	Eemian TW2 mesocratic I	TRUE	29	0.04	0	21	130	11629	349	0	22966	44611	38.97342637	1.644479248	0	98.35552075	175	245	67603	11532	61	51	12520	66923	1728687843
2	TRUE	TRUE	0	4	139	Eemian TW2 mesocratic I	TRUE	29	0.04	0	21	114	9572	257	0	24241	45485	38.15372818	2.036021926	0	97.96397807	144	125	69752	9534	35	17	13474	66029	-591294612
3	TRUE	TRUE	0	4	139	Eemian TW2 mesocratic I	TRUE	29	0.04	0	21	125	11016	385	0	23258	44896	38.36133751	1.644479248	0	98.35552075	183	272	68180	10920	41	75	12701	66738	-2021531094
5	TRUE	TRUE	0	4	139	Eemian TW2 mesocratic I	TRUE	29	0.04	0	21	121	10410	287	0	23777	45081	38.99737728	2.975724354	0	97.02427565	210	117	68884	10344	73	10	13102	66370	-417052123
1	TRUE	TRUE	0	4	139	Eemian TW2 mesocratic I	TRUE	29	0.04	0	21	134	11928	286	0	22831	44510	40.02921677	2.427564605	0	97.5724354	145	174	67367	11869	52	34	12393	67076	-1702989036
4	TRUE	TRUE	0	4	139	Eemian TW2 mesocratic I	TRUE	29	0.04	0	21	131	11806	363	0	22821	44565	39.04192678	1.644479248	0	98.35552075	175	317	67412	11651	61	117	12392	66985	1728687843
2	TRUE	TRUE	0	4	139	Eemian TW2 mesocratic I	TRUE	29	0.04	0	21	115	9675	254	0	24191	45435	38.22213987	2.036021926	0	97.96397807	152	131	69652	9620	42	21	13420	66072	-591294612
3	TRUE	TRUE	0	4	139	Eemian TW2 mesocratic I	TRUE	29	0.04	0	21	126	11182	382	0	23173	44818	38.49243423	1.722787784	0	98.27721222	180	277	68017	11081	41	78	12659	66777	-2021531094
5	TRUE	TRUE	0	4	139	Eemian TW2 mesocratic I	TRUE	29	0.04	0	21	122	10522	293	0	23691	45049	39.05210512	3.288958496	0	96.7110415	214	117	68766	10458	77	10	13038	66430	-417052123
4	TRUE	TRUE	0	4	139	Eemian TW2 mesocratic I	TRUE	29	0.04	0	21	132	11922	374	0	22737	44522	39.10998998	1.644479248	0	98.35552075	173	317	67285	11780	61	116	12375	67003	1728687843
1	TRUE	TRUE	0	4	139	Eemian TW2 mesocratic I	TRUE	29	0.04	0	21	135	12016	281	0	22772	44486	40.0831927	2.349256069	0	97.65074393	140	176	67284	11955	52	31	12356	67116	-1702989036
2	TRUE	TRUE	0	4	139	Eemian TW2 mesocratic I	TRUE	29	0.04	0	21	116	9806	251	0	24143	45355	38.34812058	2.114330462	0	97.88566954	148	136	69524	9747	46	27	13345	66137	-591294612
5	TRUE	TRUE	0	4	139	Eemian TW2 mesocratic I	TRUE	29	0.04	0	21	123	10638	293	0	23624	45000	39.10607028	3.288958496	0	96.7110415	214	119	68650	10572	77	8	12992	66478	-417052123
3	TRUE	TRUE	0	4	139	Eemian TW2 mesocratic I	TRUE	29	0.04	0	21	127	11222	407	0	23124	44802	38.56613615	1.722787784	0	98.27721222	173	275	67952	11155	40	71	12631	66813	-2021531094
4	TRUE	TRUE	0	4	139	Eemian TW2 mesocratic I	TRUE	29	0.04	0	21	133	12012	396	0	22659	44488	39.17699014	1.957713391	0	98.04228661	169	314	67173	11899	64	116	12343	67032	1728687843
1	TRUE	TRUE	0	4	139	Eemian TW2 mesocratic I	TRUE	29	0.04	0	21	136	12084	286	0	22722	44463	40.13679574	2.427564605	0	97.5724354	146	176	67211	12022	55	21	12324	67155	-1702989036
2	TRUE	TRUE	0	4	139	Eemian TW2 mesocratic I	TRUE	29	0.04	0	21	117	10006	247	0	24023	45279	38.47101149	2.114330462	0	97.88566954	155	193	69328	9879	50	85	13245	66175	-591294612
5	TRUE	TRUE	0	4	139	Eemian TW2 mesocratic I	TRUE	29	0.04	0	21	124	10819	286	0	23501	44949	39.22624171	3.367267032	0	96.63273297	213	151	68476	10715	80	44	12898	66533	-417052123
4	TRUE	TRUE	0	4	139	Eemian TW2 mesocratic I	TRUE	29	0.04	0	21	134	12143	388	0	22581	44443	39.2429423	1.957713391	0	98.04228661	171	311	67050	12023	64	113	12304	67074	1728687843
3	TRUE	TRUE	0	4	139	Eemian TW2 mesocratic I	TRUE	29	0.04	0	21	128	11338	404	0	23055	44758	38.63932498	1.722787784	0	98.27721222	167	278	67839	11271	40	73	12567	66875	-2021531094
1	TRUE	TRUE	0	4	139	Eemian TW2 mesocratic I	TRUE	29	0.04	0	21	137	12198	291	0	22635	44431	40.19005972	2.349256069	0	97.65074393	144	171	67092	12148	55	21	12289	67190	-1702989036
2	TRUE	TRUE	0	4	139	Eemian TW2 mesocratic I	TRUE	29	0.04	0	21	118	10157	240	0	23920	45238	38.53537988	2.036021926	0	97.96397807	156	217	69184	9998	61	109	13190	66195	-591294612
5	TRUE	TRUE	0	4	139	Eemian TW2 mesocratic I	TRUE	29	0.04	0	21	125	10910	306	0	23436	44903	39.34314075	3.445575568	0	96.55442443	208	151	68365	10831	80	42	12833	66600	-417052123
4	TRUE	TRUE	0	4	139	Eemian TW2 mesocratic I	TRUE	29	0.04	0	21	135	12228	385	0	22524	44418	39.30847602	1.957713391	0	98.04228661	170	309	66968	12108	67	97	12258	67133	1728687843
1	TRUE	TRUE	0	4	139	Eemian TW2 mesocratic I	TRUE	29	0.04	0	21	138	12334	293	0	22529	44399	40.24268009	2.819107283	0	97.18089272	144	171	66954	12286	57	21	12234	67243	-1702989036
3	TRUE	TRUE	0	4	139	Eemian TW2 mesocratic I	TRUE	29	0.04	0	21	129	11420	402	0	23002	44731	38.71200666	1.722787784	0	98.27721222	165	277	67759	11354	41	72	12511	66931	-2021531094
2	TRUE	TRUE	0	4	139	Eemian TW2 mesocratic I	TRUE	29	0.04	0	21	119	10293	246	0	23848	45168	38.59954618	2.036021926	0	97.96397807	161	227	69042	10125	61	127	13112	66255	-591294612
4	TRUE	TRUE	0	4	139	Eemian TW2 mesocratic I	TRUE	29	0.04	0	21	136	12304	350	0	22502	44399	39.37342781	2.036021926	0	97.96397807	168	283	66927	12177	44	96	12228	67187	1728687843
5	TRUE	TRUE	0	4	139	Eemian TW2 mesocratic I	TRUE	29	0.04	0	21	126	11085	304	0	23335	44831	39.46101367	3.523884103	0	96.4761159	207	168	68192	10988	81	63	12771	66640	-417052123
1	TRUE	TRUE	0	4	139	Eemian TW2 mesocratic I	TRUE	29	0.04	0	21	139	12452	302	0	22458	44343	40.29391902	2.819107283	0	97.18089272	145	171	66827	12412	55	21	12209	67270	-1702989036
3	TRUE	TRUE	0	4	139	Eemian TW2 mesocratic I	TRUE	29	0.04	0	21	130	11528	429	0	22900	44698	38.78418705	1.722787784	0	98.27721222	164	286	67624	11481	36	61	12466	66992	-2021531094
2	TRUE	TRUE	0	4	139	Eemian TW2 mesocratic I	TRUE	29	0.04	0	21	120	10420	248	0	23782	45105	38.72304607	2.114330462	0	97.88566954	161	227	68913	10254	64	127	13056	66308	-591294612
4	TRUE	TRUE	0	4	139	Eemian TW2 mesocratic I	TRUE	29	0.04	0	21	137	12419	365	0	22412	44359	39.43783567	2.036021926	0	97.96397807	174	283	66797	12301	43	96	12175	67241	1728687843
5	TRUE	TRUE	0	4	139	Eemian TW2 mesocratic I	TRUE	29	0.04	0	21	127	11171	300	0	23275	44809	39.57518312	3.602192639	0	96.39780736	205	178	68110	11062	78	73	12727	66677	-417052123
1	TRUE	TRUE	0	4	139	Eemian TW2 mesocratic I	TRUE	29	0.04	0	21	140	12529	287	0	22436	44303	40.34496366	2.740798747	0	97.25920125	144	153	66765	12493	56	8	12188	67303	-1702989036
3	TRUE	TRUE	0	4	139	Eemian TW2 mesocratic I	TRUE	29	0.04	0	21	131	11692	426	0	22784	44653	38.85587196	1.722787784	0	98.27721222	169	310	67463	11613	40	85	12379	67051	-2021531094
2	TRUE	TRUE	0	4	139	Eemian TW2 mesocratic I	TRUE	29	0.04	0	21	121	10529	245	0	23715	45066	38.78507041	2.114330462	0	97.88566954	157	246	68807	10345	65	146	12996	66348	-591294612
4	TRUE	TRUE	0	4	139	Eemian TW2 mesocratic I	TRUE	29	0.04	0	21	138	12501	439	0	22289	44326	39.5013991	2.50587314	0	97.49412686	173	308	66641	12433	42	121	12102	67290	1728687843
5	TRUE	TRUE	0	4	139	Eemian TW2 mesocratic I	TRUE	29	0.04	0	21	128	11298	300	0	23202	44755	39.68585067	3.680501175	0	96.31949883	204	190	67983	11178	51	84	12662	66758	-417052123
1	TRUE	TRUE	0	4	139	Eemian TW2 mesocratic I	TRUE	29	0.04	0	21	141	12646	283	0	22361	44265	40.39581457	2.740798747	0	97.25920125	154	147	66652	12602	62	8	12150	67335	-1702989036
3	TRUE	TRUE	0	4	139	Eemian TW2 mesocratic I	TRUE	29	0.04	0	21	132	11822	409	0	22712	44612	38.92706712	1.722787784	0	98.27721222	154	310	67350	11741	42	85	12358	67070	-2021531094
2	TRUE	TRUE	0	4	139	Eemian TW2 mesocratic I	TRUE	29	0.04	0	21	122	10641	255	0	23628	45031	38.84627619	2.427564605	0	97.5724354	157	251	68685	10462	69	138	12937	66411	-591294612
4	TRUE	TRUE	0	4	139	Eemian TW2 mesocratic I	TRUE	29	0.04	0	21	139	12628	428	0	22228	44271	39.62389108	2.584181676	0	97.41581832	167	304	66525	12559	45	121	12073	67316	1728687843
5	TRUE	TRUE	0	4	139	Eemian TW2 mesocratic I	TRUE	29	0.04	0	21	129	11399	295	0	23132	44729	39.73341758	3.523884103	0	96.4761159	196	211	67887	11261	47	105	12582	66821	-417052123
1	TRUE	TRUE	0	4	139	Eemian TW2 mesocratic I	TRUE	29	0.04	0	21	142	12752	282	0	22296	44225	40.44647232	2.740798747	0	97.25920125	153	146	66547	12709	58	3	12110	67384	-1702989036
3	TRUE	TRUE	0	4	139	Eemian TW2 mesocratic I	TRUE	29	0.04	0	21	133	11944	414	0	22621	44576	38.99714757	2.036021926	0	97.96397807	165	310	67223	11857	54	48	12316	67137	-2021531094
2	TRUE	TRUE	0	4	139	Eemian TW2 mesocratic I	TRUE	29	0.04	0	21	123	10777	260	0	23533	44985	38.96561301	2.50587314	0	97.49412686	155	280	68544	10576	66	168	12864	66457	-591294612
4	TRUE	TRUE	0	4	139	Eemian TW2 mesocratic I	TRUE	29	0.04	0	21	140	12714	423	0	22186	44232	39.68423052	2.584181676	0	97.41581832	164	307	66444	12640	44	113	12043	67355	1728687843
5	TRUE	TRUE	0	4	139	Eemian TW2 mesocratic I	TRUE	29	0.04	0	21	130	11541	286	0	23032	44696	39.7811366	3.445575568	0	96.55442443	192	223	67754	11386	48	122	12534	66851	-417052123
1	TRUE	TRUE	0	4	139	Eemian TW2 mesocratic I	TRUE	29	0.04	0	21	143	12860	286	0	22221	44188	40.55421705	2.819107283	0	97.18089272	153	148	66435	12819	54	5	12076	67420	-1702989036
2	TRUE	TRUE	0	4	139	Eemian TW2 mesocratic I	TRUE	29	0.04	0	21	124	10852	322	0	23445	44936	39.02393103	2.50587314	0	97.49412686	163	275	68407	10710	72	167	12801	66515	-591294612
3	TRUE	TRUE	0	4	139	Eemian TW2 mesocratic I	TRUE	29	0.04	0	21	134	12092	410	0	22513	44540	39.06612919	2.036021926	0	97.96397807	166	330	67079	11980	55	71	12261	67168	-2021531094
4	TRUE	TRUE	0	4	139	Eemian TW2 mesocratic I	TRUE	29	0.04	0	21	141	12812	434	0	22115	44194	39.74421328	2.584181676	0	97.41581832	163	307	66335	12750	42	42	12014	67457	1728687843
5	TRUE	TRUE	0	4	139	Eemian TW2 mesocratic I	TRUE	29	0.04	0	21	131	11627	328	0	22948	44652	39.82899586	3.445575568	0	96.55442443	192	221	67626	11516	47	122	12474	66912	-417052123
1	TRUE	TRUE	0	4	139	Eemian TW2 mesocratic I	TRUE	29	0.04	0	21	144	12938	284	0	22167	44166	40.60332279	2.740798747	0	97.25920125	150	147	66359	12899	50	6	12067	67432	-1702989036
2	TRUE	TRUE	0	4	139	Eemian TW2 mesocratic I	TRUE	29	0.04	0	21	125	10941	341	0	23384	44889	39.08212478	2.50587314	0	97.49412686	164	265	68299	10827	65	164	12732	66594	-591294612
4	TRUE	TRUE	0	4	139	Eemian TW2 mesocratic I	TRUE	29	0.04	0	21	142	12925	429	0	22042	44159	39.80384315	2.50587314	0	97.49412686	158	307	66227	12863	42	42	11978	67493	1728687843
3	TRUE	TRUE	0	4	139	Eemian TW2 mesocratic I	TRUE	29	0.04	0	21	135	12204	409	0	22425	44517	39.13464237	2.036021926	0	97.96397807	162	359	66968	12066	55	100	12187	67213	-2021531094
1	TRUE	TRUE	0	4	139	Eemian TW2 mesocratic I	TRUE	29	0.04	0	21	145	13067	287	0	22076	44125	40.65226114	2.662490211	0	97.33750979	153	146	66227	13029	51	4	12056	67444	-1702989036
5	TRUE	TRUE	0	4	139	Eemian TW2 mesocratic I	TRUE	29	0.04	0	21	132	11755	329	0	22862	44609	39.87698391	3.445575568	0	96.55442443	189	221	67497	11648	43	122	12458	66932	-417052123
2	TRUE	TRUE	0	4	139	Eemian TW2 mesocratic I	TRUE	29	0.04	0	21	126	11079	361	0	23305	44810	39.14018862	2.50587314	0	97.49412686	163	263	68141	10988	62	158	12690	66645	-591294612
4	TRUE	TRUE	0	4	139	Eemian TW2 mesocratic I	TRUE	29	0.04	0	21	143	13031	433	0	21970	44121	39.86312388	2.50587314	0	97.49412686	157	306	66117	12975	41	42	11946	67526	1728687843
3	TRUE	TRUE	0	4	139	Eemian TW2 mesocratic I	TRUE	29	0.04	0	21	136	12270	408	0	22382	44495	39.20252445	2.114330462	0	97.88566954	160	359	66903	12133	54	95	12162	67244	-2021531094
1	TRUE	TRUE	0	4	139	Eemian TW2 mesocratic I	TRUE	29	0.04	0	21	146	13265	289	0	21892	44109	40.70103231	2.662490211	0	97.33750979	156	226	66027	13146	47	86	11941	67481	-1702989036
5	TRUE	TRUE	0	4	139	Eemian TW2 mesocratic I	TRUE	29	0.04	0	21	133	11853	348	0	22783	44571	39.92445906	3.75880971	0	96.24119029	186	222	67380	11767	44	120	12422	66969	-417052123
4	TRUE	TRUE	0	4	139	Eemian TW2 mesocratic I	TRUE	29	0.04	0	21	144	13117	438	0	21904	44096	39.92205918	2.50587314	0	97.49412686	158	314	66026	13057	42	37	11932	67544	1728687843
2	TRUE	TRUE	0	4	139	Eemian TW2 mesocratic I	TRUE	29	0.04	0	21	127	11178	359	0	23227	44791	39.19811716	2.50587314	0	97.49412686	162	289	68044	11060	53	129	12623	66750	-591294612
3	TRUE	TRUE	0	4	139	Eemian TW2 mesocratic I	TRUE	29	0.04	0	21	137	12383	424	0	22287	44461	39.26981422	2.114330462	0	97.88566954	160	359	66774	12262	56	95	12115	67289	-2021531094
1	TRUE	TRUE	0	4	139	Eemian TW2 mesocratic I	TRUE	29	0.04	0	21	147	13396	277	0	21811	44071	40.74963657	2.662490211	0	97.33750979	155	237	65908	13255	49	106	11879	67521	-1702989036
5	TRUE	TRUE	0	4	139	Eemian TW2 mesocratic I	TRUE	29	0.04	0	21	134	11984	352	0	22687	44532	40.03149318	3.837118246	0	96.16288175	191	223	67245	11896	41	94	12379	67041	-417052123
4	TRUE	TRUE	0	4	139	Eemian TW2 mesocratic I	TRUE	29	0.04	0	21	145	13322	458	0	21711	44064	40.03594888	2.584181676	0	97.41581832	154	417	65801	13183	42	140	11816	67557	1728687843
2	TRUE	TRUE	0	4	139	Eemian TW2 mesocratic I	TRUE	29	0.04	0	21	128	11282	361	0	23168	44744	39.25590529	2.427564605	0	97.5724354	157	284	67938	11176	47	111	12560	66837	-591294612
3	TRUE	TRUE	0	4	139	Eemian TW2 mesocratic I	TRUE	29	0.04	0	21	138	12492	449	0	22180	44434	39.33621197	2.584181676	0	97.41581832	160	356	66640	12399	59	92	12057	67347	-2021531094
1	TRUE	TRUE	0	4	139	Eemian TW2 mesocratic I	TRUE	29	0.04	0	21	148	13502	286	0	21724	44043	40.85656733	2.740798747	0	97.25920125	159	236	65793	13367	51	106	11853	67545	-1702989036
5	TRUE	TRUE	0	4	139	Eemian TW2 mesocratic I	TRUE	29	0.04	0	21	135	12059	357	0	22631	44508	40.13749593	3.837118246	0	96.16288175	185	223	67165	11982	39	94	12345	67077	-417052123
4	TRUE	TRUE	0	4	139	Eemian TW2 mesocratic I	TRUE	29	0.04	0	21	146	13442	455	0	21609	44049	40.09308404	2.584181676	0	97.41581832	150	418	65684	13303	35	143	11779	67598	1728687843
2	TRUE	TRUE	0	4	139	Eemian TW2 mesocratic I	TRUE	29	0.04	0	21	129	11354	367	0	23115	44719	39.31354813	2.427564605	0	97.5724354	154	283	67860	11258	42	93	12504	66916	-591294612
3	TRUE	TRUE	0	4	139	Eemian TW2 mesocratic I	TRUE	29	0.04	0	21	139	12620	452	0	22104	44379	39.40098466	2.584181676	0	97.41581832	160	361	66509	12525	59	97	12022	67377	-2021531094
1	TRUE	TRUE	0	4	139	Eemian TW2 mesocratic I	TRUE	29	0.04	0	21	149	13608	275	0	21634	44038	40.90364636	2.740798747	0	97.25920125	157	229	65698	13471	50	108	11838	67559	-1702989036
5	TRUE	TRUE	0	4	139	Eemian TW2 mesocratic I	TRUE	29	0.04	0	21	136	12116	375	0	22577	44487	40.18191653	3.915426782	0	96.08457322	189	226	67090	12050	45	76	12312	67122	-417052123
4	TRUE	TRUE	0	4	139	Eemian TW2 mesocratic I	TRUE	29	0.04	0	21	147	13541	459	0	21537	44018	40.14990744	2.584181676	0	97.41581832	148	417	65581	13409	28	143	11739	67645	1728687843
2	TRUE	TRUE	0	4	139	Eemian TW2 mesocratic I	TRUE	29	0.04	0	21	130	11451	395	0	23022	44687	39.37104105	2.427564605	0	97.5724354	152	283	67735	11385	41	93	12481	66940	-591294612
1	TRUE	TRUE	0	4	139	Eemian TW2 mesocratic I	TRUE	29	0.04	0	21	150	13734	277	0	21539	44005	40.95054461	2.819107283	0	97.18089272	158	229	65570	13598	51	108	11796	67600	-1702989036
5	TRUE	TRUE	0	4	139	Eemian TW2 mesocratic I	TRUE	29	0.04	0	21	137	12228	392	0	22484	44451	40.22633958	3.915426782	0	96.08457322	189	227	66961	12178	44	67	12265	67179	-417052123
3	TRUE	TRUE	0	4	139	Eemian TW2 mesocratic I	TRUE	29	0.04	0	21	140	12691	462	0	22063	44339	39.46532407	2.584181676	0	97.41581832	157	362	66428	12608	56	82	11989	67428	-2021531094
4	TRUE	TRUE	0	4	139	Eemian TW2 mesocratic I	TRUE	29	0.04	0	21	148	13656	434	0	21470	43995	40.20642219	2.584181676	0	97.41581832	144	396	65491	13524	30	118	11709	67698	1728687843
2	TRUE	TRUE	0	4	139	Eemian TW2 mesocratic I	TRUE	29	0.04	0	21	131	11576	403	0	22933	44643	39.42837963	2.427564605	0	97.5724354	152	284	67602	11517	39	75	12427	67014	-591294612
1	TRUE	TRUE	0	4	139	Eemian TW2 mesocratic I	TRUE	29	0.04	0	21	151	13826	273	0	21480	43976	41.05599071	2.897415818	0	97.10258418	161	230	65482	13682	47	109	11782	67617	-1702989036
5	TRUE	TRUE	0	4	139	Eemian TW2 mesocratic I	TRUE	29	0.04	0	21	138	12360	389	0	22385	44421	40.27044962	4.385277995	0	95.614722	188	225	66832	12310	44	55	12213	67243	-417052123
3	TRUE	TRUE	0	4	139	Eemian TW2 mesocratic I	TRUE	29	0.04	0	21	141	12777	463	0	22010	44305	39.52923535	2.584181676	0	97.41581832	153	343	66341	12718	47	59	11959	67490	-2021531094
4	TRUE	TRUE	0	4	139	Eemian TW2 mesocratic I	TRUE	29	0.04	0	21	149	13782	422	0	21369	43982	40.26263141	2.584181676	0	97.41581832	141	414	65377	13623	28	146	11658	67723	1728687843
2	TRUE	TRUE	0	4	139	Eemian TW2 mesocratic I	TRUE	29	0.04	0	21	132	11707	407	0	22844	44597	39.48555971	2.427564605	0	97.5724354	153	285	67467	11650	37	70	12407	67041	-591294612
1	TRUE	TRUE	0	4	139	Eemian TW2 mesocratic I	TRUE	29	0.04	0	21	152	13940	267	0	21429	43919	41.10130036	2.897415818	0	97.10258418	165	249	65374	13767	53	132	11730	67640	-1702989036
5	TRUE	TRUE	0	4	139	Eemian TW2 mesocratic I	TRUE	29	0.04	0	21	139	12493	387	0	22309	44366	40.3134983	4.385277995	0	95.614722	187	230	66701	12437	44	39	12180	67292	-417052123
4	TRUE	TRUE	0	4	139	Eemian TW2 mesocratic I	TRUE	29	0.04	0	21	150	13993	418	0	21251	43893	40.31849902	2.662490211	0	97.33750979	194	448	65170	13743	82	177	11531	67765	1728687843
3	TRUE	TRUE	0	4	139	Eemian TW2 mesocratic I	TRUE	29	0.04	0	21	142	12859	488	0	21942	44266	39.59272356	2.584181676	0	97.41581832	150	339	66234	12832	42	59	11923	67531	-2021531094
2	TRUE	TRUE	0	4	139	Eemian TW2 mesocratic I	TRUE	29	0.04	0	21	133	11828	396	0	22771	44560	39.54194668	2.740798747	0	97.25920125	150	276	67357	11772	35	40	12371	67109	-591294612
1	TRUE	TRUE	0	4	139	Eemian TW2 mesocratic I	TRUE	29	0.04	0	21	153	14060	344	0	21245	43906	41.20504337	2.975724354	0	97.02427565	162	362	65177	13854	51	247	11602	67655	-1702989036
5	TRUE	TRUE	0	4	139	Eemian TW2 mesocratic I	TRUE	29	0.04	0	21	140	12586	383	0	22267	44319	40.35666254	4.30696946	0	95.69303054	189	235	66612	12519	49	27	12141	67338	-417052123
4	TRUE	TRUE	0	4	139	Eemian TW2 mesocratic I	TRUE	29	0.04	0	21	151	14063	384	0	21238	43870	40.3739594	2.662490211	0	97.33750979	186	410	65134	13825	79	176	11520	67780	1728687843
3	TRUE	TRUE	0	4	139	Eemian TW2 mesocratic I	TRUE	29	0.04	0	21	143	12966	476	0	21887	44226	39.65579372	2.584181676	0	97.41581832	146	330	66139	12940	29	59	11891	67576	-2021531094
2	TRUE	TRUE	0	4	139	Eemian TW2 mesocratic I	TRUE	29	0.04	0	21	134	11925	419	0	22683	44528	39.59754705	2.740798747	0	97.25920125	147	273	67237	11898	27	40	12343	67145	-591294612
1	TRUE	TRUE	0	4	139	Eemian TW2 mesocratic I	TRUE	29	0.04	0	21	154	14161	361	0	21143	43890	41.24884518	3.05403289	0	96.94596711	159	361	65059	13976	55	246	11587	67667	-1702989036
4	TRUE	TRUE	0	4	139	Eemian TW2 mesocratic I	TRUE	29	0.04	0	21	152	14076	486	0	21155	43838	40.4848174	2.740798747	0	97.25920125	183	445	65019	13908	77	211	11463	67804	1728687843
5	TRUE	TRUE	0	4	139	Eemian TW2 mesocratic I	TRUE	29	0.04	0	21	141	12685	387	0	22202	44281	40.39993296	4.228660924	0	95.77133908	190	225	66509	12631	51	27	12110	67367	-417052123
3	TRUE	TRUE	0	4	139	Eemian TW2 mesocratic I	TRUE	29	0.04	0	21	144	13054	474	0	21821	44206	39.71845078	2.584181676	0	97.41581832	143	335	66053	13024	28	41	11874	67612	-2021531094
2	TRUE	TRUE	0	4	139	Eemian TW2 mesocratic I	TRUE	29	0.04	0	21	135	12008	427	0	22623	44497	39.71175599	2.740798747	0	97.25920125	152	273	67146	11984	30	38	12296	67191	-591294612
1	TRUE	TRUE	0	4	139	Eemian TW2 mesocratic I	TRUE	29	0.04	0	21	155	14244	361	0	21083	43867	41.29201083	2.975724354	0	97.02427565	169	358	64976	14052	64	247	11567	67677	-1702989036
4	TRUE	TRUE	0	4	139	Eemian TW2 mesocratic I	TRUE	29	0.04	0	21	153	14158	490	0	21084	43823	40.53853219	2.740798747	0	97.25920125	186	445	64933	13991	78	211	11450	67816	1728687843
5	TRUE	TRUE	0	4	139	Eemian TW2 mesocratic I	TRUE	29	0.04	0	21	142	12800	389	0	22127	44239	40.44330056	4.228660924	0	95.77133908	191	227	66392	12745	52	29	12065	67409	-417052123
3	TRUE	TRUE	0	4	139	Eemian TW2 mesocratic I	TRUE	29	0.04	0	21	145	13188	474	0	21731	44162	39.78069964	2.584181676	0	97.41581832	149	333	65919	13154	35	12	11851	67657	-2021531094
2	TRUE	TRUE	0	4	139	Eemian TW2 mesocratic I	TRUE	29	0.04	0	21	136	12090	426	0	22575	44464	39.82476566	2.897415818	0	97.10258418	162	274	67065	12054	41	39	12261	67214	-591294612
1	TRUE	TRUE	0	4	139	Eemian TW2 mesocratic I	TRUE	29	0.04	0	21	156	14331	356	0	21021	43847	41.33508414	2.897415818	0	97.10258418	169	352	64894	14140	65	165	11549	67776	-1702989036
4	TRUE	TRUE	0	4	139	Eemian TW2 mesocratic I	TRUE	29	0.04	0	21	154	14281	485	0	20985	43804	40.59197667	2.819107283	0	97.18089272	186	443	64815	14111	78	203	11434	67840	1728687843
5	TRUE	TRUE	0	4	139	Eemian TW2 mesocratic I	TRUE	29	0.04	0	21	143	12925	398	0	22034	44198	40.48675662	4.228660924	0	95.77133908	191	251	66258	12855	53	52	12006	67444	-417052123
2	TRUE	TRUE	0	4	139	Eemian TW2 mesocratic I	TRUE	29	0.04	0	21	137	12271	418	0	22435	44431	39.93655556	2.975724354	0	97.02427565	156	324	66892	12183	44	60	12162	67289	-591294612
3	TRUE	TRUE	0	4	139	Eemian TW2 mesocratic I	TRUE	29	0.04	0	21	146	13302	479	0	21626	44148	39.84254516	2.584181676	0	97.41581832	148	333	65800	13274	34	13	11816	67692	-2021531094
1	TRUE	TRUE	0	4	139	Eemian TW2 mesocratic I	TRUE	29	0.04	0	21	157	14473	346	0	20942	43794	41.37791655	2.975724354	0	97.02427565	168	361	64762	14264	62	165	11497	67831	-1702989036
4	TRUE	TRUE	0	4	139	Eemian TW2 mesocratic I	TRUE	29	0.04	0	21	155	14366	478	0	20939	43772	40.76731794	2.975724354	0	97.02427565	193	436	64737	14189	82	104	11420	67949	1728687843
5	TRUE	TRUE	0	4	139	Eemian TW2 mesocratic I	TRUE	29	0.04	0	21	144	13015	396	0	21972	44172	40.53029276	4.228660924	0	95.77133908	189	253	66170	12943	52	43	11993	67467	-417052123
2	TRUE	TRUE	0	4	139	Eemian TW2 mesocratic I	TRUE	29	0.04	0	21	138	12415	411	0	22336	44393	40.04654217	3.523884103	0	96.4761159	160	321	66755	12319	45	59	12105	67346	-591294612
3	TRUE	TRUE	0	4	139	Eemian TW2 mesocratic I	TRUE	29	0.04	0	21	147	13409	426	0	21603	44117	39.90399213	2.584181676	0	97.41581832	145	282	65746	13382	31	13	11772	67739	-2021531094
1	TRUE	TRUE	0	4	139	Eemian TW2 mesocratic I	TRUE	29	0.04	0	21	158	14581	353	0	20857	43764	41.42057171	2.975724354	0	97.02427565	170	380	64647	14358	60	184	11453	67858	-1702989036
4	TRUE	TRUE	0	4	139	Eemian TW2 mesocratic I	TRUE	29	0.04	0	21	156	14450	475	0	20863	43767	40.81658155	2.975724354	0	97.02427565	172	448	64656	14279	90	116	11389	67960	1728687843
5	TRUE	TRUE	0	4	139	Eemian TW2 mesocratic I	TRUE	29	0.04	0	21	145	13193	395	0	21834	44133	40.5739009	4.228660924	0	95.77133908	190	300	65993	13072	53	90	11938	67474	-417052123
2	TRUE	TRUE	0	4	139	Eemian TW2 mesocratic I	TRUE	29	0.04	0	21	139	12540	409	0	22266	44340	40.09292165	3.523884103	0	96.4761159	156	321	66632	12446	46	59	12081	67369	-591294612
3	TRUE	TRUE	0	4	139	Eemian TW2 mesocratic I	TRUE	29	0.04	0	21	148	13524	416	0	21523	44092	39.96504528	2.584181676	0	97.41581832	142	275	65641	13497	27	13	11742	67773	-2021531094
1	TRUE	TRUE	0	4	139	Eemian TW2 mesocratic I	TRUE	29	0.04	0	21	159	14638	378	0	20789	43750	41.463133	2.975724354	0	97.02427565	166	385	64565	14439	59	188	11433	67875	-1702989036
4	TRUE	TRUE	0	4	139	Eemian TW2 mesocratic I	TRUE	29	0.04	0	21	157	14567	560	0	20700	43728	40.86551892	3.05403289	0	96.94596711	168	522	64454	14411	93	190	11283	67989	1728687843
5	TRUE	TRUE	0	4	139	Eemian TW2 mesocratic I	TRUE	29	0.04	0	21	146	13308	386	0	21743	44118	40.61757324	4.228660924	0	95.77133908	187	288	65887	13193	45	87	11906	67517	-417052123
2	TRUE	TRUE	0	4	139	Eemian TW2 mesocratic I	TRUE	29	0.04	0	21	140	12631	381	0	22245	44298	40.1393108	3.523884103	0	96.4761159	159	301	66569	12526	47	67	12043	67398	-591294612
4	TRUE	TRUE	0	4	139	Eemian TW2 mesocratic I	TRUE	29	0.04	0	21	158	14665	505	0	20687	43698	40.91419484	3.05403289	0	96.94596711	168	470	64411	14506	92	190	11259	68014	1728687843
1	TRUE	TRUE	0	4	139	Eemian TW2 mesocratic I	TRUE	29	0.04	0	21	160	14617	490	0	20723	43725	41.50559965	2.975724354	0	97.02427565	163	381	64474	14537	54	188	11414	67899	-1702989036
3	TRUE	TRUE	0	4	139	Eemian TW2 mesocratic I	TRUE	29	0.04	0	21	149	13633	410	0	21442	44070	40.0257093	2.584181676	0	97.41581832	141	274	65538	13602	25	12	11716	67802	-2021531094
5	TRUE	TRUE	0	4	139	Eemian TW2 mesocratic I	TRUE	29	0.04	0	21	147	13408	385	0	21673	44089	40.6613023	4.150352388	0	95.84964761	178	287	65788	13302	45	87	11858	67565	-417052123
2	TRUE	TRUE	0	4	139	Eemian TW2 mesocratic I	TRUE	29	0.04	0	21	141	12737	380	0	22178	44260	40.24195876	3.602192639	0	96.39780736	158	301	66464	12632	47	66	12018	67424	-591294612
4	TRUE	TRUE	0	4	139	Eemian TW2 mesocratic I	TRUE	29	0.04	0	21	159	14713	540	0	20621	43681	40.96269381	3.05403289	0	96.94596711	170	470	64328	14587	93	162	11252	68048	1728687843
1	TRUE	TRUE	0	4	139	Eemian TW2 mesocratic I	TRUE	29	0.04	0	21	161	14690	489	0	20680	43696	41.5476496	3.210649961	0	96.78935004	163	381	64402	14609	51	187	11395	67922	-1702989036
3	TRUE	TRUE	0	4	139	Eemian TW2 mesocratic I	TRUE	29	0.04	0	21	150	13762	402	0	21351	44040	40.08594968	2.662490211	0	97.33750979	136	273	65417	13729	27	11	11677	67840	-2021531094
5	TRUE	TRUE	0	4	139	Eemian TW2 mesocratic I	TRUE	29	0.04	0	21	148	13517	381	0	21588	44069	40.70508084	3.75880971	0	96.24119029	172	287	65683	13413	45	87	11827	67596	-417052123
2	TRUE	TRUE	0	4	139	Eemian TW2 mesocratic I	TRUE	29	0.04	0	21	142	12848	379	0	22111	44217	40.28702071	3.602192639	0	96.39780736	158	298	66354	12745	49	65	11981	67460	-591294612
4	TRUE	TRUE	0	4	139	Eemian TW2 mesocratic I	TRUE	29	0.04	0	21	160	14811	526	0	20560	43658	41.01101618	3.05403289	0	96.94596711	171	459	64244	14681	41	128	11234	68152	1728687843
1	TRUE	TRUE	0	4	139	Eemian TW2 mesocratic I	TRUE	29	0.04	0	21	162	14785	484	0	20614	43672	41.58919803	3.210649961	0	96.78935004	163	371	64312	14709	50	164	11375	67966	-1702989036
3	TRUE	TRUE	0	4	139	Eemian TW2 mesocratic I	TRUE	29	0.04	0	21	151	13844	338	0	21360	44013	40.1457023	2.662490211	0	97.33750979	138	204	65399	13814	29	11	11664	67851	-2021531094
5	TRUE	TRUE	0	4	139	Eemian TW2 mesocratic I	TRUE	29	0.04	0	21	149	13623	364	0	21520	44048	40.74890192	3.602192639	0	96.39780736	171	275	65594	13515	47	86	11804	67618	-417052123
2	TRUE	TRUE	0	4	139	Eemian TW2 mesocratic I	TRUE	29	0.04	0	21	143	12958	390	0	22036	44171	40.38936832	3.680501175	0	96.31949883	170	298	66233	12854	63	65	11945	67482	-591294612
4	TRUE	TRUE	0	4	139	Eemian TW2 mesocratic I	TRUE	29	0.04	0	21	161	14943	523	0	20471	43618	41.05884099	3.288958496	0	96.7110415	174	514	64115	14752	48	186	11158	68163	1728687843
1	TRUE	TRUE	0	4	139	Eemian TW2 mesocratic I	TRUE	29	0.04	0	21	163	14871	447	0	20581	43656	41.63065276	3.210649961	0	96.78935004	161	336	64263	14795	51	49	11362	68093	-1702989036
3	TRUE	TRUE	0	4	139	Eemian TW2 mesocratic I	TRUE	29	0.04	0	21	152	13990	342	0	21240	43983	40.20508078	2.662490211	0	97.33750979	134	272	65249	13900	29	81	11574	67871	-2021531094
5	TRUE	TRUE	0	4	139	Eemian TW2 mesocratic I	TRUE	29	0.04	0	21	150	13759	388	0	21393	44015	40.79271968	3.602192639	0	96.39780736	169	313	65434	13639	39	119	11730	67667	-417052123
4	TRUE	TRUE	0	4	139	Eemian TW2 mesocratic I	TRUE	29	0.04	0	21	162	15080	530	0	20354	43591	41.16213999	3.367267032	0	96.63273297	176	556	63971	14852	52	194	11096	68213	1728687843
2	TRUE	TRUE	0	4	139	Eemian TW2 mesocratic I	TRUE	29	0.04	0	21	144	12995	443	0	21971	44146	40.43279066	3.680501175	0	96.31949883	172	298	66143	12942	64	66	11936	67489	-591294612
1	TRUE	TRUE	0	4	139	Eemian TW2 mesocratic I	TRUE	29	0.04	0	21	164	14947	463	0	20507	43638	41.67201322	3.210649961	0	96.78935004	158	335	64171	14891	49	49	11344	68113	-1702989036
3	TRUE	TRUE	0	4	139	Eemian TW2 mesocratic I	TRUE	29	0.04	0	21	153	14102	342	0	21141	43970	40.26408958	2.584181676	0	97.41581832	133	302	65137	13983	29	111	11533	67882	-2021531094
5	TRUE	TRUE	0	4	139	Eemian TW2 mesocratic I	TRUE	29	0.04	0	21	151	13836	393	0	21338	43988	40.83645902	3.523884103	0	96.4761159	168	313	65352	13722	36	119	11722	67678	-417052123
4	TRUE	TRUE	0	4	139	Eemian TW2 mesocratic I	TRUE	29	0.04	0	21	163	15161	551	0	20280	43563	41.20810722	3.367267032	0	96.63273297	184	562	63869	14940	60	200	11072	68223	1728687843
2	TRUE	TRUE	0	4	139	Eemian TW2 mesocratic I	TRUE	29	0.04	0	21	145	13131	439	0	21870	44115	40.47626568	3.680501175	0	96.31949883	165	308	66011	13071	60	80	11907	67508	-591294612
1	TRUE	TRUE	0	4	139	Eemian TW2 mesocratic I	TRUE	29	0.04	0	21	165	15055	482	0	20399	43619	41.71327886	3.210649961	0	96.78935004	160	359	64044	14992	41	74	11295	68145	-1702989036
5	TRUE	TRUE	0	4	139	Eemian TW2 mesocratic I	TRUE	29	0.04	0	21	152	13872	409	0	21315	43959	40.8802228	3.445575568	0	96.55442443	163	285	65300	13807	35	118	11701	67701	-417052123
3	TRUE	TRUE	0	4	139	Eemian TW2 mesocratic I	TRUE	29	0.04	0	21	154	14298	338	0	20972	43947	40.32272785	2.662490211	0	97.33750979	131	374	64945	14105	29	178	11450	67898	-2021531094
4	TRUE	TRUE	0	4	139	Eemian TW2 mesocratic I	TRUE	29	0.04	0	21	164	15205	610	0	20197	43543	41.25392433	3.367267032	0	96.63273297	207	546	63766	15036	82	200	11027	68246	1728687843
2	TRUE	TRUE	0	4	139	Eemian TW2 mesocratic I	TRUE	29	0.04	0	21	146	13257	430	0	21765	44103	40.51978503	3.602192639	0	96.39780736	166	303	65894	13192	53	81	11868	67553	-591294612
1	TRUE	TRUE	0	4	139	Eemian TW2 mesocratic I	TRUE	29	0.04	0	21	166	15128	480	0	20341	43606	41.75407561	3.445575568	0	96.55442443	158	352	63973	15072	38	74	11279	68164	-1702989036
5	TRUE	TRUE	0	4	139	Eemian TW2 mesocratic I	TRUE	29	0.04	0	21	153	14000	401	0	21209	43945	40.92400506	3.367267032	0	96.63273297	162	319	65180	13894	34	134	11650	67737	-417052123
3	TRUE	TRUE	0	4	139	Eemian TW2 mesocratic I	TRUE	29	0.04	0	21	155	14378	335	0	20918	43924	40.38045857	2.662490211	0	97.33750979	128	375	64868	14184	20	180	11439	67916	-2021531094
4	TRUE	TRUE	0	4	139	Eemian TW2 mesocratic I	TRUE	29	0.04	0	21	165	15344	609	0	20081	43521	41.29959142	3.367267032	0	96.63273297	209	582	63628	15136	80	233	10966	68276	1728687843
2	TRUE	TRUE	0	4	139	Eemian TW2 mesocratic I	TRUE	29	0.04	0	21	147	13358	431	0	21692	44074	40.62912769	3.602192639	0	96.39780736	161	303	65792	13299	51	34	11817	67653	-591294612
1	TRUE	TRUE	0	4	139	Eemian TW2 mesocratic I	TRUE	29	0.04	0	21	167	15293	475	0	20251	43536	41.79332017	3.680501175	0	96.31949883	157	401	63813	15184	38	104	11207	68206	-1702989036
5	TRUE	TRUE	0	4	139	Eemian TW2 mesocratic I	TRUE	29	0.04	0	21	154	14122	399	0	21101	43933	40.9677948	3.288958496	0	96.7110415	156	321	65060	14018	31	133	11634	67757	-417052123
4	TRUE	TRUE	0	4	139	Eemian TW2 mesocratic I	TRUE	29	0.04	0	21	166	15422	606	0	20021	43506	41.34473503	3.602192639	0	96.39780736	207	584	63553	15211	75	220	10943	68317	1728687843
3	TRUE	TRUE	0	4	139	Eemian TW2 mesocratic I	TRUE	29	0.04	0	21	156	14467	326	0	20867	43895	40.43783088	2.584181676	0	97.41581832	128	367	64788	14272	24	180	11422	67929	-2021531094
2	TRUE	TRUE	0	4	139	Eemian TW2 mesocratic I	TRUE	29	0.04	0	21	148	13480	421	0	21606	44048	40.67088636	3.602192639	0	96.39780736	160	301	65680	13414	54	29	11780	67692	-591294612
1	TRUE	TRUE	0	4	139	Eemian TW2 mesocratic I	TRUE	29	0.04	0	21	168	15378	471	0	20188	43518	41.83046918	3.915426782	0	96.08457322	155	396	63732	15272	36	85	11187	68247	-1702989036
5	TRUE	TRUE	0	4	139	Eemian TW2 mesocratic I	TRUE	29	0.04	0	21	155	14199	396	0	21047	43913	41.01104511	3.132341425	0	96.86765857	151	321	64986	14097	27	86	11627	67815	-417052123
4	TRUE	TRUE	0	4	139	Eemian TW2 mesocratic I	TRUE	29	0.04	0	21	167	15531	589	0	19946	43489	41.38827252	3.837118246	0	96.16288175	203	568	63461	15323	75	146	10920	68414	1728687843
3	TRUE	TRUE	0	4	139	Eemian TW2 mesocratic I	TRUE	29	0.04	0	21	157	14615	326	0	20764	43850	40.4947014	2.662490211	0	97.33750979	145	367	64640	14403	43	180	11378	67954	-2021531094
2	TRUE	TRUE	0	4	139	Eemian TW2 mesocratic I	TRUE	29	0.04	0	21	149	13581	420	0	21521	44033	40.78028865	3.680501175	0	96.31949883	156	301	65580	13518	54	29	11757	67715	-591294612
1	TRUE	TRUE	0	4	139	Eemian TW2 mesocratic I	TRUE	29	0.04	0	21	169	15485	470	0	20106	43494	41.86677366	3.915426782	0	96.08457322	152	416	63626	15361	35	104	11139	68277	-1702989036
4	TRUE	TRUE	0	4	139	Eemian TW2 mesocratic I	TRUE	29	0.04	0	21	168	15559	636	0	19895	43465	41.42966115	4.072043853	0	95.92795615	206	552	63386	15411	77	146	10899	68433	1728687843
5	TRUE	TRUE	0	4	139	Eemian TW2 mesocratic I	TRUE	29	0.04	0	21	156	14283	395	0	20989	43888	41.05429551	3.05403289	0	96.94596711	149	316	64903	14187	28	86	11613	67828	-417052123
2	TRUE	TRUE	0	4	139	Eemian TW2 mesocratic I	TRUE	29	0.04	0	21	150	13694	431	0	21430	44000	40.82033529	3.680501175	0	96.31949883	157	301	65456	13641	55	21	11715	67764	-591294612
3	TRUE	TRUE	0	4	139	Eemian TW2 mesocratic I	TRUE	29	0.04	0	21	158	14710	322	0	20699	43824	40.55113889	2.662490211	0	97.33750979	140	365	64549	14501	41	181	11355	67978	-2021531094
1	TRUE	TRUE	0	4	139	Eemian TW2 mesocratic I	TRUE	29	0.04	0	21	170	15644	471	0	19973	43467	41.90296789	3.915426782	0	96.08457322	155	467	63466	15467	42	155	11080	68278	-1702989036
4	TRUE	TRUE	0	4	139	Eemian TW2 mesocratic I	TRUE	29	0.04	0	21	169	15603	680	0	19836	43436	41.47015258	3.993735317	0	96.00626468	206	552	63298	15499	78	146	10883	68448	1728687843
5	TRUE	TRUE	0	4	139	Eemian TW2 mesocratic I	TRUE	29	0.04	0	21	157	14383	427	0	20901	43844	41.09739329	3.05403289	0	96.94596711	151	315	64771	14318	31	86	11579	67859	-417052123
2	TRUE	TRUE	0	4	139	Eemian TW2 mesocratic I	TRUE	29	0.04	0	21	151	13777	431	0	21374	43973	40.8603775	3.680501175	0	96.31949883	156	301	65373	13725	56	21	11702	67776	-591294612
1	TRUE	TRUE	0	4	139	Eemian TW2 mesocratic I	TRUE	29	0.04	0	21	171	15759	471	0	19886	43439	41.93837327	4.228660924	0	95.77133908	158	501	63351	15545	42	189	11037	68287	-1702989036
3	TRUE	TRUE	0	4	139	Eemian TW2 mesocratic I	TRUE	29	0.04	0	21	159	14722	387	0	20637	43809	40.60723172	2.662490211	0	97.33750979	140	363	64472	14580	44	177	11343	67991	-2021531094
4	TRUE	TRUE	0	4	139	Eemian TW2 mesocratic I	TRUE	29	0.04	0	21	170	15698	691	0	19756	43410	41.5104817	3.993735317	0	96.00626468	207	552	63192	15604	78	146	10876	68455	1728687843
5	TRUE	TRUE	0	4	139	Eemian TW2 mesocratic I	TRUE	29	0.04	0	21	158	14479	410	0	20841	43825	41.19665424	2.975724354	0	97.02427565	150	301	64692	14412	32	86	11551	67886	-417052123
2	TRUE	TRUE	0	4	139	Eemian TW2 mesocratic I	TRUE	29	0.04	0	21	152	13863	438	0	21311	43943	40.90051515	3.680501175	0	96.31949883	166	298	65280	13811	65	24	11661	67805	-591294612
1	TRUE	TRUE	0	4	139	Eemian TW2 mesocratic I	TRUE	29	0.04	0	21	172	15897	499	0	19746	43413	42.64358331	5.168363352	0	94.83163665	161	553	63185	15656	40	240	10962	68313	-1702989036
3	TRUE	TRUE	0	4	139	Eemian TW2 mesocratic I	TRUE	29	0.04	0	21	160	14812	407	0	20552	43784	40.66298401	2.662490211	0	97.33750979	139	376	64362	14678	44	197	11306	68008	-2021531094
4	TRUE	TRUE	0	4	139	Eemian TW2 mesocratic I	TRUE	29	0.04	0	21	171	15760	714	0	19697	43384	41.61195172	4.385277995	0	95.614722	213	552	63107	15683	80	88	10860	68527	1728687843
5	TRUE	TRUE	0	4	139	Eemian TW2 mesocratic I	TRUE	29	0.04	0	21	159	14557	406	0	20778	43814	41.23842685	2.897415818	0	97.10258418	148	298	64618	14491	29	82	11539	67905	-417052123
2	TRUE	TRUE	0	4	139	Eemian TW2 mesocratic I	TRUE	29	0.04	0	21	153	13959	443	0	21227	43926	41.0028418	3.680501175	0	96.31949883	169	309	65179	13898	56	35	11633	67831	-591294612
1	TRUE	TRUE	0	4	139	Eemian TW2 mesocratic I	TRUE	29	0.04	0	21	173	15996	487	0	19676	43396	42.66615764	5.090054816	0	94.90994518	163	544	63098	15750	43	239	10953	68320	-1702989036
3	TRUE	TRUE	0	4	139	Eemian TW2 mesocratic I	TRUE	29	0.04	0	21	161	14815	474	0	20513	43753	40.71807849	2.897415818	0	97.10258418	139	378	64292	14746	44	202	11278	68031	-2021531094
4	TRUE	TRUE	0	4	139	Eemian TW2 mesocratic I	TRUE	29	0.04	0	21	172	15847	753	0	19601	43354	41.6496468	4.385277995	0	95.614722	218	561	62981	15795	83	54	10825	68593	1728687843
5	TRUE	TRUE	0	4	139	Eemian TW2 mesocratic I	TRUE	29	0.04	0	21	160	14691	444	0	20709	43711	41.28020788	2.897415818	0	97.10258418	148	371	64446	14590	32	117	11448	67958	-417052123
1	TRUE	TRUE	0	4	139	Eemian TW2 mesocratic I	TRUE	29	0.04	0	21	174	16087	537	0	19564	43367	42.6888569	5.090054816	0	94.90994518	168	583	62957	15847	47	279	10903	68326	-1702989036
2	TRUE	TRUE	0	4	139	Eemian TW2 mesocratic I	TRUE	29	0.04	0	21	154	14080	439	0	21121	43915	41.04169868	3.75880971	0	96.24119029	162	309	65062	14022	56	34	11622	67843	-591294612
3	TRUE	TRUE	0	4	139	Eemian TW2 mesocratic I	TRUE	29	0.04	0	21	162	14907	472	0	20442	43734	40.83039405	2.975724354	0	97.02427565	136	378	64202	14839	46	132	11262	68115	-2021531094
4	TRUE	TRUE	0	4	139	Eemian TW2 mesocratic I	TRUE	29	0.04	0	21	173	15944	755	0	19521	43335	41.68721773	4.385277995	0	95.614722	220	564	62882	15889	78	51	10812	68614	1728687843
5	TRUE	TRUE	0	4	139	Eemian TW2 mesocratic I	TRUE	29	0.04	0	21	161	14786	423	0	20664	43682	41.32167111	3.132341425	0	96.86765857	128	396	64372	14659	34	143	11410	67968	-417052123
1	TRUE	TRUE	0	4	139	Eemian TW2 mesocratic I	TRUE	29	0.04	0	21	175	16210	530	0	19469	43346	42.77117671	5.168363352	0	94.83163665	170	579	62841	15965	48	255	10893	68359	-1702989036
2	TRUE	TRUE	0	4	139	Eemian TW2 mesocratic I	TRUE	29	0.04	0	21	155	14177	430	0	21060	43888	41.139764	3.837118246	0	96.16288175	160	320	64974	14101	55	44	11591	67865	-591294612
4	TRUE	TRUE	0	4	139	Eemian TW2 mesocratic I	TRUE	29	0.04	0	21	174	16044	684	0	19513	43314	41.72466415	4.385277995	0	95.614722	220	495	62853	15987	57	52	10801	68645	1728687843
3	TRUE	TRUE	0	4	139	Eemian TW2 mesocratic I	TRUE	29	0.04	0	21	163	14991	444	0	20400	43720	40.9409882	3.05403289	0	96.94596711	133	351	64146	14925	49	102	11253	68151	-2021531094
5	TRUE	TRUE	0	4	139	Eemian TW2 mesocratic I	TRUE	29	0.04	0	21	162	14891	421	0	20587	43656	41.36272769	3.132341425	0	96.86765857	129	396	64269	14761	36	142	11395	67982	-417052123
1	TRUE	TRUE	0	4	139	Eemian TW2 mesocratic I	TRUE	29	0.04	0	21	176	16469	550	0	19204	43332	42.79289593	5.168363352	0	94.83163665	167	806	62562	16020	50	482	10652	68371	-1702989036
2	TRUE	TRUE	0	4	139	Eemian TW2 mesocratic I	TRUE	29	0.04	0	21	156	14271	428	0	21000	43856	41.17659386	3.837118246	0	96.16288175	162	321	64882	14190	56	43	11574	67882	-591294612
4	TRUE	TRUE	0	4	139	Eemian TW2 mesocratic I	TRUE	29	0.04	0	21	175	16162	685	0	19413	43295	41.76198574	4.30696946	0	95.69303054	224	495	62734	16102	59	16	10792	68688	1728687843
3	TRUE	TRUE	0	4	139	Eemian TW2 mesocratic I	TRUE	29	0.04	0	21	164	15068	452	0	20334	43701	41.04955015	3.132341425	0	96.86765857	129	347	64061	15018	50	30	11228	68247	-2021531094
5	TRUE	TRUE	0	4	139	Eemian TW2 mesocratic I	TRUE	29	0.04	0	21	163	14979	420	0	20517	43639	41.40378153	3.132341425	0	96.86765857	127	396	64182	14850	35	102	11382	68036	-417052123
1	TRUE	TRUE	0	4	139	Eemian TW2 mesocratic I	TRUE	29	0.04	0	21	177	16516	597	0	19119	43323	42.87555518	5.246671887	0	94.75332811	169	810	62468	16108	54	442	10626	68433	-1702989036
2	TRUE	TRUE	0	4	139	Eemian TW2 mesocratic I	TRUE	29	0.04	0	21	157	14401	428	0	20915	43811	41.21340732	3.915426782	0	96.08457322	162	321	64752	14320	58	40	11544	67913	-591294612
4	TRUE	TRUE	0	4	139	Eemian TW2 mesocratic I	TRUE	29	0.04	0	21	176	16219	688	0	19371	43277	41.79918222	4.30696946	0	95.69303054	227	495	62674	16159	59	14	10770	68712	1728687843
3	TRUE	TRUE	0	4	139	Eemian TW2 mesocratic I	TRUE	29	0.04	0	21	165	15164	452	0	20260	43679	41.15621592	3.210649961	0	96.78935004	131	347	63965	15112	52	28	11202	68273	-2021531094
5	TRUE	TRUE	0	4	139	Eemian TW2 mesocratic I	TRUE	29	0.04	0	21	164	15068	422	0	20444	43621	41.44482831	3.05403289	0	96.94596711	122	396	64091	14946	35	100	11354	68066	-417052123
1	TRUE	TRUE	0	4	139	Eemian TW2 mesocratic I	TRUE	29	0.04	0	21	178	16572	631	0	19065	43287	42.89601578	5.324980423	0	94.67501958	165	832	62378	16180	53	464	10605	68433	-1702989036
2	TRUE	TRUE	0	4	139	Eemian TW2 mesocratic I	TRUE	29	0.04	0	21	158	14498	413	0	20854	43790	41.25025948	3.915426782	0	96.08457322	161	309	64670	14415	54	40	11515	67946	-591294612
4	TRUE	TRUE	0	4	139	Eemian TW2 mesocratic I	TRUE	29	0.04	0	21	177	16300	691	0	19304	43260	41.83625337	4.30696946	0	95.69303054	231	492	62590	16242	60	14	10754	68727	1728687843
5	TRUE	TRUE	0	4	139	Eemian TW2 mesocratic I	TRUE	29	0.04	0	21	165	15174	422	0	20361	43598	41.48586387	2.975724354	0	97.02427565	121	402	63985	15047	37	106	11321	68091	-417052123
3	TRUE	TRUE	0	4	139	Eemian TW2 mesocratic I	TRUE	29	0.04	0	21	166	15242	417	0	20233	43663	41.20438792	3.445575568	0	96.55442443	131	310	63922	15192	49	27	11186	68293	-2021531094
1	TRUE	TRUE	0	4	139	Eemian TW2 mesocratic I	TRUE	29	0.04	0	21	179	16606	683	0	18992	43274	42.97273606	5.716523101	0	94.2834769	164	832	62292	16267	56	439	10592	68468	-1702989036
2	TRUE	TRUE	0	4	139	Eemian TW2 mesocratic I	TRUE	29	0.04	0	21	159	14582	429	0	20789	43755	41.28722542	3.915426782	0	96.08457322	169	321	64570	14495	61	52	11481	67961	-591294612
4	TRUE	TRUE	0	4	139	Eemian TW2 mesocratic I	TRUE	29	0.04	0	21	178	16443	696	0	19255	43161	41.87292923	4.463586531	0	95.53641347	233	569	62442	16311	61	91	10673	68730	1728687843
5	TRUE	TRUE	0	4	139	Eemian TW2 mesocratic I	TRUE	29	0.04	0	21	166	15260	417	0	20295	43583	41.52651059	3.210649961	0	96.78935004	125	399	63904	15127	42	106	11299	68108	-417052123
3	TRUE	TRUE	0	4	139	Eemian TW2 mesocratic I	TRUE	29	0.04	0	21	167	15387	436	0	20126	43606	41.25088576	3.680501175	0	96.31949883	157	335	63758	15305	59	52	11117	68327	-2021531094
1	TRUE	TRUE	0	4	139	Eemian TW2 mesocratic I	TRUE	29	0.04	0	21	180	16708	686	0	18905	43256	42.98973501	5.716523101	0	94.2834769	165	832	62187	16371	54	388	10583	68530	-1702989036
2	TRUE	TRUE	0	4	139	Eemian TW2 mesocratic I	TRUE	29	0.04	0	21	160	14717	381	0	20733	43724	41.32429639	3.915426782	0	96.08457322	163	315	64483	14594	57	104	11416	67978	-591294612
4	TRUE	TRUE	0	4	139	Eemian TW2 mesocratic I	TRUE	29	0.04	0	21	179	16580	703	0	19121	43151	41.9080475	4.776820673	0	95.22317933	236	620	62298	16401	64	148	10597	68746	1728687843
5	TRUE	TRUE	0	4	139	Eemian TW2 mesocratic I	TRUE	29	0.04	0	21	167	15306	449	0	20240	43560	41.56568182	3.445575568	0	96.55442443	123	372	63826	15234	39	117	11264	68135	-417052123
1	TRUE	TRUE	0	4	139	Eemian TW2 mesocratic I	TRUE	29	0.04	0	21	181	16772	727	0	18820	43236	43.00671953	5.716523101	0	94.2834769	164	836	62082	16473	53	358	10572	68572	-1702989036
3	TRUE	TRUE	0	4	139	Eemian TW2 mesocratic I	TRUE	29	0.04	0	21	168	15467	441	0	20058	43589	41.29516835	3.915426782	0	96.08457322	157	336	63673	15389	63	52	11096	68344	-2021531094
4	TRUE	TRUE	0	4	139	Eemian TW2 mesocratic I	TRUE	29	0.04	0	21	180	16682	653	0	19031	43189	41.94188198	4.776820673	0	95.22317933	182	620	62246	16507	62	148	10586	68759	1728687843
2	TRUE	TRUE	0	4	139	Eemian TW2 mesocratic I	TRUE	29	0.04	0	21	161	14793	356	0	20719	43687	41.4179877	4.228660924	0	95.77133908	167	291	64432	14665	62	104	11391	67998	-591294612
5	TRUE	TRUE	0	4	139	Eemian TW2 mesocratic I	TRUE	29	0.04	0	21	168	15375	476	0	20168	43536	41.60283092	3.680501175	0	96.31949883	126	377	63730	15322	41	122	11231	68161	-417052123
1	TRUE	TRUE	0	4	139	Eemian TW2 mesocratic I	TRUE	29	0.04	0	21	182	16859	703	0	18759	43234	43.02353894	5.716523101	0	94.2834769	161	813	62019	16562	52	307	10555	68641	-1702989036
4	TRUE	TRUE	0	4	139	Eemian TW2 mesocratic I	TRUE	29	0.04	0	21	181	16818	634	0	18937	43166	41.97540913	4.855129209	0	95.14487079	188	628	62129	16610	59	181	10541	68774	1728687843
2	TRUE	TRUE	0	4	139	Eemian TW2 mesocratic I	TRUE	29	0.04	0	21	162	14875	363	0	20659	43658	41.57692229	4.385277995	0	95.614722	171	275	64343	14766	53	103	11371	68028	-591294612
3	TRUE	TRUE	0	4	139	Eemian TW2 mesocratic I	TRUE	29	0.04	0	21	169	15551	436	0	20004	43564	41.33848895	3.915426782	0	96.08457322	155	331	63594	15475	60	52	11073	68370	-2021531094
5	TRUE	TRUE	0	4	139	Eemian TW2 mesocratic I	TRUE	29	0.04	0	21	169	15464	457	0	20130	43504	41.63920574	3.680501175	0	96.31949883	132	355	63660	15408	46	122	11210	68177	-417052123
1	TRUE	TRUE	0	4	139	Eemian TW2 mesocratic I	TRUE	29	0.04	0	21	183	16714	930	0	18696	43215	43.04050572	5.638214565	0	94.36178543	164	829	61937	16625	51	324	10526	68654	-1702989036
4	TRUE	TRUE	0	4	139	Eemian TW2 mesocratic I	TRUE	29	0.04	0	21	182	16901	639	0	18880	43135	42.00848351	4.776820673	0	95.22317933	188	627	62041	16699	53	172	10530	68800	1728687843
2	TRUE	TRUE	0	4	139	Eemian TW2 mesocratic I	TRUE	29	0.04	0	21	163	14967	370	0	20581	43637	41.67184121	4.463586531	0	95.53641347	173	283	64244	14855	50	100	11357	68048	-591294612
3	TRUE	TRUE	0	4	139	Eemian TW2 mesocratic I	TRUE	29	0.04	0	21	170	15651	437	0	19925	43542	41.38158402	3.915426782	0	96.08457322	155	330	63493	15577	59	32	11070	68394	-2021531094
5	TRUE	TRUE	0	4	139	Eemian TW2 mesocratic I	TRUE	29	0.04	0	21	170	15608	435	0	20024	43488	41.67553752	3.680501175	0	96.31949883	126	377	63538	15514	46	84	11174	68251	-417052123
4	TRUE	TRUE	0	4	139	Eemian TW2 mesocratic I	TRUE	29	0.04	0	21	183	17078	637	0	18725	43115	42.04142276	4.776820673	0	95.22317933	196	735	61866	16758	58	280	10408	68809	1728687843
1	TRUE	TRUE	0	4	139	Eemian TW2 mesocratic I	TRUE	29	0.04	0	21	184	16786	932	0	18649	43188	43.05761485	5.638214565	0	94.36178543	155	829	61863	16708	50	284	10494	68727	-1702989036
2	TRUE	TRUE	0	4	139	Eemian TW2 mesocratic I	TRUE	29	0.04	0	21	164	15063	354	0	20524	43614	41.7028064	4.463586531	0	95.53641347	172	268	64164	14951	48	104	11335	68068	-591294612
3	TRUE	TRUE	0	4	139	Eemian TW2 mesocratic I	TRUE	29	0.04	0	21	171	15741	438	0	19856	43520	41.42377713	4.228660924	0	95.77133908	153	345	63402	15655	56	41	11048	68410	-2021531094
5	TRUE	TRUE	0	4	139	Eemian TW2 mesocratic I	TRUE	29	0.04	0	21	171	15710	434	0	19965	43446	41.71114473	3.993735317	0	96.00626468	145	377	63437	15596	64	58	11147	68286	-417052123
4	TRUE	TRUE	0	4	139	Eemian TW2 mesocratic I	TRUE	29	0.04	0	21	184	17169	637	0	18669	43080	42.07422691	4.776820673	0	95.22317933	199	739	61775	16842	60	284	10372	68839	1728687843
1	TRUE	TRUE	0	4	139	Eemian TW2 mesocratic I	TRUE	29	0.04	0	21	185	16938	953	0	18588	43076	43.13033153	5.716523101	0	94.2834769	156	918	61690	16791	47	372	10390	68746	-1702989036
2	TRUE	TRUE	0	4	139	Eemian TW2 mesocratic I	TRUE	29	0.04	0	21	165	15159	352	0	20444	43600	41.73397954	4.385277995	0	95.614722	170	268	64070	15047	51	79	11308	68117	-591294612
3	TRUE	TRUE	0	4	139	Eemian TW2 mesocratic I	TRUE	29	0.04	0	21	172	15862	441	0	19763	43489	41.4655542	4.228660924	0	95.77133908	159	347	63278	15771	60	43	11016	68436	-2021531094
5	TRUE	TRUE	0	4	139	Eemian TW2 mesocratic I	TRUE	29	0.04	0	21	172	15823	422	0	19895	43415	41.74650834	3.993735317	0	96.00626468	148	359	63336	15712	66	58	11124	68307	-417052123
4	TRUE	TRUE	0	4	139	Eemian TW2 mesocratic I	TRUE	29	0.04	0	21	185	17169	712	0	18609	43065	42.10689605	4.620203602	0	95.3797964	194	738	61700	16923	55	283	10362	68855	1728687843
1	TRUE	TRUE	0	4	139	Eemian TW2 mesocratic I	TRUE	29	0.04	0	21	186	17024	951	0	18530	43050	43.20283827	5.794831637	0	94.20516836	161	922	61606	16866	53	151	10362	68989	-1702989036
2	TRUE	TRUE	0	4	139	Eemian TW2 mesocratic I	TRUE	29	0.04	0	21	166	15238	331	0	20393	43593	41.88215935	4.698512138	0	95.30148786	162	254	64012	15127	48	95	11283	68129	-591294612
3	TRUE	TRUE	0	4	139	Eemian TW2 mesocratic I	TRUE	29	0.04	0	21	173	15951	426	0	19704	43474	41.507115	4.228660924	0	95.77133908	159	331	63204	15861	57	43	11012	68443	-2021531094
4	TRUE	TRUE	0	4	139	Eemian TW2 mesocratic I	TRUE	29	0.04	0	21	186	17196	767	0	18554	43038	42.13943027	4.620203602	0	95.3797964	197	741	61618	16999	63	286	10336	68870	1728687843
5	TRUE	TRUE	0	4	139	Eemian TW2 mesocratic I	TRUE	29	0.04	0	21	173	15911	410	0	19835	43399	41.78182331	3.993735317	0	96.00626468	149	342	63260	15804	68	58	11112	68317	-417052123
1	TRUE	TRUE	0	4	139	Eemian TW2 mesocratic I	TRUE	29	0.04	0	21	187	17083	936	0	18484	43052	43.21712768	6.029757244	0	93.97024276	165	905	61562	16923	53	141	10339	69022	-1702989036
2	TRUE	TRUE	0	4	139	Eemian TW2 mesocratic I	TRUE	29	0.04	0	21	167	15321	378	0	20301	43555	42.0897935	5.090054816	0	94.90994518	162	271	63882	15240	48	113	11247	68147	-591294612
3	TRUE	TRUE	0	4	139	Eemian TW2 mesocratic I	TRUE	29	0.04	0	21	174	15997	452	0	19655	43451	41.54846132	4.228660924	0	95.77133908	153	310	63132	15960	55	43	11009	68448	-2021531094
4	TRUE	TRUE	0	4	139	Eemian TW2 mesocratic I	TRUE	29	0.04	0	21	187	17253	760	0	18518	43024	42.17082904	4.855129209	0	95.14487079	199	734	61568	17054	64	287	10316	68888	1728687843
5	TRUE	TRUE	0	4	139	Eemian TW2 mesocratic I	TRUE	29	0.04	0	21	174	16046	420	0	19706	43383	42.09238785	4.385277995	0	95.614722	147	393	63115	15900	69	111	11050	68325	-417052123
1	TRUE	TRUE	0	4	139	Eemian TW2 mesocratic I	TRUE	29	0.04	0	21	188	17127	941	0	18445	43042	43.23113145	6.029757244	0	93.97024276	166	905	61513	16971	56	119	10328	69052	-1702989036
2	TRUE	TRUE	0	4	139	Eemian TW2 mesocratic I	TRUE	29	0.04	0	21	168	15399	374	0	20243	43539	42.11117981	5.246671887	0	94.75332811	159	266	63808	15322	46	114	11223	68172	-591294612
4	TRUE	TRUE	0	4	139	Eemian TW2 mesocratic I	TRUE	29	0.04	0	21	188	17268	694	0	18578	43015	42.20163965	4.855129209	0	95.14487079	199	632	61619	17105	61	210	10310	68974	1728687843
3	TRUE	TRUE	0	4	139	Eemian TW2 mesocratic I	TRUE	29	0.04	0	21	175	16188	447	0	19481	43439	41.58959498	4.228660924	0	95.77133908	146	384	62946	16079	55	117	10927	68456	-2021531094
5	TRUE	TRUE	0	4	139	Eemian TW2 mesocratic I	TRUE	29	0.04	0	21	175	16162	426	0	19601	43366	42.12254245	4.385277995	0	95.614722	147	395	62993	16020	71	107	11042	68335	-417052123
1	TRUE	TRUE	0	4	139	Eemian TW2 mesocratic I	TRUE	29	0.04	0	21	189	17183	859	0	18488	43025	43.2452933	6.029757244	0	93.97024276	167	819	61539	17030	54	119	10319	69063	-1702989036
2	TRUE	TRUE	0	4	139	Eemian TW2 mesocratic I	TRUE	29	0.04	0	21	169	15486	379	0	20183	43507	42.25667595	5.403288958	0	94.59671104	161	269	63716	15409	41	105	11204	68205	-591294612
4	TRUE	TRUE	0	4	139	Eemian TW2 mesocratic I	TRUE	29	0.04	0	21	189	17325	690	0	18544	42996	42.23231132	4.855129209	0	95.14487079	199	629	61566	17161	57	153	10305	69040	1728687843
3	TRUE	TRUE	0	4	139	Eemian TW2 mesocratic I	TRUE	29	0.04	0	21	176	16274	437	0	19421	43423	41.69054086	4.30696946	0	95.69303054	139	413	62870	16133	56	147	10877	68475	-2021531094
5	TRUE	TRUE	0	4	139	Eemian TW2 mesocratic I	TRUE	29	0.04	0	21	176	16227	430	0	19552	43346	42.15273333	4.385277995	0	95.614722	157	399	62924	16075	75	112	11010	68358	-417052123
1	TRUE	TRUE	0	4	139	Eemian TW2 mesocratic I	TRUE	29	0.04	0	21	190	17230	867	0	18450	43008	43.25960803	6.029757244	0	93.97024276	172	805	61484	17094	55	119	10304	69077	-1702989036
2	TRUE	TRUE	0	4	139	Eemian TW2 mesocratic I	TRUE	29	0.04	0	21	170	15583	357	0	20130	43485	42.27482804	5.403288958	0	94.59671104	159	242	63641	15513	42	55	11198	68260	-591294612
4	TRUE	TRUE	0	4	139	Eemian TW2 mesocratic I	TRUE	29	0.04	0	21	190	17268	805	0	18493	42989	42.26284427	4.855129209	0	95.14487079	195	629	61508	17223	55	153	10295	69052	1728687843
5	TRUE	TRUE	0	4	139	Eemian TW2 mesocratic I	TRUE	29	0.04	0	21	177	16280	453	0	19487	43335	42.18295627	4.385277995	0	95.614722	155	388	62848	16164	73	101	10991	68390	-417052123
3	TRUE	TRUE	0	4	139	Eemian TW2 mesocratic I	TRUE	29	0.04	0	21	177	16383	418	0	19345	43409	41.78822086	4.385277995	0	95.614722	141	416	62780	16218	30	144	10840	68541	-2021531094
1	TRUE	TRUE	0	4	139	Eemian TW2 mesocratic I	TRUE	29	0.04	0	21	191	17329	868	0	18363	42995	43.27407057	6.029757244	0	93.97024276	171	844	61384	17156	54	154	10259	69088	-1702989036
2	TRUE	TRUE	0	4	139	Eemian TW2 mesocratic I	TRUE	29	0.04	0	21	171	15684	360	0	20050	43461	42.29266308	5.638214565	0	94.36178543	161	262	63537	15595	38	75	11168	68274	-591294612
4	TRUE	TRUE	0	4	139	Eemian TW2 mesocratic I	TRUE	29	0.04	0	21	191	17346	801	0	18421	42987	42.29323875	4.855129209	0	95.14487079	189	648	61434	17284	50	148	10262	69095	1728687843
5	TRUE	TRUE	0	4	139	Eemian TW2 mesocratic I	TRUE	29	0.04	0	21	178	16333	472	0	19434	43316	42.21293745	4.541895067	0	95.45810493	156	388	62776	16235	71	96	10990	68398	-417052123
1	TRUE	TRUE	0	4	139	Eemian TW2 mesocratic I	TRUE	29	0.04	0	21	192	17334	951	0	18286	42984	43.28867596	6.029757244	0	93.97024276	194	842	61296	17223	80	153	10221	69101	-1702989036
3	TRUE	TRUE	0	4	139	Eemian TW2 mesocratic I	TRUE	29	0.04	0	21	178	16478	401	0	19313	43363	41.82606286	4.541895067	0	95.45810493	144	426	62702	16283	32	182	10796	68545	-2021531094
2	TRUE	TRUE	0	4	139	Eemian TW2 mesocratic I	TRUE	29	0.04	0	21	172	15803	359	0	19962	43431	42.31065094	5.638214565	0	94.36178543	163	262	63419	15711	40	73	11145	68297	-591294612
4	TRUE	TRUE	0	4	139	Eemian TW2 mesocratic I	TRUE	29	0.04	0	21	192	17418	776	0	18387	42974	42.32349504	4.776820673	0	95.22317933	187	627	61387	17354	51	149	10255	69100	1728687843
5	TRUE	TRUE	0	4	139	Eemian TW2 mesocratic I	TRUE	29	0.04	0	21	179	16492	461	0	19291	43311	42.24151076	4.855129209	0	95.14487079	148	454	62628	16325	67	168	10908	68412	-417052123
1	TRUE	TRUE	0	4	139	Eemian TW2 mesocratic I	TRUE	29	0.04	0	21	193	17400	964	0	18235	42956	43.30341938	6.029757244	0	93.97024276	195	842	61217	17301	79	135	10216	69125	-1702989036
3	TRUE	TRUE	0	4	139	Eemian TW2 mesocratic I	TRUE	29	0.04	0	21	179	16569	405	0	19225	43356	41.86231645	4.855129209	0	95.14487079	146	431	62607	16371	34	191	10774	68556	-2021531094
2	TRUE	TRUE	0	4	139	Eemian TW2 mesocratic I	TRUE	29	0.04	0	21	173	15882	367	0	19883	43423	42.32897577	5.55990603	0	94.44009397	155	263	63332	15805	42	66	11137	68310	-591294612
4	TRUE	TRUE	0	4	139	Eemian TW2 mesocratic I	TRUE	29	0.04	0	21	193	17495	745	0	18362	42953	42.35361344	4.776820673	0	95.22317933	187	594	61341	17433	51	40	10226	69238	1728687843
1	TRUE	TRUE	0	4	139	Eemian TW2 mesocratic I	TRUE	29	0.04	0	21	194	17480	966	0	18175	42934	43.31829613	6.029757244	0	93.97024276	197	841	61135	17382	79	135	10197	69144	-1702989036
3	TRUE	TRUE	0	4	139	Eemian TW2 mesocratic I	TRUE	29	0.04	0	21	180	16681	403	0	19131	43340	41.89725632	4.855129209	0	95.14487079	146	436	62497	16476	35	196	10765	68559	-2021531094
5	TRUE	TRUE	0	4	139	Eemian TW2 mesocratic I	TRUE	29	0.04	0	21	180	16606	460	0	19201	43288	42.26894637	4.855129209	0	95.14487079	147	467	62515	16426	63	149	10886	68457	-417052123
4	TRUE	TRUE	0	4	139	Eemian TW2 mesocratic I	TRUE	29	0.04	0	21	194	17575	741	0	18293	42946	42.38359427	4.776820673	0	95.22317933	177	598	61265	17515	45	39	10204	69267	1728687843
2	TRUE	TRUE	0	4	139	Eemian TW2 mesocratic I	TRUE	29	0.04	0	21	174	15969	385	0	19807	43394	42.34762418	5.55990603	0	94.44009397	155	269	63227	15904	45	69	11122	68319	-591294612
1	TRUE	TRUE	0	4	139	Eemian TW2 mesocratic I	TRUE	29	0.04	0	21	195	17565	966	0	18109	42915	43.3333016	6.029757244	0	93.97024276	202	841	61050	17462	86	45	10190	69234	-1702989036
3	TRUE	TRUE	0	4	139	Eemian TW2 mesocratic I	TRUE	29	0.04	0	21	181	16787	401	0	19049	43318	41.93185977	4.933437745	0	95.06656226	147	437	62393	16578	39	182	10750	68584	-2021531094
5	TRUE	TRUE	0	4	139	Eemian TW2 mesocratic I	TRUE	29	0.04	0	21	181	16658	513	0	19113	43271	42.29621712	4.933437745	0	95.06656226	145	468	62410	16532	42	150	10873	68490	-417052123
4	TRUE	TRUE	0	4	139	Eemian TW2 mesocratic I	TRUE	29	0.04	0	21	195	17665	704	0	18263	42923	42.41343789	4.776820673	0	95.22317933	176	574	61212	17593	47	50	10183	69275	1728687843
2	TRUE	TRUE	0	4	139	Eemian TW2 mesocratic I	TRUE	29	0.04	0	21	175	16082	383	0	19714	43376	42.36658321	5.55990603	0	94.44009397	153	268	63116	16018	43	69	11117	68326	-591294612
1	TRUE	TRUE	0	4	139	Eemian TW2 mesocratic I	TRUE	29	0.04	0	21	196	17634	853	0	18162	42906	43.34843133	6.029757244	0	93.97024276	206	727	61094	17528	81	40	10187	69247	-1702989036
4	TRUE	TRUE	0	4	139	Eemian TW2 mesocratic I	TRUE	29	0.04	0	21	196	17737	702	0	18196	42920	42.44314467	4.776820673	0	95.22317933	176	574	61142	17663	39	48	10180	69288	1728687843
5	TRUE	TRUE	0	4	139	Eemian TW2 mesocratic I	TRUE	29	0.04	0	21	182	16744	512	0	19063	43236	42.32317411	4.933437745	0	95.06656226	143	473	62325	16614	38	159	10849	68509	-417052123
3	TRUE	TRUE	0	4	139	Eemian TW2 mesocratic I	TRUE	29	0.04	0	21	182	16806	473	0	18994	43282	41.96598218	4.933437745	0	95.06656226	156	432	62302	16665	42	180	10728	68605	-2021531094
2	TRUE	TRUE	0	4	139	Eemian TW2 mesocratic I	TRUE	29	0.04	0	21	176	16133	383	0	19672	43367	42.38584029	5.55990603	0	94.44009397	149	267	63065	16074	41	53	11098	68363	-591294612
1	TRUE	TRUE	0	4	139	Eemian TW2 mesocratic I	TRUE	29	0.04	0	21	197	17761	807	0	18054	42933	43.36368094	6.029757244	0	93.97024276	209	727	61013	17606	79	90	10141	69245	-1702989036
4	TRUE	TRUE	0	4	139	Eemian TW2 mesocratic I	TRUE	29	0.04	0	21	197	17817	701	0	18140	42897	42.47271501	4.776820673	0	95.22317933	178	574	61063	17740	39	47	10175	69294	1728687843
5	TRUE	TRUE	0	4	139	Eemian TW2 mesocratic I	TRUE	29	0.04	0	21	183	16824	525	0	19013	43193	42.35013155	4.933437745	0	95.06656226	145	501	62232	16677	38	189	10804	68524	-417052123
3	TRUE	TRUE	0	4	139	Eemian TW2 mesocratic I	TRUE	29	0.04	0	21	183	16838	505	0	18944	43268	41.99994199	4.933437745	0	95.06656226	158	432	62238	16727	44	180	10718	68613	-2021531094
2	TRUE	TRUE	0	4	139	Eemian TW2 mesocratic I	TRUE	29	0.04	0	21	177	16261	384	0	19557	43353	42.40538324	5.481597494	0	94.51840251	151	301	62936	16167	41	69	11042	68403	-591294612
1	TRUE	TRUE	0	4	139	Eemian TW2 mesocratic I	TRUE	29	0.04	0	21	198	17774	836	0	18026	42919	43.37904619	6.029757244	0	93.97024276	199	726	60971	17659	77	90	10141	69247	-1702989036
4	TRUE	TRUE	0	4	139	Eemian TW2 mesocratic I	TRUE	29	0.04	0	21	198	17848	722	0	18104	42881	42.50214933	4.776820673	0	95.22317933	179	574	61011	17791	42	50	10174	69289	1728687843
5	TRUE	TRUE	0	4	139	Eemian TW2 mesocratic I	TRUE	29	0.04	0	21	184	16906	526	0	18958	43165	42.37708619	4.933437745	0	95.06656226	144	501	62149	16761	37	136	10769	68613	-417052123
3	TRUE	TRUE	0	4	139	Eemian TW2 mesocratic I	TRUE	29	0.04	0	21	184	16932	522	0	18859	43242	42.03374002	4.933437745	0	95.06656226	163	458	62127	16807	50	212	10653	68640	-2021531094
2	TRUE	TRUE	0	4	139	Eemian TW2 mesocratic I	TRUE	29	0.04	0	21	178	16324	398	0	19497	43336	42.42493046	5.638214565	0	94.36178543	146	310	62859	16240	42	78	11025	68410	-591294612
1	TRUE	TRUE	0	4	139	Eemian TW2 mesocratic I	TRUE	29	0.04	0	21	199	17855	866	0	17971	42863	43.4541475	6.108065779	0	93.89193422	206	783	60860	17706	82	147	10083	69243	-1702989036
4	TRUE	TRUE	0	4	139	Eemian TW2 mesocratic I	TRUE	29	0.04	0	21	199	17895	707	0	18083	42870	42.53144808	4.776820673	0	95.22317933	180	563	60979	17833	44	54	10175	69282	1728687843
5	TRUE	TRUE	0	4	139	Eemian TW2 mesocratic I	TRUE	29	0.04	0	21	185	17059	527	0	18830	43139	42.46213379	5.01174628	0	94.98825372	146	569	61995	16845	35	204	10688	68628	-417052123
2	TRUE	TRUE	0	4	139	Eemian TW2 mesocratic I	TRUE	29	0.04	0	21	179	16416	402	0	19412	43325	42.44371678	5.716523101	0	94.2834769	147	320	62763	16325	42	85	10998	68430	-591294612
3	TRUE	TRUE	0	4	139	Eemian TW2 mesocratic I	TRUE	29	0.04	0	21	185	16982	565	0	18795	43213	42.06737708	4.933437745	0	95.06656226	165	465	62034	16891	49	147	10634	68725	-2021531094
1	TRUE	TRUE	0	4	139	Eemian TW2 mesocratic I	TRUE	29	0.04	0	21	200	17919	860	0	17921	42855	43.46843272	6.108065779	0	93.89193422	207	779	60802	17767	83	147	10084	69241	-1702989036
4	TRUE	TRUE	0	4	139	Eemian TW2 mesocratic I	TRUE	29	0.04	0	21	200	17945	639	0	18105	42866	42.56061171	4.776820673	0	95.22317933	177	489	60997	17892	45	54	10178	69278	1728687843
5	TRUE	TRUE	0	4	139	Eemian TW2 mesocratic I	TRUE	29	0.04	0	21	186	17078	575	0	18788	43114	42.48797457	5.01174628	0	94.98825372	146	559	61928	16922	26	213	10652	68664	-417052123
2	TRUE	TRUE	0	4	139	Eemian TW2 mesocratic I	TRUE	29	0.04	0	21	180	16518	354	0	19374	43309	42.46217473	5.716523101	0	94.2834769	146	271	62709	16429	44	83	10994	68434	-591294612
1	TRUE	TRUE	0	4	139	Eemian TW2 mesocratic I	TRUE	29	0.04	0	21	201	18003	838	0	17867	42847	43.4825564	6.26468285	0	93.73531715	221	773	60740	17821	100	123	10060	69272	-1702989036
3	TRUE	TRUE	0	4	139	Eemian TW2 mesocratic I	TRUE	29	0.04	0	21	186	17050	572	0	18742	43191	42.10085402	4.933437745	0	95.06656226	162	466	61959	16968	48	118	10611	68778	-2021531094
4	TRUE	TRUE	0	4	139	Eemian TW2 mesocratic I	TRUE	29	0.04	0	21	201	17988	636	0	18068	42863	42.58934739	4.855129209	0	95.14487079	174	489	60957	17935	49	26	10178	69302	1728687843
5	TRUE	TRUE	0	4	139	Eemian TW2 mesocratic I	TRUE	29	0.04	0	21	187	17119	585	0	18746	43105	42.51282356	5.246671887	0	94.75332811	143	558	61877	16977	26	212	10631	68686	-417052123
2	TRUE	TRUE	0	4	139	Eemian TW2 mesocratic I	TRUE	29	0.04	0	21	181	16739	358	0	19174	43284	42.48069493	5.794831637	0	94.20516836	146	393	62484	16532	43	189	10860	68463	-591294612
1	TRUE	TRUE	0	4	139	Eemian TW2 mesocratic I	TRUE	29	0.04	0	21	202	18079	839	0	17812	42825	43.49619266	6.26468285	0	93.73531715	218	771	60663	17903	73	123	10061	69298	-1702989036
3	TRUE	TRUE	0	4	139	Eemian TW2 mesocratic I	TRUE	29	0.04	0	21	187	17098	569	0	18706	43182	42.13317102	5.168363352	0	94.83163665	156	461	61914	17024	44	96	10596	68819	-2021531094
4	TRUE	TRUE	0	4	139	Eemian TW2 mesocratic I	TRUE	29	0.04	0	21	202	18056	643	0	18015	42841	42.61733419	4.855129209	0	95.14487079	172	489	60882	18012	52	25	10182	69296	1728687843
5	TRUE	TRUE	0	4	139	Eemian TW2 mesocratic I	TRUE	29	0.04	0	21	188	17280	535	0	18644	43096	42.53722463	5.168363352	0	94.83163665	142	618	61766	17029	25	320	10512	68698	-417052123
2	TRUE	TRUE	0	4	139	Eemian TW2 mesocratic I	TRUE	29	0.04	0	21	182	16829	353	0	19117	43256	42.49912155	5.794831637	0	94.20516836	147	390	62399	16619	41	189	10844	68481	-591294612
1	TRUE	TRUE	0	4	139	Eemian TW2 mesocratic I	TRUE	29	0.04	0	21	203	18269	839	0	17661	42786	43.50994925	6.26468285	0	93.73531715	220	911	60473	17951	77	263	9914	69301	-1702989036
3	TRUE	TRUE	0	4	139	Eemian TW2 mesocratic I	TRUE	29	0.04	0	21	188	17147	572	0	18663	43173	42.16487603	5.168363352	0	94.83163665	157	460	61862	17076	40	57	10584	68874	-2021531094
4	TRUE	TRUE	0	4	139	Eemian TW2 mesocratic I	TRUE	29	0.04	0	21	203	18104	642	0	17988	42821	42.64518473	4.855129209	0	95.14487079	174	489	60835	18057	49	23	10176	69307	1728687843
5	TRUE	TRUE	0	4	139	Eemian TW2 mesocratic I	TRUE	29	0.04	0	21	189	17389	544	0	18551	43071	42.56162375	5.168363352	0	94.83163665	149	670	61648	17088	31	300	10450	68774	-417052123
2	TRUE	TRUE	0	4	139	Eemian TW2 mesocratic I	TRUE	29	0.04	0	21	183	16973	344	0	18991	43247	42.51776214	5.716523101	0	94.2834769	144	466	62264	16681	39	270	10754	68492	-591294612
1	TRUE	TRUE	0	4	139	Eemian TW2 mesocratic I	TRUE	29	0.04	0	21	204	18312	882	0	17605	42756	43.52375545	6.342991386	0	93.65700861	216	918	60387	18034	76	273	9897	69309	-1702989036
4	TRUE	TRUE	0	4	139	Eemian TW2 mesocratic I	TRUE	29	0.04	0	21	204	18188	595	0	17979	42793	42.67283307	4.933437745	0	95.06656226	181	440	60798	18136	59	19	10164	69313	1728687843
3	TRUE	TRUE	0	4	139	Eemian TW2 mesocratic I	TRUE	29	0.04	0	21	189	17204	577	0	18624	43150	42.19641897	5.168363352	0	94.83163665	157	463	61800	17135	42	51	10573	68889	-2021531094
5	TRUE	TRUE	0	4	139	Eemian TW2 mesocratic I	TRUE	29	0.04	0	21	190	17419	500	0	18502	43134	42.58601792	5.168363352	0	94.83163665	148	596	61662	17149	33	284	10437	68801	-417052123
1	TRUE	TRUE	0	4	139	Eemian TW2 mesocratic I	TRUE	29	0.04	0	21	205	18381	875	0	17549	42750	43.53616875	6.499608457	0	93.50039154	212	915	60325	18103	69	273	9888	69325	-1702989036
2	TRUE	TRUE	0	4	139	Eemian TW2 mesocratic I	TRUE	29	0.04	0	21	184	17028	380	0	18930	43217	42.79545058	6.029757244	0	93.97024276	151	466	62173	16765	45	263	10717	68530	-591294612
4	TRUE	TRUE	0	4	139	Eemian TW2 mesocratic I	TRUE	29	0.04	0	21	205	18381	554	0	17841	42779	42.75947327	5.246671887	0	94.75332811	184	520	60646	18205	65	131	10033	69326	1728687843
3	TRUE	TRUE	0	4	139	Eemian TW2 mesocratic I	TRUE	29	0.04	0	21	190	17266	579	0	18573	43137	42.2278007	5.168363352	0	94.83163665	158	464	61736	17197	41	47	10557	68910	-2021531094
5	TRUE	TRUE	0	4	139	Eemian TW2 mesocratic I	TRUE	29	0.04	0	21	191	17479	498	0	18453	43125	42.61040425	5.168363352	0	94.83163665	144	596	61604	17211	32	283	10432	68808	-417052123
1	TRUE	TRUE	0	4	139	Eemian TW2 mesocratic I	TRUE	29	0.04	0	21	206	18453	934	0	17428	42740	43.54851856	6.499608457	0	93.50039154	213	975	60194	18173	69	334	9823	69329	-1702989036
2	TRUE	TRUE	0	4	139	Eemian TW2 mesocratic I	TRUE	29	0.04	0	21	185	17159	387	0	18810	43199	42.86379784	6.029757244	0	93.97024276	156	517	62035	16847	48	320	10648	68539	-591294612
4	TRUE	TRUE	0	4	139	Eemian TW2 mesocratic I	TRUE	29	0.04	0	21	206	18443	554	0	17786	42772	42.84161564	5.324980423	0	94.67501958	183	516	60584	18272	64	131	10034	69326	1728687843
3	TRUE	TRUE	0	4	139	Eemian TW2 mesocratic I	TRUE	29	0.04	0	21	191	17301	611	0	18515	43128	42.2590221	5.168363352	0	94.83163665	161	468	61669	17257	43	54	10538	68920	-2021531094
5	TRUE	TRUE	0	4	139	Eemian TW2 mesocratic I	TRUE	29	0.04	0	21	192	17478	567	0	18398	43112	42.63477997	5.168363352	0	94.83163665	142	595	61536	17282	31	274	10429	68821	-417052123
1	TRUE	TRUE	0	4	139	Eemian TW2 mesocratic I	TRUE	29	0.04	0	21	207	18524	932	0	17380	42719	43.56096776	6.421299922	0	93.57870008	214	984	60125	18232	74	293	9808	69380	-1702989036
2	TRUE	TRUE	0	4	139	Eemian TW2 mesocratic I	TRUE	29	0.04	0	21	186	17236	393	0	18745	43181	42.87464321	6.029757244	0	93.97024276	150	529	61952	16924	49	331	10616	68559	-591294612
4	TRUE	TRUE	0	4	139	Eemian TW2 mesocratic I	TRUE	29	0.04	0	21	207	18532	538	0	17747	42738	42.92459147	5.403288958	0	94.59671104	174	539	60511	18331	69	154	10006	69326	1728687843
3	TRUE	TRUE	0	4	139	Eemian TW2 mesocratic I	TRUE	29	0.04	0	21	192	17363	621	0	18457	43114	42.29008405	5.090054816	0	94.90994518	161	469	61597	17328	35	55	10534	68931	-2021531094
5	TRUE	TRUE	0	4	139	Eemian TW2 mesocratic I	TRUE	29	0.04	0	21	193	17681	548	0	18244	43082	42.65914241	5.168363352	0	94.83163665	146	695	61352	17362	33	378	10277	68867	-417052123
1	TRUE	TRUE	0	4	139	Eemian TW2 mesocratic I	TRUE	29	0.04	0	21	208	18585	920	0	17349	42701	43.63024976	6.499608457	0	93.50039154	222	952	60076	18305	82	306	9780	69387	-1702989036
2	TRUE	TRUE	0	4	139	Eemian TW2 mesocratic I	TRUE	29	0.04	0	21	187	17298	392	0	18702	43163	43.00361084	6.186374315	0	93.81362569	151	536	61891	16977	49	305	10591	68610	-591294612
4	TRUE	TRUE	0	4	139	Eemian TW2 mesocratic I	TRUE	29	0.04	0	21	208	18603	425	0	17744	42783	42.94616792	5.403288958	0	94.59671104	174	427	60553	18401	69	151	9997	69338	1728687843
3	TRUE	TRUE	0	4	139	Eemian TW2 mesocratic I	TRUE	29	0.04	0	21	193	17449	622	0	18397	43087	42.32098745	5.01174628	0	94.98825372	168	469	61510	17408	41	55	10513	68946	-2021531094
5	TRUE	TRUE	0	4	139	Eemian TW2 mesocratic I	TRUE	29	0.04	0	21	194	17761	549	0	18182	43063	42.68348899	5.168363352	0	94.83163665	147	695	61271	17442	34	378	10270	68873	-417052123
1	TRUE	TRUE	0	4	139	Eemian TW2 mesocratic I	TRUE	29	0.04	0	21	209	18658	918	0	17298	42681	43.64181316	6.421299922	0	93.57870008	223	963	60005	18364	81	260	9762	69452	-1702989036
2	TRUE	TRUE	0	4	139	Eemian TW2 mesocratic I	TRUE	29	0.04	0	21	188	17234	501	0	18666	43154	43.12407318	6.342991386	0	93.65700861	151	529	61846	17029	50	303	10569	68633	-591294612
4	TRUE	TRUE	0	4	139	Eemian TW2 mesocratic I	TRUE	29	0.04	0	21	209	18679	422	0	17688	42766	42.96769231	5.403288958	0	94.59671104	174	439	60480	18462	70	162	9978	69345	1728687843
3	TRUE	TRUE	0	4	139	Eemian TW2 mesocratic I	TRUE	29	0.04	0	21	194	17537	615	0	18332	43071	42.40998093	5.01174628	0	94.98825372	164	471	61429	17491	35	26	10499	68995	-2021531094
1	TRUE	TRUE	0	4	139	Eemian TW2 mesocratic I	TRUE	29	0.04	0	21	210	18588	1060	0	17247	42660	44.10189797	7.126076742	0	92.87392326	231	963	59933	18428	88	260	9746	69461	-1702989036
5	TRUE	TRUE	0	4	139	Eemian TW2 mesocratic I	TRUE	29	0.04	0	21	195	17755	652	0	18116	43032	42.70781723	5.168363352	0	94.83163665	168	690	61174	17523	55	308	10240	68952	-417052123
4	TRUE	TRUE	0	4	139	Eemian TW2 mesocratic I	TRUE	29	0.04	0	21	210	18738	426	0	17641	42750	42.98882456	5.481597494	0	94.51840251	173	441	60417	18524	69	164	9969	69353	1728687843
2	TRUE	TRUE	0	4	139	Eemian TW2 mesocratic I	TRUE	29	0.04	0	21	189	17290	485	0	18625	43155	43.13051117	6.342991386	0	93.65700861	142	518	61806	17089	46	294	10560	68655	-591294612
1	TRUE	TRUE	0	4	139	Eemian TW2 mesocratic I	TRUE	29	0.04	0	21	211	18616	1066	0	17221	42652	44.10493109	7.126076742	0	92.87392326	229	970	59899	18457	70	256	9733	69496	-1702989036
5	TRUE	TRUE	0	4	139	Eemian TW2 mesocratic I	TRUE	29	0.04	0	21	196	17771	669	0	18089	43026	42.73212474	5.168363352	0	94.83163665	168	653	61141	17593	56	297	10236	68966	-417052123
4	TRUE	TRUE	0	4	139	Eemian TW2 mesocratic I	TRUE	29	0.04	0	21	211	18764	432	0	17613	42746	43.00985624	5.481597494	0	94.51840251	175	441	60385	18554	71	164	9966	69354	1728687843
3	TRUE	TRUE	0	4	139	Eemian TW2 mesocratic I	TRUE	29	0.04	0	21	195	17620	544	0	18332	43059	42.43938983	4.933437745	0	95.06656226	164	401	61417	17573	36	17	10492	69010	-2021531094
2	TRUE	TRUE	0	4	139	Eemian TW2 mesocratic I	TRUE	29	0.04	0	21	190	17341	564	0	18510	43140	43.13745528	6.342991386	0	93.65700861	143	585	61676	17151	44	366	10483	68662	-591294612
1	TRUE	TRUE	0	4	139	Eemian TW2 mesocratic I	TRUE	29	0.04	0	21	212	18702	1040	0	17195	42618	44.37580348	7.517619421	0	92.48238058	231	949	59839	18536	72	260	9720	69503	-1702989036
5	TRUE	TRUE	0	4	139	Eemian TW2 mesocratic I	TRUE	29	0.04	0	21	197	17869	662	0	18035	42989	42.75640925	5.168363352	0	94.83163665	185	648	61050	17672	75	297	10218	68965	-417052123
4	TRUE	TRUE	0	4	139	Eemian TW2 mesocratic I	TRUE	29	0.04	0	21	212	18714	563	0	17563	42715	43.03059142	5.55990603	0	94.44009397	179	441	60304	18631	71	164	9964	69356	1728687843
3	TRUE	TRUE	0	4	139	Eemian TW2 mesocratic I	TRUE	29	0.04	0	21	196	17687	520	0	18296	43052	42.46866683	4.933437745	0	95.06656226	166	375	61374	17640	38	20	10490	69007	-2021531094
2	TRUE	TRUE	0	4	139	Eemian TW2 mesocratic I	TRUE	29	0.04	0	21	191	17402	565	0	18460	43128	43.14488805	6.26468285	0	93.73531715	142	589	61614	17210	49	244	10472	68790	-591294612
1	TRUE	TRUE	0	4	139	Eemian TW2 mesocratic I	TRUE	29	0.04	0	21	213	18724	1046	0	17211	42574	44.48831116	7.674236492	0	92.32576351	232	922	59811	18590	70	149	9686	69650	-1702989036
5	TRUE	TRUE	0	4	139	Eemian TW2 mesocratic I	TRUE	29	0.04	0	21	198	17966	657	0	17950	42982	42.78066853	5.168363352	0	94.83163665	186	693	60958	17718	78	234	10171	69072	-417052123
4	TRUE	TRUE	0	4	139	Eemian TW2 mesocratic I	TRUE	29	0.04	0	21	213	18774	556	0	17521	42704	43.0511276	5.55990603	0	94.44009397	171	441	60251	18692	66	164	9955	69370	1728687843
2	TRUE	TRUE	0	4	139	Eemian TW2 mesocratic I	TRUE	29	0.04	0	21	192	17414	622	0	18403	43116	43.15279255	6.108065779	0	93.89193422	140	589	61545	17281	47	244	10461	68803	-591294612
3	TRUE	TRUE	0	4	139	Eemian TW2 mesocratic I	TRUE	29	0.04	0	21	197	17775	417	0	18299	43064	42.49781236	4.933437745	0	95.06656226	163	285	61389	17718	49	22	10480	69004	-2021531094
1	TRUE	TRUE	0	4	139	Eemian TW2 mesocratic I	TRUE	29	0.04	0	21	214	18745	1028	0	17216	42566	44.54358525	7.752545027	0	92.24745497	234	890	59808	18623	72	139	9676	69668	-1702989036
5	TRUE	TRUE	0	4	139	Eemian TW2 mesocratic I	TRUE	29	0.04	0	21	199	18050	651	0	17886	42968	42.80490048	5.168363352	0	94.83163665	185	725	60880	17765	75	214	10141	69125	-417052123
4	TRUE	TRUE	0	4	139	Eemian TW2 mesocratic I	TRUE	29	0.04	0	21	214	18782	577	0	17496	42700	43.0716045	5.55990603	0	94.44009397	172	436	60222	18725	64	164	9937	69390	1728687843
3	TRUE	TRUE	0	4	139	Eemian TW2 mesocratic I	TRUE	29	0.04	0	21	198	17816	428	0	18260	43051	42.52682688	4.933437745	0	95.06656226	162	285	61337	17771	49	22	10480	69004	-2021531094
2	TRUE	TRUE	0	4	139	Eemian TW2 mesocratic I	TRUE	29	0.04	0	21	193	17511	634	0	18324	43086	43.16115233	6.029757244	0	93.97024276	157	600	61436	17362	64	173	10417	68901	-591294612
1	TRUE	TRUE	0	4	139	Eemian TW2 mesocratic I	TRUE	29	0.04	0	21	215	18775	908	0	17238	42634	44.59190109	6.8128426	0	93.1871574	236	749	59898	18672	74	139	9669	69673	-1702989036
5	TRUE	TRUE	0	4	139	Eemian TW2 mesocratic I	TRUE	29	0.04	0	21	200	18053	783	0	17763	42956	42.82910305	5.168363352	0	94.83163665	183	801	60745	17826	77	291	10064	69123	-417052123
3	TRUE	TRUE	0	4	139	Eemian TW2 mesocratic I	TRUE	29	0.04	0	21	199	17883	429	0	18203	43040	42.55571086	4.933437745	0	95.06656226	163	305	61269	17818	46	40	10460	69009	-2021531094
4	TRUE	TRUE	0	4	139	Eemian TW2 mesocratic I	TRUE	29	0.04	0	21	215	18848	572	0	17456	42679	43.09202108	5.55990603	0	94.44009397	173	449	60161	18772	57	63	9919	69516	1728687843
1	TRUE	TRUE	0	4	139	Eemian TW2 mesocratic I	TRUE	29	0.04	0	21	216	18826	916	0	17199	42614	44.6429211	6.8128426	0	93.1871574	232	748	59839	18736	74	77	9667	69737	-1702989036
5	TRUE	TRUE	0	4	139	Eemian TW2 mesocratic I	TRUE	29	0.04	0	21	201	18106	764	0	17719	42966	42.85298098	5.324980423	0	94.67501958	163	801	60711	17880	79	291	10062	69123	-417052123
3	TRUE	TRUE	0	4	139	Eemian TW2 mesocratic I	TRUE	29	0.04	0	21	200	17983	419	0	18122	43031	42.5844648	4.933437745	0	95.06656226	171	329	61179	17876	71	63	10420	69001	-2021531094
2	TRUE	TRUE	0	4	139	Eemian TW2 mesocratic I	TRUE	29	0.04	0	21	194	17577	644	0	18272	43062	43.16995145	6.029757244	0	93.97024276	157	606	61360	17432	55	181	10393	68926	-591294612
1	TRUE	TRUE	0	4	139	Eemian TW2 mesocratic I	TRUE	29	0.04	0	21	217	18881	886	0	17190	42598	44.6343899	7.047768207	0	92.95223179	239	711	59814	18791	78	68	9651	69758	-1702989036
4	TRUE	TRUE	0	4	139	Eemian TW2 mesocratic I	TRUE	29	0.04	0	21	216	18931	578	0	17409	42637	43.11237635	5.55990603	0	94.44009397	167	479	60072	18837	60	95	9891	69509	1728687843
5	TRUE	TRUE	0	4	139	Eemian TW2 mesocratic I	TRUE	29	0.04	0	21	202	18171	782	0	17656	42946	42.87621096	5.324980423	0	94.67501958	160	801	60628	17966	81	291	10067	69116	-417052123
3	TRUE	TRUE	0	4	139	Eemian TW2 mesocratic I	TRUE	29	0.04	0	21	201	18035	423	0	18078	43019	42.67010034	5.168363352	0	94.83163665	173	329	61123	17930	67	55	10420	69013	-2021531094
1	TRUE	TRUE	0	4	139	Eemian TW2 mesocratic I	TRUE	29	0.04	0	21	218	18909	894	0	17171	42581	44.62533473	7.047768207	0	92.95223179	237	711	59778	18829	71	55	9644	69785	-1702989036
5	TRUE	TRUE	0	4	139	Eemian TW2 mesocratic I	TRUE	29	0.04	0	21	203	18215	784	0	17628	42928	42.8994033	5.324980423	0	94.67501958	159	801	60582	18013	79	157	10061	69258	-417052123
4	TRUE	TRUE	0	4	139	Eemian TW2 mesocratic I	TRUE	29	0.04	0	21	217	18983	575	0	17372	42625	43.13253389	5.794831637	0	94.20516836	163	478	60023	18891	52	72	9880	69551	1728687843
2	TRUE	TRUE	0	4	139	Eemian TW2 mesocratic I	TRUE	29	0.04	0	21	195	17645	643	0	18214	43053	43.17917443	6.029757244	0	93.97024276	143	606	61293	17513	49	124	10391	68991	-591294612
3	TRUE	TRUE	0	4	139	Eemian TW2 mesocratic I	TRUE	29	0.04	0	21	202	18155	423	0	18012	42965	42.75438039	5.246671887	0	94.75332811	170	367	61003	18015	66	92	10383	69014	-2021531094
1	TRUE	TRUE	0	4	139	Eemian TW2 mesocratic I	TRUE	29	0.04	0	21	219	18992	664	0	17334	42565	44.61674693	7.361002349	0	92.63899765	235	543	59916	18861	66	103	9578	69808	-1702989036
5	TRUE	TRUE	0	4	139	Eemian TW2 mesocratic I	TRUE	29	0.04	0	21	204	18281	777	0	17595	42902	42.92248979	5.403288958	0	94.59671104	162	775	60523	18095	82	157	10052	69264	-417052123
1	TRUE	TRUE	0	4	139	Eemian TW2 mesocratic I	TRUE	29	0.04	0	21	220	19022	684	0	17286	42563	44.66443939	7.439310885	0	92.56068912	233	573	59866	18883	55	143	9535	69822	-1702989036
4	TRUE	TRUE	0	4	139	Eemian TW2 mesocratic I	TRUE	29	0.04	0	21	218	19050	578	0	17354	42573	43.15157958	5.794831637	0	94.20516836	165	508	59953	18929	51	103	9843	69558	1728687843
3	TRUE	TRUE	0	4	139	Eemian TW2 mesocratic I	TRUE	29	0.04	0	21	203	18201	408	0	17999	42947	42.77948403	5.246671887	0	94.75332811	169	351	60972	18063	59	96	10378	69022	-2021531094
5	TRUE	TRUE	0	4	139	Eemian TW2 mesocratic I	TRUE	29	0.04	0	21	205	18301	823	0	17537	42894	43.00497016	5.716523101	0	94.2834769	159	775	60457	18164	60	157	10040	69298	-417052123
2	TRUE	TRUE	0	4	139	Eemian TW2 mesocratic I	TRUE	29	0.04	0	21	196	17714	630	0	18162	43049	43.24470537	5.951448708	0	94.04855129	144	595	61237	17579	51	112	10387	69005	-591294612
1	TRUE	TRUE	0	4	139	Eemian TW2 mesocratic I	TRUE	29	0.04	0	21	221	19063	684	0	17259	42549	44.65456045	7.595927956	0	92.40407204	233	579	59825	18918	56	141	9524	69834	-1702989036
3	TRUE	TRUE	0	4	139	Eemian TW2 mesocratic I	TRUE	29	0.04	0	21	204	18274	416	0	17941	42924	42.80443914	5.324980423	0	94.67501958	169	349	60891	18146	60	93	10374	69028	-2021531094
5	TRUE	TRUE	0	4	139	Eemian TW2 mesocratic I	TRUE	29	0.04	0	21	206	18343	853	0	17466	42893	43.02479194	5.716523101	0	94.2834769	164	772	60385	18234	65	155	10032	69303	-417052123
4	TRUE	TRUE	0	4	139	Eemian TW2 mesocratic I	TRUE	29	0.04	0	21	219	19094	582	0	17339	42540	43.17051753	6.108065779	0	93.89193422	169	520	59905	18961	51	100	9828	69576	1728687843
1	TRUE	TRUE	0	4	139	Eemian TW2 mesocratic I	TRUE	29	0.04	0	21	222	19092	687	0	17238	42538	44.64509116	7.595927956	0	92.40407204	238	588	59793	18936	57	146	9515	69837	-1702989036
3	TRUE	TRUE	0	4	139	Eemian TW2 mesocratic I	TRUE	29	0.04	0	21	205	18439	414	0	17883	42819	42.82780691	5.55990603	0	94.44009397	165	449	60728	18213	57	193	10264	69041	-2021531094
4	TRUE	TRUE	0	4	139	Eemian TW2 mesocratic I	TRUE	29	0.04	0	21	220	19117	583	0	17322	42533	43.18896369	6.108065779	0	93.89193422	171	520	59881	18983	52	98	9822	69583	1728687843
2	TRUE	TRUE	0	4	139	Eemian TW2 mesocratic I	TRUE	29	0.04	0	21	197	17812	682	0	18016	43045	43.2536134	5.794831637	0	94.20516836	144	672	61087	17652	50	199	10289	69017	-591294612
5	TRUE	TRUE	0	4	139	Eemian TW2 mesocratic I	TRUE	29	0.04	0	21	207	18325	932	0	17420	42878	43.04460217	5.716523101	0	94.2834769	167	772	60324	18292	49	155	10030	69321	-417052123
1	TRUE	TRUE	0	4	139	Eemian TW2 mesocratic I	TRUE	29	0.04	0	21	223	19135	688	0	17204	42528	44.6357345	7.674236492	0	92.32576351	239	590	59749	18977	56	119	9504	69876	-1702989036
4	TRUE	TRUE	0	4	139	Eemian TW2 mesocratic I	TRUE	29	0.04	0	21	221	19147	586	0	17298	42524	43.20665937	6.26468285	0	93.73531715	175	515	59848	19017	50	98	9816	69591	1728687843
3	TRUE	TRUE	0	4	139	Eemian TW2 mesocratic I	TRUE	29	0.04	0	21	206	18499	430	0	17811	42815	42.85092037	5.481597494	0	94.51840251	163	460	60652	18280	56	202	10248	69049	-2021531094
1	TRUE	TRUE	0	4	139	Eemian TW2 mesocratic I	TRUE	29	0.04	0	21	224	19200	696	0	17144	42515	44.62684649	7.674236492	0	92.32576351	237	606	59676	19036	53	135	9486	69881	-1702989036
4	TRUE	TRUE	0	4	139	Eemian TW2 mesocratic I	TRUE	29	0.04	0	21	222	19145	552	0	17339	42519	43.22420205	6.26468285	0	93.73531715	172	461	59884	19038	45	99	9826	69585	1728687843
3	TRUE	TRUE	0	4	139	Eemian TW2 mesocratic I	TRUE	29	0.04	0	21	207	18514	479	0	17765	42797	42.87394596	5.403288958	0	94.59671104	165	464	60588	18338	49	204	10238	69064	-2021531094
5	TRUE	TRUE	0	4	139	Eemian TW2 mesocratic I	TRUE	29	0.04	0	21	208	18437	931	0	17362	42825	43.12553343	5.794831637	0	94.20516836	173	801	60213	18368	50	141	9987	69377	-417052123
2	TRUE	TRUE	0	4	139	Eemian TW2 mesocratic I	TRUE	29	0.04	0	21	198	17860	670	0	17994	43031	43.31896772	5.873140172	0	94.12685983	147	654	61051	17703	52	193	10282	69028	-591294612
1	TRUE	TRUE	0	4	139	Eemian TW2 mesocratic I	TRUE	29	0.04	0	21	225	19263	688	0	17095	42509	44.61841538	7.674236492	0	92.32576351	235	634	59621	19065	57	164	9457	69877	-1702989036
4	TRUE	TRUE	0	4	139	Eemian TW2 mesocratic I	TRUE	29	0.04	0	21	223	19150	583	0	17308	42514	43.24130684	6.342991386	0	93.65700861	169	460	59848	19078	45	100	9829	69581	1728687843
3	TRUE	TRUE	0	4	139	Eemian TW2 mesocratic I	TRUE	29	0.04	0	21	208	18590	455	0	17723	42787	42.8968833	5.403288958	0	94.59671104	169	437	60536	18413	50	204	10227	69074	-2021531094
1	TRUE	TRUE	0	4	139	Eemian TW2 mesocratic I	TRUE	29	0.04	0	21	226	19246	731	0	17080	42498	44.61042923	7.674236492	0	92.32576351	238	612	59604	19101	60	164	9475	69856	-1702989036
5	TRUE	TRUE	0	4	139	Eemian TW2 mesocratic I	TRUE	29	0.04	0	21	209	18608	926	0	17218	42803	43.26685992	5.951448708	0	94.04855129	277	801	60047	18430	156	109	9875	69415	-417052123
4	TRUE	TRUE	0	4	139	Eemian TW2 mesocratic I	TRUE	29	0.04	0	21	224	19210	551	0	17294	42500	43.25834162	6.342991386	0	93.65700861	170	430	59820	19135	39	103	9835	69578	1728687843
2	TRUE	TRUE	0	4	139	Eemian TW2 mesocratic I	TRUE	29	0.04	0	21	199	17904	665	0	17962	43024	43.3275552	5.716523101	0	94.2834769	145	651	61012	17747	54	193	10280	69028	-591294612
1	TRUE	TRUE	0	4	139	Eemian TW2 mesocratic I	TRUE	29	0.04	0	21	227	19255	771	0	17053	42476	44.65834355	7.752545027	0	92.24745497	240	612	59555	19148	51	164	9475	69865	-1702989036
3	TRUE	TRUE	0	4	139	Eemian TW2 mesocratic I	TRUE	29	0.04	0	21	209	18614	492	0	17680	42769	42.91973207	5.403288958	0	94.59671104	168	437	60475	18475	49	183	10220	69103	-2021531094
4	TRUE	TRUE	0	4	139	Eemian TW2 mesocratic I	TRUE	29	0.04	0	21	225	19207	572	0	17272	42504	43.2753062	6.342991386	0	93.65700861	170	419	59802	19164	40	81	9837	69597	1728687843
2	TRUE	TRUE	0	4	139	Eemian TW2 mesocratic I	TRUE	29	0.04	0	21	200	17943	693	0	17912	43007	43.33653937	5.716523101	0	94.2834769	151	651	60945	17808	61	121	10273	69100	-591294612
1	TRUE	TRUE	0	4	139	Eemian TW2 mesocratic I	TRUE	29	0.04	0	21	228	19334	780	0	16973	42468	44.64909758	8.06577917	0	91.93422083	244	661	59467	19183	54	214	9421	69866	-1702989036
5	TRUE	TRUE	0	4	139	Eemian TW2 mesocratic I	TRUE	29	0.04	0	21	210	18707	909	0	17153	42786	43.34511832	6.108065779	0	93.89193422	284	812	59965	18494	160	62	9839	69494	-417052123
4	TRUE	TRUE	0	4	139	Eemian TW2 mesocratic I	TRUE	29	0.04	0	21	226	19346	476	0	17238	42495	43.29219998	6.342991386	0	93.65700861	169	428	59759	19199	36	168	9726	69625	1728687843
2	TRUE	TRUE	0	4	139	Eemian TW2 mesocratic I	TRUE	29	0.04	0	21	201	17990	699	0	17870	42996	43.34561313	5.873140172	0	94.12685983	152	651	60892	17860	57	117	10275	69106	-591294612
3	TRUE	TRUE	0	4	139	Eemian TW2 mesocratic I	TRUE	29	0.04	0	21	210	18674	480	0	17653	42748	42.94215315	5.481597494	0	94.51840251	152	437	60427	18539	24	159	10214	69158	-2021531094
1	TRUE	TRUE	0	4	139	Eemian TW2 mesocratic I	TRUE	29	0.04	0	21	229	19380	743	0	16930	42502	44.63978494	7.987470634	0	92.01252937	239	626	59458	19232	56	173	9412	69914	-1702989036
4	TRUE	TRUE	0	4	139	Eemian TW2 mesocratic I	TRUE	29	0.04	0	21	227	19393	474	0	17210	42478	43.30902239	6.342991386	0	93.65700861	167	428	59714	19246	37	168	9725	69625	1728687843
5	TRUE	TRUE	0	4	139	Eemian TW2 mesocratic I	TRUE	29	0.04	0	21	211	18738	908	0	17129	42780	43.35770067	6.108065779	0	93.89193422	288	807	59935	18525	164	62	9840	69489	-417052123
1	TRUE	TRUE	0	4	139	Eemian TW2 mesocratic I	TRUE	29	0.04	0	21	230	19420	744	0	16899	42492	44.63089224	7.987470634	0	92.01252937	236	626	59417	19276	56	133	9411	69955	-1702989036
2	TRUE	TRUE	0	4	139	Eemian TW2 mesocratic I	TRUE	29	0.04	0	21	202	18189	691	0	17809	42866	43.41663843	5.951448708	0	94.04855129	150	759	60701	17945	59	225	10161	69110	-591294612
4	TRUE	TRUE	0	4	139	Eemian TW2 mesocratic I	TRUE	29	0.04	0	21	228	19425	471	0	17177	42482	43.32478843	6.656225529	0	93.34377447	164	425	59685	19281	34	137	9714	69670	1728687843
3	TRUE	TRUE	0	4	139	Eemian TW2 mesocratic I	TRUE	29	0.04	0	21	211	18735	474	0	17597	42749	42.96443908	5.481597494	0	94.51840251	168	447	60372	18568	44	171	10182	69158	-2021531094
1	TRUE	TRUE	0	4	139	Eemian TW2 mesocratic I	TRUE	29	0.04	0	21	231	19437	758	0	16877	42483	44.62236562	8.06577917	0	91.93422083	236	624	59386	19309	56	124	9405	69970	-1702989036
2	TRUE	TRUE	0	4	139	Eemian TW2 mesocratic I	TRUE	29	0.04	0	21	203	18252	640	0	17826	42837	43.4831008	6.029757244	0	93.97024276	165	709	60689	17992	59	215	10137	69144	-591294612
4	TRUE	TRUE	0	4	139	Eemian TW2 mesocratic I	TRUE	29	0.04	0	21	229	19474	466	0	17140	42475	43.33998145	6.656225529	0	93.34377447	163	422	59641	19329	31	125	9718	69681	1728687843
5	TRUE	TRUE	0	4	139	Eemian TW2 mesocratic I	TRUE	29	0.04	0	21	212	18825	903	0	17072	42755	43.37020974	6.186374315	0	93.81362569	300	804	59853	18598	175	64	9825	69491	-417052123
3	TRUE	TRUE	0	4	139	Eemian TW2 mesocratic I	TRUE	29	0.04	0	21	212	18719	569	0	17543	42724	42.98639488	5.55990603	0	94.44009397	169	448	60293	18645	50	134	10175	69196	-2021531094
2	TRUE	TRUE	0	4	139	Eemian TW2 mesocratic I	TRUE	29	0.04	0	21	204	18238	728	0	17770	42819	43.48908648	6.108065779	0	93.89193422	164	702	60615	18074	61	207	10133	69154	-591294612
1	TRUE	TRUE	0	4	139	Eemian TW2 mesocratic I	TRUE	29	0.04	0	21	232	19441	792	0	16857	42465	44.61417387	8.06577917	0	91.93422083	242	624	59348	19341	59	115	9400	69981	-1702989036
4	TRUE	TRUE	0	4	139	Eemian TW2 mesocratic I	TRUE	29	0.04	0	21	230	19522	465	0	17108	42460	43.35509887	6.656225529	0	93.34377447	167	421	59594	19373	35	125	9723	69672	1728687843
5	TRUE	TRUE	0	4	139	Eemian TW2 mesocratic I	TRUE	29	0.04	0	21	213	18880	846	0	17065	42764	43.38273684	6.186374315	0	93.81362569	303	739	59855	18658	176	64	9816	69499	-417052123
1	TRUE	TRUE	0	4	139	Eemian TW2 mesocratic I	TRUE	29	0.04	0	21	233	19473	772	0	16826	42484	44.60637045	8.06577917	0	91.93422083	236	605	59336	19378	57	113	9400	69985	-1702989036
2	TRUE	TRUE	0	4	139	Eemian TW2 mesocratic I	TRUE	29	0.04	0	21	205	18297	732	0	17719	42807	43.49399736	6.342991386	0	93.65700861	166	700	60552	18137	66	207	10122	69160	-591294612
4	TRUE	TRUE	0	4	139	Eemian TW2 mesocratic I	TRUE	29	0.04	0	21	231	19562	466	0	17078	42449	43.37009741	6.734534064	0	93.26546594	167	426	59553	19409	35	130	9711	69679	1728687843
3	TRUE	TRUE	0	4	139	Eemian TW2 mesocratic I	TRUE	29	0.04	0	21	213	18778	583	0	17497	42697	43.00811895	5.55990603	0	94.44009397	173	454	60220	18708	54	136	10167	69198	-2021531094
5	TRUE	TRUE	0	4	139	Eemian TW2 mesocratic I	TRUE	29	0.04	0	21	214	18914	850	0	17036	42755	43.45221898	6.26468285	0	93.73531715	306	741	59817	18691	175	66	9806	69508	-417052123
1	TRUE	TRUE	0	4	139	Eemian TW2 mesocratic I	TRUE	29	0.04	0	21	234	19528	723	0	16822	42482	44.5987382	8.144087706	0	91.85591229	237	560	59330	19428	59	101	9393	70002	-1702989036
2	TRUE	TRUE	0	4	139	Eemian TW2 mesocratic I	TRUE	29	0.04	0	21	206	18365	726	0	17668	42796	43.49915209	6.342991386	0	93.65700861	170	692	60490	18203	67	207	10113	69168	-591294612
5	TRUE	TRUE	0	4	139	Eemian TW2 mesocratic I	TRUE	29	0.04	0	21	215	18926	883	0	17007	42739	43.46374753	6.26468285	0	93.73531715	305	739	59772	18739	175	66	9802	69512	-417052123
4	TRUE	TRUE	0	4	139	Eemian TW2 mesocratic I	TRUE	29	0.04	0	21	232	19641	463	0	17035	42416	43.38495619	6.734534064	0	93.26546594	162	476	59477	19440	36	179	9662	69678	1728687843
1	TRUE	TRUE	0	4	139	Eemian TW2 mesocratic I	TRUE	29	0.04	0	21	235	19515	748	0	16815	42477	44.59133012	8.144087706	0	91.85591229	209	569	59318	19459	54	81	9387	70033	-1702989036
2	TRUE	TRUE	0	4	139	Eemian TW2 mesocratic I	TRUE	29	0.04	0	21	207	18427	729	0	17618	42781	43.50470315	6.342991386	0	93.65700861	173	697	60425	18260	70	119	10106	69260	-591294612
3	TRUE	TRUE	0	4	139	Eemian TW2 mesocratic I	TRUE	29	0.04	0	21	214	18814	569	0	17493	42679	43.0297519	5.55990603	0	94.44009397	169	454	60198	18734	54	151	10141	69209	-2021531094
5	TRUE	TRUE	0	4	139	Eemian TW2 mesocratic I	TRUE	29	0.04	0	21	216	18889	992	0	16962	42712	43.47544382	6.26468285	0	93.73531715	310	739	59700	18806	174	65	9800	69516	-417052123
4	TRUE	TRUE	0	4	139	Eemian TW2 mesocratic I	TRUE	29	0.04	0	21	233	19559	576	0	17004	42416	43.39973877	6.734534064	0	93.26546594	156	476	59446	19477	36	178	9659	69682	1728687843
1	TRUE	TRUE	0	4	139	Eemian TW2 mesocratic I	TRUE	29	0.04	0	21	236	19583	756	0	16791	42425	44.58427986	8.144087706	0	91.85591229	211	610	59242	19492	52	123	9333	70047	-1702989036
2	TRUE	TRUE	0	4	139	Eemian TW2 mesocratic I	TRUE	29	0.04	0	21	208	18505	728	0	17574	42748	43.5106366	6.342991386	0	93.65700861	172	697	60348	18338	67	117	10099	69272	-591294612
3	TRUE	TRUE	0	4	139	Eemian TW2 mesocratic I	TRUE	29	0.04	0	21	215	18863	558	0	17467	42667	43.05129354	5.55990603	0	94.44009397	166	446	60160	18783	55	53	10132	69315	-2021531094
4	TRUE	TRUE	0	4	139	Eemian TW2 mesocratic I	TRUE	29	0.04	0	21	234	19609	545	0	16988	42413	43.41423787	6.8128426	0	93.1871574	149	452	59427	19527	37	175	9655	69688	1728687843
1	TRUE	TRUE	0	4	139	Eemian TW2 mesocratic I	TRUE	29	0.04	0	21	237	19615	744	0	16771	42425	44.57757789	8.144087706	0	91.85591229	206	605	59222	19522	52	123	9315	70065	-1702989036
2	TRUE	TRUE	0	4	139	Eemian TW2 mesocratic I	TRUE	29	0.04	0	21	209	18500	821	0	17509	42725	43.51693891	6.342991386	0	93.65700861	172	725	60260	18398	68	161	10052	69274	-591294612
5	TRUE	TRUE	0	4	139	Eemian TW2 mesocratic I	TRUE	29	0.04	0	21	217	18913	975	0	16975	42692	43.48716526	6.108065779	0	93.89193422	316	686	59693	18860	177	65	9788	69525	-417052123
4	TRUE	TRUE	0	4	139	Eemian TW2 mesocratic I	TRUE	29	0.04	0	21	235	19681	535	0	16942	42397	43.95689064	7.361002349	0	92.63899765	183	449	59365	19558	75	176	9621	69683	1728687843
1	TRUE	TRUE	0	4	139	Eemian TW2 mesocratic I	TRUE	29	0.04	0	21	238	19694	740	0	16705	42416	44.57121493	8.144087706	0	91.85591229	203	645	59147	19560	50	113	9276	70116	-1702989036
2	TRUE	TRUE	0	4	139	Eemian TW2 mesocratic I	TRUE	29	0.04	0	21	210	18550	837	0	17466	42702	43.52359698	6.26468285	0	93.73531715	174	725	60194	18462	66	161	10041	69287	-591294612
3	TRUE	TRUE	0	4	139	Eemian TW2 mesocratic I	TRUE	29	0.04	0	21	216	18975	556	0	17378	42646	43.07274372	5.55990603	0	94.44009397	169	488	60050	18848	57	83	10093	69322	-2021531094
4	TRUE	TRUE	0	4	139	Eemian TW2 mesocratic I	TRUE	29	0.04	0	21	236	19725	529	0	16912	42389	43.9561957	7.282693814	0	92.71730619	176	461	59327	19591	75	68	9600	69812	1728687843
1	TRUE	TRUE	0	4	139	Eemian TW2 mesocratic I	TRUE	29	0.04	0	21	239	19753	742	0	16680	42380	44.56518192	8.144087706	0	91.85591229	202	674	59086	19593	52	134	9247	70122	-1702989036
2	TRUE	TRUE	0	4	139	Eemian TW2 mesocratic I	TRUE	29	0.04	0	21	211	18614	830	0	17425	42686	43.53059805	6.26468285	0	93.73531715	197	732	60137	18489	87	176	10006	69286	-591294612
5	TRUE	TRUE	0	4	139	Eemian TW2 mesocratic I	TRUE	29	0.04	0	21	218	18972	974	0	16940	42669	43.49799172	6.108065779	0	93.89193422	323	700	59635	18897	180	52	9762	69561	-417052123
4	TRUE	TRUE	0	4	139	Eemian TW2 mesocratic I	TRUE	29	0.04	0	21	237	19779	508	0	16866	42402	43.95584289	7.204385278	0	92.79561472	168	472	59294	19621	74	97	9565	69819	1728687843
3	TRUE	TRUE	0	4	139	Eemian TW2 mesocratic I	TRUE	29	0.04	0	21	217	19079	558	0	17294	42624	43.09396685	5.794831637	0	94.20516836	171	543	59944	18897	55	134	10031	69335	-2021531094
1	TRUE	TRUE	0	4	139	Eemian TW2 mesocratic I	TRUE	29	0.04	0	21	240	19816	687	0	16700	42352	44.55947	8.144087706	0	91.85591229	198	646	59078	19633	53	156	9230	70116	-1702989036
2	TRUE	TRUE	0	4	139	Eemian TW2 mesocratic I	TRUE	29	0.04	0	21	212	18698	830	0	17374	42653	43.53768971	6.342991386	0	93.65700861	202	734	60053	18566	91	70	9996	69398	-591294612
4	TRUE	TRUE	0	4	139	Eemian TW2 mesocratic I	TRUE	29	0.04	0	21	238	19809	512	0	16838	42396	43.95582011	7.204385278	0	92.79561472	165	472	59260	19658	75	97	9568	69815	1728687843
1	TRUE	TRUE	0	4	139	Eemian TW2 mesocratic I	TRUE	29	0.04	0	21	241	19897	683	0	16621	42354	44.55407056	8.144087706	0	91.85591229	201	696	59001	19657	55	217	9174	70109	-1702989036
2	TRUE	TRUE	0	4	139	Eemian TW2 mesocratic I	TRUE	29	0.04	0	21	213	18821	832	0	17321	42581	43.5449586	6.342991386	0	93.65700861	205	793	59928	18629	76	130	9933	69416	-591294612
5	TRUE	TRUE	0	4	139	Eemian TW2 mesocratic I	TRUE	29	0.04	0	21	219	18997	973	0	16931	42654	43.50892144	6.421299922	0	93.57870008	314	701	59611	18929	75	54	9749	69677	-417052123
3	TRUE	TRUE	0	4	139	Eemian TW2 mesocratic I	TRUE	29	0.04	0	21	218	19083	517	0	17346	42609	43.1140496	5.794831637	0	94.20516836	175	469	59981	18930	57	134	10022	69342	-2021531094
4	TRUE	TRUE	0	4	139	Eemian TW2 mesocratic I	TRUE	29	0.04	0	21	239	19796	555	0	16809	42395	43.9561156	7.204385278	0	92.79561472	162	475	59230	19688	76	102	9564	69813	1728687843
1	TRUE	TRUE	0	4	139	Eemian TW2 mesocratic I	TRUE	29	0.04	0	21	242	19929	668	0	16616	42342	44.54897517	7.830853563	0	92.16914644	199	675	58984	19697	48	219	9184	70104	-1702989036
2	TRUE	TRUE	0	4	139	Eemian TW2 mesocratic I	TRUE	29	0.04	0	21	214	18866	819	0	17293	42577	43.5525339	6.029757244	0	93.97024276	199	798	59896	18662	74	155	9899	69427	-591294612
5	TRUE	TRUE	0	4	139	Eemian TW2 mesocratic I	TRUE	29	0.04	0	21	220	19015	975	0	16915	42650	43.51956471	6.421299922	0	93.57870008	313	700	59591	18951	67	24	9743	69721	-417052123
4	TRUE	TRUE	0	4	139	Eemian TW2 mesocratic I	TRUE	29	0.04	0	21	240	19881	555	0	16787	42332	43.95671796	7.204385278	0	92.79561472	203	479	59145	19728	112	106	9520	69817	1728687843
1	TRUE	TRUE	0	4	139	Eemian TW2 mesocratic I	TRUE	29	0.04	0	21	243	19927	680	0	16595	42353	44.5440996	7.830853563	0	92.16914644	195	647	58974	19739	48	220	9189	70098	-1702989036
3	TRUE	TRUE	0	4	139	Eemian TW2 mesocratic I	TRUE	29	0.04	0	21	219	19170	490	0	17296	42599	43.13399683	6.108065779	0	93.89193422	173	503	59921	18958	58	199	9956	69342	-2021531094
2	TRUE	TRUE	0	4	139	Eemian TW2 mesocratic I	TRUE	29	0.04	0	21	215	18916	820	0	17264	42555	43.56040431	5.951448708	0	94.04855129	202	798	59845	18710	75	155	9891	69434	-591294612
5	TRUE	TRUE	0	4	139	Eemian TW2 mesocratic I	TRUE	29	0.04	0	21	221	19042	979	0	16896	42638	43.52965729	6.577916993	0	93.42208301	312	700	59560	18983	63	24	9737	69731	-417052123
4	TRUE	TRUE	0	4	139	Eemian TW2 mesocratic I	TRUE	29	0.04	0	21	241	19905	551	0	16771	42328	43.95761613	7.204385278	0	92.79561472	199	480	59125	19751	111	102	9512	69830	1728687843
1	TRUE	TRUE	0	4	139	Eemian TW2 mesocratic I	TRUE	29	0.04	0	21	244	19949	649	0	16611	42346	44.5394188	7.752545027	0	92.24745497	175	634	58983	19763	45	216	9201	70093	-1702989036
2	TRUE	TRUE	0	4	139	Eemian TW2 mesocratic I	TRUE	29	0.04	0	21	216	18935	868	0	17223	42529	43.56855888	5.951448708	0	94.04855129	204	798	59778	18775	72	155	9890	69438	-591294612
3	TRUE	TRUE	0	4	139	Eemian TW2 mesocratic I	TRUE	29	0.04	0	21	220	19183	476	0	17300	42596	43.15342527	6.108065779	0	93.89193422	172	481	59922	18980	59	199	9950	69347	-2021531094
5	TRUE	TRUE	0	4	139	Eemian TW2 mesocratic I	TRUE	29	0.04	0	21	222	19065	908	0	16954	42628	43.53979131	6.577916993	0	93.42208301	316	628	59608	19003	54	22	9738	69741	-417052123
4	TRUE	TRUE	0	4	139	Eemian TW2 mesocratic I	TRUE	29	0.04	0	21	242	19908	584	0	16749	42314	43.95879939	7.204385278	0	92.79561472	197	476	59089	19793	113	52	9512	69878	1728687843
1	TRUE	TRUE	0	4	139	Eemian TW2 mesocratic I	TRUE	29	0.04	0	21	245	19948	690	0	16589	42328	44.53500994	7.752545027	0	92.24745497	181	634	58943	19797	51	207	9203	70094	-1702989036
2	TRUE	TRUE	0	4	139	Eemian TW2 mesocratic I	TRUE	29	0.04	0	21	217	19003	864	0	17171	42517	43.57685152	6.029757244	0	93.97024276	204	807	59714	18830	69	164	9865	69457	-591294612
4	TRUE	TRUE	0	4	139	Eemian TW2 mesocratic I	TRUE	29	0.04	0	21	243	19956	595	0	16712	42292	44.01892731	7.439310885	0	92.56068912	199	492	59030	19834	115	68	9505	69867	1728687843
1	TRUE	TRUE	0	4	139	Eemian TW2 mesocratic I	TRUE	29	0.04	0	21	246	19950	600	0	16689	42316	44.53079932	7.674236492	0	92.32576351	178	514	59031	19832	47	166	9210	70132	-1702989036
2	TRUE	TRUE	0	4	139	Eemian TW2 mesocratic I	TRUE	29	0.04	0	21	218	19084	899	0	17140	42432	43.64544965	5.951448708	0	94.04855129	204	885	59598	18868	70	242	9782	69461	-591294612
3	TRUE	TRUE	0	4	139	Eemian TW2 mesocratic I	TRUE	29	0.04	0	21	221	19201	471	0	17294	42589	43.17207693	6.26468285	0	93.73531715	162	469	59909	19015	37	187	9942	69389	-2021531094
5	TRUE	TRUE	0	4	139	Eemian TW2 mesocratic I	TRUE	29	0.04	0	21	223	19132	904	0	16930	42589	43.54967663	6.656225529	0	93.34377447	348	621	59545	19041	86	22	9696	69751	-417052123
4	TRUE	TRUE	0	4	139	Eemian TW2 mesocratic I	TRUE	29	0.04	0	21	244	19957	618	0	16697	42283	44.01932256	7.439310885	0	92.56068912	199	492	59006	19858	120	68	9506	69861	1728687843
1	TRUE	TRUE	0	4	139	Eemian TW2 mesocratic I	TRUE	29	0.04	0	21	247	19962	619	0	16672	42302	44.52685529	7.674236492	0	92.32576351	174	514	59000	19867	45	166	9213	70131	-1702989036
2	TRUE	TRUE	0	4	139	Eemian TW2 mesocratic I	TRUE	29	0.04	0	21	219	19110	909	0	17126	42410	43.71814594	6.342991386	0	93.65700861	208	885	59562	18900	71	198	9768	69518	-591294612
3	TRUE	TRUE	0	4	139	Eemian TW2 mesocratic I	TRUE	29	0.04	0	21	222	19221	463	0	17287	42584	43.19055003	6.26468285	0	93.73531715	162	460	59897	19036	33	186	9944	69392	-2021531094
1	TRUE	TRUE	0	4	139	Eemian TW2 mesocratic I	TRUE	29	0.04	0	21	248	19947	683	0	16645	42280	44.58077517	7.752545027	0	92.24745497	176	514	58951	19914	45	126	9220	70164	-1702989036
5	TRUE	TRUE	0	4	139	Eemian TW2 mesocratic I	TRUE	29	0.04	0	21	224	19194	909	0	16880	42572	43.62271363	6.734534064	0	93.26546594	350	625	59478	19102	86	25	9688	69756	-417052123
2	TRUE	TRUE	0	4	139	Eemian TW2 mesocratic I	TRUE	29	0.04	0	21	220	19069	934	0	17144	42408	43.72204788	6.342991386	0	93.65700861	208	847	59578	18922	67	198	9765	69525	-591294612
3	TRUE	TRUE	0	4	139	Eemian TW2 mesocratic I	TRUE	29	0.04	0	21	223	19214	502	0	17261	42578	43.20856035	6.342991386	0	93.65700861	158	455	59865	19077	27	180	9938	69410	-2021531094
4	TRUE	TRUE	0	4	139	Eemian TW2 mesocratic I	TRUE	29	0.04	0	21	245	20025	618	0	16653	42259	44.07641625	7.595927956	0	92.40407204	202	523	58938	19892	84	98	9470	69903	1728687843
1	TRUE	TRUE	0	4	139	Eemian TW2 mesocratic I	TRUE	29	0.04	0	21	249	19968	624	0	16694	42269	44.63395119	7.830853563	0	92.16914644	176	453	58989	19937	42	96	9228	70189	-1702989036
2	TRUE	TRUE	0	4	139	Eemian TW2 mesocratic I	TRUE	29	0.04	0	21	221	19078	943	0	17131	42403	43.72560369	6.499608457	0	93.50039154	203	837	59560	18955	44	183	9763	69565	-591294612
3	TRUE	TRUE	0	4	139	Eemian TW2 mesocratic I	TRUE	29	0.04	0	21	224	19285	557	0	17163	42550	43.22647646	6.26468285	0	93.73531715	164	517	59739	19135	32	227	9885	69411	-2021531094
5	TRUE	TRUE	0	4	139	Eemian TW2 mesocratic I	TRUE	29	0.04	0	21	225	19204	908	0	16859	42584	43.63100953	6.734534064	0	93.26546594	334	621	59469	19131	93	25	9685	69752	-417052123
4	TRUE	TRUE	0	4	139	Eemian TW2 mesocratic I	TRUE	29	0.04	0	21	246	20054	597	0	16635	42269	44.0761633	7.595927956	0	92.40407204	203	498	58930	19924	88	86	9476	69905	1728687843
1	TRUE	TRUE	0	4	139	Eemian TW2 mesocratic I	TRUE	29	0.04	0	21	250	20004	621	0	16674	42256	44.62842206	7.752545027	0	92.24745497	178	449	58956	19972	43	74	9231	70207	-1702989036
2	TRUE	TRUE	0	4	139	Eemian TW2 mesocratic I	TRUE	29	0.04	0	21	222	19202	935	0	17020	42398	43.79572742	6.577916993	0	93.42208301	201	934	59444	18976	36	288	9658	69573	-591294612
3	TRUE	TRUE	0	4	139	Eemian TW2 mesocratic I	TRUE	29	0.04	0	21	225	19314	557	0	17142	42542	43.24429881	6.26468285	0	93.73531715	162	519	59710	19164	34	227	9884	69410	-2021531094
1	TRUE	TRUE	0	4	139	Eemian TW2 mesocratic I	TRUE	29	0.04	0	21	251	20089	599	0	16618	42249	44.62317945	7.674236492	0	92.32576351	172	472	58893	20018	39	53	9196	70267	-1702989036
2	TRUE	TRUE	0	4	139	Eemian TW2 mesocratic I	TRUE	29	0.04	0	21	223	19243	931	0	16988	42393	43.79764136	6.656225529	0	93.34377447	199	932	59407	19017	34	227	9657	69637	-591294612
3	TRUE	TRUE	0	4	139	Eemian TW2 mesocratic I	TRUE	29	0.04	0	21	226	19320	619	0	17082	42534	43.26202743	6.26468285	0	93.73531715	189	524	59642	19200	61	189	9861	69444	-2021531094
4	TRUE	TRUE	0	4	139	Eemian TW2 mesocratic I	TRUE	29	0.04	0	21	247	20052	642	0	16615	42246	44.13538723	7.674236492	0	92.32576351	210	499	58887	19959	95	58	9479	69923	1728687843
5	TRUE	TRUE	0	4	139	Eemian TW2 mesocratic I	TRUE	29	0.04	0	21	226	19334	911	0	16736	42574	43.6394611	6.734534064	0	93.26546594	334	720	59336	19165	91	124	9593	69747	-417052123
1	TRUE	TRUE	0	4	139	Eemian TW2 mesocratic I	TRUE	29	0.04	0	21	252	20123	591	0	16604	42237	44.6182158	7.674236492	0	92.32576351	166	462	58867	20060	38	51	9198	70268	-1702989036
2	TRUE	TRUE	0	4	139	Eemian TW2 mesocratic I	TRUE	29	0.04	0	21	224	19329	823	0	17021	42382	43.8632245	6.734534064	0	93.26546594	202	845	59429	19079	38	241	9619	69657	-591294612
3	TRUE	TRUE	0	4	139	Eemian TW2 mesocratic I	TRUE	29	0.04	0	21	227	19365	584	0	17085	42521	43.27966239	6.26468285	0	93.73531715	188	491	59632	19244	62	135	9859	69499	-2021531094
4	TRUE	TRUE	0	4	139	Eemian TW2 mesocratic I	TRUE	29	0.04	0	21	248	20096	489	0	16709	42261	44.13449142	7.674236492	0	92.32576351	209	348	58996	20002	98	58	9481	69918	1728687843
1	TRUE	TRUE	0	4	139	Eemian TW2 mesocratic I	TRUE	29	0.04	0	21	253	20171	580	0	16579	42225	44.61352369	7.047768207	0	92.95223179	155	461	58830	20109	37	50	9194	70274	-1702989036
2	TRUE	TRUE	0	4	139	Eemian TW2 mesocratic I	TRUE	29	0.04	0	21	225	19278	905	0	17000	42372	43.92190391	6.8128426	0	93.1871574	204	845	59398	19108	35	241	9620	69659	-591294612
5	TRUE	TRUE	0	4	139	Eemian TW2 mesocratic I	TRUE	29	0.04	0	21	227	19395	891	0	16699	42570	43.64806158	6.734534064	0	93.26546594	319	729	59295	19212	88	133	9582	69752	-417052123
4	TRUE	TRUE	0	4	139	Eemian TW2 mesocratic I	TRUE	29	0.04	0	21	249	20121	474	0	16696	42264	44.133882	7.674236492	0	92.32576351	209	335	58986	20025	100	53	9486	69916	1728687843
3	TRUE	TRUE	0	4	139	Eemian TW2 mesocratic I	TRUE	29	0.04	0	21	228	19417	580	0	17041	42517	43.29621928	6.577916993	0	93.42208301	198	494	59584	19279	70	139	9844	69502	-2021531094
1	TRUE	TRUE	0	4	139	Eemian TW2 mesocratic I	TRUE	29	0.04	0	21	254	20234	580	0	16532	42209	44.6090959	7.047768207	0	92.95223179	154	483	58767	20151	36	72	9181	70266	-1702989036
2	TRUE	TRUE	0	4	139	Eemian TW2 mesocratic I	TRUE	29	0.04	0	21	226	19316	823	0	17051	42365	43.98402383	6.8128426	0	93.1871574	207	763	59442	19143	41	241	9626	69647	-591294612
4	TRUE	TRUE	0	4	139	Eemian TW2 mesocratic I	TRUE	29	0.04	0	21	250	20144	482	0	16678	42251	44.13354925	7.674236492	0	92.32576351	212	326	58955	20062	63	49	9486	69957	1728687843
1	TRUE	TRUE	0	4	139	Eemian TW2 mesocratic I	TRUE	29	0.04	0	21	255	20263	576	0	16515	42201	44.60492537	7.047768207	0	92.95223179	150	484	58742	20179	31	73	9185	70266	-1702989036
2	TRUE	TRUE	0	4	139	Eemian TW2 mesocratic I	TRUE	29	0.04	0	21	227	19361	819	0	17030	42345	44.03779732	6.891151135	0	93.10884886	204	763	59401	19187	41	225	9627	69662	-591294612
5	TRUE	TRUE	0	4	139	Eemian TW2 mesocratic I	TRUE	29	0.04	0	21	228	19470	821	0	16697	42567	43.65581998	6.969459671	0	93.03054033	319	699	59290	19247	82	153	9548	69772	-417052123
3	TRUE	TRUE	0	4	139	Eemian TW2 mesocratic I	TRUE	29	0.04	0	21	229	19471	582	0	16997	42505	43.31218204	6.577916993	0	93.42208301	204	494	59528	19329	75	74	9847	69559	-2021531094
4	TRUE	TRUE	0	4	139	Eemian TW2 mesocratic I	TRUE	29	0.04	0	21	251	20187	486	0	16644	42238	44.13348368	7.674236492	0	92.32576351	215	326	58908	20106	67	48	9500	69940	1728687843
2	TRUE	TRUE	0	4	139	Eemian TW2 mesocratic I	TRUE	29	0.04	0	21	228	19435	754	0	17058	42308	44.03390734	7.126076742	0	92.87392326	199	742	59392	19222	41	183	9582	69749	-591294612
1	TRUE	TRUE	0	4	139	Eemian TW2 mesocratic I	TRUE	29	0.04	0	21	256	20304	573	0	16491	42187	44.60100521	7.047768207	0	92.95223179	152	484	58704	20215	37	72	9182	70264	-1702989036
4	TRUE	TRUE	0	4	139	Eemian TW2 mesocratic I	TRUE	29	0.04	0	21	252	20195	507	0	16631	42222	44.13367613	7.674236492	0	92.32576351	217	311	58879	20148	66	48	9524	69917	1728687843
5	TRUE	TRUE	0	4	139	Eemian TW2 mesocratic I	TRUE	29	0.04	0	21	229	19561	803	0	16641	42550	43.73040153	7.047768207	0	92.95223179	360	681	59217	19297	121	151	9515	69768	-417052123
3	TRUE	TRUE	0	4	139	Eemian TW2 mesocratic I	TRUE	29	0.04	0	21	230	19580	581	0	16967	42427	43.32804865	6.577916993	0	93.42208301	207	557	59420	19371	76	137	9786	69556	-2021531094
2	TRUE	TRUE	0	4	139	Eemian TW2 mesocratic I	TRUE	29	0.04	0	21	229	19380	845	0	17033	42297	44.08676243	7.204385278	0	92.79561472	201	729	59356	19269	43	182	9585	69745	-591294612
1	TRUE	TRUE	0	4	139	Eemian TW2 mesocratic I	TRUE	29	0.04	0	21	257	20356	572	0	16456	42171	44.65337068	7.047768207	0	92.95223179	157	493	58653	20252	45	81	9173	70256	-1702989036
4	TRUE	TRUE	0	4	139	Eemian TW2 mesocratic I	TRUE	29	0.04	0	21	253	20249	508	0	16598	42200	44.13411766	7.674236492	0	92.32576351	224	309	58824	20198	70	33	9529	69923	1728687843
5	TRUE	TRUE	0	4	139	Eemian TW2 mesocratic I	TRUE	29	0.04	0	21	230	19569	833	0	16612	42541	43.73596207	7.047768207	0	92.95223179	359	679	59179	19338	124	151	9526	69754	-417052123
1	TRUE	TRUE	0	4	139	Eemian TW2 mesocratic I	TRUE	29	0.04	0	21	258	20428	605	0	16364	42158	44.6488571	7.047768207	0	92.95223179	156	573	58548	20278	47	162	9097	70249	-1702989036
2	TRUE	TRUE	0	4	139	Eemian TW2 mesocratic I	TRUE	29	0.04	0	21	230	19420	837	0	17004	42294	44.08218849	7.204385278	0	92.79561472	196	728	59324	19307	45	182	9586	69742	-591294612
3	TRUE	TRUE	0	4	139	Eemian TW2 mesocratic I	TRUE	29	0.04	0	21	231	19550	647	0	16941	42417	43.34377639	6.577916993	0	93.42208301	207	557	59384	19407	79	137	9777	69562	-2021531094
4	TRUE	TRUE	0	4	139	Eemian TW2 mesocratic I	TRUE	29	0.04	0	21	254	20289	517	0	16568	42181	44.13479961	7.674236492	0	92.32576351	229	309	58775	20242	68	33	9533	69921	1728687843
5	TRUE	TRUE	0	4	139	Eemian TW2 mesocratic I	TRUE	29	0.04	0	21	231	19606	734	0	16685	42530	43.74165818	7.126076742	0	92.87392326	359	582	59241	19373	125	160	9513	69757	-417052123
1	TRUE	TRUE	0	4	139	Eemian TW2 mesocratic I	TRUE	29	0.04	0	21	259	20470	605	0	16343	42137	44.70093681	7.361002349	0	92.63899765	159	575	58506	20315	49	164	9115	70227	-1702989036
2	TRUE	TRUE	0	4	139	Eemian TW2 mesocratic I	TRUE	29	0.04	0	21	231	19414	869	0	16986	42286	44.07803524	7.282693814	0	92.71730619	194	720	59298	19343	45	182	9578	69750	-591294612
4	TRUE	TRUE	0	4	139	Eemian TW2 mesocratic I	TRUE	29	0.04	0	21	255	20330	518	0	16540	42167	44.13571357	7.674236492	0	92.32576351	231	322	58733	20269	69	15	9525	69946	1728687843
3	TRUE	TRUE	0	4	139	Eemian TW2 mesocratic I	TRUE	29	0.04	0	21	232	19588	618	0	16915	42434	43.35934492	6.499608457	0	93.50039154	209	532	59375	19439	80	145	9777	69553	-2021531094
1	TRUE	TRUE	0	4	139	Eemian TW2 mesocratic I	TRUE	29	0.04	0	21	260	20493	598	0	16338	42126	44.81227976	7.517619421	0	92.48238058	157	575	58490	20333	51	164	9131	70209	-1702989036
2	TRUE	TRUE	0	4	139	Eemian TW2 mesocratic I	TRUE	29	0.04	0	21	232	19447	758	0	16966	42384	44.07426679	7.204385278	0	92.79561472	191	611	59376	19377	45	75	9581	69854	-591294612
5	TRUE	TRUE	0	4	139	Eemian TW2 mesocratic I	TRUE	29	0.04	0	21	232	19633	689	0	16718	42515	43.74746196	7.126076742	0	92.87392326	359	531	59259	19406	122	161	9531	69741	-417052123
4	TRUE	TRUE	0	4	139	Eemian TW2 mesocratic I	TRUE	29	0.04	0	21	256	20367	522	0	16514	42152	44.13685136	7.674236492	0	92.32576351	234	322	58692	20307	68	15	9527	69945	1728687843
1	TRUE	TRUE	0	4	139	Eemian TW2 mesocratic I	TRUE	29	0.04	0	21	261	20527	617	0	16306	42105	44.86456321	7.595927956	0	92.40407204	158	577	58437	20383	55	126	9133	70241	-1702989036
2	TRUE	TRUE	0	4	139	Eemian TW2 mesocratic I	TRUE	29	0.04	0	21	233	19479	682	0	17002	42392	44.13503447	7.204385278	0	92.79561472	178	543	59420	19414	46	75	9582	69852	-591294612
3	TRUE	TRUE	0	4	139	Eemian TW2 mesocratic I	TRUE	29	0.04	0	21	233	19590	653	0	16884	42428	43.37481833	6.499608457	0	93.50039154	210	531	59338	19476	82	145	9780	69548	-2021531094
4	TRUE	TRUE	0	4	139	Eemian TW2 mesocratic I	TRUE	29	0.04	0	21	257	20439	525	0	16456	42135	44.13820506	7.674236492	0	92.32576351	237	357	58617	20344	65	49	9497	69944	1728687843
1	TRUE	TRUE	0	4	139	Eemian TW2 mesocratic I	TRUE	29	0.04	0	21	262	20673	564	0	16335	41983	44.91181126	7.674236492	0	92.32576351	155	643	58344	20413	59	242	9021	70233	-1702989036
2	TRUE	TRUE	0	4	139	Eemian TW2 mesocratic I	TRUE	29	0.04	0	21	234	19592	678	0	16922	42363	44.13032658	7.282693814	0	92.71730619	180	600	59311	19464	47	97	9518	69893	-591294612
5	TRUE	TRUE	0	4	139	Eemian TW2 mesocratic I	TRUE	29	0.04	0	21	233	19571	789	0	16686	42509	43.81708071	7.204385278	0	92.79561472	358	533	59221	19443	89	163	9536	69767	-417052123
4	TRUE	TRUE	0	4	139	Eemian TW2 mesocratic I	TRUE	29	0.04	0	21	258	20483	510	0	16445	42117	44.13976695	7.674236492	0	92.32576351	242	354	58588	20371	65	68	9485	69937	1728687843
3	TRUE	TRUE	0	4	139	Eemian TW2 mesocratic I	TRUE	29	0.04	0	21	234	19645	646	0	16850	42414	43.38998984	6.577916993	0	93.42208301	215	525	59290	19525	82	85	9772	69616	-2021531094
1	TRUE	TRUE	0	4	139	Eemian TW2 mesocratic I	TRUE	29	0.04	0	21	263	20720	529	0	16346	41960	44.96356566	7.752545027	0	92.24745497	156	603	58332	20464	61	242	9049	70203	-1702989036
2	TRUE	TRUE	0	4	139	Eemian TW2 mesocratic I	TRUE	29	0.04	0	21	235	19588	713	0	16897	42357	44.18125358	7.361002349	0	92.63899765	178	603	59280	19494	48	100	9516	69891	-591294612
4	TRUE	TRUE	0	4	139	Eemian TW2 mesocratic I	TRUE	29	0.04	0	21	259	20524	503	0	16430	42098	44.14130709	7.909162099	0	92.0908379	244	346	58554	20411	63	68	9487	69937	1728687843
1	TRUE	TRUE	0	4	139	Eemian TW2 mesocratic I	TRUE	29	0.04	0	21	264	20734	537	0	16332	41952	45.01532048	7.830853563	0	92.16914644	156	596	58310	20493	64	220	9053	70218	-1702989036
5	TRUE	TRUE	0	4	139	Eemian TW2 mesocratic I	TRUE	29	0.04	0	21	234	19608	799	0	16646	42502	43.82116925	7.282693814	0	92.71730619	355	533	59174	19493	86	158	9535	69776	-417052123
2	TRUE	TRUE	0	4	139	Eemian TW2 mesocratic I	TRUE	29	0.04	0	21	236	19657	691	0	16863	42344	44.23952505	7.439310885	0	92.56068912	168	627	59233	19527	49	133	9471	69902	-591294612
3	TRUE	TRUE	0	4	139	Eemian TW2 mesocratic I	TRUE	29	0.04	0	21	235	19658	563	0	16826	42508	43.40492264	6.577916993	0	93.42208301	217	424	59360	19554	80	83	9771	69621	-2021531094
4	TRUE	TRUE	0	4	139	Eemian TW2 mesocratic I	TRUE	29	0.04	0	21	260	20566	507	0	16388	42094	44.14304191	7.909162099	0	92.0908379	243	375	58508	20429	61	97	9462	69935	1728687843
1	TRUE	TRUE	0	4	139	Eemian TW2 mesocratic I	TRUE	29	0.04	0	21	265	20692	612	0	16315	41936	45.00421429	7.830853563	0	92.16914644	156	587	58277	20535	63	219	9058	70215	-1702989036
2	TRUE	TRUE	0	4	139	Eemian TW2 mesocratic I	TRUE	29	0.04	0	21	237	19699	691	0	16827	42338	44.23358961	7.439310885	0	92.56068912	168	639	59191	19557	50	145	9444	69916	-591294612
4	TRUE	TRUE	0	4	139	Eemian TW2 mesocratic I	TRUE	29	0.04	0	21	261	20630	509	0	16353	42063	44.81736885	8.692247455	0	91.30775255	247	391	58442	20475	62	113	9442	69938	1728687843
5	TRUE	TRUE	0	4	139	Eemian TW2 mesocratic I	TRUE	29	0.04	0	21	235	19598	839	0	16620	42498	43.8253171	7.204385278	0	92.79561472	355	533	59144	19523	79	158	9542	69776	-417052123
3	TRUE	TRUE	0	4	139	Eemian TW2 mesocratic I	TRUE	29	0.04	0	21	236	19686	563	0	16810	42496	43.41976027	6.577916993	0	93.42208301	213	424	59332	19586	51	78	9765	69661	-2021531094
1	TRUE	TRUE	0	4	139	Eemian TW2 mesocratic I	TRUE	29	0.04	0	21	266	20715	570	0	16302	41968	44.9934821	7.830853563	0	92.16914644	152	544	58296	20563	57	219	9065	70214	-1702989036
2	TRUE	TRUE	0	4	139	Eemian TW2 mesocratic I	TRUE	29	0.04	0	21	238	19736	690	0	16802	42327	44.22810439	7.439310885	0	92.56068912	168	639	59155	19593	48	109	9440	69958	-591294612
4	TRUE	TRUE	0	4	139	Eemian TW2 mesocratic I	TRUE	29	0.04	0	21	262	20747	504	0	16319	41985	44.80004149	8.692247455	0	91.30775255	252	470	58330	20503	66	215	9341	69933	1728687843
1	TRUE	TRUE	0	4	139	Eemian TW2 mesocratic I	TRUE	29	0.04	0	21	267	20737	556	0	16303	41959	44.9831149	7.830853563	0	92.16914644	152	528	58288	20587	51	210	9066	70228	-1702989036
5	TRUE	TRUE	0	4	139	Eemian TW2 mesocratic I	TRUE	29	0.04	0	21	236	19592	749	0	16730	42484	43.89339995	7.282693814	0	92.71730619	359	401	59240	19555	80	60	9526	69889	-417052123
2	TRUE	TRUE	0	4	139	Eemian TW2 mesocratic I	TRUE	29	0.04	0	21	239	19805	684	0	16742	42324	44.22305491	7.439310885	0	92.56068912	165	674	59092	19624	42	148	9397	69968	-591294612
3	TRUE	TRUE	0	4	139	Eemian TW2 mesocratic I	TRUE	29	0.04	0	21	237	19653	621	0	16790	42491	43.43450294	6.577916993	0	93.42208301	216	418	59307	19614	54	77	9757	69667	-2021531094
4	TRUE	TRUE	0	4	139	Eemian TW2 mesocratic I	TRUE	29	0.04	0	21	263	20804	507	0	16286	41958	44.78345026	8.692247455	0	91.30775255	258	473	58270	20554	65	217	9337	69936	1728687843
1	TRUE	TRUE	0	4	139	Eemian TW2 mesocratic I	TRUE	29	0.04	0	21	268	20772	529	0	16305	41949	44.97310385	7.830853563	0	92.16914644	147	500	58280	20628	45	130	9068	70312	-1702989036
2	TRUE	TRUE	0	4	139	Eemian TW2 mesocratic I	TRUE	29	0.04	0	21	240	19856	586	0	16819	42294	44.21842712	7.439310885	0	92.56068912	165	587	59139	19664	44	156	9390	69965	-591294612
5	TRUE	TRUE	0	4	139	Eemian TW2 mesocratic I	TRUE	29	0.04	0	21	237	19620	749	0	16711	42475	43.8960846	7.282693814	0	92.71730619	358	401	59212	19584	77	51	9512	69915	-417052123
3	TRUE	TRUE	0	4	139	Eemian TW2 mesocratic I	TRUE	29	0.04	0	21	238	19742	619	0	16711	42483	43.62009224	6.8128426	0	93.1871574	214	470	59220	19651	44	125	9711	69675	-2021531094
4	TRUE	TRUE	0	4	139	Eemian TW2 mesocratic I	TRUE	29	0.04	0	21	264	20832	545	0	16234	41944	44.76757243	8.692247455	0	91.30775255	263	505	58204	20583	67	249	9309	69930	1728687843
1	TRUE	TRUE	0	4	139	Eemian TW2 mesocratic I	TRUE	29	0.04	0	21	269	20665	614	0	16305	41971	44.96344033	7.830853563	0	92.16914644	148	470	58302	20635	48	128	9069	70310	-1702989036
5	TRUE	TRUE	0	4	139	Eemian TW2 mesocratic I	TRUE	29	0.04	0	21	238	19706	741	0	16683	42425	43.89900177	7.204385278	0	92.79561472	406	393	59134	19622	127	19	9463	69946	-417052123
2	TRUE	TRUE	0	4	139	Eemian TW2 mesocratic I	TRUE	29	0.04	0	21	241	19842	627	0	16782	42304	44.21420735	7.439310885	0	92.56068912	168	585	59112	19690	69	156	9370	69960	-591294612
3	TRUE	TRUE	0	4	139	Eemian TW2 mesocratic I	TRUE	29	0.04	0	21	239	19836	626	0	16676	42417	43.63141142	6.8128426	0	93.1871574	215	539	59119	19682	39	198	9635	69683	-2021531094
1	TRUE	TRUE	0	4	139	Eemian TW2 mesocratic I	TRUE	29	0.04	0	21	270	20709	606	0	16275	41965	44.95411592	7.830853563	0	92.16914644	148	461	58266	20680	44	128	9066	70317	-1702989036
2	TRUE	TRUE	0	4	139	Eemian TW2 mesocratic I	TRUE	29	0.04	0	21	242	19880	624	0	16757	42294	44.26691377	7.517619421	0	92.48238058	162	585	59077	19731	71	156	9370	69958	-591294612
5	TRUE	TRUE	0	4	139	Eemian TW2 mesocratic I	TRUE	29	0.04	0	21	239	19757	735	0	16661	42402	43.90214253	7.047768207	0	92.95223179	408	402	59089	19656	89	31	9440	69995	-417052123
3	TRUE	TRUE	0	4	139	Eemian TW2 mesocratic I	TRUE	29	0.04	0	21	240	19873	618	0	16669	42395	43.64269748	6.8128426	0	93.1871574	207	540	59090	19718	37	136	9630	69752	-2021531094
4	TRUE	TRUE	0	4	139	Eemian TW2 mesocratic I	TRUE	29	0.04	0	21	265	20896	547	0	16162	41950	44.75238597	8.06577917	0	91.93422083	263	533	58138	20621	83	264	9255	69953	1728687843
1	TRUE	TRUE	0	4	139	Eemian TW2 mesocratic I	TRUE	29	0.04	0	21	271	20737	557	0	16299	41962	44.94512236	7.830853563	0	92.16914644	146	412	58287	20710	41	126	9063	70325	-1702989036
2	TRUE	TRUE	0	4	139	Eemian TW2 mesocratic I	TRUE	29	0.04	0	21	243	19881	612	0	16735	42327	44.32458982	7.752545027	0	92.24745497	159	535	59088	19773	69	156	9374	69956	-591294612
5	TRUE	TRUE	0	4	139	Eemian TW2 mesocratic I	TRUE	29	0.04	0	21	240	19879	733	0	16601	42342	43.96096425	7.047768207	0	92.95223179	481	409	58969	19696	166	38	9360	69991	-417052123
3	TRUE	TRUE	0	4	139	Eemian TW2 mesocratic I	TRUE	29	0.04	0	21	241	19883	625	0	16658	42389	43.6539495	6.8128426	0	93.1871574	204	540	59073	19738	33	136	9632	69754	-2021531094
4	TRUE	TRUE	0	4	139	Eemian TW2 mesocratic I	TRUE	29	0.04	0	21	266	20924	549	0	16151	41931	44.73786948	8.06577917	0	91.93422083	269	533	58108	20645	86	264	9251	69954	1728687843
1	TRUE	TRUE	0	4	139	Eemian TW2 mesocratic I	TRUE	29	0.04	0	21	272	20774	545	0	16280	41956	44.93645161	7.830853563	0	92.16914644	145	401	58262	20747	39	10	9071	70435	-1702989036
2	TRUE	TRUE	0	4	139	Eemian TW2 mesocratic I	TRUE	29	0.04	0	21	244	19886	626	0	16723	42320	44.31820562	7.752545027	0	92.24745497	160	533	59069	19793	65	95	9376	70019	-591294612
5	TRUE	TRUE	0	4	139	Eemian TW2 mesocratic I	TRUE	29	0.04	0	21	241	19907	683	0	16630	42335	44.02606682	7.126076742	0	92.87392326	479	364	58991	19721	168	29	9351	70007	-417052123
3	TRUE	TRUE	0	4	139	Eemian TW2 mesocratic I	TRUE	29	0.04	0	21	242	19923	601	0	16655	42376	43.66516659	6.8128426	0	93.1871574	200	519	59057	19779	30	128	9632	69765	-2021531094
4	TRUE	TRUE	0	4	139	Eemian TW2 mesocratic I	TRUE	29	0.04	0	21	267	20929	577	0	16139	41910	44.72400216	8.06577917	0	91.93422083	281	530	58075	20669	94	229	9242	69990	1728687843
1	TRUE	TRUE	0	4	139	Eemian TW2 mesocratic I	TRUE	29	0.04	0	21	273	20804	543	0	16261	41947	44.98421348	7.909162099	0	92.0908379	144	412	58234	20765	38	21	9074	70422	-1702989036
3	TRUE	TRUE	0	4	139	Eemian TW2 mesocratic I	TRUE	29	0.04	0	21	243	20061	544	0	16657	42293	43.67627187	6.969459671	0	93.03054033	172	586	58976	19821	32	223	9543	69757	-2021531094
2	TRUE	TRUE	0	4	139	Eemian TW2 mesocratic I	TRUE	29	0.04	0	21	245	19919	622	0	16707	42307	44.31225461	7.830853563	0	92.16914644	155	533	59040	19827	63	92	9374	70026	-591294612
5	TRUE	TRUE	0	4	139	Eemian TW2 mesocratic I	TRUE	29	0.04	0	21	242	19963	652	0	16622	42318	44.09122802	7.204385278	0	92.79561472	481	345	58966	19763	171	39	9340	70005	-417052123
4	TRUE	TRUE	0	4	139	Eemian TW2 mesocratic I	TRUE	29	0.04	0	21	268	20956	601	0	16112	41886	44.71076385	8.06577917	0	91.93422083	287	531	58024	20713	95	211	9239	70010	1728687843
1	TRUE	TRUE	0	4	139	Eemian TW2 mesocratic I	TRUE	29	0.04	0	21	274	20849	546	0	16229	41931	44.97508929	7.909162099	0	92.0908379	151	412	58186	20806	42	21	9079	70413	-1702989036
5	TRUE	TRUE	0	4	139	Eemian TW2 mesocratic I	TRUE	29	0.04	0	21	243	20027	581	0	16672	42275	44.15705997	7.439310885	0	92.56068912	504	272	58973	19806	194	39	9315	70007	-417052123
2	TRUE	TRUE	0	4	139	Eemian TW2 mesocratic I	TRUE	29	0.04	0	21	246	19915	655	0	16691	42294	44.30665669	7.830853563	0	92.16914644	151	532	59011	19861	55	59	9377	70064	-591294612
4	TRUE	TRUE	0	4	139	Eemian TW2 mesocratic I	TRUE	29	0.04	0	21	269	20865	587	0	16227	41876	44.69813495	8.06577917	0	91.93422083	295	411	58129	20720	102	211	9245	69997	1728687843
1	TRUE	TRUE	0	4	139	Eemian TW2 mesocratic I	TRUE	29	0.04	0	21	275	20912	543	0	16182	41918	44.96628543	7.909162099	0	92.0908379	183	418	58126	20828	75	27	9054	70399	-1702989036
3	TRUE	TRUE	0	4	139	Eemian TW2 mesocratic I	TRUE	29	0.04	0	21	244	20091	532	0	16643	42289	43.68724752	6.969459671	0	93.03054033	175	577	58958	19845	30	227	9541	69757	-2021531094
5	TRUE	TRUE	0	4	139	Eemian TW2 mesocratic I	TRUE	29	0.04	0	21	244	20047	580	0	16658	42270	44.15456351	7.361002349	0	92.63899765	501	272	58954	19828	193	39	9322	70001	-417052123
4	TRUE	TRUE	0	4	139	Eemian TW2 mesocratic I	TRUE	29	0.04	0	21	270	20903	553	0	16202	41897	44.68609644	8.06577917	0	91.93422083	257	410	58125	20763	103	182	9244	70026	1728687843
1	TRUE	TRUE	0	4	139	Eemian TW2 mesocratic I	TRUE	29	0.04	0	21	276	20936	548	0	16168	41903	45.01470246	7.987470634	0	92.01252937	188	423	58097	20847	81	32	9065	70377	-1702989036
2	TRUE	TRUE	0	4	139	Eemian TW2 mesocratic I	TRUE	29	0.04	0	21	247	19940	662	0	16676	42277	44.30147397	7.830853563	0	92.16914644	153	529	58979	19894	56	48	9375	70076	-591294612
5	TRUE	TRUE	0	4	139	Eemian TW2 mesocratic I	TRUE	29	0.04	0	21	245	20034	636	0	16635	42250	44.1524102	7.439310885	0	92.56068912	501	281	58911	19862	195	48	9323	69989	-417052123
3	TRUE	TRUE	0	4	139	Eemian TW2 mesocratic I	TRUE	29	0.04	0	21	245	20073	580	0	16634	42268	43.69817772	7.047768207	0	92.95223179	177	573	58928	19877	33	228	9535	69759	-2021531094
4	TRUE	TRUE	0	4	139	Eemian TW2 mesocratic I	TRUE	29	0.04	0	21	271	20913	589	0	16165	41888	44.73060082	8.144087706	0	91.85591229	260	426	58079	20790	102	182	9229	70042	1728687843
2	TRUE	TRUE	0	4	139	Eemian TW2 mesocratic I	TRUE	29	0.04	0	21	248	19967	618	0	16647	42323	44.29669317	7.752545027	0	92.24745497	153	463	58996	19943	58	48	9369	70080	-591294612
1	TRUE	TRUE	0	4	139	Eemian TW2 mesocratic I	TRUE	29	0.04	0	21	277	20960	545	0	16152	41898	45.00535618	7.987470634	0	92.01252937	191	427	58076	20861	83	38	9072	70362	-1702989036
5	TRUE	TRUE	0	4	139	Eemian TW2 mesocratic I	TRUE	29	0.04	0	21	246	20050	650	0	16615	42240	44.15052198	7.439310885	0	92.56068912	496	281	58881	19897	189	47	9332	69987	-417052123
2	TRUE	TRUE	0	4	139	Eemian TW2 mesocratic I	TRUE	29	0.04	0	21	249	20004	615	0	16620	42316	44.29230139	7.674236492	0	92.32576351	150	475	58962	19968	60	22	9360	70113	-591294612
1	TRUE	TRUE	0	4	139	Eemian TW2 mesocratic I	TRUE	29	0.04	0	21	278	20991	534	0	16139	41891	44.99633116	7.909162099	0	92.0908379	189	418	58056	20892	85	37	9072	70361	-1702989036
5	TRUE	TRUE	0	4	139	Eemian TW2 mesocratic I	TRUE	29	0.04	0	21	247	20003	729	0	16597	42226	44.148963	7.439310885	0	92.56068912	493	282	58849	19931	192	48	9337	69978	-417052123
4	TRUE	TRUE	0	4	139	Eemian TW2 mesocratic I	TRUE	29	0.04	0	21	272	20926	635	0	16135	41859	44.71838968	8.144087706	0	91.85591229	261	446	58020	20828	101	100	9218	70136	1728687843
3	TRUE	TRUE	0	4	139	Eemian TW2 mesocratic I	TRUE	29	0.04	0	21	246	20042	646	0	16616	42251	43.70899564	7.047768207	0	92.95223179	183	567	58893	19912	39	228	9531	69757	-2021531094
2	TRUE	TRUE	0	4	139	Eemian TW2 mesocratic I	TRUE	29	0.04	0	21	250	20047	605	0	16600	42303	44.28828606	7.674236492	0	92.32576351	149	474	58929	20003	57	20	9357	70121	-591294612
1	TRUE	TRUE	0	4	139	Eemian TW2 mesocratic I	TRUE	29	0.04	0	21	279	21013	534	0	16118	41890	44.98761968	7.830853563	0	92.16914644	188	420	58034	20913	80	39	9073	70363	-1702989036
5	TRUE	TRUE	0	4	139	Eemian TW2 mesocratic I	TRUE	29	0.04	0	21	248	20072	726	0	16568	42189	44.14772193	7.439310885	0	92.56068912	506	286	58783	19980	159	46	9313	70037	-417052123
2	TRUE	TRUE	0	4	139	Eemian TW2 mesocratic I	TRUE	29	0.04	0	21	251	20100	604	0	16563	42288	44.28463501	7.674236492	0	92.32576351	158	474	58877	20046	42	20	9346	70147	-591294612
4	TRUE	TRUE	0	4	139	Eemian TW2 mesocratic I	TRUE	29	0.04	0	21	273	20938	635	0	16126	41856	44.70674525	8.06577917	0	91.93422083	256	445	58008	20846	95	97	9226	70137	1728687843
1	TRUE	TRUE	0	4	139	Eemian TW2 mesocratic I	TRUE	29	0.04	0	21	280	21041	542	0	16091	41881	44.97909146	7.909162099	0	92.0908379	187	423	57998	20947	82	42	9076	70355	-1702989036
5	TRUE	TRUE	0	4	139	Eemian TW2 mesocratic I	TRUE	29	0.04	0	21	249	20081	728	0	16562	42184	44.14678778	7.439310885	0	92.56068912	495	284	58772	20004	152	34	9317	70052	-417052123
3	TRUE	TRUE	0	4	139	Eemian TW2 mesocratic I	TRUE	29	0.04	0	21	247	20074	635	0	16603	42243	43.71977636	7.047768207	0	92.95223179	180	558	58872	19945	35	228	9529	69763	-2021531094
4	TRUE	TRUE	0	4	139	Eemian TW2 mesocratic I	TRUE	29	0.04	0	21	274	20968	638	0	16102	41847	44.75464055	8.144087706	0	91.85591229	253	440	57975	20887	90	65	9225	70175	1728687843
1	TRUE	TRUE	0	4	139	Eemian TW2 mesocratic I	TRUE	29	0.04	0	21	281	21068	510	0	16101	41876	45.03187287	8.06577917	0	91.93422083	194	383	58003	20975	87	42	9079	70347	-1702989036
5	TRUE	TRUE	0	4	139	Eemian TW2 mesocratic I	TRUE	29	0.04	0	21	250	20097	754	0	16532	42172	44.14614989	7.439310885	0	92.56068912	497	287	58730	20041	76	30	9325	70124	-417052123
2	TRUE	TRUE	0	4	139	Eemian TW2 mesocratic I	TRUE	29	0.04	0	21	252	20149	563	0	16577	42266	44.28133639	7.595927956	0	92.40407204	163	433	58869	20090	45	20	9346	70144	-591294612
4	TRUE	TRUE	0	4	139	Eemian TW2 mesocratic I	TRUE	29	0.04	0	21	275	20981	610	0	16120	41844	44.74291423	8.06577917	0	91.93422083	249	409	57990	20907	68	37	9230	70220	1728687843
3	TRUE	TRUE	0	4	139	Eemian TW2 mesocratic I	TRUE	29	0.04	0	21	248	20129	634	0	16574	42218	43.73051917	7.047768207	0	92.95223179	186	558	58818	19993	38	176	9524	69817	-2021531094
5	TRUE	TRUE	0	4	139	Eemian TW2 mesocratic I	TRUE	29	0.04	0	21	251	20181	735	0	16501	42138	44.21220452	7.517619421	0	92.48238058	501	301	58665	20088	78	61	9299	70117	-417052123
1	TRUE	TRUE	0	4	139	Eemian TW2 mesocratic I	TRUE	29	0.04	0	21	282	21049	550	0	16096	41860	45.0803668	8.144087706	0	91.85591229	198	384	57982	20991	90	43	9087	70335	-1702989036
2	TRUE	TRUE	0	4	139	Eemian TW2 mesocratic I	TRUE	29	0.04	0	21	253	20202	561	0	16544	42248	44.33847457	7.674236492	0	92.32576351	164	433	58818	20140	48	20	9335	70152	-591294612
4	TRUE	TRUE	0	4	139	Eemian TW2 mesocratic I	TRUE	29	0.04	0	21	276	20994	615	0	16114	41832	44.73172626	8.06577917	0	91.93422083	246	411	57972	20926	63	39	9234	70219	1728687843
5	TRUE	TRUE	0	4	139	Eemian TW2 mesocratic I	TRUE	29	0.04	0	21	252	20217	637	0	16578	42123	44.210288	7.517619421	0	92.48238058	395	301	58727	20132	78	50	9302	70125	-417052123
3	TRUE	TRUE	0	4	139	Eemian TW2 mesocratic I	TRUE	29	0.04	0	21	249	20156	619	0	16574	42206	43.74122338	7.047768207	0	92.95223179	186	545	58806	20018	39	103	9520	69893	-2021531094
4	TRUE	TRUE	0	4	139	Eemian TW2 mesocratic I	TRUE	29	0.04	0	21	277	21006	613	0	16104	41832	44.72106007	7.987470634	0	92.01252937	243	411	57962	20939	53	39	9236	70227	1728687843
1	TRUE	TRUE	0	4	139	Eemian TW2 mesocratic I	TRUE	29	0.04	0	21	283	21062	547	0	16090	41856	45.06990219	8.144087706	0	91.85591229	199	371	57972	21013	91	32	9094	70338	-1702989036
2	TRUE	TRUE	0	4	139	Eemian TW2 mesocratic I	TRUE	29	0.04	0	21	254	20244	547	0	16528	42236	44.334065	7.595927956	0	92.40407204	162	418	58790	20185	50	20	9333	70152	-591294612
5	TRUE	TRUE	0	4	139	Eemian TW2 mesocratic I	TRUE	29	0.04	0	21	253	20265	570	0	16576	42144	44.20868858	7.517619421	0	92.48238058	358	271	58746	20180	52	48	9297	70158	-417052123
3	TRUE	TRUE	0	4	139	Eemian TW2 mesocratic I	TRUE	29	0.04	0	21	250	20153	716	0	16493	42193	44.31089161	7.830853563	0	92.16914644	196	594	58712	20053	48	152	9467	69888	-2021531094
4	TRUE	TRUE	0	4	139	Eemian TW2 mesocratic I	TRUE	29	0.04	0	21	278	21015	613	0	16103	41824	44.71089959	7.987470634	0	92.01252937	224	410	57953	20968	50	38	9245	70222	1728687843
5	TRUE	TRUE	0	4	139	Eemian TW2 mesocratic I	TRUE	29	0.04	0	21	254	20305	571	0	16546	42133	44.2073954	7.439310885	0	92.56068912	354	272	58705	20224	53	49	9292	70161	-417052123
2	TRUE	TRUE	0	4	139	Eemian TW2 mesocratic I	TRUE	29	0.04	0	21	255	20274	547	0	16510	42224	44.33002716	7.517619421	0	92.48238058	164	420	58760	20211	53	24	9334	70144	-591294612
1	TRUE	TRUE	0	4	139	Eemian TW2 mesocratic I	TRUE	29	0.04	0	21	284	21084	492	0	16139	41840	45.0597639	8.144087706	0	91.85591229	201	305	58005	21044	86	32	9111	70326	-1702989036
4	TRUE	TRUE	0	4	139	Eemian TW2 mesocratic I	TRUE	29	0.04	0	21	279	21021	620	0	16096	41818	44.70122916	7.987470634	0	92.01252937	221	405	57940	20989	43	45	9247	70220	1728687843
5	TRUE	TRUE	0	4	139	Eemian TW2 mesocratic I	TRUE	29	0.04	0	21	255	20313	579	0	16540	42123	44.20639789	7.439310885	0	92.56068912	342	272	58689	20252	54	40	9296	70165	-417052123
3	TRUE	TRUE	0	4	139	Eemian TW2 mesocratic I	TRUE	29	0.04	0	21	251	20186	727	0	16464	42178	44.31073615	7.830853563	0	92.16914644	197	594	58668	20096	50	152	9469	69884	-2021531094
2	TRUE	TRUE	0	4	139	Eemian TW2 mesocratic I	TRUE	29	0.04	0	21	256	20300	550	0	16496	42209	44.32634894	7.439310885	0	92.56068912	167	409	58731	20248	56	24	9334	70141	-591294612
4	TRUE	TRUE	0	4	139	Eemian TW2 mesocratic I	TRUE	29	0.04	0	21	280	21059	585	0	16103	41808	44.69191089	8.06577917	0	91.93422083	219	378	57937	21021	43	47	9248	70217	1728687843
5	TRUE	TRUE	0	4	139	Eemian TW2 mesocratic I	TRUE	29	0.04	0	21	256	20353	573	0	16514	42115	44.20568583	7.439310885	0	92.56068912	338	272	58655	20290	56	40	9296	70163	-417052123
1	TRUE	TRUE	0	4	139	Eemian TW2 mesocratic I	TRUE	29	0.04	0	21	285	21099	489	0	16129	41838	45.0499442	8.144087706	0	91.85591229	198	304	57993	21060	51	26	9119	70359	-1702989036
3	TRUE	TRUE	0	4	139	Eemian TW2 mesocratic I	TRUE	29	0.04	0	21	252	20318	732	0	16367	42138	44.31074821	7.830853563	0	92.16914644	200	684	58531	20140	53	242	9383	69877	-2021531094
4	TRUE	TRUE	0	4	139	Eemian TW2 mesocratic I	TRUE	29	0.04	0	21	281	21091	582	0	16083	41799	44.68271845	8.144087706	0	91.85591229	215	387	57908	21045	38	40	9248	70229	1728687843
5	TRUE	TRUE	0	4	139	Eemian TW2 mesocratic I	TRUE	29	0.04	0	21	257	20383	572	0	16496	42104	44.20524927	7.439310885	0	92.56068912	334	270	58626	20325	53	39	9299	70164	-417052123
2	TRUE	TRUE	0	4	139	Eemian TW2 mesocratic I	TRUE	29	0.04	0	21	257	20388	533	0	16449	42185	44.32301858	7.361002349	0	92.63899765	168	445	58660	20282	55	82	9286	70132	-591294612
1	TRUE	TRUE	0	4	139	Eemian TW2 mesocratic I	TRUE	29	0.04	0	21	286	21120	485	0	16118	41832	45.04043552	8.144087706	0	91.85591229	200	303	57976	21076	53	21	9133	70348	-1702989036
3	TRUE	TRUE	0	4	139	Eemian TW2 mesocratic I	TRUE	29	0.04	0	21	253	20362	741	0	16332	42120	44.31092318	7.830853563	0	92.16914644	207	684	58478	20186	56	147	9378	69974	-2021531094
4	TRUE	TRUE	0	4	139	Eemian TW2 mesocratic I	TRUE	29	0.04	0	21	282	21112	574	0	16085	41784	44.6739046	8.144087706	0	91.85591229	218	382	57895	21060	39	20	9261	70235	1728687843
5	TRUE	TRUE	0	4	139	Eemian TW2 mesocratic I	TRUE	29	0.04	0	21	258	20381	606	0	16475	42093	44.20507856	7.439310885	0	92.56068912	332	277	58594	20352	34	42	9289	70190	-417052123
2	TRUE	TRUE	0	4	139	Eemian TW2 mesocratic I	TRUE	29	0.04	0	21	258	20492	504	0	16354	42205	44.43472344	7.517619421	0	92.48238058	170	492	58585	20308	57	165	9202	70131	-591294612
1	TRUE	TRUE	0	4	139	Eemian TW2 mesocratic I	TRUE	29	0.04	0	21	287	21136	485	0	16107	41827	45.03123045	8.06577917	0	91.93422083	200	304	57960	21091	54	16	9134	70351	-1702989036
3	TRUE	TRUE	0	4	139	Eemian TW2 mesocratic I	TRUE	29	0.04	0	21	254	20427	696	0	16331	42101	44.31125657	7.830853563	0	92.16914644	188	678	58458	20231	53	160	9357	69985	-2021531094
4	TRUE	TRUE	0	4	139	Eemian TW2 mesocratic I	TRUE	29	0.04	0	21	283	21135	567	0	16069	41784	44.66552242	8.144087706	0	91.85591229	215	379	57879	21082	43	20	9262	70230	1728687843
5	TRUE	TRUE	0	4	139	Eemian TW2 mesocratic I	TRUE	29	0.04	0	21	259	20426	593	0	16444	42092	44.20494186	7.595927956	0	92.40407204	317	285	58562	20391	36	50	9277	70192	-417052123
2	TRUE	TRUE	0	4	139	Eemian TW2 mesocratic I	TRUE	29	0.04	0	21	259	20527	504	0	16331	42193	44.42902035	7.674236492	0	92.32576351	165	492	58550	20348	56	152	9201	70146	-591294612
1	TRUE	TRUE	0	4	139	Eemian TW2 mesocratic I	TRUE	29	0.04	0	21	288	21146	480	0	16109	41820	45.02232175	8.06577917	0	91.93422083	194	302	57955	21104	56	16	9139	70344	-1702989036
3	TRUE	TRUE	0	4	139	Eemian TW2 mesocratic I	TRUE	29	0.04	0	21	255	20451	696	0	16320	42088	44.31174398	7.830853563	0	92.16914644	189	677	58434	20255	55	159	9356	69985	-2021531094
4	TRUE	TRUE	0	4	139	Eemian TW2 mesocratic I	TRUE	29	0.04	0	21	284	21170	564	0	16056	41765	44.65755841	8.144087706	0	91.85591229	213	380	57847	21115	44	22	9267	70222	1728687843
2	TRUE	TRUE	0	4	139	Eemian TW2 mesocratic I	TRUE	29	0.04	0	21	260	20556	494	0	16318	42187	44.48310666	7.752545027	0	92.24745497	165	493	58531	20366	55	159	9197	70144	-591294612
5	TRUE	TRUE	0	4	139	Eemian TW2 mesocratic I	TRUE	29	0.04	0	21	260	20453	590	0	16425	42087	44.20505381	7.595927956	0	92.40407204	316	292	58538	20409	34	54	9276	70191	-417052123
1	TRUE	TRUE	0	4	139	Eemian TW2 mesocratic I	TRUE	29	0.04	0	21	289	21174	481	0	16101	41799	45.01366884	8.144087706	0	91.85591229	195	299	57926	21135	58	14	9147	70336	-1702989036
2	TRUE	TRUE	0	4	139	Eemian TW2 mesocratic I	TRUE	29	0.04	0	21	261	20642	485	0	16300	42128	44.47665795	7.752545027	0	92.24745497	171	517	58454	20413	50	195	9166	70144	-591294612
5	TRUE	TRUE	0	4	139	Eemian TW2 mesocratic I	TRUE	29	0.04	0	21	261	20505	571	0	16416	42063	44.20540585	7.595927956	0	92.40407204	318	274	58505	20458	33	23	9274	70225	-417052123
3	TRUE	TRUE	0	4	139	Eemian TW2 mesocratic I	TRUE	29	0.04	0	21	256	20499	695	0	16292	42069	44.31238112	7.830853563	0	92.16914644	200	675	58387	20293	59	159	9345	69992	-2021531094
4	TRUE	TRUE	0	4	139	Eemian TW2 mesocratic I	TRUE	29	0.04	0	21	285	21187	559	0	16048	41761	44.64999946	8.144087706	0	91.85591229	210	380	57835	21130	48	23	9270	70214	1728687843
1	TRUE	TRUE	0	4	139	Eemian TW2 mesocratic I	TRUE	29	0.04	0	21	290	21227	478	0	16065	41785	45.1223777	8.144087706	0	91.85591229	195	322	57876	21162	60	34	9125	70336	-1702989036
2	TRUE	TRUE	0	4	139	Eemian TW2 mesocratic I	TRUE	29	0.04	0	21	262	20676	493	0	16278	42108	44.47061048	7.752545027	0	92.24745497	174	525	58412	20444	47	203	9157	70148	-591294612
5	TRUE	TRUE	0	4	139	Eemian TW2 mesocratic I	TRUE	29	0.04	0	21	262	20679	571	0	16397	41908	44.20598943	7.595927956	0	92.40407204	319	416	58331	20489	33	166	9128	70228	-417052123
3	TRUE	TRUE	0	4	139	Eemian TW2 mesocratic I	TRUE	29	0.04	0	21	257	20480	754	0	16268	42053	44.31316377	7.830853563	0	92.16914644	204	675	58347	20329	63	159	9349	69984	-2021531094
1	TRUE	TRUE	0	4	139	Eemian TW2 mesocratic I	TRUE	29	0.04	0	21	291	21251	477	0	16058	41769	45.11195425	8.06577917	0	91.93422083	193	322	57853	21187	55	34	9132	70334	-1702989036
2	TRUE	TRUE	0	4	139	Eemian TW2 mesocratic I	TRUE	29	0.04	0	21	263	20743	495	0	16236	42081	44.46495165	7.674236492	0	92.32576351	177	540	58343	20495	48	218	9144	70145	-591294612
5	TRUE	TRUE	0	4	139	Eemian TW2 mesocratic I	TRUE	29	0.04	0	21	263	20736	570	0	16369	41880	44.20679624	7.517619421	0	92.48238058	326	416	58275	20538	43	166	9131	70215	-417052123
4	TRUE	TRUE	0	4	139	Eemian TW2 mesocratic I	TRUE	29	0.04	0	21	286	21197	550	0	16053	41755	44.70034326	8.222396241	0	91.77760376	210	365	57834	21146	50	21	9268	70216	1728687843
1	TRUE	TRUE	0	4	139	Eemian TW2 mesocratic I	TRUE	29	0.04	0	21	292	21373	357	0	16037	41788	45.10184558	7.987470634	0	92.01252937	191	292	57851	21221	52	119	9051	70333	-1702989036
2	TRUE	TRUE	0	4	139	Eemian TW2 mesocratic I	TRUE	29	0.04	0	21	264	20736	537	0	16200	42082	44.45966922	7.674236492	0	92.32576351	175	550	58308	20522	47	245	9131	70132	-591294612
5	TRUE	TRUE	0	4	139	Eemian TW2 mesocratic I	TRUE	29	0.04	0	21	264	20763	571	0	16351	41870	44.20781822	7.517619421	0	92.48238058	327	416	58247	20565	44	165	9142	70204	-417052123
3	TRUE	TRUE	0	4	139	Eemian TW2 mesocratic I	TRUE	29	0.04	0	21	258	20518	750	0	16249	42038	44.31408783	7.830853563	0	92.16914644	207	679	58313	20356	63	165	9348	69979	-2021531094
1	TRUE	TRUE	0	4	139	Eemian TW2 mesocratic I	TRUE	29	0.04	0	21	293	21390	363	0	16026	41776	45.09204431	7.909162099	0	92.0908379	192	292	57828	21243	53	119	9055	70328	-1702989036
2	TRUE	TRUE	0	4	139	Eemian TW2 mesocratic I	TRUE	29	0.04	0	21	265	20692	513	0	16282	42068	44.51388936	7.674236492	0	92.32576351	176	440	58376	20563	47	241	9125	70142	-591294612
5	TRUE	TRUE	0	4	139	Eemian TW2 mesocratic I	TRUE	29	0.04	0	21	265	20799	578	0	16325	41853	44.20904754	7.517619421	0	92.48238058	330	416	58204	20605	44	165	9131	70215	-417052123
4	TRUE	TRUE	0	4	139	Eemian TW2 mesocratic I	TRUE	29	0.04	0	21	287	21240	549	0	16018	41748	44.69242398	8.222396241	0	91.77760376	207	395	57792	21161	51	51	9236	70217	1728687843
1	TRUE	TRUE	0	4	139	Eemian TW2 mesocratic I	TRUE	29	0.04	0	21	294	21412	326	0	16049	41768	45.08254325	7.830853563	0	92.16914644	188	253	57843	21271	51	120	9060	70324	-1702989036
2	TRUE	TRUE	0	4	139	Eemian TW2 mesocratic I	TRUE	29	0.04	0	21	266	20728	507	0	16260	42060	44.56752206	7.674236492	0	92.32576351	171	447	58346	20591	45	248	9125	70137	-591294612
3	TRUE	TRUE	0	4	139	Eemian TW2 mesocratic I	TRUE	29	0.04	0	21	259	20472	797	0	16269	42017	44.3149268	8.06577917	0	91.93422083	210	638	58312	20395	69	165	9342	69979	-2021531094
4	TRUE	TRUE	0	4	139	Eemian TW2 mesocratic I	TRUE	29	0.04	0	21	288	21249	528	0	16041	41737	44.68489494	8.222396241	0	91.77760376	209	368	57804	21174	55	51	9241	70208	1728687843
5	TRUE	TRUE	0	4	139	Eemian TW2 mesocratic I	TRUE	29	0.04	0	21	266	20821	581	0	16311	41842	44.21047662	7.439310885	0	92.56068912	327	416	58179	20633	46	165	9127	70217	-417052123
2	TRUE	TRUE	0	4	139	Eemian TW2 mesocratic I	TRUE	29	0.04	0	21	267	20746	483	0	16279	42047	44.62369564	7.752545027	0	92.24745497	176	412	58352	20615	46	193	9115	70201	-591294612
1	TRUE	TRUE	0	4	139	Eemian TW2 mesocratic I	TRUE	29	0.04	0	21	295	21428	327	0	16045	41755	45.07333534	7.830853563	0	92.16914644	189	258	57826	21282	54	125	9058	70318	-1702989036
3	TRUE	TRUE	0	4	139	Eemian TW2 mesocratic I	TRUE	29	0.04	0	21	260	20486	692	0	16305	42072	44.31590045	8.06577917	0	91.93422083	213	529	58403	20410	64	115	9341	70035	-2021531094
2	TRUE	TRUE	0	4	139	Eemian TW2 mesocratic I	TRUE	29	0.04	0	21	268	20751	523	0	16253	42028	44.61475618	7.752545027	0	92.24745497	176	414	58307	20658	42	112	9118	70283	-591294612
4	TRUE	TRUE	0	4	139	Eemian TW2 mesocratic I	TRUE	29	0.04	0	21	289	21282	531	0	16031	41711	44.6777105	8.300704777	0	91.69929522	211	368	57768	21208	57	44	9245	70209	1728687843
1	TRUE	TRUE	0	4	139	Eemian TW2 mesocratic I	TRUE	29	0.04	0	21	296	21451	330	0	16032	41742	45.06441368	7.830853563	0	92.16914644	192	261	57800	21302	49	128	9060	70318	-1702989036
5	TRUE	TRUE	0	4	139	Eemian TW2 mesocratic I	TRUE	29	0.04	0	21	267	20904	583	0	16235	41833	44.21209811	7.439310885	0	92.56068912	327	478	58094	20656	46	232	9055	70222	-417052123
1	TRUE	TRUE	0	4	139	Eemian TW2 mesocratic I	TRUE	29	0.04	0	21	297	21450	338	0	16029	41738	45.05577155	7.830853563	0	92.16914644	191	244	57793	21327	45	127	9065	70318	-1702989036
4	TRUE	TRUE	0	4	139	Eemian TW2 mesocratic I	TRUE	29	0.04	0	21	290	21320	530	0	16011	41694	44.72734982	8.379013312	0	91.62098669	211	377	57731	21236	57	52	9241	70205	1728687843
2	TRUE	TRUE	0	4	139	Eemian TW2 mesocratic I	TRUE	29	0.04	0	21	269	20749	527	0	16257	42022	44.60628035	7.752545027	0	92.24745497	169	416	58305	20665	41	114	9124	70276	-591294612
3	TRUE	TRUE	0	4	139	Eemian TW2 mesocratic I	TRUE	29	0.04	0	21	261	20584	706	0	16220	42045	44.82842856	8.770555991	0	91.22944401	269	538	58291	20457	126	124	9273	70032	-2021531094
1	TRUE	TRUE	0	4	139	Eemian TW2 mesocratic I	TRUE	29	0.04	0	21	298	21474	340	0	16017	41724	45.04740233	7.830853563	0	92.16914644	198	245	57767	21345	48	128	9079	70300	-1702989036
5	TRUE	TRUE	0	4	139	Eemian TW2 mesocratic I	TRUE	29	0.04	0	21	268	20942	526	0	16216	41871	44.21390484	7.439310885	0	92.56068912	274	473	58113	20695	48	226	9060	70221	-417052123
4	TRUE	TRUE	0	4	139	Eemian TW2 mesocratic I	TRUE	29	0.04	0	21	291	21386	515	0	15985	41669	44.71971781	7.595927956	0	92.40407204	227	389	57680	21259	79	68	9218	70190	1728687843
2	TRUE	TRUE	0	4	139	Eemian TW2 mesocratic I	TRUE	29	0.04	0	21	270	20796	533	0	16226	42000	44.59825375	7.752545027	0	92.24745497	167	424	58252	20712	43	117	9104	70291	-591294612
3	TRUE	TRUE	0	4	139	Eemian TW2 mesocratic I	TRUE	29	0.04	0	21	262	20612	644	0	16264	42035	44.82013733	8.770555991	0	91.22944401	270	474	58325	20486	127	35	9277	70116	-2021531094
1	TRUE	TRUE	0	4	139	Eemian TW2 mesocratic I	TRUE	29	0.04	0	21	299	21392	422	0	16012	41729	45.03929957	7.830853563	0	92.16914644	192	249	57767	21347	45	132	9089	70289	-1702989036
4	TRUE	TRUE	0	4	139	Eemian TW2 mesocratic I	TRUE	29	0.04	0	21	292	21429	427	0	15961	41738	44.71245323	7.595927956	0	92.40407204	231	306	57725	21293	82	73	9222	70178	1728687843
2	TRUE	TRUE	0	4	139	Eemian TW2 mesocratic I	TRUE	29	0.04	0	21	271	20801	558	0	16202	41994	44.64799202	7.830853563	0	92.16914644	165	426	58222	20742	39	83	9107	70326	-591294612
5	TRUE	TRUE	0	4	139	Eemian TW2 mesocratic I	TRUE	29	0.04	0	21	269	20819	556	0	16312	41868	44.21588991	7.439310885	0	92.56068912	273	374	58206	20702	51	230	9052	70222	-417052123
1	TRUE	TRUE	0	4	139	Eemian TW2 mesocratic I	TRUE	29	0.04	0	21	300	21442	412	0	16017	41684	45.03145697	7.830853563	0	92.16914644	193	262	57727	21373	45	131	9070	70309	-1702989036
3	TRUE	TRUE	0	4	139	Eemian TW2 mesocratic I	TRUE	29	0.04	0	21	263	20665	653	0	16233	42004	44.81214713	8.770555991	0	91.22944401	282	476	58263	20534	136	37	9272	70110	-2021531094
4	TRUE	TRUE	0	4	139	Eemian TW2 mesocratic I	TRUE	29	0.04	0	21	293	21494	424	0	15916	41721	44.70554481	7.595927956	0	92.40407204	225	352	57663	21315	78	119	9189	70169	1728687843
2	TRUE	TRUE	0	4	139	Eemian TW2 mesocratic I	TRUE	29	0.04	0	21	272	20840	559	0	16170	41986	44.63916081	7.752545027	0	92.24745497	167	426	58182	20780	41	75	9107	70332	-591294612
1	TRUE	TRUE	0	4	139	Eemian TW2 mesocratic I	TRUE	29	0.04	0	21	301	21457	332	0	16090	41676	45.02386836	7.830853563	0	92.16914644	195	183	57792	21385	48	131	9086	70290	-1702989036
5	TRUE	TRUE	0	4	139	Eemian TW2 mesocratic I	TRUE	29	0.04	0	21	270	20858	512	0	16292	41893	44.21804658	7.361002349	0	92.63899765	231	365	58211	20748	52	223	9071	70209	-417052123
2	TRUE	TRUE	0	4	139	Eemian TW2 mesocratic I	TRUE	29	0.04	0	21	273	20882	565	0	16137	41971	44.63078628	7.674236492	0	92.32576351	167	456	58134	20798	39	90	9075	70351	-591294612
3	TRUE	TRUE	0	4	139	Eemian TW2 mesocratic I	TRUE	29	0.04	0	21	264	20688	655	0	16216	41996	44.80445105	8.770555991	0	91.22944401	280	476	58238	20561	135	18	9277	70125	-2021531094
1	TRUE	TRUE	0	4	139	Eemian TW2 mesocratic I	TRUE	29	0.04	0	21	302	21459	337	0	16087	41672	45.0165277	7.752545027	0	92.24745497	196	183	57785	21391	50	45	9086	70374	-1702989036
4	TRUE	TRUE	0	4	139	Eemian TW2 mesocratic I	TRUE	29	0.04	0	21	294	21515	449	0	15886	41705	44.69898163	7.595927956	0	92.40407204	222	373	57617	21343	81	138	9175	70161	1728687843
5	TRUE	TRUE	0	4	139	Eemian TW2 mesocratic I	TRUE	29	0.04	0	21	271	20881	474	0	16312	41888	44.22036835	7.282693814	0	92.71730619	231	327	58226	20771	49	223	9079	70204	-417052123
2	TRUE	TRUE	0	4	139	Eemian TW2 mesocratic I	TRUE	29	0.04	0	21	274	20919	572	0	16108	41956	44.62285423	7.674236492	0	92.32576351	170	456	58090	20839	42	63	9072	70378	-591294612
1	TRUE	TRUE	0	4	139	Eemian TW2 mesocratic I	TRUE	29	0.04	0	21	303	21477	342	0	16075	41661	45.00942909	7.674236492	0	92.32576351	198	184	57762	21411	50	46	9086	70373	-1702989036
3	TRUE	TRUE	0	4	139	Eemian TW2 mesocratic I	TRUE	29	0.04	0	21	265	20718	664	0	16193	41980	44.79704234	8.770555991	0	91.22944401	278	476	58199	20602	130	18	9276	70131	-2021531094
2	TRUE	TRUE	0	4	139	Eemian TW2 mesocratic I	TRUE	29	0.04	0	21	275	20945	575	0	16095	41940	44.61535086	7.674236492	0	92.32576351	177	456	58061	20861	46	63	9083	70363	-591294612
4	TRUE	TRUE	0	4	139	Eemian TW2 mesocratic I	TRUE	29	0.04	0	21	295	21524	456	0	15879	41696	44.69275306	7.595927956	0	92.40407204	224	377	57601	21353	79	141	9180	70155	1728687843
1	TRUE	TRUE	0	4	139	Eemian TW2 mesocratic I	TRUE	29	0.04	0	21	304	21493	337	0	16065	41660	45.00256675	7.674236492	0	92.32576351	194	183	57751	21427	51	46	9087	70371	-1702989036
5	TRUE	TRUE	0	4	139	Eemian TW2 mesocratic I	TRUE	29	0.04	0	21	272	20942	443	0	16287	41883	44.22284888	7.204385278	0	92.79561472	226	325	58196	20808	73	80	9072	70330	-417052123
3	TRUE	TRUE	0	4	139	Eemian TW2 mesocratic I	TRUE	29	0.04	0	21	266	20779	670	0	16144	41962	44.78991437	8.770555991	0	91.22944401	285	508	58132	20630	127	50	9238	70140	-2021531094
2	TRUE	TRUE	0	4	139	Eemian TW2 mesocratic I	TRUE	29	0.04	0	21	276	20971	576	0	16091	41917	44.60826277	7.674236492	0	92.32576351	185	456	58034	20880	53	56	9106	70340	-591294612
1	TRUE	TRUE	0	4	139	Eemian TW2 mesocratic I	TRUE	29	0.04	0	21	305	21571	340	0	16028	41616	44.99593503	7.674236492	0	92.32576351	230	203	57670	21452	88	61	9038	70368	-1702989036
4	TRUE	TRUE	0	4	139	Eemian TW2 mesocratic I	TRUE	29	0.04	0	21	296	21563	453	0	15853	41686	44.68684877	7.595927956	0	92.40407204	224	394	57565	21372	82	159	9163	70151	1728687843
3	TRUE	TRUE	0	4	139	Eemian TW2 mesocratic I	TRUE	29	0.04	0	21	267	20804	618	0	16180	41953	44.78306067	8.770555991	0	91.22944401	281	461	58159	20654	126	52	9229	70148	-2021531094
5	TRUE	TRUE	0	4	139	Eemian TW2 mesocratic I	TRUE	29	0.04	0	21	273	20960	421	0	16278	41896	44.22548206	7.126076742	0	92.87392326	204	325	58200	20826	67	80	9077	70331	-417052123
2	TRUE	TRUE	0	4	139	Eemian TW2 mesocratic I	TRUE	29	0.04	0	21	277	21024	545	0	16070	41916	45.21631152	8.535630384	0	91.46436962	184	464	58012	20895	53	105	9091	70306	-591294612
1	TRUE	TRUE	0	4	139	Eemian TW2 mesocratic I	TRUE	29	0.04	0	21	306	21617	343	0	15990	41605	44.98952843	7.595927956	0	92.40407204	230	235	57621	21469	86	90	9018	70361	-1702989036
3	TRUE	TRUE	0	4	139	Eemian TW2 mesocratic I	TRUE	29	0.04	0	21	268	20776	687	0	16159	41933	44.7764749	8.770555991	0	91.22944401	282	461	58118	20694	122	48	9232	70153	-2021531094
4	TRUE	TRUE	0	4	139	Eemian TW2 mesocratic I	TRUE	29	0.04	0	21	297	21576	455	0	15832	41692	44.68125873	7.595927956	0	92.40407204	214	394	57550	21397	80	129	9164	70182	1728687843
2	TRUE	TRUE	0	4	139	Eemian TW2 mesocratic I	TRUE	29	0.04	0	21	278	21053	545	0	16048	41909	45.19850007	8.535630384	0	91.46436962	182	464	57983	20926	53	103	9101	70298	-591294612
5	TRUE	TRUE	0	4	139	Eemian TW2 mesocratic I	TRUE	29	0.04	0	21	274	20934	481	0	16258	41882	44.28442241	7.204385278	0	92.79561472	206	316	58166	20867	67	80	9078	70330	-417052123
1	TRUE	TRUE	0	4	139	Eemian TW2 mesocratic I	TRUE	29	0.04	0	21	307	21638	366	0	15947	41604	44.98334152	7.595927956	0	92.40407204	237	254	57577	21487	94	110	8994	70357	-1702989036
3	TRUE	TRUE	0	4	139	Eemian TW2 mesocratic I	TRUE	29	0.04	0	21	269	20796	602	0	16176	41981	44.77015083	8.770555991	0	91.22944401	255	416	58183	20701	117	63	9219	70156	-2021531094
2	TRUE	TRUE	0	4	139	Eemian TW2 mesocratic I	TRUE	29	0.04	0	21	279	21080	513	0	16059	41903	45.18128366	8.535630384	0	91.46436962	185	440	57988	20942	60	110	9091	70294	-591294612
5	TRUE	TRUE	0	4	139	Eemian TW2 mesocratic I	TRUE	29	0.04	0	21	275	20960	481	0	16243	41871	44.28571446	7.204385278	0	92.79561472	207	320	58140	20888	67	85	9076	70327	-417052123
4	TRUE	TRUE	0	4	139	Eemian TW2 mesocratic I	TRUE	29	0.04	0	21	298	21553	485	0	15833	41684	44.6759732	7.595927956	0	92.40407204	216	381	57543	21415	81	129	9174	70171	1728687843
1	TRUE	TRUE	0	4	139	Eemian TW2 mesocratic I	TRUE	29	0.04	0	21	308	21643	369	0	15944	41599	44.97736904	7.595927956	0	92.40407204	237	255	57569	21494	89	110	9013	70343	-1702989036
3	TRUE	TRUE	0	4	139	Eemian TW2 mesocratic I	TRUE	29	0.04	0	21	270	20828	615	0	16149	41963	44.76408238	8.770555991	0	91.22944401	255	415	58138	20747	114	64	9222	70155	-2021531094
2	TRUE	TRUE	0	4	139	Eemian TW2 mesocratic I	TRUE	29	0.04	0	21	280	21095	523	0	16041	41896	45.16452348	8.613938919	0	91.38606108	183	435	57963	20974	61	105	9094	70295	-591294612
5	TRUE	TRUE	0	4	139	Eemian TW2 mesocratic I	TRUE	29	0.04	0	21	276	20971	496	0	16230	41858	44.28718908	7.204385278	0	92.79561472	208	329	58114	20904	64	96	9075	70320	-417052123
4	TRUE	TRUE	0	4	139	Eemian TW2 mesocratic I	TRUE	29	0.04	0	21	299	21543	492	0	15832	41688	44.73097664	7.674236492	0	92.32576351	211	381	57546	21417	78	129	9187	70161	1728687843
1	TRUE	TRUE	0	4	139	Eemian TW2 mesocratic I	TRUE	29	0.04	0	21	309	21646	372	0	15943	41594	44.97160582	7.595927956	0	92.40407204	242	255	57563	21495	95	106	9041	70313	-1702989036
3	TRUE	TRUE	0	4	139	Eemian TW2 mesocratic I	TRUE	29	0.04	0	21	271	20870	603	0	16126	41956	44.7582636	8.770555991	0	91.22944401	248	424	58108	20775	53	68	9219	70215	-2021531094
2	TRUE	TRUE	0	4	139	Eemian TW2 mesocratic I	TRUE	29	0.04	0	21	281	21151	524	0	16015	41865	45.21364295	8.770555991	0	91.22944401	199	448	57906	21002	79	116	9078	70282	-591294612
5	TRUE	TRUE	0	4	139	Eemian TW2 mesocratic I	TRUE	29	0.04	0	21	277	20998	496	0	16215	41846	44.28883948	7.204385278	0	92.79561472	218	331	58087	20919	75	31	9069	70380	-417052123
1	TRUE	TRUE	0	4	139	Eemian TW2 mesocratic I	TRUE	29	0.04	0	21	310	21666	372	0	15928	41589	44.96595569	7.752545027	0	92.24745497	251	256	57543	21505	103	85	9039	70328	-1702989036
2	TRUE	TRUE	0	4	139	Eemian TW2 mesocratic I	TRUE	29	0.04	0	21	282	21166	487	0	16045	41857	45.19583608	8.770555991	0	91.22944401	197	412	57928	21018	78	119	9081	70277	-591294612
4	TRUE	TRUE	0	4	139	Eemian TW2 mesocratic I	TRUE	29	0.04	0	21	300	21534	499	0	15861	41661	44.78466758	7.752545027	0	92.24745497	211	354	57548	21442	78	127	9179	70171	1728687843
3	TRUE	TRUE	0	4	139	Eemian TW2 mesocratic I	TRUE	29	0.04	0	21	272	20914	600	0	16096	41945	44.75268864	8.770555991	0	91.22944401	251	425	58067	20812	56	68	9235	70196	-2021531094
5	TRUE	TRUE	0	4	139	Eemian TW2 mesocratic I	TRUE	29	0.04	0	21	278	21040	474	0	16184	41857	44.29065906	7.204385278	0	92.79561472	202	337	58067	20949	76	40	9064	70375	-417052123
1	TRUE	TRUE	0	4	139	Eemian TW2 mesocratic I	TRUE	29	0.04	0	21	311	21698	371	0	15904	41582	44.96049826	7.674236492	0	92.32576351	251	280	57512	21512	101	110	9019	70325	-1702989036
2	TRUE	TRUE	0	4	139	Eemian TW2 mesocratic I	TRUE	29	0.04	0	21	283	21211	492	0	16027	41825	45.24466661	8.770555991	0	91.22944401	199	440	57878	21038	81	117	9056	70301	-591294612
5	TRUE	TRUE	0	4	139	Eemian TW2 mesocratic I	TRUE	29	0.04	0	21	279	21050	501	0	16165	41839	44.29264145	7.204385278	0	92.79561472	204	351	58030	20970	73	43	9058	70381	-417052123
1	TRUE	TRUE	0	4	139	Eemian TW2 mesocratic I	TRUE	29	0.04	0	21	312	21650	426	0	15898	41581	44.95523595	7.595927956	0	92.40407204	247	280	57505	21523	98	110	9024	70323	-1702989036
4	TRUE	TRUE	0	4	139	Eemian TW2 mesocratic I	TRUE	29	0.04	0	21	301	21528	500	0	15870	41657	44.83745795	7.752545027	0	92.24745497	213	335	57553	21454	64	102	9177	70212	1728687843
3	TRUE	TRUE	0	4	139	Eemian TW2 mesocratic I	TRUE	29	0.04	0	21	273	20928	569	0	16089	41969	44.80691296	8.848864526	0	91.15113547	252	392	58084	20827	46	101	9204	70204	-2021531094
2	TRUE	TRUE	0	4	139	Eemian TW2 mesocratic I	TRUE	29	0.04	0	21	284	21198	526	0	16033	41798	45.29269068	8.848864526	0	91.15113547	187	440	57857	21071	88	117	9055	70295	-591294612
5	TRUE	TRUE	0	4	139	Eemian TW2 mesocratic I	TRUE	29	0.04	0	21	280	21092	503	0	16132	41828	44.29465772	7.282693814	0	92.71730619	206	359	57986	21004	74	51	9048	70382	-417052123
1	TRUE	TRUE	0	4	139	Eemian TW2 mesocratic I	TRUE	29	0.04	0	21	313	21633	457	0	15887	41578	45.00770113	7.674236492	0	92.32576351	249	283	57491	21532	99	112	9026	70318	-1702989036
2	TRUE	TRUE	0	4	139	Eemian TW2 mesocratic I	TRUE	29	0.04	0	21	285	21219	524	0	16022	41790	45.27292668	8.848864526	0	91.15113547	190	440	57838	21087	87	117	9076	70275	-591294612
3	TRUE	TRUE	0	4	139	Eemian TW2 mesocratic I	TRUE	29	0.04	0	21	274	21066	563	0	15959	41967	44.80058946	8.848864526	0	91.15113547	250	488	57952	20865	49	203	9115	70188	-2021531094
4	TRUE	TRUE	0	4	139	Eemian TW2 mesocratic I	TRUE	29	0.04	0	21	302	21593	481	0	15808	41673	45.60792854	8.848864526	0	91.15113547	215	373	57507	21460	62	155	9117	70221	1728687843
5	TRUE	TRUE	0	4	139	Eemian TW2 mesocratic I	TRUE	29	0.04	0	21	281	21117	483	0	16110	41845	44.29649028	7.282693814	0	92.71730619	204	342	57981	21028	74	52	9052	70377	-417052123
1	TRUE	TRUE	0	4	139	Eemian TW2 mesocratic I	TRUE	29	0.04	0	21	314	21624	484	0	15882	41565	45.05934351	7.752545027	0	92.24745497	248	289	57473	21545	100	117	9026	70312	-1702989036
2	TRUE	TRUE	0	4	139	Eemian TW2 mesocratic I	TRUE	29	0.04	0	21	286	21226	536	0	16012	41781	45.31317493	8.927173062	0	91.07282694	193	440	57819	21103	85	117	9084	70269	-591294612
3	TRUE	TRUE	0	4	139	Eemian TW2 mesocratic I	TRUE	29	0.04	0	21	275	21084	554	0	15957	41960	44.79451794	8.848864526	0	91.15113547	245	480	57943	20887	48	203	9121	70183	-2021531094
4	TRUE	TRUE	0	4	139	Eemian TW2 mesocratic I	TRUE	29	0.04	0	21	303	21716	477	0	15827	41535	45.58599247	8.848864526	0	91.15113547	342	344	57388	21481	188	109	8993	70265	1728687843
5	TRUE	TRUE	0	4	139	Eemian TW2 mesocratic I	TRUE	29	0.04	0	21	282	21124	489	0	16106	41836	44.29840037	7.282693814	0	92.71730619	202	342	57968	21043	47	52	9055	70401	-417052123
1	TRUE	TRUE	0	4	139	Eemian TW2 mesocratic I	TRUE	29	0.04	0	21	315	21657	486	0	15867	41545	45.05223456	7.752545027	0	92.24745497	251	291	57438	21575	63	99	9028	70365	-1702989036
2	TRUE	TRUE	0	4	139	Eemian TW2 mesocratic I	TRUE	29	0.04	0	21	287	21229	539	0	16004	41783	45.29293455	8.927173062	0	91.07282694	193	431	57813	21118	84	64	9093	70314	-591294612
3	TRUE	TRUE	0	4	139	Eemian TW2 mesocratic I	TRUE	29	0.04	0	21	276	21087	566	0	15952	41950	44.78869255	8.848864526	0	91.15113547	240	481	57928	20906	40	172	9129	70214	-2021531094
5	TRUE	TRUE	0	4	139	Eemian TW2 mesocratic I	TRUE	29	0.04	0	21	283	21137	459	0	16129	41830	44.35763139	7.361002349	0	92.63899765	170	335	57985	21065	46	52	9053	70404	-417052123
2	TRUE	TRUE	0	4	139	Eemian TW2 mesocratic I	TRUE	29	0.04	0	21	288	21261	565	0	15979	41750	45.32962063	8.848864526	0	91.15113547	211	458	57755	21131	107	91	9058	70299	-591294612
1	TRUE	TRUE	0	4	139	Eemian TW2 mesocratic I	TRUE	29	0.04	0	21	316	21707	475	0	15874	41499	45.04535315	7.752545027	0	92.24745497	248	325	57399	21583	65	112	9004	70374	-1702989036
4	TRUE	TRUE	0	4	139	Eemian TW2 mesocratic I	TRUE	29	0.04	0	21	304	21735	472	0	15818	41530	45.62426878	8.848864526	0	91.15113547	342	342	57374	21497	186	89	8992	70288	1728687843
3	TRUE	TRUE	0	4	139	Eemian TW2 mesocratic I	TRUE	29	0.04	0	21	277	21118	562	0	15936	41939	44.78310752	8.848864526	0	91.15113547	239	494	57901	20921	40	185	9164	70166	-2021531094
2	TRUE	TRUE	0	4	139	Eemian TW2 mesocratic I	TRUE	29	0.04	0	21	289	21292	570	0	15971	41722	45.30899232	8.927173062	0	91.07282694	213	460	57719	21163	104	84	9060	70307	-591294612
5	TRUE	TRUE	0	4	139	Eemian TW2 mesocratic I	TRUE	29	0.04	0	21	284	21160	471	0	16116	41808	44.35822645	7.361002349	0	92.63899765	172	335	57950	21098	49	52	9059	70395	-417052123
1	TRUE	TRUE	0	4	139	Eemian TW2 mesocratic I	TRUE	29	0.04	0	21	317	21736	484	0	15847	41488	45.03869388	7.752545027	0	92.24745497	245	353	57361	21596	57	120	8977	70401	-1702989036
4	TRUE	TRUE	0	4	139	Eemian TW2 mesocratic I	TRUE	29	0.04	0	21	305	21767	465	0	15814	41509	45.60229005	8.848864526	0	91.15113547	347	337	57349	21522	190	94	8973	70298	1728687843
3	TRUE	TRUE	0	4	139	Eemian TW2 mesocratic I	TRUE	29	0.04	0	21	278	21133	572	0	15916	41934	44.77775723	8.848864526	0	91.15113547	235	494	57876	20950	39	183	9186	70147	-2021531094
2	TRUE	TRUE	0	4	139	Eemian TW2 mesocratic I	TRUE	29	0.04	0	21	290	21290	602	0	15953	41710	45.34546712	8.927173062	0	91.07282694	214	465	57689	21187	102	78	9072	70303	-591294612
5	TRUE	TRUE	0	4	139	Eemian TW2 mesocratic I	TRUE	29	0.04	0	21	285	21162	471	0	16117	41805	44.35899366	7.361002349	0	92.63899765	169	326	57948	21112	47	47	9061	70400	-417052123
1	TRUE	TRUE	0	4	139	Eemian TW2 mesocratic I	TRUE	29	0.04	0	21	318	21722	470	0	15881	41482	45.03225147	7.752545027	0	92.24745497	218	346	57389	21602	63	119	8974	70399	-1702989036
3	TRUE	TRUE	0	4	139	Eemian TW2 mesocratic I	TRUE	29	0.04	0	21	279	21147	578	0	15896	41934	44.77263616	8.848864526	0	91.15113547	234	494	57856	20971	37	168	9207	70143	-2021531094
4	TRUE	TRUE	0	4	139	Eemian TW2 mesocratic I	TRUE	29	0.04	0	21	306	21834	462	0	15755	41504	45.58090359	8.848864526	0	91.15113547	345	390	57285	21535	183	132	8925	70315	1728687843
2	TRUE	TRUE	0	4	139	Eemian TW2 mesocratic I	TRUE	29	0.04	0	21	291	21349	574	0	15909	41723	45.32447766	8.927173062	0	91.07282694	219	466	57658	21212	91	102	9038	70324	-591294612
1	TRUE	TRUE	0	4	139	Eemian TW2 mesocratic I	TRUE	29	0.04	0	21	319	21738	459	0	15880	41478	45.02602076	7.752545027	0	92.24745497	215	341	57384	21615	61	119	8979	70396	-1702989036
5	TRUE	TRUE	0	4	139	Eemian TW2 mesocratic I	TRUE	29	0.04	0	21	286	21162	484	0	16114	41795	44.35992666	7.361002349	0	92.63899765	172	324	57935	21124	51	36	9070	70398	-417052123
3	TRUE	TRUE	0	4	139	Eemian TW2 mesocratic I	TRUE	29	0.04	0	21	280	21147	613	0	15868	41927	44.76761618	8.927173062	0	91.07282694	235	494	57821	21005	41	167	9221	70126	-2021531094
2	TRUE	TRUE	0	4	139	Eemian TW2 mesocratic I	TRUE	29	0.04	0	21	292	21383	558	0	15901	41713	45.30416519	8.927173062	0	91.07282694	224	445	57640	21246	94	99	9040	70322	-591294612
1	TRUE	TRUE	0	4	139	Eemian TW2 mesocratic I	TRUE	29	0.04	0	21	320	21749	455	0	15879	41472	45.01999671	7.674236492	0	92.32576351	212	341	57377	21625	51	123	8987	70394	-1702989036
4	TRUE	TRUE	0	4	139	Eemian TW2 mesocratic I	TRUE	29	0.04	0	21	307	21843	438	0	15773	41501	45.619603	8.927173062	0	91.07282694	344	358	57300	21553	184	132	8924	70315	1728687843
5	TRUE	TRUE	0	4	139	Eemian TW2 mesocratic I	TRUE	29	0.04	0	21	287	21164	493	0	16110	41788	44.36101927	7.361002349	0	92.63899765	173	324	57924	21134	42	34	9080	70399	-417052123
3	TRUE	TRUE	0	4	139	Eemian TW2 mesocratic I	TRUE	29	0.04	0	21	281	21068	663	0	15897	41927	44.76248042	8.770555991	0	91.22944401	230	444	57850	21031	38	156	9229	70132	-2021531094
2	TRUE	TRUE	0	4	139	Eemian TW2 mesocratic I	TRUE	29	0.04	0	21	293	21420	555	0	15893	41687	45.28451091	8.927173062	0	91.07282694	224	458	57606	21267	93	89	9036	70337	-591294612
1	TRUE	TRUE	0	4	139	Eemian TW2 mesocratic I	TRUE	29	0.04	0	21	321	21758	462	0	15871	41464	45.01413873	7.830853563	0	92.16914644	212	341	57361	21641	50	98	8994	70413	-1702989036
5	TRUE	TRUE	0	4	139	Eemian TW2 mesocratic I	TRUE	29	0.04	0	21	288	21184	487	0	16114	41770	44.36226549	7.361002349	0	92.63899765	183	315	57910	21147	48	24	9080	70403	-417052123
4	TRUE	TRUE	0	4	139	Eemian TW2 mesocratic I	TRUE	29	0.04	0	21	308	21900	396	0	15821	41438	45.59818501	8.927173062	0	91.07282694	322	388	57285	21560	178	190	8877	70310	1728687843
3	TRUE	TRUE	0	4	139	Eemian TW2 mesocratic I	TRUE	29	0.04	0	21	282	21090	622	0	15911	41932	44.75749078	8.770555991	0	91.22944401	228	412	57869	21046	32	161	9229	70133	-2021531094
2	TRUE	TRUE	0	4	139	Eemian TW2 mesocratic I	TRUE	29	0.04	0	21	294	21459	542	0	15869	41685	45.26549655	8.927173062	0	91.07282694	217	463	57580	21295	83	102	9035	70335	-591294612
1	TRUE	TRUE	0	4	139	Eemian TW2 mesocratic I	TRUE	29	0.04	0	21	322	21770	378	0	15862	41545	45.00841169	7.830853563	0	92.16914644	210	258	57433	21654	49	102	8998	70406	-1702989036
5	TRUE	TRUE	0	4	139	Eemian TW2 mesocratic I	TRUE	29	0.04	0	21	289	21226	488	0	16099	41742	44.41925899	7.517619421	0	92.48238058	189	322	57867	21177	52	16	9072	70415	-417052123
2	TRUE	TRUE	0	4	139	Eemian TW2 mesocratic I	TRUE	29	0.04	0	21	295	21420	590	0	15865	41680	45.24710431	8.848864526	0	91.15113547	215	463	57571	21306	78	102	9042	70333	-591294612
3	TRUE	TRUE	0	4	139	Eemian TW2 mesocratic I	TRUE	29	0.04	0	21	283	21114	621	0	15892	41928	44.75270919	8.770555991	0	91.22944401	229	412	57846	21068	31	126	9234	70164	-2021531094
1	TRUE	TRUE	0	4	139	Eemian TW2 mesocratic I	TRUE	29	0.04	0	21	323	21741	422	0	15854	41538	45.00287746	7.830853563	0	92.16914644	209	256	57418	21672	46	99	9014	70396	-1702989036
4	TRUE	TRUE	0	4	139	Eemian TW2 mesocratic I	TRUE	29	0.04	0	21	309	21858	451	0	15819	41427	45.57734026	8.927173062	0	91.07282694	321	400	57272	21562	178	209	8859	70309	1728687843
2	TRUE	TRUE	0	4	139	Eemian TW2 mesocratic I	TRUE	29	0.04	0	21	296	21437	594	0	15855	41669	45.29347007	8.848864526	0	91.15113547	216	463	57550	21326	74	102	9048	70331	-591294612
3	TRUE	TRUE	0	4	139	Eemian TW2 mesocratic I	TRUE	29	0.04	0	21	284	21132	621	0	15876	41926	44.80733169	8.848864526	0	91.15113547	230	398	57828	21099	29	28	9243	70255	-2021531094
1	TRUE	TRUE	0	4	139	Eemian TW2 mesocratic I	TRUE	29	0.04	0	21	324	21724	449	0	15855	41527	44.99753143	7.830853563	0	92.16914644	205	256	57408	21686	43	93	9033	70386	-1702989036
5	TRUE	TRUE	0	4	139	Eemian TW2 mesocratic I	TRUE	29	0.04	0	21	290	21256	487	0	16089	41723	44.47538921	7.595927956	0	92.40407204	194	322	57838	21201	56	9	9072	70418	-417052123
2	TRUE	TRUE	0	4	139	Eemian TW2 mesocratic I	TRUE	29	0.04	0	21	297	21467	597	0	15823	41668	45.27440153	8.770555991	0	91.22944401	212	475	57517	21351	71	114	9048	70322	-591294612
4	TRUE	TRUE	0	4	139	Eemian TW2 mesocratic I	TRUE	29	0.04	0	21	310	21746	570	0	15811	41428	45.55696378	9.083790133	0	90.91620987	320	398	57265	21572	178	201	8863	70313	1728687843
3	TRUE	TRUE	0	4	139	Eemian TW2 mesocratic I	TRUE	29	0.04	0	21	285	21150	617	0	15863	41925	44.801752	8.848864526	0	91.15113547	228	398	57814	21115	32	28	9245	70250	-2021531094
1	TRUE	TRUE	0	4	139	Eemian TW2 mesocratic I	TRUE	29	0.04	0	21	325	21725	447	0	15852	41531	44.99236907	7.830853563	0	92.16914644	203	250	57409	21693	41	91	9037	70386	-1702989036
2	TRUE	TRUE	0	4	139	Eemian TW2 mesocratic I	TRUE	29	0.04	0	21	298	21444	635	0	15813	41663	45.25595904	8.770555991	0	91.22944401	212	474	57502	21367	48	92	9051	70364	-591294612
3	TRUE	TRUE	0	4	139	Eemian TW2 mesocratic I	TRUE	29	0.04	0	21	286	21278	583	0	15882	41812	44.79639009	8.848864526	0	91.15113547	222	485	57720	21128	33	141	9132	70249	-2021531094
1	TRUE	TRUE	0	4	139	Eemian TW2 mesocratic I	TRUE	29	0.04	0	21	326	21729	448	0	15850	41528	44.98738596	7.830853563	0	92.16914644	201	250	57404	21700	39	46	9038	70432	-1702989036
5	TRUE	TRUE	0	4	139	Eemian TW2 mesocratic I	TRUE	29	0.04	0	21	291	21290	487	0	16080	41698	44.47380905	7.595927956	0	92.40407204	204	322	57804	21225	69	8	9065	70413	-417052123
4	TRUE	TRUE	0	4	139	Eemian TW2 mesocratic I	TRUE	29	0.04	0	21	311	21747	565	0	15809	41434	45.53712662	9.083790133	0	90.91620987	318	389	57269	21579	168	201	8877	70309	1728687843
2	TRUE	TRUE	0	4	139	Eemian TW2 mesocratic I	TRUE	29	0.04	0	21	299	21465	641	0	15810	41639	45.23812506	8.770555991	0	91.22944401	219	492	57475	21369	50	110	9042	70353	-591294612
3	TRUE	TRUE	0	4	139	Eemian TW2 mesocratic I	TRUE	29	0.04	0	21	287	21300	585	0	15863	41807	44.7912408	8.848864526	0	91.15113547	218	498	57696	21143	29	139	9129	70258	-2021531094
1	TRUE	TRUE	0	4	139	Eemian TW2 mesocratic I	TRUE	29	0.04	0	21	327	21734	454	0	15847	41520	44.98257779	7.830853563	0	92.16914644	200	250	57393	21712	38	18	9048	70451	-1702989036
2	TRUE	TRUE	0	4	139	Eemian TW2 mesocratic I	TRUE	29	0.04	0	21	300	21471	596	0	15854	41634	45.22088254	8.770555991	0	91.22944401	219	427	57514	21395	50	105	9048	70352	-591294612
5	TRUE	TRUE	0	4	139	Eemian TW2 mesocratic I	TRUE	29	0.04	0	21	292	21337	343	0	16061	41814	44.53057683	7.674236492	0	92.32576351	205	191	57901	21258	72	20	9059	70404	-417052123
4	TRUE	TRUE	0	4	139	Eemian TW2 mesocratic I	TRUE	29	0.04	0	21	312	21744	571	0	15806	41434	45.57469051	9.162098669	0	90.83790133	310	389	57266	21590	162	143	8874	70376	1728687843
1	TRUE	TRUE	0	4	139	Eemian TW2 mesocratic I	TRUE	29	0.04	0	21	328	21754	449	0	15842	41510	44.97794031	7.830853563	0	92.16914644	201	251	57378	21725	38	19	9054	70444	-1702989036
3	TRUE	TRUE	0	4	139	Eemian TW2 mesocratic I	TRUE	29	0.04	0	21	288	21314	581	0	15859	41801	44.78629911	8.848864526	0	91.15113547	216	497	57686	21156	30	139	9140	70246	-2021531094
2	TRUE	TRUE	0	4	139	Eemian TW2 mesocratic I	TRUE	29	0.04	0	21	301	21501	524	0	15929	41601	45.2042149	8.692247455	0	91.30775255	220	372	57556	21407	44	98	9046	70367	-591294612
5	TRUE	TRUE	0	4	139	Eemian TW2 mesocratic I	TRUE	29	0.04	0	21	293	21367	333	0	16047	41808	44.52800227	7.674236492	0	92.32576351	197	197	57881	21280	73	29	9051	70402	-417052123
1	TRUE	TRUE	0	4	139	Eemian TW2 mesocratic I	TRUE	29	0.04	0	21	329	21763	451	0	15841	41500	44.9734694	7.830853563	0	92.16914644	205	251	57367	21732	40	19	9055	70441	-1702989036
3	TRUE	TRUE	0	4	139	Eemian TW2 mesocratic I	TRUE	29	0.04	0	21	289	21345	579	0	15851	41780	44.78152656	8.927173062	0	91.07282694	206	502	57657	21190	28	144	9145	70238	-2021531094
4	TRUE	TRUE	0	4	139	Eemian TW2 mesocratic I	TRUE	29	0.04	0	21	313	21804	622	0	15742	41387	45.55458787	9.162098669	0	90.83790133	311	490	57155	21599	41	244	8790	70480	1728687843
2	TRUE	TRUE	0	4	139	Eemian TW2 mesocratic I	TRUE	29	0.04	0	21	302	21512	522	0	15926	41595	45.188106	8.692247455	0	91.30775255	223	372	57547	21413	44	98	9051	70362	-591294612
5	TRUE	TRUE	0	4	139	Eemian TW2 mesocratic I	TRUE	29	0.04	0	21	294	21395	320	0	16047	41793	44.52567208	7.674236492	0	92.32576351	198	184	57866	21307	73	29	9053	70400	-417052123
1	TRUE	TRUE	0	4	139	Eemian TW2 mesocratic I	TRUE	29	0.04	0	21	330	21824	422	0	15810	41499	44.96916101	7.830853563	0	92.16914644	207	266	57335	21747	46	52	9021	70436	-1702989036
3	TRUE	TRUE	0	4	139	Eemian TW2 mesocratic I	TRUE	29	0.04	0	21	290	21369	579	0	15837	41770	44.7769269	8.927173062	0	91.07282694	201	503	57633	21218	21	145	9155	70234	-2021531094
2	TRUE	TRUE	0	4	139	Eemian TW2 mesocratic I	TRUE	29	0.04	0	21	303	21560	505	0	15928	41562	45.17254015	8.692247455	0	91.30775255	225	380	57516	21434	42	107	9041	70365	-591294612
4	TRUE	TRUE	0	4	139	Eemian TW2 mesocratic I	TRUE	29	0.04	0	21	314	21819	605	0	15748	41383	45.53502378	9.162098669	0	90.83790133	312	474	57157	21612	40	245	8809	70461	1728687843
1	TRUE	TRUE	0	4	139	Eemian TW2 mesocratic I	TRUE	29	0.04	0	21	331	21850	418	0	15800	41487	44.96501119	7.830853563	0	92.16914644	206	272	57313	21764	47	58	9032	70418	-1702989036
3	TRUE	TRUE	0	4	139	Eemian TW2 mesocratic I	TRUE	29	0.04	0	21	291	21408	576	0	15816	41755	44.83077687	9.005481597	0	90.9945184	197	518	57597	21243	27	158	9144	70226	-2021531094
2	TRUE	TRUE	0	4	139	Eemian TW2 mesocratic I	TRUE	29	0.04	0	21	304	21569	512	0	15916	41558	45.15750208	8.692247455	0	91.30775255	221	386	57500	21448	42	100	9040	70373	-591294612
5	TRUE	TRUE	0	4	139	Eemian TW2 mesocratic I	TRUE	29	0.04	0	21	295	21417	324	0	16029	41785	44.58264301	7.752545027	0	92.24745497	198	200	57840	21317	77	45	9045	70388	-417052123
4	TRUE	TRUE	0	4	139	Eemian TW2 mesocratic I	TRUE	29	0.04	0	21	315	21790	659	0	15736	41370	45.51598524	9.162098669	0	90.83790133	308	473	57132	21642	35	236	8842	70442	1728687843
1	TRUE	TRUE	0	4	139	Eemian TW2 mesocratic I	TRUE	29	0.04	0	21	332	21875	415	0	15796	41469	44.96101606	7.830853563	0	92.16914644	209	272	57291	21783	54	54	9054	70393	-1702989036
3	TRUE	TRUE	0	4	139	Eemian TW2 mesocratic I	TRUE	29	0.04	0	21	292	21438	577	0	15797	41743	44.8253479	9.005481597	0	90.9945184	199	517	57566	21273	29	152	9150	70224	-2021531094
2	TRUE	TRUE	0	4	139	Eemian TW2 mesocratic I	TRUE	29	0.04	0	21	305	21599	513	0	15896	41547	45.14297694	8.692247455	0	91.30775255	227	386	57469	21473	52	100	9034	70369	-591294612
5	TRUE	TRUE	0	4	139	Eemian TW2 mesocratic I	TRUE	29	0.04	0	21	296	21437	333	0	16014	41771	44.57915644	7.752545027	0	92.24745497	196	211	57811	21337	74	56	9045	70380	-417052123
1	TRUE	TRUE	0	4	139	Eemian TW2 mesocratic I	TRUE	29	0.04	0	21	333	21884	389	0	15814	41468	44.95717185	7.752545027	0	92.24745497	209	248	57308	21790	56	54	9077	70368	-1702989036
2	TRUE	TRUE	0	4	139	Eemian TW2 mesocratic I	TRUE	29	0.04	0	21	306	21590	518	0	15899	41548	45.12895028	8.692247455	0	91.30775255	219	377	57473	21486	50	103	9043	70359	-591294612
4	TRUE	TRUE	0	4	139	Eemian TW2 mesocratic I	TRUE	29	0.04	0	21	316	21780	674	0	15734	41367	45.4974596	9.083790133	0	90.91620987	306	473	57127	21649	39	180	8851	70485	1728687843
3	TRUE	TRUE	0	4	139	Eemian TW2 mesocratic I	TRUE	29	0.04	0	21	293	21355	625	0	15838	41737	44.82012846	8.222396241	0	91.77760376	193	467	57601	21294	37	152	9151	70215	-2021531094
5	TRUE	TRUE	0	4	139	Eemian TW2 mesocratic I	TRUE	29	0.04	0	21	297	21491	339	0	15986	41739	44.6320888	7.830853563	0	92.16914644	208	234	57751	21362	84	80	9017	70374	-417052123
1	TRUE	TRUE	0	4	139	Eemian TW2 mesocratic I	TRUE	29	0.04	0	21	334	21907	389	0	15812	41447	44.95347486	7.752545027	0	92.24745497	214	248	57285	21808	63	54	9103	70335	-1702989036
2	TRUE	TRUE	0	4	139	Eemian TW2 mesocratic I	TRUE	29	0.04	0	21	307	21609	498	0	15902	41546	45.11540805	8.692247455	0	91.30775255	219	358	57474	21504	53	91	9065	70346	-591294612
4	TRUE	TRUE	0	4	139	Eemian TW2 mesocratic I	TRUE	29	0.04	0	21	317	21793	674	0	15727	41361	45.47943449	9.083790133	0	90.91620987	309	472	57114	21660	42	180	8869	70464	1728687843
1	TRUE	TRUE	0	4	139	Eemian TW2 mesocratic I	TRUE	29	0.04	0	21	335	21908	364	0	15809	41474	44.94992147	7.752545027	0	92.24745497	181	247	57309	21818	61	54	9142	70298	-1702989036
5	TRUE	TRUE	0	4	139	Eemian TW2 mesocratic I	TRUE	29	0.04	0	21	298	21534	351	0	15963	41707	44.69258281	7.909162099	0	92.0908379	207	274	57696	21378	75	121	8980	70379	-417052123
3	TRUE	TRUE	0	4	139	Eemian TW2 mesocratic I	TRUE	29	0.04	0	21	294	21377	637	0	15818	41723	44.81511359	8.222396241	0	91.77760376	197	469	57567	21322	40	150	9155	70210	-2021531094
2	TRUE	TRUE	0	4	139	Eemian TW2 mesocratic I	TRUE	29	0.04	0	21	308	21585	529	0	15900	41541	45.10233658	8.692247455	0	91.30775255	219	358	57467	21511	53	86	9065	70351	-591294612
5	TRUE	TRUE	0	4	139	Eemian TW2 mesocratic I	TRUE	29	0.04	0	21	299	21526	350	0	15963	41716	44.74865238	7.987470634	0	92.01252937	208	262	57705	21380	75	114	8982	70384	-417052123
1	TRUE	TRUE	0	4	139	Eemian TW2 mesocratic I	TRUE	29	0.04	0	21	336	21912	365	0	15809	41469	44.94650815	7.752545027	0	92.24745497	182	242	57304	21827	61	54	9162	70278	-1702989036
2	TRUE	TRUE	0	4	139	Eemian TW2 mesocratic I	TRUE	29	0.04	0	21	309	21595	522	0	15894	41544	45.08972257	8.692247455	0	91.30775255	218	360	57464	21513	53	75	9076	70351	-591294612
3	TRUE	TRUE	0	4	139	Eemian TW2 mesocratic I	TRUE	29	0.04	0	21	295	21390	568	0	15881	41716	44.81029843	8.222396241	0	91.77760376	200	399	57623	21333	41	150	9169	70195	-2021531094
4	TRUE	TRUE	0	4	139	Eemian TW2 mesocratic I	TRUE	29	0.04	0	21	318	21802	668	0	15724	41361	45.5206319	9.162098669	0	90.83790133	305	473	57111	21666	42	123	8879	70511	1728687843
5	TRUE	TRUE	0	4	139	Eemian TW2 mesocratic I	TRUE	29	0.04	0	21	300	21542	360	0	15956	41697	44.80759704	8.06577917	0	91.93422083	210	262	57679	21404	72	113	8984	70386	-417052123
1	TRUE	TRUE	0	4	139	Eemian TW2 mesocratic I	TRUE	29	0.04	0	21	337	21888	408	0	15804	41455	44.94323144	7.752545027	0	92.24745497	181	242	57285	21847	62	55	9179	70259	-1702989036
2	TRUE	TRUE	0	4	139	Eemian TW2 mesocratic I	TRUE	29	0.04	0	21	310	21624	540	0	15845	41546	45.07746198	8.848864526	0	91.15113547	213	402	57417	21523	51	123	9047	70334	-591294612
3	TRUE	TRUE	0	4	139	Eemian TW2 mesocratic I	TRUE	29	0.04	0	21	296	21412	562	0	15869	41712	44.80567823	8.222396241	0	91.77760376	200	395	57607	21353	45	36	9171	70303	-2021531094
4	TRUE	TRUE	0	4	139	Eemian TW2 mesocratic I	TRUE	29	0.04	0	21	319	21815	662	0	15716	41362	45.56068363	9.240407204	0	90.7595928	302	471	57104	21678	42	104	8881	70528	1728687843
5	TRUE	TRUE	0	4	139	Eemian TW2 mesocratic I	TRUE	29	0.04	0	21	301	21560	356	0	15958	41681	44.80003597	8.06577917	0	91.93422083	208	267	57665	21415	57	125	8979	70394	-417052123
2	TRUE	TRUE	0	4	139	Eemian TW2 mesocratic I	TRUE	29	0.04	0	21	311	21632	515	0	15841	41567	45.06562676	8.770555991	0	91.22944401	200	391	57434	21530	55	95	9052	70353	-591294612
1	TRUE	TRUE	0	4	139	Eemian TW2 mesocratic I	TRUE	29	0.04	0	21	338	21889	416	0	15801	41449	44.94008795	7.752545027	0	92.24745497	183	242	57276	21854	57	54	9184	70260	-1702989036
3	TRUE	TRUE	0	4	139	Eemian TW2 mesocratic I	TRUE	29	0.04	0	21	297	21441	558	0	15850	41706	44.80124833	8.222396241	0	91.77760376	201	394	57582	21378	49	23	9178	70305	-2021531094
4	TRUE	TRUE	0	4	139	Eemian TW2 mesocratic I	TRUE	29	0.04	0	21	320	21720	764	0	15713	41358	45.54167935	9.162098669	0	90.83790133	299	471	57097	21688	39	104	8894	70518	1728687843
5	TRUE	TRUE	0	4	139	Eemian TW2 mesocratic I	TRUE	29	0.04	0	21	302	21550	365	0	15962	41678	44.79281698	8.06577917	0	91.93422083	204	264	57666	21421	54	118	8972	70411	-417052123
2	TRUE	TRUE	0	4	139	Eemian TW2 mesocratic I	TRUE	29	0.04	0	21	312	21641	523	0	15835	41556	45.11768206	8.848864526	0	91.15113547	206	391	57417	21541	57	96	9051	70351	-591294612
1	TRUE	TRUE	0	4	139	Eemian TW2 mesocratic I	TRUE	29	0.04	0	21	339	21898	413	0	15794	41450	44.93707439	7.752545027	0	92.24745497	179	239	57270	21867	54	54	9201	70246	-1702989036
3	TRUE	TRUE	0	4	139	Eemian TW2 mesocratic I	TRUE	29	0.04	0	21	298	21444	573	0	15839	41699	44.79700418	8.222396241	0	91.77760376	203	392	57564	21396	52	23	9179	70301	-2021531094
5	TRUE	TRUE	0	4	139	Eemian TW2 mesocratic I	TRUE	29	0.04	0	21	303	21565	367	0	15959	41664	44.78592986	8.06577917	0	91.93422083	206	257	57649	21443	56	109	8973	70417	-417052123
2	TRUE	TRUE	0	4	139	Eemian TW2 mesocratic I	TRUE	29	0.04	0	21	313	21651	492	0	15830	41582	45.10482527	8.770555991	0	91.22944401	205	362	57438	21550	59	69	9065	70362	-591294612
1	TRUE	TRUE	0	4	139	Eemian TW2 mesocratic I	TRUE	29	0.04	0	21	340	21902	410	0	15792	41451	44.93418752	7.752545027	0	92.24745497	172	239	57269	21875	44	16	9218	70277	-1702989036
4	TRUE	TRUE	0	4	139	Eemian TW2 mesocratic I	TRUE	29	0.04	0	21	321	21730	741	0	15708	41376	45.52314351	9.31871574	0	90.68128426	279	464	57110	21702	41	104	8907	70503	1728687843
3	TRUE	TRUE	0	4	139	Eemian TW2 mesocratic I	TRUE	29	0.04	0	21	299	21448	569	0	15839	41699	44.79294132	8.222396241	0	91.77760376	197	396	57564	21398	54	22	9188	70291	-2021531094
5	TRUE	TRUE	0	4	139	Eemian TW2 mesocratic I	TRUE	29	0.04	0	21	304	21543	404	0	15948	41660	44.77936468	7.987470634	0	92.01252937	208	257	57634	21456	54	109	8979	70413	-417052123
2	TRUE	TRUE	0	4	139	Eemian TW2 mesocratic I	TRUE	29	0.04	0	21	314	21680	487	0	15806	41582	45.09241929	8.692247455	0	91.30775255	199	381	57414	21561	60	82	9066	70347	-591294612
1	TRUE	TRUE	0	4	139	Eemian TW2 mesocratic I	TRUE	29	0.04	0	21	341	21917	411	0	15784	41443	44.93142417	7.752545027	0	92.24745497	175	235	57253	21892	46	10	9225	70274	-1702989036
4	TRUE	TRUE	0	4	139	Eemian TW2 mesocratic I	TRUE	29	0.04	0	21	322	21763	732	0	15699	41361	45.50503376	9.31871574	0	90.68128426	290	465	57086	21714	58	108	8894	70495	1728687843
2	TRUE	TRUE	0	4	139	Eemian TW2 mesocratic I	TRUE	29	0.04	0	21	315	21709	482	0	15794	41570	45.08045129	8.692247455	0	91.30775255	194	381	57390	21590	50	82	9070	70353	-591294612
5	TRUE	TRUE	0	4	139	Eemian TW2 mesocratic I	TRUE	29	0.04	0	21	305	21529	441	0	15938	41647	44.7731118	7.987470634	0	92.01252937	204	259	57611	21481	49	95	8977	70434	-417052123
1	TRUE	TRUE	0	4	139	Eemian TW2 mesocratic I	TRUE	29	0.04	0	21	342	21970	405	0	15755	41425	44.92878126	7.752545027	0	92.24745497	179	255	57206	21915	44	34	9215	70262	-1702989036
3	TRUE	TRUE	0	4	139	Eemian TW2 mesocratic I	TRUE	29	0.04	0	21	300	21468	577	0	15830	41680	44.78905537	8.222396241	0	91.77760376	200	395	57536	21424	61	21	9199	70274	-2021531094
2	TRUE	TRUE	0	4	139	Eemian TW2 mesocratic I	TRUE	29	0.04	0	21	316	21731	464	0	15791	41569	45.06890878	8.613938919	0	91.38606108	185	386	57386	21598	49	108	9046	70352	-591294612
5	TRUE	TRUE	0	4	139	Eemian TW2 mesocratic I	TRUE	29	0.04	0	21	306	21566	446	0	15911	41632	44.76716182	7.987470634	0	92.01252937	206	282	57569	21498	50	107	8965	70433	-417052123
1	TRUE	TRUE	0	4	139	Eemian TW2 mesocratic I	TRUE	29	0.04	0	21	343	22012	402	0	15732	41409	44.92620511	8.144087706	0	91.85591229	196	255	57167	21937	62	34	9199	70260	-1702989036
4	TRUE	TRUE	0	4	139	Eemian TW2 mesocratic I	TRUE	29	0.04	0	21	323	21788	724	0	15689	41354	45.5468122	9.397024276	0	90.60297572	294	462	57069	21730	57	15	8892	70591	1728687843
2	TRUE	TRUE	0	4	139	Eemian TW2 mesocratic I	TRUE	29	0.04	0	21	317	21701	509	0	15784	41561	45.0577796	8.613938919	0	91.38606108	186	387	57371	21611	50	109	9050	70346	-591294612
5	TRUE	TRUE	0	4	139	Eemian TW2 mesocratic I	TRUE	29	0.04	0	21	307	21580	438	0	15898	41639	44.76150562	7.987470634	0	92.01252937	197	280	57563	21515	38	83	8972	70462	-417052123
3	TRUE	TRUE	0	4	139	Eemian TW2 mesocratic I	TRUE	29	0.04	0	21	301	21477	575	0	15831	41672	44.78534207	8.222396241	0	91.77760376	200	391	57529	21435	59	8	9206	70282	-2021531094
1	TRUE	TRUE	0	4	139	Eemian TW2 mesocratic I	TRUE	29	0.04	0	21	344	22028	397	0	15722	41408	44.92358109	8.06577917	0	91.93422083	198	250	57156	21951	61	34	9201	70259	-1702989036
4	TRUE	TRUE	0	4	139	Eemian TW2 mesocratic I	TRUE	29	0.04	0	21	324	21795	720	0	15686	41354	45.52844939	9.397024276	0	90.60297572	292	453	57066	21744	53	13	8900	70589	1728687843
2	TRUE	TRUE	0	4	139	Eemian TW2 mesocratic I	TRUE	29	0.04	0	21	318	21700	485	0	15785	41585	45.10267129	8.613938919	0	91.38606108	182	360	57396	21617	50	109	9056	70340	-591294612
5	TRUE	TRUE	0	4	139	Eemian TW2 mesocratic I	TRUE	29	0.04	0	21	308	21586	446	0	15897	41626	44.75613433	7.987470634	0	92.01252937	197	287	57549	21522	41	49	8988	70477	-417052123
1	TRUE	TRUE	0	4	139	Eemian TW2 mesocratic I	TRUE	29	0.04	0	21	345	22045	395	0	15713	41402	44.92107017	8.06577917	0	91.93422083	195	250	57141	21969	63	34	9217	70241	-1702989036
3	TRUE	TRUE	0	4	139	Eemian TW2 mesocratic I	TRUE	29	0.04	0	21	302	21485	572	0	15826	41672	44.78179723	8.222396241	0	91.77760376	198	392	57524	21441	61	9	9214	70271	-2021531094
2	TRUE	TRUE	0	4	139	Eemian TW2 mesocratic I	TRUE	29	0.04	0	21	319	21721	489	0	15762	41583	45.09093889	8.613938919	0	91.38606108	184	370	57371	21630	50	112	9047	70346	-591294612
5	TRUE	TRUE	0	4	139	Eemian TW2 mesocratic I	TRUE	29	0.04	0	21	309	21591	435	0	15894	41635	44.75103931	7.987470634	0	92.01252937	200	276	57555	21524	40	53	9000	70462	-417052123
1	TRUE	TRUE	0	4	139	Eemian TW2 mesocratic I	TRUE	29	0.04	0	21	346	22088	349	0	15703	41415	44.91866951	8.06577917	0	91.93422083	193	225	57144	21993	64	54	9215	70222	-1702989036
4	TRUE	TRUE	0	4	139	Eemian TW2 mesocratic I	TRUE	29	0.04	0	21	325	21803	721	0	15682	41349	45.56762375	9.475332811	0	90.52466719	293	454	57057	21751	55	14	8925	70561	1728687843
2	TRUE	TRUE	0	4	139	Eemian TW2 mesocratic I	TRUE	29	0.04	0	21	320	21727	437	0	15813	41578	45.07962032	7.674236492	0	92.32576351	181	317	57417	21640	50	64	9056	70385	-591294612
5	TRUE	TRUE	0	4	139	Eemian TW2 mesocratic I	TRUE	29	0.04	0	21	310	21604	370	0	15948	41633	44.74612107	8.144087706	0	91.85591229	200	214	57607	21534	39	58	9005	70453	-417052123
1	TRUE	TRUE	0	4	139	Eemian TW2 mesocratic I	TRUE	29	0.04	0	21	347	22112	340	0	15690	41413	44.91637633	8.06577917	0	91.93422083	196	231	57129	21999	67	65	9212	70211	-1702989036
3	TRUE	TRUE	0	4	139	Eemian TW2 mesocratic I	TRUE	29	0.04	0	21	303	21515	528	0	15813	41699	44.77841677	8.144087706	0	91.85591229	195	369	57528	21463	51	21	9224	70259	-2021531094
2	TRUE	TRUE	0	4	139	Eemian TW2 mesocratic I	TRUE	29	0.04	0	21	321	21737	450	0	15805	41563	45.12638136	7.909162099	0	92.0908379	178	327	57394	21656	49	72	9047	70387	-591294612
4	TRUE	TRUE	0	4	139	Eemian TW2 mesocratic I	TRUE	29	0.04	0	21	326	21811	717	0	15679	41348	45.54909141	9.475332811	0	90.52466719	289	454	57053	21759	53	14	8935	70553	1728687843
5	TRUE	TRUE	0	4	139	Eemian TW2 mesocratic I	TRUE	29	0.04	0	21	311	21613	370	0	15944	41628	44.74145599	8.144087706	0	91.85591229	200	217	57598	21540	42	49	9018	70446	-417052123
1	TRUE	TRUE	0	4	139	Eemian TW2 mesocratic I	TRUE	29	0.04	0	21	348	22137	311	0	15700	41407	44.91418794	8.06577917	0	91.93422083	198	214	57133	22010	80	68	9204	70203	-1702989036
2	TRUE	TRUE	0	4	139	Eemian TW2 mesocratic I	TRUE	29	0.04	0	21	322	21751	437	0	15809	41558	45.2347143	8.06577917	0	91.93422083	175	318	57393	21669	43	71	9046	70395	-591294612
3	TRUE	TRUE	0	4	139	Eemian TW2 mesocratic I	TRUE	29	0.04	0	21	304	21533	467	0	15865	41690	44.83228741	7.517619421	0	92.48238058	143	363	57571	21478	50	22	9233	70250	-2021531094
5	TRUE	TRUE	0	4	139	Eemian TW2 mesocratic I	TRUE	29	0.04	0	21	312	21626	371	0	15937	41621	44.79886186	8.222396241	0	91.77760376	203	217	57584	21551	46	44	9032	70433	-417052123
1	TRUE	TRUE	0	4	139	Eemian TW2 mesocratic I	TRUE	29	0.04	0	21	349	22127	307	0	15714	41407	44.96697377	8.144087706	0	91.85591229	193	188	57147	22027	78	69	9219	70189	-1702989036
4	TRUE	TRUE	0	4	139	Eemian TW2 mesocratic I	TRUE	29	0.04	0	21	327	21824	715	0	15677	41339	45.53104139	9.475332811	0	90.52466719	288	454	57042	21771	49	14	8944	70548	1728687843
2	TRUE	TRUE	0	4	139	Eemian TW2 mesocratic I	TRUE	29	0.04	0	21	323	21754	435	0	15808	41558	45.28134267	8.144087706	0	91.85591229	173	302	57392	21688	40	82	9040	70393	-591294612
1	TRUE	TRUE	0	4	139	Eemian TW2 mesocratic I	TRUE	29	0.04	0	21	350	22115	297	0	15735	41408	44.963902	8.144087706	0	91.85591229	182	168	57169	22036	79	69	9222	70185	-1702989036
4	TRUE	TRUE	0	4	139	Eemian TW2 mesocratic I	TRUE	29	0.04	0	21	328	21860	709	0	15654	41332	45.51346236	9.475332811	0	90.52466719	287	474	57012	21782	54	33	8933	70535	1728687843
3	TRUE	TRUE	0	4	139	Eemian TW2 mesocratic I	TRUE	29	0.04	0	21	305	21552	469	0	15857	41677	44.82803632	7.517619421	0	92.48238058	142	364	57550	21499	48	23	9232	70252	-2021531094
2	TRUE	TRUE	0	4	139	Eemian TW2 mesocratic I	TRUE	29	0.04	0	21	324	21787	441	0	15786	41541	45.32742979	8.222396241	0	91.77760376	195	305	57353	21702	59	66	9037	70393	-591294612
5	TRUE	TRUE	0	4	139	Eemian TW2 mesocratic I	TRUE	29	0.04	0	21	313	21612	394	0	15929	41620	44.79352152	8.144087706	0	91.85591229	202	218	57575	21560	42	45	9047	70421	-417052123
1	TRUE	TRUE	0	4	139	Eemian TW2 mesocratic I	TRUE	29	0.04	0	21	351	22113	299	0	15735	41408	44.96094869	8.144087706	0	91.85591229	182	167	57169	22037	77	69	9225	70184	-1702989036
3	TRUE	TRUE	0	4	139	Eemian TW2 mesocratic I	TRUE	29	0.04	0	21	306	21693	466	0	15842	41554	44.82396253	7.517619421	0	92.48238058	147	480	57412	21516	52	142	9109	70252	-2021531094
4	TRUE	TRUE	0	4	139	Eemian TW2 mesocratic I	TRUE	29	0.04	0	21	329	21845	729	0	15651	41330	45.49634326	9.397024276	0	90.60297572	287	474	57007	21787	54	33	8946	70522	1728687843
2	TRUE	TRUE	0	4	139	Eemian TW2 mesocratic I	TRUE	29	0.04	0	21	325	21812	437	0	15769	41537	45.3108902	8.222396241	0	91.77760376	190	324	57332	21709	56	87	9021	70391	-591294612
1	TRUE	TRUE	0	4	139	Eemian TW2 mesocratic I	TRUE	29	0.04	0	21	352	22127	302	0	15725	41401	44.95811094	8.144087706	0	91.85591229	188	167	57152	22048	76	45	9222	70212	-1702989036
3	TRUE	TRUE	0	4	139	Eemian TW2 mesocratic I	TRUE	29	0.04	0	21	307	21707	463	0	15826	41559	44.82006177	7.517619421	0	92.48238058	146	474	57401	21534	50	142	9115	70248	-2021531094
5	TRUE	TRUE	0	4	139	Eemian TW2 mesocratic I	TRUE	29	0.04	0	21	314	21626	392	0	15925	41612	44.78844066	8.144087706	0	91.85591229	201	218	57563	21573	42	45	9070	70398	-417052123
2	TRUE	TRUE	0	4	139	Eemian TW2 mesocratic I	TRUE	29	0.04	0	21	326	21813	452	0	15757	41533	45.36008157	8.222396241	0	91.77760376	188	334	57316	21717	57	68	9011	70419	-591294612
4	TRUE	TRUE	0	4	139	Eemian TW2 mesocratic I	TRUE	29	0.04	0	21	330	21850	700	0	15673	41332	45.47967329	9.31871574	0	90.68128426	284	438	57031	21802	54	34	8960	70507	1728687843
1	TRUE	TRUE	0	4	139	Eemian TW2 mesocratic I	TRUE	29	0.04	0	21	353	22120	315	0	15725	41395	44.95538593	8.144087706	0	91.85591229	183	166	57146	22060	58	45	9227	70225	-1702989036
3	TRUE	TRUE	0	4	139	Eemian TW2 mesocratic I	TRUE	29	0.04	0	21	308	21713	467	0	15824	41551	44.81632986	7.517619421	0	92.48238058	149	474	57391	21541	49	142	9141	70223	-2021531094
2	TRUE	TRUE	0	4	139	Eemian TW2 mesocratic I	TRUE	29	0.04	0	21	327	21847	449	0	15745	41514	45.34271099	8.222396241	0	91.77760376	190	351	57285	21729	58	84	8993	70420	-591294612
1	TRUE	TRUE	0	4	139	Eemian TW2 mesocratic I	TRUE	29	0.04	0	21	354	22126	310	0	15732	41387	44.95277087	8.144087706	0	91.85591229	185	153	57145	22072	55	54	9237	70209	-1702989036
5	TRUE	TRUE	0	4	139	Eemian TW2 mesocratic I	TRUE	29	0.04	0	21	315	21676	377	0	15916	41586	44.78361157	8.144087706	0	91.85591229	186	241	57528	21600	52	66	9057	70380	-417052123
2	TRUE	TRUE	0	4	139	Eemian TW2 mesocratic I	TRUE	29	0.04	0	21	328	21844	462	0	15742	41507	45.32588596	8.222396241	0	91.77760376	187	351	57275	21742	56	84	8999	70416	-591294612
3	TRUE	TRUE	0	4	139	Eemian TW2 mesocratic I	TRUE	29	0.04	0	21	309	21717	438	0	15853	41547	44.81276271	7.517619421	0	92.48238058	146	450	57416	21543	52	142	9150	70211	-2021531094
4	TRUE	TRUE	0	4	139	Eemian TW2 mesocratic I	TRUE	29	0.04	0	21	331	21871	693	0	15664	41327	45.46344189	9.240407204	0	90.7595928	281	438	57017	21819	56	34	8961	70504	1728687843
1	TRUE	TRUE	0	4	139	Eemian TW2 mesocratic I	TRUE	29	0.04	0	21	355	22123	328	0	15728	41376	44.95026306	8.144087706	0	91.85591229	188	153	57130	22084	57	54	9245	70199	-1702989036
2	TRUE	TRUE	0	4	139	Eemian TW2 mesocratic I	TRUE	29	0.04	0	21	329	21850	441	0	15739	41525	45.30959148	8.222396241	0	91.77760376	184	332	57290	21749	52	72	9005	70426	-591294612
3	TRUE	TRUE	0	4	139	Eemian TW2 mesocratic I	TRUE	29	0.04	0	21	310	21720	448	0	15845	41542	44.86651357	7.752545027	0	92.24745497	147	442	57413	21553	49	146	9158	70202	-2021531094
4	TRUE	TRUE	0	4	139	Eemian TW2 mesocratic I	TRUE	29	0.04	0	21	332	21888	692	0	15661	41314	45.44763876	9.162098669	0	90.83790133	280	438	57001	21836	42	30	8967	70516	1728687843
1	TRUE	TRUE	0	4	139	Eemian TW2 mesocratic I	TRUE	29	0.04	0	21	356	22168	324	0	15727	41336	44.94785984	8.144087706	0	91.85591229	214	154	57089	22098	84	38	9221	70212	-1702989036
5	TRUE	TRUE	0	4	139	Eemian TW2 mesocratic I	TRUE	29	0.04	0	21	316	21687	380	0	15913	41575	44.77902675	8.144087706	0	91.85591229	192	241	57514	21608	61	43	9073	70378	-417052123
2	TRUE	TRUE	0	4	139	Eemian TW2 mesocratic I	TRUE	29	0.04	0	21	330	21865	449	0	15723	41518	45.29381301	8.222396241	0	91.77760376	182	342	57267	21764	54	82	9009	70410	-591294612
3	TRUE	TRUE	0	4	139	Eemian TW2 mesocratic I	TRUE	29	0.04	0	21	311	21723	456	0	15843	41533	44.86197828	7.752545027	0	92.24745497	151	442	57402	21560	49	144	9160	70202	-2021531094
1	TRUE	TRUE	0	4	139	Eemian TW2 mesocratic I	TRUE	29	0.04	0	21	357	22186	322	0	15719	41328	44.94555862	8.144087706	0	91.85591229	216	153	57073	22113	82	26	9223	70224	-1702989036
2	TRUE	TRUE	0	4	139	Eemian TW2 mesocratic I	TRUE	29	0.04	0	21	331	21862	420	0	15734	41539	45.27853634	8.222396241	0	91.77760376	163	312	57299	21781	53	72	9015	70415	-591294612
4	TRUE	TRUE	0	4	139	Eemian TW2 mesocratic I	TRUE	29	0.04	0	21	333	21904	557	0	15663	41431	45.43225383	9.162098669	0	90.83790133	155	437	57120	21843	39	31	8975	70510	1728687843
3	TRUE	TRUE	0	4	139	Eemian TW2 mesocratic I	TRUE	29	0.04	0	21	312	21754	437	0	15831	41533	44.85762133	7.752545027	0	92.24745497	153	441	57390	21571	47	163	9148	70197	-2021531094
5	TRUE	TRUE	0	4	139	Eemian TW2 mesocratic I	TRUE	29	0.04	0	21	317	21701	384	0	15902	41568	44.77467889	8.144087706	0	91.85591229	196	242	57496	21621	68	44	9087	70356	-417052123
1	TRUE	TRUE	0	4	139	Eemian TW2 mesocratic I	TRUE	29	0.04	0	21	358	22212	316	0	15711	41316	44.94335686	8.144087706	0	91.85591229	213	153	57053	22136	70	25	9226	70234	-1702989036
2	TRUE	TRUE	0	4	139	Eemian TW2 mesocratic I	TRUE	29	0.04	0	21	332	21867	433	0	15727	41528	45.32608206	8.300704777	0	91.69929522	160	314	57281	21800	54	74	9020	70407	-591294612
4	TRUE	TRUE	0	4	139	Eemian TW2 mesocratic I	TRUE	29	0.04	0	21	334	21932	535	0	15676	41412	45.41727726	9.083790133	0	90.91620987	152	429	57114	21860	43	41	8968	70503	1728687843
3	TRUE	TRUE	0	4	139	Eemian TW2 mesocratic I	TRUE	29	0.04	0	21	313	21640	561	0	15820	41534	44.90967803	7.830853563	0	92.16914644	150	448	57380	21577	47	168	9152	70188	-2021531094
1	TRUE	TRUE	0	4	139	Eemian TW2 mesocratic I	TRUE	29	0.04	0	21	359	22230	314	0	15705	41306	44.94125209	8.144087706	0	91.85591229	210	153	57037	22155	72	24	9237	70222	-1702989036
2	TRUE	TRUE	0	4	139	Eemian TW2 mesocratic I	TRUE	29	0.04	0	21	333	21871	409	0	15727	41548	45.30991997	8.300704777	0	91.69929522	161	286	57301	21807	56	67	9025	70407	-591294612
5	TRUE	TRUE	0	4	139	Eemian TW2 mesocratic I	TRUE	29	0.04	0	21	318	21705	376	0	15905	41569	44.77056089	8.144087706	0	91.85591229	186	242	57500	21627	63	42	9103	70347	-417052123
4	TRUE	TRUE	0	4	139	Eemian TW2 mesocratic I	TRUE	29	0.04	0	21	335	21923	553	0	15672	41407	45.40269944	9.083790133	0	90.91620987	147	431	57105	21872	42	44	8975	70494	1728687843
1	TRUE	TRUE	0	4	139	Eemian TW2 mesocratic I	TRUE	29	0.04	0	21	360	22247	276	0	15712	41320	44.93924187	8.144087706	0	91.85591229	204	130	57058	22163	73	35	9232	70215	-1702989036
2	TRUE	TRUE	0	4	139	Eemian TW2 mesocratic I	TRUE	29	0.04	0	21	334	21870	391	0	15760	41534	45.29427416	8.300704777	0	91.69929522	163	248	57320	21824	38	65	9035	70417	-591294612
3	TRUE	TRUE	0	4	139	Eemian TW2 mesocratic I	TRUE	29	0.04	0	21	314	21673	547	0	15810	41525	44.90451385	7.752545027	0	92.24745497	152	452	57361	21590	47	183	9150	70175	-2021531094
4	TRUE	TRUE	0	4	139	Eemian TW2 mesocratic I	TRUE	29	0.04	0	21	336	21953	520	0	15687	41395	45.38851098	9.083790133	0	90.91620987	151	415	57108	21881	44	63	8958	70490	1728687843
1	TRUE	TRUE	0	4	139	Eemian TW2 mesocratic I	TRUE	29	0.04	0	21	361	22317	277	0	15713	41248	44.93732383	8.144087706	0	91.85591229	206	185	56987	22177	77	96	9175	70207	-1702989036
2	TRUE	TRUE	0	4	139	Eemian TW2 mesocratic I	TRUE	29	0.04	0	21	335	21889	390	0	15757	41519	45.2791303	8.300704777	0	91.69929522	168	248	57302	21837	45	44	9038	70428	-591294612
5	TRUE	TRUE	0	4	139	Eemian TW2 mesocratic I	TRUE	29	0.04	0	21	319	21810	365	0	15892	41488	44.76666585	8.06577917	0	91.93422083	185	325	57406	21639	62	132	9017	70344	-417052123
4	TRUE	TRUE	0	4	139	Eemian TW2 mesocratic I	TRUE	29	0.04	0	21	337	21973	502	0	15696	41384	45.37470272	9.005481597	0	90.9945184	145	403	57106	21901	44	63	8964	70484	1728687843
3	TRUE	TRUE	0	4	139	Eemian TW2 mesocratic I	TRUE	29	0.04	0	21	315	21716	548	0	15785	41506	44.89953905	7.752545027	0	92.24745497	152	469	57317	21617	47	200	9139	70169	-2021531094
1	TRUE	TRUE	0	4	139	Eemian TW2 mesocratic I	TRUE	29	0.04	0	21	362	22326	273	0	15706	41250	44.93549567	8.144087706	0	91.85591229	199	185	56982	22189	73	96	9185	70201	-1702989036
2	TRUE	TRUE	0	4	139	Eemian TW2 mesocratic I	TRUE	29	0.04	0	21	336	21903	390	0	15757	41505	45.32558987	8.379013312	0	91.62098669	173	248	57288	21846	51	34	9041	70429	-591294612
4	TRUE	TRUE	0	4	139	Eemian TW2 mesocratic I	TRUE	29	0.04	0	21	338	21977	443	0	15696	41439	45.36126569	9.005481597	0	90.9945184	144	342	57161	21908	37	44	8976	70498	1728687843
1	TRUE	TRUE	0	4	139	Eemian TW2 mesocratic I	TRUE	29	0.04	0	21	363	22328	299	0	15702	41226	44.99412948	8.222396241	0	91.77760376	200	196	56954	22205	73	112	9189	70181	-1702989036
2	TRUE	TRUE	0	4	139	Eemian TW2 mesocratic I	TRUE	29	0.04	0	21	337	21917	385	0	15763	41490	45.37767709	8.457321848	0	91.54267815	174	236	57279	21866	51	18	9038	70448	-591294612
5	TRUE	TRUE	0	4	139	Eemian TW2 mesocratic I	TRUE	29	0.04	0	21	320	21823	358	0	15889	41485	44.76298703	7.987470634	0	92.01252937	181	325	57400	21649	64	127	9023	70341	-417052123
3	TRUE	TRUE	0	4	139	Eemian TW2 mesocratic I	TRUE	29	0.04	0	21	316	21771	440	0	15734	41610	44.89474912	7.752545027	0	92.24745497	152	408	57370	21625	39	134	9117	70265	-2021531094
1	TRUE	TRUE	0	4	139	Eemian TW2 mesocratic I	TRUE	29	0.04	0	21	364	22340	296	0	15693	41226	44.99123478	8.300704777	0	91.69929522	201	196	56945	22213	78	103	9192	70182	-1702989036
4	TRUE	TRUE	0	4	139	Eemian TW2 mesocratic I	TRUE	29	0.04	0	21	339	21986	408	0	15704	41457	45.34819114	9.005481597	0	90.9945184	141	305	57187	21922	34	44	8992	70485	1728687843
2	TRUE	TRUE	0	4	139	Eemian TW2 mesocratic I	TRUE	29	0.04	0	21	338	21924	389	0	15760	41482	45.41869216	8.535630384	0	91.46436962	177	237	57268	21873	55	19	9037	70444	-591294612
3	TRUE	TRUE	0	4	139	Eemian TW2 mesocratic I	TRUE	29	0.04	0	21	317	21781	342	0	15829	41603	44.8901397	7.752545027	0	92.24745497	151	308	57458	21638	39	136	9127	70253	-2021531094
1	TRUE	TRUE	0	4	139	Eemian TW2 mesocratic I	TRUE	29	0.04	0	21	365	22353	296	0	15690	41216	44.98841866	8.300704777	0	91.69929522	203	192	56932	22228	78	103	9197	70177	-1702989036
5	TRUE	TRUE	0	4	139	Eemian TW2 mesocratic I	TRUE	29	0.04	0	21	321	21842	339	0	15890	41484	44.75948227	8.144087706	0	91.85591229	175	315	57400	21665	67	124	9059	70305	-417052123
2	TRUE	TRUE	0	4	139	Eemian TW2 mesocratic I	TRUE	29	0.04	0	21	339	21936	391	0	15750	41478	45.40049844	8.535630384	0	91.46436962	177	237	57254	21887	57	19	9045	70434	-591294612
3	TRUE	TRUE	0	4	139	Eemian TW2 mesocratic I	TRUE	29	0.04	0	21	318	21822	344	0	15815	41574	44.88570648	7.752545027	0	92.24745497	191	308	57415	21641	76	136	9097	70246	-2021531094
4	TRUE	TRUE	0	4	139	Eemian TW2 mesocratic I	TRUE	29	0.04	0	21	340	21987	415	0	15702	41451	45.33547052	9.005481597	0	90.9945184	141	305	57179	21930	36	43	8994	70482	1728687843
1	TRUE	TRUE	0	4	139	Eemian TW2 mesocratic I	TRUE	29	0.04	0	21	366	22400	298	0	15682	41175	46.37946648	9.945184025	0	90.05481597	209	224	56883	22239	56	131	9181	70187	-1702989036
2	TRUE	TRUE	0	4	139	Eemian TW2 mesocratic I	TRUE	29	0.04	0	21	340	21945	384	0	15758	41468	45.38287483	8.535630384	0	91.46436962	182	226	57252	21895	60	12	9047	70436	-591294612
4	TRUE	TRUE	0	4	139	Eemian TW2 mesocratic I	TRUE	29	0.04	0	21	341	21996	429	0	15694	41436	45.32309548	9.005481597	0	90.9945184	147	305	57156	21947	38	43	9014	70460	1728687843
3	TRUE	TRUE	0	4	139	Eemian TW2 mesocratic I	TRUE	29	0.04	0	21	319	21816	362	0	15802	41575	44.88144526	7.752545027	0	92.24745497	196	303	57403	21653	77	132	9098	70248	-2021531094
5	TRUE	TRUE	0	4	139	Eemian TW2 mesocratic I	TRUE	29	0.04	0	21	322	21846	357	0	15882	41470	44.7561149	8.06577917	0	91.93422083	196	303	57378	21678	87	124	9059	70285	-417052123
1	TRUE	TRUE	0	4	139	Eemian TW2 mesocratic I	TRUE	29	0.04	0	21	367	22425	307	0	15648	41175	46.39285425	10.02349256	0	89.97650744	209	251	56849	22246	55	159	9158	70183	-1702989036
2	TRUE	TRUE	0	4	139	Eemian TW2 mesocratic I	TRUE	29	0.04	0	21	341	21964	377	0	15756	41458	45.4215525	8.613938919	0	91.38606108	180	223	57240	21912	60	14	9060	70421	-591294612
4	TRUE	TRUE	0	4	139	Eemian TW2 mesocratic I	TRUE	29	0.04	0	21	342	22038	434	0	15670	41413	45.31105787	8.927173062	0	91.07282694	155	321	57109	21970	43	59	9010	70443	1728687843
1	TRUE	TRUE	0	4	139	Eemian TW2 mesocratic I	TRUE	29	0.04	0	21	368	22376	371	0	15640	41168	46.35080935	10.02349256	0	89.97650744	212	254	56834	22255	58	160	9157	70180	-1702989036
2	TRUE	TRUE	0	4	139	Eemian TW2 mesocratic I	TRUE	29	0.04	0	21	342	21983	372	0	15750	41450	45.40391165	8.535630384	0	91.46436962	173	222	57226	21934	59	12	9073	70411	-591294612
3	TRUE	TRUE	0	4	139	Eemian TW2 mesocratic I	TRUE	29	0.04	0	21	320	21820	362	0	15807	41566	44.87735192	7.752545027	0	92.24745497	198	295	57399	21663	76	129	9125	70225	-2021531094
5	TRUE	TRUE	0	4	139	Eemian TW2 mesocratic I	TRUE	29	0.04	0	21	323	21854	357	0	15880	41464	44.75294533	8.06577917	0	91.93422083	193	295	57370	21697	86	123	9091	70255	-417052123
4	TRUE	TRUE	0	4	139	Eemian TW2 mesocratic I	TRUE	29	0.04	0	21	343	22071	406	0	15642	41436	45.29929904	9.397024276	0	90.60297572	155	306	57104	21990	46	81	8989	70439	1728687843
1	TRUE	TRUE	0	4	139	Eemian TW2 mesocratic I	TRUE	29	0.04	0	21	369	22393	368	0	15635	41159	46.3099793	10.02349256	0	89.97650744	215	254	56820	22266	61	160	9177	70157	-1702989036
2	TRUE	TRUE	0	4	139	Eemian TW2 mesocratic I	TRUE	29	0.04	0	21	343	22029	374	0	15731	41421	45.44209137	9.083790133	0	90.91620987	176	245	57178	21956	63	31	9062	70399	-591294612
5	TRUE	TRUE	0	4	139	Eemian TW2 mesocratic I	TRUE	29	0.04	0	21	324	21877	362	0	15866	41450	44.74996755	8.06577917	0	91.93422083	196	306	57342	21711	90	135	9086	70244	-417052123
3	TRUE	TRUE	0	4	139	Eemian TW2 mesocratic I	TRUE	29	0.04	0	21	321	21821	379	0	15794	41561	44.87338682	7.830853563	0	92.16914644	194	301	57381	21679	74	135	9137	70209	-2021531094
4	TRUE	TRUE	0	4	139	Eemian TW2 mesocratic I	TRUE	29	0.04	0	21	344	22086	404	0	15635	41430	45.28769954	9.397024276	0	90.60297572	154	306	57091	22004	46	71	9002	70436	1728687843
1	TRUE	TRUE	0	4	139	Eemian TW2 mesocratic I	TRUE	29	0.04	0	21	370	22391	388	0	15627	41149	46.27030982	10.18010963	0	89.81989037	222	254	56802	22277	66	149	9181	70159	-1702989036
2	TRUE	TRUE	0	4	139	Eemian TW2 mesocratic I	TRUE	29	0.04	0	21	344	22038	377	0	15722	41418	45.42422184	9.083790133	0	90.91620987	174	245	57166	21970	61	30	9106	70358	-591294612
1	TRUE	TRUE	0	4	139	Eemian TW2 mesocratic I	TRUE	29	0.04	0	21	371	22400	392	0	15619	41144	46.23176067	10.18010963	0	89.81989037	222	253	56789	22291	62	88	9187	70218	-1702989036
2	TRUE	TRUE	0	4	139	Eemian TW2 mesocratic I	TRUE	29	0.04	0	21	345	22055	381	0	15712	41407	45.40689165	9.083790133	0	90.91620987	177	245	57145	21988	59	30	9123	70343	-591294612
3	TRUE	TRUE	0	4	139	Eemian TW2 mesocratic I	TRUE	29	0.04	0	21	322	21824	397	0	15778	41556	44.86951568	7.830853563	0	92.16914644	196	307	57360	21692	75	121	9128	70231	-2021531094
5	TRUE	TRUE	0	4	139	Eemian TW2 mesocratic I	TRUE	29	0.04	0	21	325	21882	361	0	15861	41451	44.7471757	7.987470634	0	92.01252937	195	305	57338	21717	82	112	9098	70263	-417052123
4	TRUE	TRUE	0	4	139	Eemian TW2 mesocratic I	TRUE	29	0.04	0	21	345	22106	344	0	15686	41419	45.27641562	8.379013312	0	91.62098669	155	248	57131	22021	48	67	9007	70433	1728687843
1	TRUE	TRUE	0	4	139	Eemian TW2 mesocratic I	TRUE	29	0.04	0	21	372	22418	391	0	15614	41132	46.19432732	10.18010963	0	89.81989037	223	254	56772	22306	67	89	9197	70202	-1702989036
2	TRUE	TRUE	0	4	139	Eemian TW2 mesocratic I	TRUE	29	0.04	0	21	346	22076	381	0	15701	41397	45.39008611	9.083790133	0	90.91620987	177	243	57124	22011	52	32	9150	70321	-591294612
3	TRUE	TRUE	0	4	139	Eemian TW2 mesocratic I	TRUE	29	0.04	0	21	323	21827	441	0	15758	41529	44.9233367	7.909162099	0	92.0908379	190	341	57313	21711	78	148	9099	70230	-2021531094
4	TRUE	TRUE	0	4	139	Eemian TW2 mesocratic I	TRUE	29	0.04	0	21	346	22135	339	0	15674	41407	45.26543983	8.379013312	0	91.62098669	153	251	57107	22044	46	51	9028	70430	1728687843
1	TRUE	TRUE	0	4	139	Eemian TW2 mesocratic I	TRUE	29	0.04	0	21	373	22391	396	0	15639	41129	46.15797846	10.18010963	0	89.81989037	218	228	56794	22315	66	74	9227	70188	-1702989036
2	TRUE	TRUE	0	4	139	Eemian TW2 mesocratic I	TRUE	29	0.04	0	21	347	22077	381	0	15704	41393	45.37379095	9.083790133	0	90.91620987	176	239	57123	22017	50	31	9155	70319	-591294612
5	TRUE	TRUE	0	4	139	Eemian TW2 mesocratic I	TRUE	29	0.04	0	21	326	21794	452	0	15858	41451	44.7445641	7.987470634	0	92.01252937	195	300	57335	21725	72	112	9113	70258	-417052123
3	TRUE	TRUE	0	4	139	Eemian TW2 mesocratic I	TRUE	29	0.04	0	21	324	21858	440	0	15743	41514	44.97547484	7.987470634	0	92.01252937	208	339	57283	21725	95	130	9086	70244	-2021531094
1	TRUE	TRUE	0	4	139	Eemian TW2 mesocratic I	TRUE	29	0.04	0	21	374	22405	422	0	15633	41095	46.18130228	10.25841817	0	89.74158183	219	260	56754	22322	64	106	9216	70169	-1702989036
2	TRUE	TRUE	0	4	139	Eemian TW2 mesocratic I	TRUE	29	0.04	0	21	348	22084	374	0	15709	41388	45.4193989	9.083790133	0	90.91620987	165	239	57123	22028	49	30	9165	70311	-591294612
3	TRUE	TRUE	0	4	139	Eemian TW2 mesocratic I	TRUE	29	0.04	0	21	325	21827	480	0	15738	41510	44.96980363	7.987470634	0	92.01252937	210	339	57274	21732	96	112	9092	70255	-2021531094
4	TRUE	TRUE	0	4	139	Eemian TW2 mesocratic I	TRUE	29	0.04	0	21	347	22146	335	0	15671	41403	45.2547649	8.379013312	0	91.62098669	151	254	57100	22050	48	55	9042	70410	1728687843
5	TRUE	TRUE	0	4	139	Eemian TW2 mesocratic I	TRUE	29	0.04	0	21	327	21802	426	0	15855	41472	44.74212719	7.909162099	0	92.0908379	182	283	57353	21737	65	111	9121	70258	-417052123
1	TRUE	TRUE	0	4	139	Eemian TW2 mesocratic I	TRUE	29	0.04	0	21	375	22472	430	0	15587	41066	46.20587212	10.3367267	0	89.6632733	222	315	56679	22339	65	161	9174	70155	-1702989036
2	TRUE	TRUE	0	4	139	Eemian TW2 mesocratic I	TRUE	29	0.04	0	21	349	22159	369	0	15645	41382	45.46209227	9.162098669	0	90.83790133	168	290	57053	22044	53	84	9139	70279	-591294612
3	TRUE	TRUE	0	4	139	Eemian TW2 mesocratic I	TRUE	29	0.04	0	21	326	21837	485	0	15730	41503	44.96432313	7.987470634	0	92.01252937	216	340	57259	21740	100	60	9101	70294	-2021531094
4	TRUE	TRUE	0	4	139	Eemian TW2 mesocratic I	TRUE	29	0.04	0	21	348	22172	329	0	15655	41399	45.24438372	8.300704777	0	91.69929522	150	265	57080	22060	50	74	9035	70396	1728687843
1	TRUE	TRUE	0	4	139	Eemian TW2 mesocratic I	TRUE	29	0.04	0	21	376	22473	415	0	15587	41080	46.17018587	10.3367267	0	89.6632733	225	295	56693	22342	62	129	9179	70185	-1702989036
2	TRUE	TRUE	0	4	139	Eemian TW2 mesocratic I	TRUE	29	0.04	0	21	350	22138	398	0	15640	41379	45.44421765	9.162098669	0	90.83790133	167	290	57045	22053	48	81	9149	70277	-591294612
5	TRUE	TRUE	0	4	139	Eemian TW2 mesocratic I	TRUE	29	0.04	0	21	328	21830	403	0	15834	41488	44.7398596	7.830853563	0	92.16914644	182	275	57348	21750	68	125	9105	70257	-417052123
3	TRUE	TRUE	0	4	139	Eemian TW2 mesocratic I	TRUE	29	0.04	0	21	327	21874	480	0	15705	41496	44.95902889	7.987470634	0	92.01252937	217	359	57227	21752	104	80	9095	70276	-2021531094
4	TRUE	TRUE	0	4	139	Eemian TW2 mesocratic I	TRUE	29	0.04	0	21	349	22166	296	0	15698	41395	45.23428936	8.222396241	0	91.77760376	149	209	57119	22078	52	74	9049	70380	1728687843
1	TRUE	TRUE	0	4	139	Eemian TW2 mesocratic I	TRUE	29	0.04	0	21	377	22476	417	0	15585	41077	46.13551694	10.3367267	0	89.6632733	225	295	56688	22347	64	101	9201	70189	-1702989036
2	TRUE	TRUE	0	4	139	Eemian TW2 mesocratic I	TRUE	29	0.04	0	21	351	22146	383	0	15640	41386	45.48838915	9.162098669	0	90.83790133	169	280	57052	22054	52	79	9161	70263	-591294612
4	TRUE	TRUE	0	4	139	Eemian TW2 mesocratic I	TRUE	29	0.04	0	21	350	22142	330	0	15691	41392	45.22447503	8.222396241	0	91.77760376	150	209	57109	22087	51	74	9050	70380	1728687843
3	TRUE	TRUE	0	4	139	Eemian TW2 mesocratic I	TRUE	29	0.04	0	21	328	21893	480	0	15702	41480	44.95391657	7.987470634	0	92.01252937	213	369	57208	21765	66	90	9089	70310	-2021531094
5	TRUE	TRUE	0	4	139	Eemian TW2 mesocratic I	TRUE	29	0.04	0	21	329	21826	422	0	15823	41484	45.13669832	8.300704777	0	91.69929522	184	282	57333	21756	72	38	9109	70336	-417052123
1	TRUE	TRUE	0	4	139	Eemian TW2 mesocratic I	TRUE	29	0.04	0	21	378	22496	412	0	15573	41074	46.10183714	10.3367267	0	89.6632733	220	305	56673	22357	58	110	9197	70190	-1702989036
2	TRUE	TRUE	0	4	139	Eemian TW2 mesocratic I	TRUE	29	0.04	0	21	352	22156	372	0	15643	41384	45.52667923	9.083790133	0	90.91620987	166	271	57053	22065	52	79	9206	70218	-591294612
4	TRUE	TRUE	0	4	139	Eemian TW2 mesocratic I	TRUE	29	0.04	0	21	351	22140	331	0	15691	41393	45.2149341	8.222396241	0	91.77760376	148	209	57110	22088	46	74	9073	70362	1728687843
3	TRUE	TRUE	0	4	139	Eemian TW2 mesocratic I	TRUE	29	0.04	0	21	329	21891	487	0	15698	41479	44.94898191	7.987470634	0	92.01252937	212	368	57203	21772	62	90	9093	70310	-2021531094
2	TRUE	TRUE	0	4	139	Eemian TW2 mesocratic I	TRUE	29	0.04	0	21	353	22170	315	0	15681	41389	45.56281031	9.083790133	0	90.91620987	166	216	57096	22077	46	58	9225	70226	-591294612
1	TRUE	TRUE	0	4	139	Eemian TW2 mesocratic I	TRUE	29	0.04	0	21	379	22503	418	0	15563	41071	46.06911908	10.3367267	0	89.6632733	223	308	56660	22364	55	113	9204	70183	-1702989036
5	TRUE	TRUE	0	4	139	Eemian TW2 mesocratic I	TRUE	29	0.04	0	21	330	21846	419	0	15815	41475	45.12638332	8.222396241	0	91.77760376	186	282	57316	21771	72	38	9130	70315	-417052123
4	TRUE	TRUE	0	4	139	Eemian TW2 mesocratic I	TRUE	29	0.04	0	21	352	22209	316	0	15628	41402	45.20566011	8.222396241	0	91.77760376	132	269	57056	22098	40	118	9031	70366	1728687843
3	TRUE	TRUE	0	4	139	Eemian TW2 mesocratic I	TRUE	29	0.04	0	21	330	21868	512	0	15704	41471	44.94422075	7.987470634	0	92.01252937	212	355	57201	21787	61	89	9093	70312	-2021531094
2	TRUE	TRUE	0	4	139	Eemian TW2 mesocratic I	TRUE	29	0.04	0	21	354	22214	311	0	15645	41385	45.54207575	9.005481597	0	90.9945184	165	245	57056	22089	49	89	9200	70217	-591294612
1	TRUE	TRUE	0	4	139	Eemian TW2 mesocratic I	TRUE	29	0.04	0	21	380	22515	422	0	15552	41066	46.03733612	10.3367267	0	89.6632733	224	308	56644	22379	49	113	9203	70190	-1702989036
4	TRUE	TRUE	0	4	139	Eemian TW2 mesocratic I	TRUE	29	0.04	0	21	353	22221	307	0	15623	41404	45.19664672	8.144087706	0	91.85591229	131	261	57053	22110	40	87	9054	70374	1728687843
3	TRUE	TRUE	0	4	139	Eemian TW2 mesocratic I	TRUE	29	0.04	0	21	331	21864	528	0	15695	41468	44.93962902	7.987470634	0	92.01252937	208	354	57189	21804	60	83	9097	70315	-2021531094
5	TRUE	TRUE	0	4	139	Eemian TW2 mesocratic I	TRUE	29	0.04	0	21	331	21847	425	0	15806	41477	45.17588028	8.300704777	0	91.69929522	188	270	57309	21788	69	38	9137	70311	-417052123
2	TRUE	TRUE	0	4	139	Eemian TW2 mesocratic I	TRUE	29	0.04	0	21	355	22226	311	0	15643	41375	45.5790215	9.083790133	0	90.91620987	169	241	57044	22101	48	89	9205	70213	-591294612
1	TRUE	TRUE	0	4	139	Eemian TW2 mesocratic I	TRUE	29	0.04	0	21	381	22494	458	0	15545	41058	46.06254674	10.41503524	0	89.58496476	224	314	56629	22388	48	119	9232	70156	-1702989036
4	TRUE	TRUE	0	4	139	Eemian TW2 mesocratic I	TRUE	29	0.04	0	21	354	22284	316	0	15560	41395	45.18788776	8.144087706	0	91.85591229	135	317	56981	22122	40	143	9019	70353	1728687843
3	TRUE	TRUE	0	4	139	Eemian TW2 mesocratic I	TRUE	29	0.04	0	21	332	21888	529	0	15687	41451	44.99121346	8.06577917	0	91.93422083	211	357	57164	21823	61	80	9099	70315	-2021531094
2	TRUE	TRUE	0	4	139	Eemian TW2 mesocratic I	TRUE	29	0.04	0	21	356	22180	372	0	15637	41366	45.55784946	9.005481597	0	90.9945184	169	242	57029	22115	49	88	9241	70177	-591294612
1	TRUE	TRUE	0	4	139	Eemian TW2 mesocratic I	TRUE	29	0.04	0	21	382	22441	514	0	15542	41058	46.03144474	10.41503524	0	89.58496476	223	314	56626	22392	45	118	9233	70159	-1702989036
5	TRUE	TRUE	0	4	139	Eemian TW2 mesocratic I	TRUE	29	0.04	0	21	332	21871	417	0	15804	41463	45.16459566	8.300704777	0	91.69929522	189	267	57293	21806	47	44	9146	70318	-417052123
4	TRUE	TRUE	0	4	139	Eemian TW2 mesocratic I	TRUE	29	0.04	0	21	355	22282	335	0	15558	41380	45.1793772	8.06577917	0	91.93422083	140	317	56964	22134	44	143	9030	70338	1728687843
3	TRUE	TRUE	0	4	139	Eemian TW2 mesocratic I	TRUE	29	0.04	0	21	333	21906	534	0	15665	41450	44.98581391	8.06577917	0	91.93422083	210	374	57141	21830	56	64	9091	70344	-2021531094
1	TRUE	TRUE	0	4	139	Eemian TW2 mesocratic I	TRUE	29	0.04	0	21	383	22442	517	0	15542	41054	46.00122433	10.41503524	0	89.58496476	225	314	56622	22394	46	117	9236	70156	-1702989036
2	TRUE	TRUE	0	4	139	Eemian TW2 mesocratic I	TRUE	29	0.04	0	21	357	22199	343	0	15647	41366	45.59714895	9.083790133	0	90.91620987	175	212	57039	22129	51	88	9247	70169	-591294612
4	TRUE	TRUE	0	4	139	Eemian TW2 mesocratic I	TRUE	29	0.04	0	21	356	22296	277	0	15611	41371	45.17110912	8.06577917	0	91.93422083	137	262	57008	22148	43	140	9042	70330	1728687843
5	TRUE	TRUE	0	4	139	Eemian TW2 mesocratic I	TRUE	29	0.04	0	21	333	21880	411	0	15798	41466	45.15367233	8.300704777	0	91.69929522	184	268	57290	21813	48	46	9162	70299	-417052123
3	TRUE	TRUE	0	4	139	Eemian TW2 mesocratic I	TRUE	29	0.04	0	21	334	21895	541	0	15678	41441	44.98059507	7.987470634	0	92.01252937	207	359	57145	21844	35	67	9092	70361	-2021531094
1	TRUE	TRUE	0	4	139	Eemian TW2 mesocratic I	TRUE	29	0.04	0	21	384	22533	516	0	15536	40970	45.97186126	10.41503524	0	89.58496476	220	398	56532	22405	41	169	9177	70168	-1702989036
2	TRUE	TRUE	0	4	139	Eemian TW2 mesocratic I	TRUE	29	0.04	0	21	358	22228	352	0	15630	41345	45.63307944	9.162098669	0	90.83790133	181	222	57001	22151	54	98	9240	70163	-591294612
4	TRUE	TRUE	0	4	139	Eemian TW2 mesocratic I	TRUE	29	0.04	0	21	357	22314	272	0	15607	41362	45.16307777	8.06577917	0	91.93422083	137	260	56995	22163	44	136	9048	70327	1728687843
3	TRUE	TRUE	0	4	139	Eemian TW2 mesocratic I	TRUE	29	0.04	0	21	335	21944	552	0	15627	41432	44.97555272	7.987470634	0	92.01252937	254	359	57085	21857	81	67	9055	70352	-2021531094
5	TRUE	TRUE	0	4	139	Eemian TW2 mesocratic I	TRUE	29	0.04	0	21	334	21900	409	0	15799	41447	45.20794691	8.379013312	0	91.62098669	184	268	57272	21831	45	34	9192	70284	-417052123
2	TRUE	TRUE	0	4	139	Eemian TW2 mesocratic I	TRUE	29	0.04	0	21	359	22260	328	0	15638	41329	45.66751643	9.240407204	0	90.7595928	186	206	56993	22170	53	53	9240	70209	-591294612
1	TRUE	TRUE	0	4	139	Eemian TW2 mesocratic I	TRUE	29	0.04	0	21	385	22530	502	0	15555	40968	45.94333196	10.41503524	0	89.58496476	221	376	56549	22409	40	116	9198	70201	-1702989036
4	TRUE	TRUE	0	4	139	Eemian TW2 mesocratic I	TRUE	29	0.04	0	21	358	22339	266	0	15598	41352	45.15527753	8.06577917	0	91.93422083	134	260	56976	22185	46	116	9054	70339	1728687843
3	TRUE	TRUE	0	4	139	Eemian TW2 mesocratic I	TRUE	29	0.04	0	21	336	21953	430	0	15632	41540	44.97068275	7.987470634	0	92.01252937	247	244	57198	21866	76	66	9057	70356	-2021531094
2	TRUE	TRUE	0	4	139	Eemian TW2 mesocratic I	TRUE	29	0.04	0	21	360	22274	328	0	15633	41320	45.64529013	9.240407204	0	90.7595928	193	205	56979	22178	62	53	9244	70196	-591294612
1	TRUE	TRUE	0	4	139	Eemian TW2 mesocratic I	TRUE	29	0.04	0	21	386	22539	461	0	15564	40991	45.97306849	10.49334377	0	89.50665623	184	377	56581	22413	42	121	9201	70191	-1702989036
4	TRUE	TRUE	0	4	139	Eemian TW2 mesocratic I	TRUE	29	0.04	0	21	359	22299	327	0	15593	41336	45.14770288	8.06577917	0	91.93422083	137	260	56955	22203	50	116	9070	70319	1728687843
5	TRUE	TRUE	0	4	139	Eemian TW2 mesocratic I	TRUE	29	0.04	0	21	335	21927	429	0	15762	41437	45.19590277	8.379013312	0	91.62098669	186	300	57225	21844	45	66	9175	70269	-417052123
3	TRUE	TRUE	0	4	139	Eemian TW2 mesocratic I	TRUE	29	0.04	0	21	337	22010	426	0	15628	41491	46.70821599	10.02349256	0	89.97650744	243	281	57145	21886	69	83	9024	70379	-2021531094
2	TRUE	TRUE	0	4	139	Eemian TW2 mesocratic I	TRUE	29	0.04	0	21	361	22313	360	0	15574	41308	45.62370751	9.240407204	0	90.7595928	192	263	56908	22192	56	111	9188	70200	-591294612
1	TRUE	TRUE	0	4	139	Eemian TW2 mesocratic I	TRUE	29	0.04	0	21	387	22546	458	0	15563	40988	46.05952628	10.72826938	0	89.27173062	182	377	56577	22419	39	121	9216	70179	-1702989036
4	TRUE	TRUE	0	4	139	Eemian TW2 mesocratic I	TRUE	29	0.04	0	21	360	22304	329	0	15589	41333	45.14034844	8.06577917	0	91.93422083	136	260	56948	22211	49	116	9085	70305	1728687843
5	TRUE	TRUE	0	4	139	Eemian TW2 mesocratic I	TRUE	29	0.04	0	21	336	21926	427	0	15770	41432	45.24611586	8.457321848	0	91.54267815	189	285	57228	21853	48	66	9223	70218	-417052123
3	TRUE	TRUE	0	4	139	Eemian TW2 mesocratic I	TRUE	29	0.04	0	21	338	22049	420	0	15599	41487	46.65404385	10.02349256	0	89.97650744	238	313	57112	21892	67	105	9008	70375	-2021531094
2	TRUE	TRUE	0	4	139	Eemian TW2 mesocratic I	TRUE	29	0.04	0	21	362	22325	347	0	15579	41304	45.60275111	9.162098669	0	90.83790133	191	251	56909	22204	56	111	9197	70191	-591294612
1	TRUE	TRUE	0	4	139	Eemian TW2 mesocratic I	TRUE	29	0.04	0	21	388	22564	462	0	15561	40968	46.15053347	10.88488645	0	89.11511355	182	394	56555	22424	42	126	9234	70153	-1702989036
4	TRUE	TRUE	0	4	139	Eemian TW2 mesocratic I	TRUE	29	0.04	0	21	361	22282	384	0	15573	41316	45.18986317	8.144087706	0	91.85591229	141	274	56915	22225	57	131	9080	70287	1728687843
3	TRUE	TRUE	0	4	139	Eemian TW2 mesocratic I	TRUE	29	0.04	0	21	339	22057	418	0	15594	41486	46.60144725	10.02349256	0	89.97650744	230	313	57106	21906	68	105	9024	70358	-2021531094
2	TRUE	TRUE	0	4	139	Eemian TW2 mesocratic I	TRUE	29	0.04	0	21	363	22340	341	0	15569	41305	45.58240394	9.162098669	0	90.83790133	187	247	56900	22221	54	109	9208	70184	-591294612
1	TRUE	TRUE	0	4	139	Eemian TW2 mesocratic I	TRUE	29	0.04	0	21	389	22568	459	0	15558	40970	46.11961831	10.88488645	0	89.11511355	178	394	56554	22429	40	123	9252	70140	-1702989036
4	TRUE	TRUE	0	4	139	Eemian TW2 mesocratic I	TRUE	29	0.04	0	21	362	22291	388	0	15565	41311	45.18181783	8.144087706	0	91.85591229	142	274	56902	22237	59	71	9081	70344	1728687843
5	TRUE	TRUE	0	4	139	Eemian TW2 mesocratic I	TRUE	29	0.04	0	21	337	21954	420	0	15763	41418	45.2331148	8.457321848	0	91.54267815	190	295	57197	21873	50	76	9238	70191	-417052123
2	TRUE	TRUE	0	4	139	Eemian TW2 mesocratic I	TRUE	29	0.04	0	21	364	22344	344	0	15561	41306	45.56264793	9.240407204	0	90.7595928	186	247	56893	22229	51	78	9212	70214	-591294612
1	TRUE	TRUE	0	4	139	Eemian TW2 mesocratic I	TRUE	29	0.04	0	21	390	22572	448	0	15565	40970	46.08953581	10.88488645	0	89.11511355	178	382	56561	22434	42	123	9265	70125	-1702989036
3	TRUE	TRUE	0	4	139	Eemian TW2 mesocratic I	TRUE	29	0.04	0	21	340	22053	433	0	15588	41481	46.55038205	9.945184025	0	90.05481597	233	314	57095	21913	73	106	9032	70344	-2021531094
4	TRUE	TRUE	0	4	139	Eemian TW2 mesocratic I	TRUE	29	0.04	0	21	363	22314	381	0	15555	41305	45.17399928	8.144087706	0	91.85591229	147	268	56886	22254	61	71	9084	70339	1728687843
5	TRUE	TRUE	0	4	139	Eemian TW2 mesocratic I	TRUE	29	0.04	0	21	338	21958	395	0	15777	41425	45.22052501	8.457321848	0	91.54267815	184	273	57218	21880	48	57	9258	70192	-417052123
2	TRUE	TRUE	0	4	139	Eemian TW2 mesocratic I	TRUE	29	0.04	0	21	365	22350	354	0	15551	41300	45.54343852	9.240407204	0	90.7595928	184	248	56877	22246	52	79	9213	70211	-591294612
1	TRUE	TRUE	0	4	139	Eemian TW2 mesocratic I	TRUE	29	0.04	0	21	391	22499	455	0	15575	41026	46.17562151	11.04150352	0	88.95849648	169	320	56627	22439	47	117	9302	70089	-1702989036
3	TRUE	TRUE	0	4	139	Eemian TW2 mesocratic I	TRUE	29	0.04	0	21	341	22066	432	0	15586	41471	46.50080533	9.945184025	0	90.05481597	231	314	57083	21927	75	106	9045	70329	-2021531094
4	TRUE	TRUE	0	4	139	Eemian TW2 mesocratic I	TRUE	29	0.04	0	21	364	22344	379	0	15525	41307	45.16640066	8.222396241	0	91.77760376	150	285	56858	22262	63	37	9077	70378	1728687843
2	TRUE	TRUE	0	4	139	Eemian TW2 mesocratic I	TRUE	29	0.04	0	21	366	22453	363	0	15544	41195	45.5247903	9.162098669	0	90.83790133	178	355	56765	22257	52	185	9119	70199	-591294612
1	TRUE	TRUE	0	4	139	Eemian TW2 mesocratic I	TRUE	29	0.04	0	21	392	22569	458	0	15573	40955	46.20216358	11.04150352	0	88.95849648	175	378	56554	22448	52	176	9271	70056	-1702989036
4	TRUE	TRUE	0	4	139	Eemian TW2 mesocratic I	TRUE	29	0.04	0	21	365	22361	378	0	15521	41295	45.15898826	8.222396241	0	91.77760376	156	281	56842	22276	62	37	9087	70369	1728687843
5	TRUE	TRUE	0	4	139	Eemian TW2 mesocratic I	TRUE	29	0.04	0	21	339	21981	391	0	15756	41427	45.2083354	8.457321848	0	91.54267815	182	284	57199	21890	43	69	9266	70177	-417052123
3	TRUE	TRUE	0	4	139	Eemian TW2 mesocratic I	TRUE	29	0.04	0	21	342	22042	476	0	15581	41456	46.45267539	9.945184025	0	90.05481597	229	315	57063	21948	70	107	9059	70319	-2021531094
2	TRUE	TRUE	0	4	139	Eemian TW2 mesocratic I	TRUE	29	0.04	0	21	367	22450	349	0	15557	41199	45.50668805	9.083790133	0	90.91620987	158	351	56782	22264	46	185	9130	70194	-591294612
4	TRUE	TRUE	0	4	139	Eemian TW2 mesocratic I	TRUE	29	0.04	0	21	366	22376	379	0	15511	41289	45.15178725	8.222396241	0	91.77760376	159	283	56826	22287	68	39	9116	70332	1728687843
1	TRUE	TRUE	0	4	139	Eemian TW2 mesocratic I	TRUE	29	0.04	0	21	393	22568	449	0	15571	40967	46.17092175	10.96319499	0	89.03680501	174	362	56564	22455	52	176	9279	70048	-1702989036
3	TRUE	TRUE	0	4	139	Eemian TW2 mesocratic I	TRUE	29	0.04	0	21	343	22063	471	0	15576	41445	46.40590101	10.3367267	0	89.6632733	223	315	57047	21970	70	89	9066	70330	-2021531094
5	TRUE	TRUE	0	4	139	Eemian TW2 mesocratic I	TRUE	29	0.04	0	21	340	21985	383	0	15761	41426	45.19653519	8.457321848	0	91.54267815	177	277	57203	21898	37	69	9286	70163	-417052123
2	TRUE	TRUE	0	4	139	Eemian TW2 mesocratic I	TRUE	29	0.04	0	21	368	22403	387	0	15573	41192	45.48911694	9.005481597	0	90.9945184	159	332	56791	22273	45	175	9150	70185	-591294612
4	TRUE	TRUE	0	4	139	Eemian TW2 mesocratic I	TRUE	29	0.04	0	21	367	22386	379	0	15504	41286	45.14479264	8.222396241	0	91.77760376	161	284	56816	22294	66	40	9119	70330	1728687843
1	TRUE	TRUE	0	4	139	Eemian TW2 mesocratic I	TRUE	29	0.04	0	21	394	22579	443	0	15571	40962	46.19609302	11.04150352	0	88.95849648	173	363	56559	22460	58	93	9298	70106	-1702989036
3	TRUE	TRUE	0	4	139	Eemian TW2 mesocratic I	TRUE	29	0.04	0	21	344	22041	505	0	15565	41444	46.36033111	10.3367267	0	89.6632733	222	314	57035	21984	72	86	9081	70316	-2021531094
5	TRUE	TRUE	0	4	139	Eemian TW2 mesocratic I	TRUE	29	0.04	0	21	341	22002	371	0	15768	41414	45.18511387	8.457321848	0	91.54267815	178	264	57198	21915	37	70	9304	70144	-417052123
2	TRUE	TRUE	0	4	139	Eemian TW2 mesocratic I	TRUE	29	0.04	0	21	369	22414	376	0	15577	41188	45.47206257	9.005481597	0	90.9945184	158	322	56791	22284	41	166	9170	70178	-591294612
4	TRUE	TRUE	0	4	139	Eemian TW2 mesocratic I	TRUE	29	0.04	0	21	368	22377	402	0	15502	41274	45.13799957	8.222396241	0	91.77760376	167	283	56802	22303	68	40	9150	70297	1728687843
1	TRUE	TRUE	0	4	139	Eemian TW2 mesocratic I	TRUE	29	0.04	0	21	395	22569	460	0	15566	40960	46.16533843	11.04150352	0	88.95849648	175	363	56552	22465	60	91	9319	70085	-1702989036
3	TRUE	TRUE	0	4	139	Eemian TW2 mesocratic I	TRUE	29	0.04	0	21	345	22036	532	0	15552	41435	46.31609122	10.3367267	0	89.6632733	221	319	57013	22002	27	92	9081	70355	-2021531094
2	TRUE	TRUE	0	4	139	Eemian TW2 mesocratic I	TRUE	29	0.04	0	21	370	22430	357	0	15583	41185	45.57418202	9.31871574	0	90.68128426	151	315	56794	22295	35	167	9188	70165	-591294612
4	TRUE	TRUE	0	4	139	Eemian TW2 mesocratic I	TRUE	29	0.04	0	21	369	22382	408	0	15499	41266	45.13140328	8.222396241	0	91.77760376	168	283	56791	22313	63	40	9178	70274	1728687843
1	TRUE	TRUE	0	4	139	Eemian TW2 mesocratic I	TRUE	29	0.04	0	21	396	22573	422	0	15568	40992	46.13538571	9.397024276	0	90.60297572	169	331	56586	22469	55	86	9338	70076	-1702989036
3	TRUE	TRUE	0	4	139	Eemian TW2 mesocratic I	TRUE	29	0.04	0	21	346	22093	524	0	15533	41405	46.27314409	10.3367267	0	89.6632733	226	339	56964	22026	33	120	9062	70340	-2021531094
5	TRUE	TRUE	0	4	139	Eemian TW2 mesocratic I	TRUE	29	0.04	0	21	342	22000	403	0	15754	41398	45.2857844	8.535630384	0	91.46436962	178	271	57168	21938	37	71	9302	70145	-417052123
2	TRUE	TRUE	0	4	139	Eemian TW2 mesocratic I	TRUE	29	0.04	0	21	371	22446	352	0	15574	41183	45.55520182	9.240407204	0	90.7595928	148	315	56783	22309	34	111	9207	70203	-591294612
4	TRUE	TRUE	0	4	139	Eemian TW2 mesocratic I	TRUE	29	0.04	0	21	370	22399	411	0	15494	41251	45.12497892	8.379013312	0	91.62098669	168	292	56771	22324	65	49	9175	70266	1728687843
1	TRUE	TRUE	0	4	139	Eemian TW2 mesocratic I	TRUE	29	0.04	0	21	397	22581	413	0	15570	40991	46.26795355	9.553641347	0	90.44635865	176	323	56587	22469	63	87	9352	70053	-1702989036
3	TRUE	TRUE	0	4	139	Eemian TW2 mesocratic I	TRUE	29	0.04	0	21	347	22093	529	0	15533	41400	46.2314535	10.3367267	0	89.6632733	225	339	56959	22032	35	81	9061	70378	-2021531094
5	TRUE	TRUE	0	4	139	Eemian TW2 mesocratic I	TRUE	29	0.04	0	21	343	22020	405	0	15746	41384	45.27278523	9.005481597	0	90.9945184	180	271	57146	21958	40	69	9329	70117	-417052123
2	TRUE	TRUE	0	4	139	Eemian TW2 mesocratic I	TRUE	29	0.04	0	21	372	22460	354	0	15569	41172	45.53676917	9.240407204	0	90.7595928	149	315	56767	22324	35	111	9217	70192	-591294612
4	TRUE	TRUE	0	4	139	Eemian TW2 mesocratic I	TRUE	29	0.04	0	21	371	22394	415	0	15506	41240	45.11871484	8.379013312	0	91.62098669	175	272	56772	22336	67	34	9192	70262	1728687843
1	TRUE	TRUE	0	4	139	Eemian TW2 mesocratic I	TRUE	29	0.04	0	21	398	22609	415	0	15543	40988	46.29243529	9.631949883	0	90.36805012	171	350	56557	22477	59	97	9341	70058	-1702989036
3	TRUE	TRUE	0	4	139	Eemian TW2 mesocratic I	TRUE	29	0.04	0	21	348	22116	500	0	15519	41420	46.24910999	10.41503524	0	89.58496476	199	348	56965	22043	38	59	9078	70380	-2021531094
2	TRUE	TRUE	0	4	139	Eemian TW2 mesocratic I	TRUE	29	0.04	0	21	373	22369	431	0	15569	41186	45.51886931	9.162098669	0	90.83790133	145	296	56781	22333	39	115	9252	70149	-591294612
4	TRUE	TRUE	0	4	139	Eemian TW2 mesocratic I	TRUE	29	0.04	0	21	372	22414	413	0	15493	41235	45.11263428	8.379013312	0	91.62098669	172	278	56754	22351	66	42	9202	70245	1728687843
1	TRUE	TRUE	0	4	139	Eemian TW2 mesocratic I	TRUE	29	0.04	0	21	399	22552	474	0	15539	40990	46.26062346	9.631949883	0	90.36805012	166	350	56555	22484	60	97	9349	70049	-1702989036
5	TRUE	TRUE	0	4	139	Eemian TW2 mesocratic I	TRUE	29	0.04	0	21	344	22024	416	0	15735	41380	45.26002726	9.005481597	0	90.9945184	181	261	57141	21972	40	69	9344	70102	-417052123
3	TRUE	TRUE	0	4	139	Eemian TW2 mesocratic I	TRUE	29	0.04	0	21	349	22131	490	0	15518	41416	46.26603205	10.49334377	0	89.50665623	190	344	56960	22061	37	59	9088	70371	-2021531094
2	TRUE	TRUE	0	4	139	Eemian TW2 mesocratic I	TRUE	29	0.04	0	21	374	22381	428	0	15563	41183	45.50148789	9.162098669	0	90.83790133	144	298	56772	22341	39	117	9262	70137	-591294612
4	TRUE	TRUE	0	4	139	Eemian TW2 mesocratic I	TRUE	29	0.04	0	21	373	22416	407	0	15490	41242	45.10673291	8.379013312	0	91.62098669	169	268	56758	22360	60	43	9221	70231	1728687843
1	TRUE	TRUE	0	4	139	Eemian TW2 mesocratic I	TRUE	29	0.04	0	21	400	22553	473	0	15539	40990	46.22961395	9.631949883	0	90.36805012	165	350	56555	22485	61	97	9349	70048	-1702989036
3	TRUE	TRUE	0	4	139	Eemian TW2 mesocratic I	TRUE	29	0.04	0	21	350	22146	488	0	15511	41410	46.22554453	10.49334377	0	89.50665623	194	344	56947	22070	36	59	9091	70369	-2021531094
5	TRUE	TRUE	0	4	139	Eemian TW2 mesocratic I	TRUE	29	0.04	0	21	345	22046	401	0	15728	41380	45.24766345	9.005481597	0	90.9945184	177	254	57134	21990	41	37	9357	70120	-417052123
2	TRUE	TRUE	0	4	139	Eemian TW2 mesocratic I	TRUE	29	0.04	0	21	375	22399	427	0	15565	41164	45.48461092	9.162098669	0	90.83790133	146	296	56755	22358	41	116	9263	70135	-591294612
4	TRUE	TRUE	0	4	139	Eemian TW2 mesocratic I	TRUE	29	0.04	0	21	374	22423	409	0	15484	41239	45.10100646	8.379013312	0	91.62098669	170	268	56749	22368	58	21	9233	70243	1728687843
1	TRUE	TRUE	0	4	139	Eemian TW2 mesocratic I	TRUE	29	0.04	0	21	401	22560	478	0	15532	40985	46.25942239	9.710258418	0	90.28974158	171	353	56543	22488	61	102	9359	70033	-1702989036
3	TRUE	TRUE	0	4	139	Eemian TW2 mesocratic I	TRUE	29	0.04	0	21	351	22148	487	0	15511	41409	46.18622718	10.49334377	0	89.50665623	195	343	56946	22071	36	60	9096	70363	-2021531094
2	TRUE	TRUE	0	4	139	Eemian TW2 mesocratic I	TRUE	29	0.04	0	21	376	22426	430	0	15563	41136	45.46822482	9.162098669	0	90.83790133	150	319	56725	22361	44	32	9241	70238	-591294612
4	TRUE	TRUE	0	4	139	Eemian TW2 mesocratic I	TRUE	29	0.04	0	21	375	22451	411	0	15484	41209	45.09545081	8.379013312	0	91.62098669	183	268	56719	22385	68	21	9245	70221	1728687843
1	TRUE	TRUE	0	4	139	Eemian TW2 mesocratic I	TRUE	29	0.04	0	21	402	22560	477	0	15529	40989	46.22866232	9.710258418	0	90.28974158	167	352	56544	22492	55	43	9372	70085	-1702989036
5	TRUE	TRUE	0	4	139	Eemian TW2 mesocratic I	TRUE	29	0.04	0	21	346	22076	411	0	15716	41352	45.23568315	9.005481597	0	90.9945184	167	280	57094	22014	38	63	9345	70109	-417052123
3	TRUE	TRUE	0	4	139	Eemian TW2 mesocratic I	TRUE	29	0.04	0	21	352	22163	494	0	15494	41404	46.14804755	10.49334377	0	89.50665623	199	350	56924	22082	39	67	9101	70348	-2021531094
2	TRUE	TRUE	0	4	139	Eemian TW2 mesocratic I	TRUE	29	0.04	0	21	377	22429	429	0	15562	41135	45.51566035	9.240407204	0	90.7595928	148	318	56723	22366	47	32	9262	70214	-591294612
1	TRUE	TRUE	0	4	139	Eemian TW2 mesocratic I	TRUE	29	0.04	0	21	403	22566	465	0	15538	40986	46.19867355	9.710258418	0	90.28974158	170	341	56550	22494	57	43	9380	70075	-1702989036
4	TRUE	TRUE	0	4	139	Eemian TW2 mesocratic I	TRUE	29	0.04	0	21	376	22481	407	0	15487	41180	45.09006189	8.379013312	0	91.62098669	188	287	56693	22387	67	41	9255	70192	1728687843
5	TRUE	TRUE	0	4	139	Eemian TW2 mesocratic I	TRUE	29	0.04	0	21	347	22084	404	0	15717	41350	45.22407601	9.005481597	0	90.9945184	162	280	57093	22020	36	63	9353	70103	-417052123
3	TRUE	TRUE	0	4	139	Eemian TW2 mesocratic I	TRUE	29	0.04	0	21	353	22144	502	0	15491	41418	46.11097409	10.41503524	0	89.58496476	198	328	56935	22094	43	67	9118	70327	-2021531094
2	TRUE	TRUE	0	4	139	Eemian TW2 mesocratic I	TRUE	29	0.04	0	21	378	22436	430	0	15561	41128	45.49838354	9.162098669	0	90.83790133	146	318	56715	22376	43	32	9266	70214	-591294612
1	TRUE	TRUE	0	4	139	Eemian TW2 mesocratic I	TRUE	29	0.04	0	21	404	22566	438	0	15539	41012	46.22525868	9.710258418	0	90.28974158	166	309	56577	22503	52	42	9392	70069	-1702989036
5	TRUE	TRUE	0	4	139	Eemian TW2 mesocratic I	TRUE	29	0.04	0	21	348	22110	402	0	15694	41349	45.21283196	9.005481597	0	90.9945184	182	273	57069	22031	55	63	9359	70078	-417052123
4	TRUE	TRUE	0	4	139	Eemian TW2 mesocratic I	TRUE	29	0.04	0	21	377	22476	409	0	15491	41179	45.08483574	8.379013312	0	91.62098669	185	282	56696	22392	66	40	9290	70159	1728687843
3	TRUE	TRUE	0	4	139	Eemian TW2 mesocratic I	TRUE	29	0.04	0	21	354	22231	496	0	15483	41345	46.07497612	10.3367267	0	89.6632733	197	398	56854	22106	47	137	9055	70316	-2021531094
2	TRUE	TRUE	0	4	139	Eemian TW2 mesocratic I	TRUE	29	0.04	0	21	379	22443	428	0	15554	41130	45.48161199	9.083790133	0	90.91620987	144	318	56710	22383	44	32	9290	70189	-591294612
1	TRUE	TRUE	0	4	139	Eemian TW2 mesocratic I	TRUE	29	0.04	0	21	405	22555	451	0	15534	41015	46.19561904	9.631949883	0	90.36805012	165	302	56575	22513	50	44	9400	70061	-1702989036
5	TRUE	TRUE	0	4	139	Eemian TW2 mesocratic I	TRUE	29	0.04	0	21	349	22163	310	0	15699	41383	45.20194118	9.005481597	0	90.9945184	180	219	57108	22048	54	88	9319	70094	-417052123
4	TRUE	TRUE	0	4	139	Eemian TW2 mesocratic I	TRUE	29	0.04	0	21	378	22479	413	0	15491	41172	45.07976849	8.379013312	0	91.62098669	186	280	56689	22400	64	42	9317	70132	1728687843
2	TRUE	TRUE	0	4	139	Eemian TW2 mesocratic I	TRUE	29	0.04	0	21	380	22451	433	0	15545	41126	45.46533195	9.083790133	0	90.91620987	142	318	56697	22398	41	31	9307	70176	-591294612
3	TRUE	TRUE	0	4	139	Eemian TW2 mesocratic I	TRUE	29	0.04	0	21	355	22232	488	0	15500	41335	46.04002381	10.3367267	0	89.6632733	198	378	56861	22118	46	131	9062	70316	-2021531094
1	TRUE	TRUE	0	4	139	Eemian TW2 mesocratic I	TRUE	29	0.04	0	21	406	22568	449	0	15531	41007	46.22807265	9.710258418	0	90.28974158	165	302	56564	22524	53	44	9413	70045	-1702989036
5	TRUE	TRUE	0	4	139	Eemian TW2 mesocratic I	TRUE	29	0.04	0	21	350	22182	312	0	15692	41369	45.19139412	9.005481597	0	90.9945184	192	219	57087	22057	69	88	9324	70074	-417052123
4	TRUE	TRUE	0	4	139	Eemian TW2 mesocratic I	TRUE	29	0.04	0	21	379	22479	405	0	15503	41168	45.07485635	8.379013312	0	91.62098669	190	261	56697	22407	69	42	9336	70108	1728687843
2	TRUE	TRUE	0	4	139	Eemian TW2 mesocratic I	TRUE	29	0.04	0	21	381	22459	428	0	15544	41124	45.44953007	9.005481597	0	90.9945184	136	318	56694	22407	42	29	9318	70166	-591294612
3	TRUE	TRUE	0	4	139	Eemian TW2 mesocratic I	TRUE	29	0.04	0	21	356	22247	479	0	15504	41325	46.00608816	10.3367267	0	89.6632733	197	371	56855	22132	41	103	9064	70347	-2021531094
1	TRUE	TRUE	0	4	139	Eemian TW2 mesocratic I	TRUE	29	0.04	0	21	407	22581	447	0	15529	40998	46.19862252	9.710258418	0	90.28974158	163	305	56553	22534	47	46	9420	70042	-1702989036
5	TRUE	TRUE	0	4	139	Eemian TW2 mesocratic I	TRUE	29	0.04	0	21	351	22188	311	0	15686	41370	45.18118148	9.005481597	0	90.9945184	196	219	57082	22058	75	87	9326	70067	-417052123
4	TRUE	TRUE	0	4	139	Eemian TW2 mesocratic I	TRUE	29	0.04	0	21	380	22500	404	0	15485	41166	45.07009563	8.379013312	0	91.62098669	195	261	56677	22422	73	33	9374	70075	1728687843
2	TRUE	TRUE	0	4	139	Eemian TW2 mesocratic I	TRUE	29	0.04	0	21	382	22457	431	0	15541	41126	45.43419333	8.927173062	0	91.07282694	134	318	56693	22410	39	29	9332	70155	-591294612
3	TRUE	TRUE	0	4	139	Eemian TW2 mesocratic I	TRUE	29	0.04	0	21	357	22261	464	0	15511	41319	45.97314096	10.3367267	0	89.6632733	197	355	56856	22147	43	105	9066	70341	-2021531094
1	TRUE	TRUE	0	4	139	Eemian TW2 mesocratic I	TRUE	29	0.04	0	21	408	22575	456	0	15529	40995	46.16990058	9.710258418	0	90.28974158	165	305	56550	22535	51	20	9428	70056	-1702989036
5	TRUE	TRUE	0	4	139	Eemian TW2 mesocratic I	TRUE	29	0.04	0	21	352	22197	291	0	15681	41386	45.17129419	9.005481597	0	90.9945184	179	217	57093	22066	77	80	9330	70068	-417052123
4	TRUE	TRUE	0	4	139	Eemian TW2 mesocratic I	TRUE	29	0.04	0	21	381	22513	406	0	15480	41156	45.06548271	8.379013312	0	91.62098669	201	261	56662	22431	69	34	9412	70040	1728687843
2	TRUE	TRUE	0	4	139	Eemian TW2 mesocratic I	TRUE	29	0.04	0	21	383	22447	454	0	15541	41113	45.41930909	8.848864526	0	91.15113547	136	327	56680	22412	40	35	9330	70150	-591294612
3	TRUE	TRUE	0	4	139	Eemian TW2 mesocratic I	TRUE	29	0.04	0	21	358	22308	439	0	15521	41287	45.94115479	10.3367267	0	89.6632733	197	354	56834	22170	39	122	9048	70346	-2021531094
1	TRUE	TRUE	0	4	139	Eemian TW2 mesocratic I	TRUE	29	0.04	0	21	409	22578	452	0	15529	40996	46.19893464	9.788566954	0	90.21143305	161	305	56551	22538	50	20	9433	70052	-1702989036
5	TRUE	TRUE	0	4	139	Eemian TW2 mesocratic I	TRUE	29	0.04	0	21	353	22272	313	0	15665	41305	45.16172345	9.005481597	0	90.9945184	180	301	56996	22078	74	169	9254	70058	-417052123
4	TRUE	TRUE	0	4	139	Eemian TW2 mesocratic I	TRUE	29	0.04	0	21	382	22501	416	0	15477	41161	45.06101406	8.379013312	0	91.62098669	199	257	56664	22435	66	26	9425	70038	1728687843
2	TRUE	TRUE	0	4	139	Eemian TW2 mesocratic I	TRUE	29	0.04	0	21	384	22461	451	0	15533	41110	45.40486503	8.848864526	0	91.15113547	134	329	56669	22423	42	35	9344	70134	-591294612
3	TRUE	TRUE	0	4	139	Eemian TW2 mesocratic I	TRUE	29	0.04	0	21	359	22321	406	0	15564	41264	45.91010297	10.3367267	0	89.6632733	207	307	56854	22187	48	122	9058	70327	-2021531094
1	TRUE	TRUE	0	4	139	Eemian TW2 mesocratic I	TRUE	29	0.04	0	21	410	22596	429	0	15535	40995	46.17047962	9.788566954	0	90.21143305	163	286	56556	22550	49	29	9423	70054	-1702989036
5	TRUE	TRUE	0	4	139	Eemian TW2 mesocratic I	TRUE	29	0.04	0	21	354	22286	304	0	15660	41305	45.15246066	9.005481597	0	90.9945184	178	296	56991	22090	74	169	9256	70056	-417052123
2	TRUE	TRUE	0	4	139	Eemian TW2 mesocratic I	TRUE	29	0.04	0	21	385	22518	450	0	15494	41093	45.39084917	8.770555991	0	91.22944401	133	381	56613	22428	37	87	9308	70123	-591294612
4	TRUE	TRUE	0	4	139	Eemian TW2 mesocratic I	TRUE	29	0.04	0	21	383	22477	439	0	15477	41162	45.11282494	8.457321848	0	91.54267815	196	257	56665	22437	67	25	9439	70024	1728687843
3	TRUE	TRUE	0	4	139	Eemian TW2 mesocratic I	TRUE	29	0.04	0	21	360	22334	406	0	15561	41254	45.87995958	10.3367267	0	89.6632733	209	310	56841	22195	47	126	9103	70279	-2021531094
1	TRUE	TRUE	0	4	139	Eemian TW2 mesocratic I	TRUE	29	0.04	0	21	411	22620	422	0	15538	40975	46.19811205	9.788566954	0	90.21143305	165	287	56539	22564	50	28	9425	70052	-1702989036
5	TRUE	TRUE	0	4	139	Eemian TW2 mesocratic I	TRUE	29	0.04	0	21	355	22282	321	0	15660	41292	45.14349747	9.005481597	0	90.9945184	179	296	56978	22102	73	169	9263	70050	-417052123
2	TRUE	TRUE	0	4	139	Eemian TW2 mesocratic I	TRUE	29	0.04	0	21	386	22535	444	0	15490	41086	45.37724986	8.770555991	0	91.22944401	137	384	56602	22432	37	77	9304	70137	-591294612
1	TRUE	TRUE	0	4	139	Eemian TW2 mesocratic I	TRUE	29	0.04	0	21	412	22642	424	0	15519	40970	46.16983007	9.788566954	0	90.21143305	163	307	56515	22570	50	48	9414	70043	-1702989036
5	TRUE	TRUE	0	4	139	Eemian TW2 mesocratic I	TRUE	29	0.04	0	21	356	22272	364	0	15638	41281	45.13482575	9.005481597	0	90.9945184	180	314	56945	22116	74	162	9254	70065	-417052123
4	TRUE	TRUE	0	4	139	Eemian TW2 mesocratic I	TRUE	29	0.04	0	21	384	22489	436	0	15468	41162	45.10750011	8.457321848	0	91.54267815	193	258	56656	22448	66	26	9459	70004	1728687843
3	TRUE	TRUE	0	4	139	Eemian TW2 mesocratic I	TRUE	29	0.04	0	21	361	22277	470	0	15573	41235	45.8506994	10.3367267	0	89.6632733	198	314	56834	22209	46	129	9138	70242	-2021531094
2	TRUE	TRUE	0	4	139	Eemian TW2 mesocratic I	TRUE	29	0.04	0	21	387	22546	440	0	15488	41081	45.48164814	8.927173062	0	91.07282694	137	385	56595	22438	39	78	9316	70122	-591294612
1	TRUE	TRUE	0	4	139	Eemian TW2 mesocratic I	TRUE	29	0.04	0	21	413	22650	422	0	15515	40968	46.14223905	9.788566954	0	90.21143305	158	313	56509	22575	46	54	9422	70033	-1702989036
5	TRUE	TRUE	0	4	139	Eemian TW2 mesocratic I	TRUE	29	0.04	0	21	357	22290	379	0	15616	41270	45.12643757	9.005481597	0	90.9945184	183	329	56912	22131	75	177	9252	70051	-417052123
4	TRUE	TRUE	0	4	139	Eemian TW2 mesocratic I	TRUE	29	0.04	0	21	385	22491	418	0	15480	41166	45.10233235	8.457321848	0	91.54267815	186	244	56672	22453	52	26	9472	70005	1728687843
3	TRUE	TRUE	0	4	139	Eemian TW2 mesocratic I	TRUE	29	0.04	0	21	362	22288	464	0	15570	41233	45.82229792	10.25841817	0	89.74158183	189	317	56829	22220	43	121	9161	70230	-2021531094
2	TRUE	TRUE	0	4	139	Eemian TW2 mesocratic I	TRUE	29	0.04	0	21	388	22554	437	0	15483	41081	45.46627914	8.848864526	0	91.15113547	135	387	56590	22443	42	80	9333	70100	-591294612
1	TRUE	TRUE	0	4	139	Eemian TW2 mesocratic I	TRUE	29	0.04	0	21	414	22650	342	0	15516	41047	46.11532221	9.788566954	0	90.21143305	156	229	56589	22581	45	54	9433	70023	-1702989036
5	TRUE	TRUE	0	4	139	Eemian TW2 mesocratic I	TRUE	29	0.04	0	21	358	22307	364	0	15630	41254	45.11832521	9.005481597	0	90.9945184	181	310	56910	22154	59	177	9260	70059	-417052123
4	TRUE	TRUE	0	4	139	Eemian TW2 mesocratic I	TRUE	29	0.04	0	21	386	22489	400	0	15502	41164	45.09731796	8.457321848	0	91.54267815	184	223	56692	22456	46	4	9482	70023	1728687843
2	TRUE	TRUE	0	4	139	Eemian TW2 mesocratic I	TRUE	29	0.04	0	21	389	22562	431	0	15479	41083	45.45134898	8.770555991	0	91.22944401	134	385	56588	22448	42	80	9368	70065	-591294612
3	TRUE	TRUE	0	4	139	Eemian TW2 mesocratic I	TRUE	29	0.04	0	21	363	22302	464	0	15563	41226	45.79473129	10.25841817	0	89.74158183	187	317	56815	22236	39	121	9172	70223	-2021531094
5	TRUE	TRUE	0	4	139	Eemian TW2 mesocratic I	TRUE	29	0.04	0	21	359	22343	363	0	15602	41247	45.11048117	8.927173062	0	91.07282694	178	330	56875	22172	60	153	9244	70098	-417052123
1	TRUE	TRUE	0	4	139	Eemian TW2 mesocratic I	TRUE	29	0.04	0	21	415	22652	343	0	15514	41046	46.08906315	9.788566954	0	90.21143305	156	229	56586	22584	45	52	9437	70021	-1702989036
2	TRUE	TRUE	0	4	139	Eemian TW2 mesocratic I	TRUE	29	0.04	0	21	390	22590	437	0	15469	41059	45.4943126	8.848864526	0	91.15113547	130	418	56554	22453	46	113	9356	70040	-591294612
5	TRUE	TRUE	0	4	139	Eemian TW2 mesocratic I	TRUE	29	0.04	0	21	360	22262	444	0	15602	41247	45.10289813	8.927173062	0	91.07282694	171	329	56875	22180	47	153	9250	70105	-417052123
1	TRUE	TRUE	0	4	139	Eemian TW2 mesocratic I	TRUE	29	0.04	0	21	416	22666	338	0	15505	41046	46.3977557	10.18010963	0	89.81989037	166	228	56577	22584	56	52	9431	70016	-1702989036
3	TRUE	TRUE	0	4	139	Eemian TW2 mesocratic I	TRUE	29	0.04	0	21	364	22306	461	0	15559	41229	45.76797478	10.3367267	0	89.6632733	187	310	56814	22244	34	51	9200	70270	-2021531094
4	TRUE	TRUE	0	4	139	Eemian TW2 mesocratic I	TRUE	29	0.04	0	21	387	22502	402	0	15502	41149	45.092453	8.535630384	0	91.46436962	179	237	56677	22462	44	18	9482	70011	1728687843
2	TRUE	TRUE	0	4	139	Eemian TW2 mesocratic I	TRUE	29	0.04	0	21	391	22602	441	0	15459	41053	45.54065166	8.927173062	0	91.07282694	131	428	56538	22458	46	123	9359	70027	-591294612
5	TRUE	TRUE	0	4	139	Eemian TW2 mesocratic I	TRUE	29	0.04	0	21	361	22285	445	0	15592	41233	45.60674553	9.553641347	0	90.44635865	172	338	56851	22194	42	162	9247	70104	-417052123
1	TRUE	TRUE	0	4	139	Eemian TW2 mesocratic I	TRUE	29	0.04	0	21	417	22667	348	0	15506	41034	46.36653316	10.1018011	0	89.8981989	171	228	56566	22590	59	49	9443	70004	-1702989036
2	TRUE	TRUE	0	4	139	Eemian TW2 mesocratic I	TRUE	29	0.04	0	21	392	22570	435	0	15512	41038	45.58696353	9.005481597	0	90.9945184	130	382	56576	22467	49	131	9378	69997	-591294612
3	TRUE	TRUE	0	4	139	Eemian TW2 mesocratic I	TRUE	29	0.04	0	21	365	22311	476	0	15549	41219	45.74197737	10.3367267	0	89.6632733	184	316	56794	22261	34	63	9210	70248	-2021531094
1	TRUE	TRUE	0	4	139	Eemian TW2 mesocratic I	TRUE	29	0.04	0	21	418	22667	294	0	15544	41050	46.3360378	9.945184025	0	90.05481597	172	172	56620	22591	59	55	9440	70001	-1702989036
4	TRUE	TRUE	0	4	139	Eemian TW2 mesocratic I	TRUE	29	0.04	0	21	388	22504	408	0	15500	41143	45.08770492	8.535630384	0	91.46436962	182	237	56669	22467	45	16	9488	70006	1728687843
5	TRUE	TRUE	0	4	139	Eemian TW2 mesocratic I	TRUE	29	0.04	0	21	362	22297	431	0	15598	41229	45.59014455	9.553641347	0	90.44635865	172	324	56853	22206	40	162	9252	70101	-417052123
2	TRUE	TRUE	0	4	139	Eemian TW2 mesocratic I	TRUE	29	0.04	0	21	393	22564	453	0	15509	41029	45.57013046	9.005481597	0	90.9945184	134	382	56564	22475	47	121	9388	69999	-591294612
1	TRUE	TRUE	0	4	139	Eemian TW2 mesocratic I	TRUE	29	0.04	0	21	419	22649	314	0	15544	41048	46.30625265	9.945184025	0	90.05481597	172	174	56618	22591	59	57	9446	69993	-1702989036
3	TRUE	TRUE	0	4	139	Eemian TW2 mesocratic I	TRUE	29	0.04	0	21	366	22322	470	0	15558	41205	45.71674739	10.3367267	0	89.6632733	188	306	56789	22272	36	69	9217	70233	-2021531094
5	TRUE	TRUE	0	4	139	Eemian TW2 mesocratic I	TRUE	29	0.04	0	21	363	22296	449	0	15590	41220	45.57396103	9.553641347	0	90.44635865	171	325	56836	22223	41	74	9255	70185	-417052123
1	TRUE	TRUE	0	4	139	Eemian TW2 mesocratic I	TRUE	29	0.04	0	21	420	22649	320	0	15544	41042	46.27716112	9.945184025	0	90.05481597	171	174	56612	22598	57	48	9449	70001	-1702989036
4	TRUE	TRUE	0	4	139	Eemian TW2 mesocratic I	TRUE	29	0.04	0	21	389	22526	400	0	15482	41147	45.08309983	8.535630384	0	91.46436962	177	251	56655	22472	41	33	9489	69992	1728687843
2	TRUE	TRUE	0	4	139	Eemian TW2 mesocratic I	TRUE	29	0.04	0	21	394	22575	457	0	15507	41016	45.55375254	9.005481597	0	90.9945184	141	382	56549	22483	52	119	9400	69984	-591294612
3	TRUE	TRUE	0	4	139	Eemian TW2 mesocratic I	TRUE	29	0.04	0	21	367	22331	428	0	15556	41240	45.6922635	8.300704777	0	91.69929522	176	278	56822	22279	34	77	9220	70224	-2021531094
1	TRUE	TRUE	0	4	139	Eemian TW2 mesocratic I	TRUE	29	0.04	0	21	421	22656	304	0	15551	41044	46.24874704	9.788566954	0	90.21143305	165	163	56621	22606	49	44	9458	70004	-1702989036
4	TRUE	TRUE	0	4	139	Eemian TW2 mesocratic I	TRUE	29	0.04	0	21	390	22530	396	0	15481	41148	45.07863437	8.535630384	0	91.46436962	176	247	56655	22477	34	33	9490	69998	1728687843
2	TRUE	TRUE	0	4	139	Eemian TW2 mesocratic I	TRUE	29	0.04	0	21	395	22578	460	0	15503	41014	45.59697081	9.083790133	0	90.91620987	142	382	56543	22488	55	67	9406	70027	-591294612
5	TRUE	TRUE	0	4	139	Eemian TW2 mesocratic I	TRUE	29	0.04	0	21	364	22287	462	0	15582	41224	45.55818357	9.553641347	0	90.44635865	167	325	56832	22231	38	74	9274	70169	-417052123
1	TRUE	TRUE	0	4	139	Eemian TW2 mesocratic I	TRUE	29	0.04	0	21	422	22658	240	0	15552	41105	46.22099459	9.710258418	0	90.28974158	164	102	56683	22606	53	24	9462	70016	-1702989036
3	TRUE	TRUE	0	4	139	Eemian TW2 mesocratic I	TRUE	29	0.04	0	21	368	22341	428	0	15553	41233	45.66850499	8.300704777	0	91.69929522	179	276	56812	22288	40	50	9228	70237	-2021531094
4	TRUE	TRUE	0	4	139	Eemian TW2 mesocratic I	TRUE	29	0.04	0	21	391	22533	373	0	15501	41148	45.13537028	8.535630384	0	91.46436962	176	222	56675	22482	29	32	9503	69991	1728687843
2	TRUE	TRUE	0	4	139	Eemian TW2 mesocratic I	TRUE	29	0.04	0	21	396	22601	355	0	15505	41094	45.57980648	9.083790133	0	90.91620987	144	294	56625	22492	53	75	9388	70039	-591294612
1	TRUE	TRUE	0	4	139	Eemian TW2 mesocratic I	TRUE	29	0.04	0	21	423	22720	252	0	15476	41107	46.19388837	9.710258418	0	90.28974158	163	172	56609	22611	54	88	9397	70016	-1702989036
2	TRUE	TRUE	0	4	139	Eemian TW2 mesocratic I	TRUE	29	0.04	0	21	397	22578	362	0	15528	41087	45.62610925	9.162098669	0	90.83790133	152	270	56641	22492	56	81	9384	70034	-591294612
4	TRUE	TRUE	0	4	139	Eemian TW2 mesocratic I	TRUE	29	0.04	0	21	392	22541	372	0	15499	41143	45.12975754	8.535630384	0	91.46436962	174	222	56668	22491	30	32	9509	69984	1728687843
5	TRUE	TRUE	0	4	139	Eemian TW2 mesocratic I	TRUE	29	0.04	0	21	365	22353	460	0	15529	41213	45.54277402	9.553641347	0	90.44635865	165	375	56768	22247	38	124	9224	70169	-417052123
3	TRUE	TRUE	0	4	139	Eemian TW2 mesocratic I	TRUE	29	0.04	0	21	369	22352	424	0	15552	41227	45.64545169	8.300704777	0	91.69929522	176	275	56805	22299	33	50	9233	70239	-2021531094
1	TRUE	TRUE	0	4	139	Eemian TW2 mesocratic I	TRUE	29	0.04	0	21	424	22813	246	0	15389	41107	46.16741332	9.631949883	0	90.36805012	164	257	56522	22612	61	179	9325	69990	-1702989036
2	TRUE	TRUE	0	4	139	Eemian TW2 mesocratic I	TRUE	29	0.04	0	21	398	22574	369	0	15527	41085	45.60803163	9.162098669	0	90.83790133	147	270	56638	22500	53	79	9402	70021	-591294612
4	TRUE	TRUE	0	4	139	Eemian TW2 mesocratic I	TRUE	29	0.04	0	21	393	22554	365	0	15496	41140	45.12430762	8.535630384	0	91.46436962	171	223	56662	22499	32	33	9530	69960	1728687843
1	TRUE	TRUE	0	4	139	Eemian TW2 mesocratic I	TRUE	29	0.04	0	21	425	22814	253	0	15382	41106	46.14155474	9.631949883	0	90.36805012	164	257	56514	22620	61	179	9329	69986	-1702989036
5	TRUE	TRUE	0	4	139	Eemian TW2 mesocratic I	TRUE	29	0.04	0	21	366	22356	478	0	15515	41206	45.52775324	9.475332811	0	90.52466719	167	383	56747	22258	42	113	9217	70183	-417052123
2	TRUE	TRUE	0	4	139	Eemian TW2 mesocratic I	TRUE	29	0.04	0	21	399	22587	378	0	15512	41078	45.71803576	9.31871574	0	90.68128426	150	281	56616	22508	54	91	9405	70005	-591294612
3	TRUE	TRUE	0	4	139	Eemian TW2 mesocratic I	TRUE	29	0.04	0	21	370	22375	396	0	15569	41215	45.6230638	8.457321848	0	91.54267815	175	260	56810	22310	34	52	9229	70240	-2021531094
4	TRUE	TRUE	0	4	139	Eemian TW2 mesocratic I	TRUE	29	0.04	0	21	394	22549	374	0	15496	41136	45.11901669	8.535630384	0	91.46436962	167	223	56658	22507	31	32	9542	69950	1728687843
1	TRUE	TRUE	0	4	139	Eemian TW2 mesocratic I	TRUE	29	0.04	0	21	426	22830	255	0	15375	41095	46.23390846	9.788566954	0	90.21143305	168	270	56496	22621	51	192	9328	69984	-1702989036
2	TRUE	TRUE	0	4	139	Eemian TW2 mesocratic I	TRUE	29	0.04	0	21	400	22600	376	0	15512	41067	45.69777094	9.162098669	0	90.83790133	160	281	56605	22509	64	58	9402	70031	-591294612
4	TRUE	TRUE	0	4	139	Eemian TW2 mesocratic I	TRUE	29	0.04	0	21	395	22555	319	0	15546	41135	45.11388099	8.535630384	0	91.46436962	168	168	56707	22512	33	33	9544	69945	1728687843
5	TRUE	TRUE	0	4	139	Eemian TW2 mesocratic I	TRUE	29	0.04	0	21	367	22383	465	0	15501	41206	45.51311203	9.475332811	0	90.52466719	167	390	56733	22265	44	115	9208	70188	-417052123
3	TRUE	TRUE	0	4	139	Eemian TW2 mesocratic I	TRUE	29	0.04	0	21	371	22397	392	0	15555	41211	45.60131514	8.457321848	0	91.54267815	176	263	56792	22324	39	51	9230	70235	-2021531094
1	TRUE	TRUE	0	4	139	Eemian TW2 mesocratic I	TRUE	29	0.04	0	21	427	22849	252	0	15371	41083	46.20682476	9.788566954	0	90.21143305	176	270	56480	22629	55	193	9344	69963	-1702989036
2	TRUE	TRUE	0	4	139	Eemian TW2 mesocratic I	TRUE	29	0.04	0	21	401	22597	373	0	15517	41068	45.67805762	9.162098669	0	90.83790133	159	273	56611	22512	62	50	9417	70026	-591294612
4	TRUE	TRUE	0	4	139	Eemian TW2 mesocratic I	TRUE	29	0.04	0	21	396	22548	332	0	15546	41129	45.10889685	8.535630384	0	91.46436962	168	170	56701	22516	38	35	9556	69926	1728687843
1	TRUE	TRUE	0	4	139	Eemian TW2 mesocratic I	TRUE	29	0.04	0	21	428	22856	250	0	15373	41076	46.18036512	9.710258418	0	90.28974158	183	268	56475	22629	58	186	9356	69955	-1702989036
2	TRUE	TRUE	0	4	139	Eemian TW2 mesocratic I	TRUE	29	0.04	0	21	402	22598	362	0	15525	41070	45.65888141	9.162098669	0	90.83790133	154	264	56621	22516	59	42	9423	70031	-591294612
4	TRUE	TRUE	0	4	139	Eemian TW2 mesocratic I	TRUE	29	0.04	0	21	397	22549	273	0	15602	41131	45.16054758	8.613938919	0	91.38606108	167	113	56759	22516	39	21	9575	69920	1728687843
5	TRUE	TRUE	0	4	139	Eemian TW2 mesocratic I	TRUE	29	0.04	0	21	368	22380	475	0	15503	41197	45.49884143	9.475332811	0	90.52466719	167	390	56726	22272	44	115	9218	70178	-417052123
3	TRUE	TRUE	0	4	139	Eemian TW2 mesocratic I	TRUE	29	0.04	0	21	372	22397	403	0	15552	41203	45.58021486	8.457321848	0	91.54267815	174	265	56781	22335	39	52	9240	70224	-2021531094
1	TRUE	TRUE	0	4	139	Eemian TW2 mesocratic I	TRUE	29	0.04	0	21	429	22866	247	0	15378	41064	46.15451518	9.710258418	0	90.28974158	185	263	56468	22639	62	184	9359	69950	-1702989036
2	TRUE	TRUE	0	4	139	Eemian TW2 mesocratic I	TRUE	29	0.04	0	21	403	22596	383	0	15509	41067	45.64022827	9.162098669	0	90.83790133	154	281	56602	22518	58	59	9414	70024	-591294612
4	TRUE	TRUE	0	4	139	Eemian TW2 mesocratic I	TRUE	29	0.04	0	21	398	22558	270	0	15600	41127	45.15474345	8.613938919	0	91.38606108	167	113	56753	22522	39	21	9579	69916	1728687843
1	TRUE	TRUE	0	4	139	Eemian TW2 mesocratic I	TRUE	29	0.04	0	21	430	22799	315	0	15376	41065	46.12926092	9.631949883	0	90.36805012	183	263	56467	22642	64	184	9379	69928	-1702989036
5	TRUE	TRUE	0	4	139	Eemian TW2 mesocratic I	TRUE	29	0.04	0	21	369	22390	476	0	15498	41191	45.48493269	9.475332811	0	90.52466719	167	390	56715	22283	43	95	9222	70195	-417052123
3	TRUE	TRUE	0	4	139	Eemian TW2 mesocratic I	TRUE	29	0.04	0	21	373	22421	414	0	15529	41191	45.55974493	8.457321848	0	91.54267815	182	283	56746	22344	46	70	9221	70218	-2021531094
2	TRUE	TRUE	0	4	139	Eemian TW2 mesocratic I	TRUE	29	0.04	0	21	404	22593	337	0	15567	41058	45.68322801	9.240407204	0	90.7595928	154	223	56651	22527	52	59	9443	70001	-591294612
4	TRUE	TRUE	0	4	139	Eemian TW2 mesocratic I	TRUE	29	0.04	0	21	399	22566	272	0	15593	41124	45.14910226	8.613938919	0	91.38606108	169	113	56743	22530	40	4	9598	69913	1728687843
1	TRUE	TRUE	0	4	139	Eemian TW2 mesocratic I	TRUE	29	0.04	0	21	431	22712	407	0	15377	41059	46.10458863	9.553641347	0	90.44635865	182	263	56462	22648	70	184	9401	69900	-1702989036
2	TRUE	TRUE	0	4	139	Eemian TW2 mesocratic I	TRUE	29	0.04	0	21	405	22606	332	0	15561	41056	45.66383822	9.240407204	0	90.7595928	148	227	56643	22537	48	63	9451	69993	-591294612
4	TRUE	TRUE	0	4	139	Eemian TW2 mesocratic I	TRUE	29	0.04	0	21	400	22568	263	0	15592	41132	45.14362023	8.613938919	0	91.38606108	169	105	56750	22531	44	5	9611	69895	1728687843
3	TRUE	TRUE	0	4	139	Eemian TW2 mesocratic I	TRUE	29	0.04	0	21	374	22427	425	0	15517	41186	45.53988782	8.457321848	0	91.54267815	191	283	56729	22352	54	70	9231	70200	-2021531094
5	TRUE	TRUE	0	4	139	Eemian TW2 mesocratic I	TRUE	29	0.04	0	21	370	22435	479	0	15495	41146	46.48365983	10.80657792	0	89.19342208	184	410	56667	22294	59	115	9190	70191	-417052123
1	TRUE	TRUE	0	4	139	Eemian TW2 mesocratic I	TRUE	29	0.04	0	21	432	22740	409	0	15361	41045	46.08048494	9.553641347	0	90.44635865	185	290	56432	22648	69	211	9393	69882	-1702989036
2	TRUE	TRUE	0	4	139	Eemian TW2 mesocratic I	TRUE	29	0.04	0	21	406	22604	322	0	15560	41069	45.64498121	9.240407204	0	90.7595928	147	205	56655	22548	50	42	9465	69998	-591294612
4	TRUE	TRUE	0	4	139	Eemian TW2 mesocratic I	TRUE	29	0.04	0	21	401	22591	252	0	15574	41138	45.13829367	8.613938919	0	91.38606108	160	123	56738	22534	46	23	9601	69885	1728687843
1	TRUE	TRUE	0	4	139	Eemian TW2 mesocratic I	TRUE	29	0.04	0	21	433	22735	423	0	15354	41043	46.05693679	9.553641347	0	90.44635865	190	290	56423	22652	76	141	9397	69941	-1702989036
2	TRUE	TRUE	0	4	139	Eemian TW2 mesocratic I	TRUE	29	0.04	0	21	407	22628	335	0	15560	41032	45.62664297	9.162098669	0	90.83790133	157	222	56618	22558	54	52	9446	70003	-591294612
3	TRUE	TRUE	0	4	139	Eemian TW2 mesocratic I	TRUE	29	0.04	0	21	375	22485	425	0	15474	41171	45.52062647	8.457321848	0	91.54267815	188	327	56671	22369	51	105	9205	70194	-2021531094
4	TRUE	TRUE	0	4	139	Eemian TW2 mesocratic I	TRUE	29	0.04	0	21	402	22711	254	0	15571	41019	45.13311895	8.613938919	0	91.38606108	160	241	56616	22538	48	141	9499	69867	1728687843
5	TRUE	TRUE	0	4	139	Eemian TW2 mesocratic I	TRUE	29	0.04	0	21	371	22462	458	0	15505	41130	46.44144792	10.80657792	0	89.19342208	185	401	56661	22308	59	116	9188	70192	-417052123
2	TRUE	TRUE	0	4	139	Eemian TW2 mesocratic I	TRUE	29	0.04	0	21	408	22639	335	0	15556	41025	45.60880984	9.162098669	0	90.83790133	156	233	56607	22559	54	64	9449	69988	-591294612
1	TRUE	TRUE	0	4	139	Eemian TW2 mesocratic I	TRUE	29	0.04	0	21	434	22741	432	0	15353	41029	46.03393142	9.475332811	0	90.52466719	192	290	56408	22665	73	50	9413	70019	-1702989036
4	TRUE	TRUE	0	4	139	Eemian TW2 mesocratic I	TRUE	29	0.04	0	21	403	22715	260	0	15569	41011	45.12809253	8.613938919	0	91.38606108	168	241	56606	22540	53	140	9515	69847	1728687843
3	TRUE	TRUE	0	4	139	Eemian TW2 mesocratic I	TRUE	29	0.04	0	21	376	22488	388	0	15490	41189	45.50194432	8.457321848	0	91.54267815	189	289	56705	22372	50	99	9205	70201	-2021531094
2	TRUE	TRUE	0	4	139	Eemian TW2 mesocratic I	TRUE	29	0.04	0	21	409	22643	331	0	15556	41025	45.59146851	9.162098669	0	90.83790133	154	233	56607	22561	52	52	9451	70000	-591294612
1	TRUE	TRUE	0	4	139	Eemian TW2 mesocratic I	TRUE	29	0.04	0	21	435	22749	431	0	15353	41022	46.01145637	9.475332811	0	90.52466719	193	290	56401	22671	75	53	9438	69989	-1702989036
[truncated: 63,066 more rows]
