# Supplementary material for: On the ecological impact of prehistoric hunter-gatherers in Europe: Early Holocene (Mesolithic) and Last Interglacial (Neanderthal) foragers compared
Source: PLoS One. 2025 Oct 22;20(10):e0328218. doi: 10.1371/journal.pone.0328218 (PMC12543167; doi:10.1371/journal.pone.0328218)
Supplement: S2 File — (ZIP) [file pone.0328218.s002.zip › Supplementary Data 1/Frequent_scenarios_impact_estimates/PFT_scenarios_counts_of_changes_per_agent.csv]

[run number]	Natural_fires	Megafauna_impact	Campsites_to_move	Accessible_radius	Number_of_groups	Time_window	Humans	Openness_criteria_to_burn	Territory_impacted_by_thunderstorms	Movement_frequency_of_campsites	Hunting_pressure	[step]	count patches with [patch_pft_updating = 0]	count patches with [patch_pft_updating = 1]	count patches with [patch_pft_updating = 2]	count patches with [patch_pft_updating = 3]	count patches with [patch_pft_updating = 4]	current_average_openness	current_herbs_burnt	current_shrubs	current_trees	count patches with [last_agent_impacted_pft = 1]	count patches with [last_agent_impacted_pft = 2]	count patches with [last_agent_impacted_pft = 3]	count patches with [last_agent_impacted_pft = 4]	count patches with [last_agent_impacted_openness = 1 ]	count patches with [last_agent_impacted_openness = 2 ]	count patches with [last_agent_impacted_openness = 3 ]	count patches with [last_agent_impacted_openness = 4 ]	starting-seed
2	TRUE	TRUE	0	3	3323	Eemian TW2 mesocratic I	TRUE	81	0.04	0	0	0	0	26	0	30728	48801	18.04179258	0	0	100	0	0	79555	0	0	0	79555	0	349864945
2	TRUE	TRUE	0	3	3323	Eemian TW2 mesocratic I	TRUE	81	0.04	0	0	1	3258	26	0	29452	46819	20.98013908	3.132341425	0	96.86765857	3258	0	76297	0	3258	0	76297	0	349864945
2	TRUE	TRUE	0	3	3323	Eemian TW2 mesocratic I	TRUE	81	0.04	0	0	2	6383	26	0	28239	44907	23.68600479	6.029757244	0	93.97024276	6383	0	73172	0	6383	0	73172	0	349864945
2	TRUE	TRUE	0	3	3323	Eemian TW2 mesocratic I	TRUE	81	0.04	0	0	3	8987	26	0	27230	43312	26.10160342	8.613938919	0	91.38606108	8987	0	70568	0	8987	0	70568	0	349864945
1	TRUE	TRUE	0	3	3323	Eemian TW2 mesocratic I	TRUE	81	0.04	0	0	0	0	26	0	30728	48801	18.04179258	0	0	100	0	0	79555	0	0	0	79555	0	1024429931
2	TRUE	TRUE	0	3	3323	Eemian TW2 mesocratic I	TRUE	81	0.04	0	0	4	11393	26	0	26310	41826	28.01507595	10.64996085	0	89.35003915	11393	0	68162	0	11393	0	68162	0	349864945
1	TRUE	TRUE	0	3	3323	Eemian TW2 mesocratic I	TRUE	81	0.04	0	0	1	3267	26	0	29516	46746	22.21183664	4.698512138	0	95.30148786	3267	0	76288	0	3267	0	76288	0	1024429931
2	TRUE	TRUE	0	3	3323	Eemian TW2 mesocratic I	TRUE	81	0.04	0	0	5	13506	25	0	25477	40547	29.77777371	12.5293657	0	87.4706343	13506	0	66049	0	13506	0	66049	0	349864945
1	TRUE	TRUE	0	3	3323	Eemian TW2 mesocratic I	TRUE	81	0.04	0	0	2	6401	26	0	28319	44809	25.84766136	8.848864526	0	91.15113547	6401	0	73154	0	6401	0	73154	0	1024429931
3	TRUE	TRUE	0	3	3323	Eemian TW2 mesocratic I	TRUE	81	0.04	0	0	0	0	26	0	30728	48801	18.04179258	0	0	100	0	0	79555	0	0	0	79555	0	316384219
2	TRUE	TRUE	0	3	3323	Eemian TW2 mesocratic I	TRUE	81	0.04	0	0	6	15416	25	0	24738	39376	31.39741972	14.25215348	0	85.74784652	15413	0	64142	0	15413	0	64142	0	349864945
1	TRUE	TRUE	0	3	3323	Eemian TW2 mesocratic I	TRUE	81	0.04	0	0	3	9017	26	0	27342	43170	28.88092492	12.29444009	0	87.70555991	9017	0	70538	0	9017	0	70538	0	1024429931
2	TRUE	TRUE	0	3	3323	Eemian TW2 mesocratic I	TRUE	81	0.04	0	0	7	17115	25	0	24065	38350	32.64301258	15.58339859	0	84.41660141	17110	0	62445	0	17110	0	62445	0	349864945
3	TRUE	TRUE	0	3	3323	Eemian TW2 mesocratic I	TRUE	81	0.04	0	0	1	3259	26	0	29396	46874	21.24583798	3.445575568	0	96.55442443	3259	0	76296	0	3259	0	76296	0	316384219
1	TRUE	TRUE	0	3	3323	Eemian TW2 mesocratic I	TRUE	81	0.04	0	0	4	11386	26	0	26442	41701	31.54953701	15.34847298	0	84.65152702	11386	0	68169	0	11386	0	68169	0	1024429931
2	TRUE	TRUE	0	3	3323	Eemian TW2 mesocratic I	TRUE	81	0.04	0	0	8	17014	1725	0	23442	37374	34.05617816	17.1495693	0	82.8504307	18706	1	60848	0	18706	1	60848	0	349864945
3	TRUE	TRUE	0	3	3323	Eemian TW2 mesocratic I	TRUE	81	0.04	0	0	2	6412	26	0	28101	45016	24.76268213	7.361002349	0	92.63899765	6411	1	73143	0	6411	1	73143	0	316384219
1	TRUE	TRUE	0	3	3323	Eemian TW2 mesocratic I	TRUE	81	0.04	0	0	5	13484	26	0	25660	40385	34.31511449	18.55912294	0	81.44087706	13484	0	66071	0	13484	0	66071	0	1024429931
2	TRUE	TRUE	0	3	3323	Eemian TW2 mesocratic I	TRUE	81	0.04	0	0	9	16848	3363	0	22868	36476	35.74072541	19.02897416	0	80.97102584	20177	2	59376	0	20177	2	59376	0	349864945
3	TRUE	TRUE	0	3	3323	Eemian TW2 mesocratic I	TRUE	81	0.04	0	0	3	8966	26	0	27077	43486	27.11962248	9.866875489	0	90.13312451	8965	1	70589	0	8965	1	70589	0	316384219
1	TRUE	TRUE	0	3	3323	Eemian TW2 mesocratic I	TRUE	81	0.04	0	0	6	15386	26	0	24940	39203	36.28560953	20.83007048	0	79.16992952	15383	0	64172	0	15383	0	64172	0	1024429931
2	TRUE	TRUE	0	3	3323	Eemian TW2 mesocratic I	TRUE	81	0.04	0	0	10	16845	4740	0	22322	35648	36.90425995	20.28191073	0	79.71808927	21551	2	57995	7	21551	2	56009	1993	349864945
3	TRUE	TRUE	0	3	3323	Eemian TW2 mesocratic I	TRUE	81	0.04	0	0	4	11302	26	0	26119	42108	29.93832226	12.99921691	0	87.00078309	11301	1	68253	0	11301	1	68253	0	316384219
1	TRUE	TRUE	0	3	3323	Eemian TW2 mesocratic I	TRUE	81	0.04	0	0	7	17121	26	0	24273	38135	38.07813454	22.8660924	0	77.1339076	17116	0	62439	0	17116	0	62439	0	1024429931
2	TRUE	TRUE	0	3	3323	Eemian TW2 mesocratic I	TRUE	81	0.04	0	0	11	16830	6019	0	21840	34866	38.02878334	21.5348473	0	78.4651527	21236	2	56731	1586	19532	2	53086	6935	349864945
3	TRUE	TRUE	0	3	3323	Eemian TW2 mesocratic I	TRUE	81	0.04	0	0	5	13398	26	0	25294	40837	32.27482888	15.58339859	0	84.41660141	13397	1	66157	0	13397	1	66157	0	316384219
1	TRUE	TRUE	0	3	3323	Eemian TW2 mesocratic I	TRUE	81	0.04	0	0	8	17019	1716	0	23655	37165	40.15384224	25.37196554	0	74.62803446	18701	1	60853	0	18701	1	60853	0	1024429931
2	TRUE	TRUE	0	3	3323	Eemian TW2 mesocratic I	TRUE	81	0.04	0	0	12	16966	7106	0	21370	34113	39.0515363	22.6311668	0	77.3688332	20987	4	55509	3055	17650	4	49714	12187	349864945
3	TRUE	TRUE	0	3	3323	Eemian TW2 mesocratic I	TRUE	81	0.04	0	0	6	15295	26	0	24530	39704	34.84024584	18.55912294	0	81.44087706	15291	1	64263	0	15291	1	64263	0	316384219
1	TRUE	TRUE	0	3	3323	Eemian TW2 mesocratic I	TRUE	81	0.04	0	0	9	16908	3298	0	23097	36252	41.63794696	27.17306186	0	72.82693814	20172	1	59382	0	20172	1	59382	0	1024429931
2	TRUE	TRUE	0	3	3323	Eemian TW2 mesocratic I	TRUE	81	0.04	0	0	13	17124	8111	0	20906	33414	39.78211201	23.41425215	0	76.58574785	20920	4	54346	4285	16206	4	46586	16759	349864945
3	TRUE	TRUE	0	3	3323	Eemian TW2 mesocratic I	TRUE	81	0.04	0	0	7	17022	26	0	23823	38684	36.63073133	20.59514487	0	79.40485513	17016	1	62538	0	17016	1	62538	0	316384219
1	TRUE	TRUE	0	3	3323	Eemian TW2 mesocratic I	TRUE	81	0.04	0	0	10	16999	4613	0	22568	35375	43.20428729	29.05246672	0	70.94753328	21578	1	57969	7	21578	1	55976	2000	1024429931
2	TRUE	TRUE	0	3	3323	Eemian TW2 mesocratic I	TRUE	81	0.04	0	0	14	17299	8971	0	20497	32788	40.74671135	24.51057165	0	75.48942835	20827	4	53311	5413	14834	4	43492	21225	349864945
3	TRUE	TRUE	0	3	3323	Eemian TW2 mesocratic I	TRUE	81	0.04	0	0	8	16956	1688	0	23177	37734	38.08242215	22.23962412	0	77.76037588	18610	1	60944	0	18610	1	60944	0	316384219
1	TRUE	TRUE	0	3	3323	Eemian TW2 mesocratic I	TRUE	81	0.04	0	0	11	17073	5808	0	22080	34594	44.74908997	30.93187157	0	69.06812843	21258	2	56700	1595	19565	2	53028	6960	1024429931
2	TRUE	TRUE	0	3	3323	Eemian TW2 mesocratic I	TRUE	81	0.04	0	0	15	17458	9808	0	20131	32158	41.87420325	25.84181676	0	74.15818324	20795	4	52315	6441	13716	4	40312	25523	349864945
4	TRUE	TRUE	0	3	3323	Eemian TW2 mesocratic I	TRUE	81	0.04	0	0	0	0	26	0	30728	48801	18.04179258	0	0	100	0	0	79555	0	0	0	79555	0	-897102463
3	TRUE	TRUE	0	3	3323	Eemian TW2 mesocratic I	TRUE	81	0.04	0	0	9	16801	3288	0	22599	36867	39.64642741	24.04072044	0	75.95927956	20055	1	59499	0	20055	1	59499	0	316384219
1	TRUE	TRUE	0	3	3323	Eemian TW2 mesocratic I	TRUE	81	0.04	0	0	12	17185	6879	0	21620	33871	45.97985305	32.41973375	0	67.58026625	20898	2	55517	3138	17626	2	49645	12282	1024429931
2	TRUE	TRUE	0	3	3323	Eemian TW2 mesocratic I	TRUE	81	0.04	0	0	16	17648	10563	0	19761	31583	42.96231719	27.17306186	0	72.82693814	20838	4	51370	7343	12754	4	37174	29623	349864945
3	TRUE	TRUE	0	3	3323	Eemian TW2 mesocratic I	TRUE	81	0.04	0	0	10	16834	4635	0	22057	36029	41.28501553	25.99843383	0	74.00156617	21435	1	58112	7	21435	1	56075	2044	316384219
4	TRUE	TRUE	0	3	3323	Eemian TW2 mesocratic I	TRUE	81	0.04	0	0	1	3270	26	0	29448	46811	22.23917608	4.698512138	0	95.30148786	3270	0	76285	0	3270	0	76285	0	-897102463
1	TRUE	TRUE	0	3	3323	Eemian TW2 mesocratic I	TRUE	81	0.04	0	0	13	17365	7835	0	21166	33189	47.04588313	33.75097886	0	66.24902114	20731	2	54381	4441	16144	2	46566	16843	1024429931
3	TRUE	TRUE	0	3	3323	Eemian TW2 mesocratic I	TRUE	81	0.04	0	0	11	16978	5812	0	21505	35260	42.71714868	27.72122161	0	72.27877839	21141	1	56791	1622	19474	1	53021	7059	316384219
1	TRUE	TRUE	0	3	3323	Eemian TW2 mesocratic I	TRUE	81	0.04	0	0	14	17562	8730	0	20764	32499	48.25905361	35.23884103	0	64.76115897	20650	2	53289	5614	14868	2	43531	21154	1024429931
2	TRUE	TRUE	0	3	3323	Eemian TW2 mesocratic I	TRUE	81	0.04	0	0	17	17849	11245	0	19462	30999	43.71198563	28.03445576	0	71.96554424	20876	4	50487	8188	11932	4	34592	33027	349864945
4	TRUE	TRUE	0	3	3323	Eemian TW2 mesocratic I	TRUE	81	0.04	0	0	2	6415	26	0	28216	44898	26.11235059	9.083790133	0	90.91620987	6415	0	73140	0	6415	0	73140	0	-897102463
3	TRUE	TRUE	0	3	3323	Eemian TW2 mesocratic I	TRUE	81	0.04	0	0	12	17137	6886	0	21071	34461	43.91390764	29.13077525	0	70.86922475	20838	0	55558	3159	17575	0	49562	12418	316384219
1	TRUE	TRUE	0	3	3323	Eemian TW2 mesocratic I	TRUE	81	0.04	0	0	15	17819	9536	0	20355	31845	49.0973414	36.33516053	0	63.66483947	20684	2	52226	6643	13831	2	40373	25349	1024429931
2	TRUE	TRUE	0	3	3323	Eemian TW2 mesocratic I	TRUE	81	0.04	0	0	18	18070	11891	0	19138	30456	44.6023744	29.13077525	0	70.86922475	20980	8	49620	8947	11200	7	32403	35945	349864945
4	TRUE	TRUE	0	3	3323	Eemian TW2 mesocratic I	TRUE	81	0.04	0	0	3	9031	26	0	27189	43309	29.27564751	12.68598277	0	87.31401723	9031	0	70524	0	9031	0	70524	0	-897102463
3	TRUE	TRUE	0	3	3323	Eemian TW2 mesocratic I	TRUE	81	0.04	0	0	13	17258	7880	0	20639	33778	44.94240311	30.38371182	0	69.61628818	20743	0	54443	4369	16135	0	46618	16802	316384219
1	TRUE	TRUE	0	3	3323	Eemian TW2 mesocratic I	TRUE	81	0.04	0	0	16	18075	10284	0	19982	31214	49.97493283	37.43148003	0	62.56851997	20745	2	51222	7586	12936	2	37266	29351	1024429931
2	TRUE	TRUE	0	3	3323	Eemian TW2 mesocratic I	TRUE	81	0.04	0	0	19	18193	12496	0	18863	30003	45.15408081	29.75724354	0	70.24275646	20989	8	48892	9666	10455	6	30535	38559	349864945
1	TRUE	TRUE	0	3	3323	Eemian TW2 mesocratic I	TRUE	81	0.04	0	0	17	18232	11019	0	19659	30645	50.86310359	38.52779953	0	61.47220047	20790	2	50330	8433	12086	2	34607	32860	1024429931
3	TRUE	TRUE	0	3	3323	Eemian TW2 mesocratic I	TRUE	81	0.04	0	0	14	17425	8781	0	20214	33135	45.83534813	31.40172279	0	68.59827721	20652	0	53375	5528	14867	0	43598	21090	316384219
4	TRUE	TRUE	0	3	3323	Eemian TW2 mesocratic I	TRUE	81	0.04	0	0	4	11398	26	0	26253	41878	31.99570431	15.74001566	0	84.25998434	11398	0	68157	0	11398	0	68157	0	-897102463
2	TRUE	TRUE	0	3	3323	Eemian TW2 mesocratic I	TRUE	81	0.04	0	0	20	18379	13072	0	18576	29528	45.92932232	30.69694597	0	69.30305403	21059	8	48130	10358	9844	6	28737	40968	349864945
1	TRUE	TRUE	0	3	3323	Eemian TW2 mesocratic I	TRUE	81	0.04	0	0	18	18424	11674	0	19329	30128	51.48505738	39.38919342	0	60.61080658	20855	3	49483	9214	11346	2	32393	35814	1024429931
3	TRUE	TRUE	0	3	3323	Eemian TW2 mesocratic I	TRUE	81	0.04	0	0	15	17628	9633	0	19818	32476	46.88833743	32.73296789	0	67.26703211	20684	0	52320	6551	13825	0	40478	25252	316384219
4	TRUE	TRUE	0	3	3323	Eemian TW2 mesocratic I	TRUE	81	0.04	0	0	5	13504	26	0	25439	40586	33.93074694	17.93265466	0	82.06734534	13504	0	66051	0	13504	0	66051	0	-897102463
2	TRUE	TRUE	0	3	3323	Eemian TW2 mesocratic I	TRUE	81	0.04	0	0	21	18594	13608	0	18292	29061	46.50897785	31.40172279	0	68.59827721	21188	8	47379	10980	9327	6	27068	43154	349864945
1	TRUE	TRUE	0	3	3323	Eemian TW2 mesocratic I	TRUE	81	0.04	0	0	19	18638	12277	0	18997	29643	52.11129152	40.17227878	0	59.82772122	20947	3	48666	9939	10691	2	30489	38373	1024429931
3	TRUE	TRUE	0	3	3323	Eemian TW2 mesocratic I	TRUE	81	0.04	0	0	16	17877	10368	0	19430	31880	47.74098031	33.75097886	0	66.24902114	20769	0	51336	7450	12915	0	37180	29460	316384219
2	TRUE	TRUE	0	3	3323	Eemian TW2 mesocratic I	TRUE	81	0.04	0	0	22	18793	14119	0	18015	28628	47.10826458	32.10649961	0	67.89350039	21268	8	46669	11610	8804	4	25553	45194	349864945
4	TRUE	TRUE	0	3	3323	Eemian TW2 mesocratic I	TRUE	81	0.04	0	0	6	15381	26	0	24686	39462	36.04000075	20.36021926	0	79.63978074	15380	0	64175	0	15380	0	64175	0	-897102463
1	TRUE	TRUE	0	3	3323	Eemian TW2 mesocratic I	TRUE	81	0.04	0	0	20	18828	12863	0	18689	29175	52.82819362	41.11198121	0	58.88801879	21051	3	47890	10611	10060	2	28733	40760	1024429931
3	TRUE	TRUE	0	3	3323	Eemian TW2 mesocratic I	TRUE	81	0.04	0	0	17	18064	11087	0	19087	31317	48.59594934	34.84729836	0	65.15270164	20843	0	50430	8282	12088	0	34454	33013	316384219
2	TRUE	TRUE	0	3	3323	Eemian TW2 mesocratic I	TRUE	81	0.04	0	0	23	19015	14601	0	17747	28192	47.67681175	32.81127643	0	67.18872357	21380	8	45965	12202	8340	4	24248	46963	349864945
4	TRUE	TRUE	0	3	3323	Eemian TW2 mesocratic I	TRUE	81	0.04	0	0	7	17090	26	0	24019	38420	37.91044161	22.47454973	0	77.52545027	17087	0	62468	0	17087	0	62468	0	-897102463
1	TRUE	TRUE	0	3	3323	Eemian TW2 mesocratic I	TRUE	81	0.04	0	0	21	19001	13415	0	18414	28725	53.49891611	42.05168363	0	57.94831637	21158	3	47165	11229	9513	1	27141	42900	1024429931
3	TRUE	TRUE	0	3	3323	Eemian TW2 mesocratic I	TRUE	81	0.04	0	0	18	18279	11749	0	18761	30766	49.30418263	35.70869225	0	64.29130775	20977	0	49553	9025	11370	0	32116	36069	316384219
2	TRUE	TRUE	0	3	3323	Eemian TW2 mesocratic I	TRUE	81	0.04	0	0	24	19253	15038	0	17499	27765	48.32658393	33.59436179	0	66.40563821	21541	8	45290	12716	7965	4	23087	48499	349864945
1	TRUE	TRUE	0	3	3323	Eemian TW2 mesocratic I	TRUE	81	0.04	0	0	22	19276	13926	0	18092	28261	53.88424323	42.59984338	0	57.40015662	21355	3	46379	11818	9106	1	25594	44854	1024429931
4	TRUE	TRUE	0	3	3323	Eemian TW2 mesocratic I	TRUE	81	0.04	0	0	8	17006	1696	0	23406	37447	39.74157916	24.58888019	0	75.41111981	18671	0	60884	0	18671	0	60884	0	-897102463
3	TRUE	TRUE	0	3	3323	Eemian TW2 mesocratic I	TRUE	81	0.04	0	0	19	18448	12397	0	18435	30275	49.96671066	36.57008614	0	63.42991386	21081	1	48736	9737	10739	1	30211	38604	316384219
2	TRUE	TRUE	0	3	3323	Eemian TW2 mesocratic I	TRUE	81	0.04	0	0	25	19471	15480	0	17255	27349	48.8447872	34.29913861	0	65.70086139	21703	8	44630	13214	7616	4	21926	50009	349864945
1	TRUE	TRUE	0	3	3323	Eemian TW2 mesocratic I	TRUE	81	0.04	0	0	23	19429	14440	0	17843	27843	54.45352648	43.46123727	0	56.53876273	21461	3	45712	12379	8626	1	24243	46685	1024429931
3	TRUE	TRUE	0	3	3323	Eemian TW2 mesocratic I	TRUE	81	0.04	0	0	20	18612	12999	0	18155	29789	50.78962118	37.66640564	0	62.33359436	21185	1	47970	10399	10124	1	28513	40917	316384219
4	TRUE	TRUE	0	3	3323	Eemian TW2 mesocratic I	TRUE	81	0.04	0	0	9	16915	3308	0	22795	36537	41.51326691	26.70321065	0	73.29678935	20192	0	59363	0	20192	0	59363	0	-897102463
2	TRUE	TRUE	0	3	3323	Eemian TW2 mesocratic I	TRUE	81	0.04	0	0	26	19691	15859	0	17006	26999	49.12320837	34.61237275	0	65.38762725	21834	8	44031	13682	7264	4	20894	51393	349864945
1	TRUE	TRUE	0	3	3323	Eemian TW2 mesocratic I	TRUE	81	0.04	0	0	24	19643	14895	0	17588	27429	55.00006778	44.24432263	0	55.75567737	21582	3	45043	12927	8195	1	23069	48290	1024429931
3	TRUE	TRUE	0	3	3323	Eemian TW2 mesocratic I	TRUE	81	0.04	0	0	21	18785	13561	0	17866	29343	51.15250145	38.13625685	0	61.86374315	21255	1	47235	11064	9532	1	26916	43106	316384219
2	TRUE	TRUE	0	3	3323	Eemian TW2 mesocratic I	TRUE	81	0.04	0	0	27	19870	16259	0	16779	26647	49.40441613	34.92560689	0	65.07439311	21971	8	43452	14124	6964	4	19912	52675	349864945
4	TRUE	TRUE	0	3	3323	Eemian TW2 mesocratic I	TRUE	81	0.04	0	0	10	16888	4643	0	22288	35736	43.13257456	28.66092404	0	71.33907596	21500	0	58050	5	21500	0	56087	1968	-897102463
1	TRUE	TRUE	0	3	3323	Eemian TW2 mesocratic I	TRUE	81	0.04	0	0	25	19831	15338	0	17342	27044	55.59374799	45.10571652	0	54.89428348	21646	3	44412	13494	7748	1	21930	49876	1024429931
3	TRUE	TRUE	0	3	3323	Eemian TW2 mesocratic I	TRUE	81	0.04	0	0	22	18955	14102	0	17581	28917	51.50291968	38.60610807	0	61.39389193	21374	1	46524	11656	9003	1	25489	45062	316384219
2	TRUE	TRUE	0	3	3323	Eemian TW2 mesocratic I	TRUE	81	0.04	0	0	28	20083	16624	0	16548	26300	49.55466714	35.08222396	0	64.91777604	22101	8	42874	14572	6656	0	18918	53981	349864945
4	TRUE	TRUE	0	3	3323	Eemian TW2 mesocratic I	TRUE	81	0.04	0	0	11	16977	5842	0	21786	34950	44.80976194	30.69694597	0	69.30305403	21182	0	56762	1611	19508	0	53084	6963	-897102463
1	TRUE	TRUE	0	3	3323	Eemian TW2 mesocratic I	TRUE	81	0.04	0	0	26	19961	15770	0	17124	26700	56.25667874	46.04541895	0	53.95458105	21714	3	43850	13988	7302	1	20926	51326	1024429931
2	TRUE	TRUE	0	3	3323	Eemian TW2 mesocratic I	TRUE	81	0.04	0	0	29	20204	16983	0	16360	26008	49.74606546	35.31714957	0	64.68285043	22232	8	42394	14921	6409	0	18073	55073	349864945
3	TRUE	TRUE	0	3	3323	Eemian TW2 mesocratic I	TRUE	81	0.04	0	0	23	19156	14604	0	17312	28483	52.46459806	39.85904464	0	60.14095536	21556	1	45821	12177	8583	1	24196	46775	316384219
1	TRUE	TRUE	0	3	3323	Eemian TW2 mesocratic I	TRUE	81	0.04	0	0	27	20118	16167	0	16898	26372	56.55495941	46.51527016	0	53.48472984	21835	3	43296	14421	6968	1	20000	52586	1024429931
4	TRUE	TRUE	0	3	3323	Eemian TW2 mesocratic I	TRUE	81	0.04	0	0	12	17105	6932	0	21308	34210	45.87821343	32.02819107	0	67.97180893	20871	0	55544	3140	17589	0	49688	12278	-897102463
2	TRUE	TRUE	0	3	3323	Eemian TW2 mesocratic I	TRUE	81	0.04	0	0	30	20382	17329	0	16144	25700	50.39526767	36.17854346	0	63.82145654	22381	8	41870	15296	6158	0	17298	56099	349864945
3	TRUE	TRUE	0	3	3323	Eemian TW2 mesocratic I	TRUE	81	0.04	0	0	24	19333	15080	0	17057	28085	53.04887991	40.72043853	0	59.27956147	21694	1	45168	12692	8159	1	23092	48303	316384219
1	TRUE	TRUE	0	3	3323	Eemian TW2 mesocratic I	TRUE	81	0.04	0	0	28	20316	16519	0	16682	26038	57.12513724	47.29835552	0	52.70164448	21964	3	42746	14842	6655	0	19094	53806	1024429931
4	TRUE	TRUE	0	3	3323	Eemian TW2 mesocratic I	TRUE	81	0.04	0	0	13	17239	7872	0	20892	33552	47.13322475	33.59436179	0	66.40563821	20660	0	54470	4425	16043	0	46679	16833	-897102463
2	TRUE	TRUE	0	3	3323	Eemian TW2 mesocratic I	TRUE	81	0.04	0	0	31	20592	16529	0	15948	26486	50.76366692	35.31714957	0	64.68285043	21406	8	42460	15681	5968	0	16515	57072	349864945
1	TRUE	TRUE	0	3	3323	Eemian TW2 mesocratic I	TRUE	81	0.04	0	0	29	20454	16919	0	16485	25697	57.56580596	48.00313234	0	51.99686766	22112	3	42208	15232	6371	0	18274	54910	1024429931
2	TRUE	TRUE	0	3	3323	Eemian TW2 mesocratic I	TRUE	81	0.04	0	0	32	20878	15739	0	15751	27187	51.40177552	35.08222396	0	64.91777604	20550	8	42964	16033	5875	0	15739	57941	349864945
3	TRUE	TRUE	0	3	3323	Eemian TW2 mesocratic I	TRUE	81	0.04	0	0	25	19491	15532	0	16805	27727	53.64981977	41.58183242	0	58.41816758	21776	1	44558	13220	7700	1	21985	49869	316384219
4	TRUE	TRUE	0	3	3323	Eemian TW2 mesocratic I	TRUE	81	0.04	0	0	14	17398	8732	0	20503	32922	48.35891485	35.1605325	0	64.8394675	20510	0	53451	5594	14694	0	43751	21110	-897102463
1	TRUE	TRUE	0	3	3323	Eemian TW2 mesocratic I	TRUE	81	0.04	0	0	30	20629	17247	0	16291	25388	57.93380906	48.55129209	0	51.44870791	22221	3	41705	15626	6083	0	17474	55998	1024429931
2	TRUE	TRUE	0	3	3323	Eemian TW2 mesocratic I	TRUE	81	0.04	0	0	33	21265	15085	0	15568	27637	51.83290369	34.61237275	0	65.38762725	19918	8	43231	16398	5850	0	15046	58659	349864945
2	TRUE	TRUE	0	3	3323	Eemian TW2 mesocratic I	TRUE	81	0.04	0	0	34	21594	14484	0	15416	28061	52.18670205	34.45575568	0	65.54424432	19323	8	43503	16721	5782	0	14433	59340	349864945
1	TRUE	TRUE	0	3	3323	Eemian TW2 mesocratic I	TRUE	81	0.04	0	0	31	20812	16399	0	16096	26248	58.43864668	47.37666406	0	52.62333594	21180	4	42370	16001	5889	1	16736	56929	1024429931
3	TRUE	TRUE	0	3	3323	Eemian TW2 mesocratic I	TRUE	81	0.04	0	0	26	19717	15934	0	16576	27328	53.97830166	42.05168363	0	57.94831637	21918	1	43930	13706	7340	1	20916	51298	316384219
4	TRUE	TRUE	0	3	3323	Eemian TW2 mesocratic I	TRUE	81	0.04	0	0	15	17623	9533	0	20097	32302	49.2991474	36.33516053	0	63.66483947	20515	0	52425	6615	13609	0	40696	25250	-897102463
1	TRUE	TRUE	0	3	3323	Eemian TW2 mesocratic I	TRUE	81	0.04	0	0	32	21087	15573	0	15907	26988	58.67594545	46.12372749	0	53.87627251	20239	4	42921	16391	5670	1	16044	57840	1024429931
2	TRUE	TRUE	0	3	3323	Eemian TW2 mesocratic I	TRUE	81	0.04	0	0	35	21916	14031	0	15278	28330	52.56601684	34.22083007	0	65.77916993	18872	8	43634	17041	5733	0	13802	60020	349864945
4	TRUE	TRUE	0	3	3323	Eemian TW2 mesocratic I	TRUE	81	0.04	0	0	16	17791	10291	0	19729	31744	50.32277821	37.66640564	0	62.33359436	20505	0	51499	7551	12659	0	37602	29294	-897102463
2	TRUE	TRUE	0	3	3323	Eemian TW2 mesocratic I	TRUE	81	0.04	0	0	36	22260	13580	0	15146	28569	52.86255324	34.22083007	0	65.77916993	18464	8	43741	17342	5715	0	13233	60607	349864945
1	TRUE	TRUE	0	3	3323	Eemian TW2 mesocratic I	TRUE	81	0.04	0	0	33	21406	14906	0	15719	27524	59.28207781	45.57556774	0	54.42443226	19547	4	43269	16735	5588	1	15357	58609	1024429931
3	TRUE	TRUE	0	3	3323	Eemian TW2 mesocratic I	TRUE	81	0.04	0	0	27	19864	16314	0	16364	27013	54.35907126	42.59984338	0	57.40015662	22018	1	43403	14133	6964	1	19952	52638	316384219
2	TRUE	TRUE	0	3	3323	Eemian TW2 mesocratic I	TRUE	81	0.04	0	0	37	22624	13243	0	15002	28686	53.23602789	34.22083007	0	65.77916993	18179	12	43714	17650	5747	4	12759	61045	349864945
4	TRUE	TRUE	0	3	3323	Eemian TW2 mesocratic I	TRUE	81	0.04	0	0	17	18035	10934	0	19400	31186	51.53942461	39.23257635	0	60.76742365	20535	0	50612	8408	11829	0	34957	32769	-897102463
2	TRUE	TRUE	0	3	3323	Eemian TW2 mesocratic I	TRUE	81	0.04	0	0	38	22929	12975	0	14851	28800	53.67183178	34.22083007	0	65.77916993	17932	11	43677	17935	5795	4	12313	61443	349864945
1	TRUE	TRUE	0	3	3323	Eemian TW2 mesocratic I	TRUE	81	0.04	0	0	34	21746	14349	0	15560	27900	59.82417579	45.34064213	0	54.65935787	19013	4	43486	17052	5545	1	14699	59310	1024429931
2	TRUE	TRUE	0	3	3323	Eemian TW2 mesocratic I	TRUE	81	0.04	0	0	39	23191	12829	0	14711	28824	54.14579306	33.90759593	0	66.09240407	17799	11	43561	18184	5934	4	11845	61772	349864945
3	TRUE	TRUE	0	3	3323	Eemian TW2 mesocratic I	TRUE	81	0.04	0	0	28	20023	16688	0	16158	26686	54.6082933	42.99138606	0	57.00861394	22111	1	42870	14573	6605	1	19005	53944	316384219
4	TRUE	TRUE	0	3	3323	Eemian TW2 mesocratic I	TRUE	81	0.04	0	0	18	18247	11552	0	19089	30667	52.33286832	40.32889585	0	59.67110415	20582	0	49782	9191	11075	0	32680	35800	-897102463
2	TRUE	TRUE	0	3	3323	Eemian TW2 mesocratic I	TRUE	81	0.04	0	0	40	23309	12817	0	14573	28856	54.16066358	33.20281911	0	66.79718089	17638	11	43455	18451	5983	4	11504	62064	349864945
2	TRUE	TRUE	0	3	3323	Eemian TW2 mesocratic I	TRUE	81	0.04	0	0	41	23482	12789	0	14441	28843	54.64970977	33.67267032	0	66.32732968	17513	11	43310	18721	5993	4	11138	62420	349864945
1	TRUE	TRUE	0	3	3323	Eemian TW2 mesocratic I	TRUE	81	0.04	0	0	35	22130	13862	0	15400	28163	60.22663989	44.79248238	0	55.20751762	18580	4	43589	17382	5577	1	14015	59962	1024429931
4	TRUE	TRUE	0	3	3323	Eemian TW2 mesocratic I	TRUE	81	0.04	0	0	19	18429	12162	0	18786	30178	52.94257104	41.19028974	0	58.80971026	20608	0	48990	9957	10343	0	30802	38410	-897102463
2	TRUE	TRUE	0	3	3323	Eemian TW2 mesocratic I	TRUE	81	0.04	0	0	42	23663	12791	0	14299	28802	54.90709641	33.67267032	0	66.32732968	17438	11	43127	18979	5971	4	10843	62737	349864945
3	TRUE	TRUE	0	3	3323	Eemian TW2 mesocratic I	TRUE	81	0.04	0	0	29	20183	17053	0	15982	26337	55.02732875	43.61785435	0	56.38214565	22216	1	42345	14993	6309	0	18207	55039	316384219
2	TRUE	TRUE	0	3	3323	Eemian TW2 mesocratic I	TRUE	81	0.04	0	0	43	23784	12830	0	14178	28763	55.40373779	34.45575568	0	65.54424432	17353	11	42967	19224	5826	4	10523	63202	349864945
4	TRUE	TRUE	0	3	3323	Eemian TW2 mesocratic I	TRUE	81	0.04	0	0	20	18662	12703	0	18489	29701	53.47303584	41.89506656	0	58.10493344	20716	0	48216	10623	9809	0	29047	40699	-897102463
1	TRUE	TRUE	0	3	3323	Eemian TW2 mesocratic I	TRUE	81	0.04	0	0	36	22478	13469	0	15240	28368	60.68158295	44.87079092	0	55.12920908	18235	4	43634	17682	5634	1	13434	60486	1024429931
2	TRUE	TRUE	0	3	3323	Eemian TW2 mesocratic I	TRUE	81	0.04	0	0	44	23912	12342	0	14597	28704	56.16432696	34.14252153	0	65.85747847	16794	11	43324	19426	5766	4	10260	63525	349864945
3	TRUE	TRUE	0	3	3323	Eemian TW2 mesocratic I	TRUE	81	0.04	0	0	30	20334	17410	0	15793	26018	55.47021534	44.24432263	0	55.75567737	22324	1	41837	15393	6037	0	17441	56077	316384219
2	TRUE	TRUE	0	3	3323	Eemian TW2 mesocratic I	TRUE	81	0.04	0	0	45	24079	11893	0	14937	28646	56.62661333	33.28112764	0	66.71887236	16307	11	43606	19631	5732	4	9993	63826	349864945
4	TRUE	TRUE	0	3	3323	Eemian TW2 mesocratic I	TRUE	81	0.04	0	0	21	18954	13195	0	18173	29233	54.17852825	42.91307753	0	57.08692247	20825	0	47432	11298	9300	0	27281	42974	-897102463
3	TRUE	TRUE	0	3	3323	Eemian TW2 mesocratic I	TRUE	81	0.04	0	0	31	20537	16588	0	15625	26805	55.95296777	43.22631167	0	56.77368833	21342	1	42456	15756	5818	0	16653	57084	316384219
1	TRUE	TRUE	0	3	3323	Eemian TW2 mesocratic I	TRUE	81	0.04	0	0	37	22878	13094	0	15084	28499	61.08740804	44.87079092	0	55.12920908	17982	4	43609	17960	5725	1	12940	60889	1024429931
2	TRUE	TRUE	0	3	3323	Eemian TW2 mesocratic I	TRUE	81	0.04	0	0	46	24260	11566	0	15170	28559	56.91357315	32.73296789	0	67.26703211	15988	11	43752	19804	5741	4	9757	64053	349864945
3	TRUE	TRUE	0	3	3323	Eemian TW2 mesocratic I	TRUE	81	0.04	0	0	32	20795	15789	0	15439	27532	56.40305232	42.28660924	0	57.71339076	20454	1	42997	16103	5670	0	15968	57917	316384219
4	TRUE	TRUE	0	3	3323	Eemian TW2 mesocratic I	TRUE	81	0.04	0	0	22	19162	13702	0	17898	28793	54.68892424	43.69616288	0	56.30383712	20922	0	46717	11916	8787	0	25797	44971	-897102463
1	TRUE	TRUE	0	3	3323	Eemian TW2 mesocratic I	TRUE	81	0.04	0	0	38	23218	12812	0	14923	28602	61.59249778	44.79248238	0	55.20751762	17766	4	43551	18234	5815	1	12475	61264	1024429931
3	TRUE	TRUE	0	3	3323	Eemian TW2 mesocratic I	TRUE	81	0.04	0	0	33	21091	15183	0	15267	28014	56.77025831	41.50352388	0	58.49647612	19799	1	43307	16448	5579	0	15325	58651	316384219
2	TRUE	TRUE	0	3	3323	Eemian TW2 mesocratic I	TRUE	81	0.04	0	0	47	24408	11250	0	15409	28488	57.10635544	32.41973375	0	67.58026625	15624	11	43920	20000	5679	0	9584	64292	349864945
4	TRUE	TRUE	0	3	3323	Eemian TW2 mesocratic I	TRUE	81	0.04	0	0	23	19399	14173	0	17616	28367	55.0234439	44.24432263	0	55.75567737	21095	0	46009	12451	8419	0	24460	46676	-897102463
5	TRUE	TRUE	0	3	3323	Eemian TW2 mesocratic I	TRUE	81	0.04	0	0	0	0	26	0	30728	48801	18.04179258	0	0	100	0	0	79555	0	0	0	79555	0	195914086
3	TRUE	TRUE	0	3	3323	Eemian TW2 mesocratic I	TRUE	81	0.04	0	0	34	21446	14654	0	15096	28359	57.27802479	40.8770556	0	59.1229444	19292	1	43481	16781	5555	0	14651	59349	316384219
1	TRUE	TRUE	0	3	3323	Eemian TW2 mesocratic I	TRUE	81	0.04	0	0	39	23481	12626	0	14781	28667	62.15278708	45.4972592	0	54.5027408	17576	4	43474	18501	5872	1	11954	61728	1024429931
2	TRUE	TRUE	0	3	3323	Eemian TW2 mesocratic I	TRUE	81	0.04	0	0	48	24596	11003	0	15547	28409	57.55016894	32.57635082	0	67.42364918	15360	11	43979	20205	5652	0	9308	64595	349864945
4	TRUE	TRUE	0	3	3323	Eemian TW2 mesocratic I	TRUE	81	0.04	0	0	24	19572	14633	0	17371	27979	55.88934346	45.4972592	0	54.5027408	21186	0	45376	12993	8018	0	23323	48214	-897102463
3	TRUE	TRUE	0	3	3323	Eemian TW2 mesocratic I	TRUE	81	0.04	0	0	35	21797	14180	0	14918	28660	57.59798025	40.25058731	0	59.74941269	18865	1	43604	17085	5567	0	13986	60002	316384219
1	TRUE	TRUE	0	3	3323	Eemian TW2 mesocratic I	TRUE	81	0.04	0	0	40	23742	12475	0	14628	28710	62.62188648	45.96711042	0	54.03288958	17436	4	43364	18751	5988	1	11516	62050	1024429931
5	TRUE	TRUE	0	3	3323	Eemian TW2 mesocratic I	TRUE	81	0.04	0	0	1	3255	26	0	29423	46851	21.72184997	4.072043853	0	95.92795615	3255	0	76300	0	3255	0	76300	0	195914086
2	TRUE	TRUE	0	3	3323	Eemian TW2 mesocratic I	TRUE	81	0.04	0	0	49	24748	10842	0	15666	28299	57.76993281	32.41973375	0	67.58026625	15137	11	43988	20419	5574	0	9087	64894	349864945
4	TRUE	TRUE	0	3	3323	Eemian TW2 mesocratic I	TRUE	81	0.04	0	0	25	19785	15055	0	17120	27595	56.61696092	46.5935787	0	53.4064213	21290	0	44741	13524	7615	0	22207	49733	-897102463
1	TRUE	TRUE	0	3	3323	Eemian TW2 mesocratic I	TRUE	81	0.04	0	0	41	23903	12411	0	14502	28739	62.85427092	46.04541895	0	53.95458105	17283	3	43267	19002	6005	0	11162	62388	1024429931
3	TRUE	TRUE	0	3	3323	Eemian TW2 mesocratic I	TRUE	81	0.04	0	0	36	22198	13754	0	14744	28859	57.89228025	39.38919342	0	60.61080658	18512	1	43629	17413	5583	0	13387	60585	316384219
2	TRUE	TRUE	0	3	3323	Eemian TW2 mesocratic I	TRUE	81	0.04	0	0	50	24941	10680	0	15729	28205	57.89565701	32.34142522	0	67.65857478	14975	11	43957	20612	5554	0	8862	65139	349864945
5	TRUE	TRUE	0	3	3323	Eemian TW2 mesocratic I	TRUE	81	0.04	0	0	2	6389	26	0	28151	44989	25.20700497	7.987470634	0	92.01252937	6389	0	73166	0	6389	0	73166	0	195914086
1	TRUE	TRUE	0	3	3323	Eemian TW2 mesocratic I	TRUE	81	0.04	0	0	42	24007	12459	0	14368	28721	63.17812405	46.35865309	0	53.64134691	17201	3	43115	19236	5990	0	10855	62710	1024429931
3	TRUE	TRUE	0	3	3323	Eemian TW2 mesocratic I	TRUE	81	0.04	0	0	37	22571	13409	0	14558	29017	58.37090519	39.46750196	0	60.53249804	18272	1	43601	17681	5688	0	12890	60977	316384219
4	TRUE	TRUE	0	3	3323	Eemian TW2 mesocratic I	TRUE	81	0.04	0	0	26	19968	15450	0	16905	27232	57.42464515	47.76820673	0	52.23179327	21408	0	44163	13984	7262	0	21137	51156	-897102463
2	TRUE	TRUE	0	3	3323	Eemian TW2 mesocratic I	TRUE	81	0.04	0	0	51	25098	10583	0	15781	28093	58.21750807	32.34142522	0	67.65857478	14825	11	43897	20822	5495	0	8656	65404	349864945
1	TRUE	TRUE	0	3	3323	Eemian TW2 mesocratic I	TRUE	81	0.04	0	0	43	24107	12493	0	14238	28717	63.50776084	46.5935787	0	53.4064213	17090	3	42981	19481	5918	0	10535	63102	1024429931
5	TRUE	TRUE	0	3	3323	Eemian TW2 mesocratic I	TRUE	81	0.04	0	0	3	9007	26	0	27093	43429	27.80182226	10.88488645	0	89.11511355	9007	0	70548	0	9007	0	70548	0	195914086
3	TRUE	TRUE	0	3	3323	Eemian TW2 mesocratic I	TRUE	81	0.04	0	0	38	22922	13112	0	14410	29111	59.02185804	40.01566171	0	59.98433829	18069	2	43547	17937	5806	1	12441	61307	316384219
4	TRUE	TRUE	0	3	3323	Eemian TW2 mesocratic I	TRUE	81	0.04	0	0	27	20117	15853	0	16698	26887	57.88648197	48.47298356	0	51.52701644	21536	0	43611	14408	6931	0	20179	52445	-897102463
2	TRUE	TRUE	0	3	3323	Eemian TW2 mesocratic I	TRUE	81	0.04	0	0	52	25241	10532	0	15817	27965	58.4764914	32.49804229	0	67.50195771	14690	10	43805	21050	5430	0	8490	65635	349864945
1	TRUE	TRUE	0	3	3323	Eemian TW2 mesocratic I	TRUE	81	0.04	0	0	44	24231	12054	0	14582	28688	64.00241223	46.43696163	0	53.56303837	16531	3	43293	19728	5836	0	10250	63469	1024429931
3	TRUE	TRUE	0	3	3323	Eemian TW2 mesocratic I	TRUE	81	0.04	0	0	39	23145	12950	0	14298	29162	59.45555037	40.56382146	0	59.43617854	17861	2	43486	18206	5840	1	12014	61700	316384219
5	TRUE	TRUE	0	3	3323	Eemian TW2 mesocratic I	TRUE	81	0.04	0	0	4	11351	26	0	26143	42035	29.92138423	13.23414252	0	86.76585748	11351	0	68204	0	11351	0	68204	0	195914086
2	TRUE	TRUE	0	3	3323	Eemian TW2 mesocratic I	TRUE	81	0.04	0	0	53	25378	10562	0	15813	27802	58.64386219	32.65465936	0	67.34534064	14626	10	43638	21281	5420	0	8320	65815	349864945
4	TRUE	TRUE	0	3	3323	Eemian TW2 mesocratic I	TRUE	81	0.04	0	0	28	20248	16263	0	16481	26563	58.13778568	48.94283477	0	51.05716523	21653	0	43070	14832	6626	0	19242	53687	-897102463
1	TRUE	TRUE	0	3	3323	Eemian TW2 mesocratic I	TRUE	81	0.04	0	0	45	24397	11669	0	14852	28637	64.37336827	46.51527016	0	53.48472984	16094	3	43512	19946	5764	0	10009	63782	1024429931
3	TRUE	TRUE	0	3	3323	Eemian TW2 mesocratic I	TRUE	81	0.04	0	0	40	23351	12826	0	14179	29199	59.64597026	40.40720439	0	59.59279561	17710	2	43404	18439	5920	1	11679	61955	316384219
2	TRUE	TRUE	0	3	3323	Eemian TW2 mesocratic I	TRUE	81	0.04	0	0	54	25547	10546	0	15780	27682	58.96085799	32.81127643	0	67.18872357	14538	10	43485	21522	5367	0	8145	66043	349864945
5	TRUE	TRUE	0	3	3323	Eemian TW2 mesocratic I	TRUE	81	0.04	0	0	5	13436	26	0	25323	40770	32.26061843	15.89663273	0	84.10336727	13436	0	66119	0	13436	0	66119	0	195914086
4	TRUE	TRUE	0	3	3323	Eemian TW2 mesocratic I	TRUE	81	0.04	0	0	29	20403	16628	0	16292	26232	58.48895983	49.56930305	0	50.43069695	21773	2	42550	15230	6350	2	18390	54813	-897102463
1	TRUE	TRUE	0	3	3323	Eemian TW2 mesocratic I	TRUE	81	0.04	0	0	46	24541	11352	0	15057	28605	64.59785042	46.20203602	0	53.79796398	15704	3	43685	20163	5692	0	9779	64084	1024429931
3	TRUE	TRUE	0	3	3323	Eemian TW2 mesocratic I	TRUE	81	0.04	0	0	41	23498	12775	0	14040	29242	59.90249219	40.40720439	0	59.59279561	17567	2	43308	18678	5941	1	11307	62306	316384219
2	TRUE	TRUE	0	3	3323	Eemian TW2 mesocratic I	TRUE	81	0.04	0	0	55	25724	10568	0	15715	27548	59.25402003	33.20281911	0	66.79718089	14456	8	43286	21805	5282	0	7984	66289	349864945
1	TRUE	TRUE	0	3	3323	Eemian TW2 mesocratic I	TRUE	81	0.04	0	0	47	24668	11109	0	15239	28539	64.99190722	46.35865309	0	53.64134691	15369	3	43801	20382	5587	0	9591	64377	1024429931
5	TRUE	TRUE	0	3	3323	Eemian TW2 mesocratic I	TRUE	81	0.04	0	0	6	15364	26	0	24552	39613	34.14714183	18.01096319	0	81.98903681	15361	0	64194	0	15361	0	64194	0	195914086
4	TRUE	TRUE	0	3	3323	Eemian TW2 mesocratic I	TRUE	81	0.04	0	0	30	20552	16983	0	16114	25906	58.75350846	50.03915427	0	49.96084573	21892	2	42046	15615	6065	2	17601	55887	-897102463
3	TRUE	TRUE	0	3	3323	Eemian TW2 mesocratic I	TRUE	81	0.04	0	0	42	23648	12693	0	13907	29307	60.15750646	40.17227878	0	59.82772122	17394	2	43240	18919	5923	1	10987	62644	316384219
2	TRUE	TRUE	0	3	3323	Eemian TW2 mesocratic I	TRUE	81	0.04	0	0	56	25996	10604	0	15607	27348	59.69297354	33.59436179	0	66.40563821	14460	8	42978	22109	5191	0	7816	66548	349864945
1	TRUE	TRUE	0	3	3323	Eemian TW2 mesocratic I	TRUE	81	0.04	0	0	48	24851	10897	0	15356	28451	65.17707536	46.28034456	0	53.71965544	15124	3	43830	20598	5517	0	9370	64668	1024429931
4	TRUE	TRUE	0	3	3323	Eemian TW2 mesocratic I	TRUE	81	0.04	0	0	31	20792	16154	0	15916	26693	59.26577245	49.09945184	0	50.90054816	20925	2	42635	15993	5825	2	16831	56897	-897102463
2	TRUE	TRUE	0	3	3323	Eemian TW2 mesocratic I	TRUE	81	0.04	0	0	57	26205	10672	0	15541	27137	59.79430689	33.75097886	0	66.24902114	14433	8	42701	22413	5105	0	7671	66779	349864945
5	TRUE	TRUE	0	3	3323	Eemian TW2 mesocratic I	TRUE	81	0.04	0	0	7	17102	26	0	23840	38587	35.76169924	19.81205951	0	80.18794049	17097	0	62458	0	17097	0	62458	0	195914086
3	TRUE	TRUE	0	3	3323	Eemian TW2 mesocratic I	TRUE	81	0.04	0	0	43	23786	12707	0	13773	29289	60.47291283	40.40720439	0	59.59279561	17290	2	43088	19175	5860	1	10677	63017	316384219
1	TRUE	TRUE	0	3	3323	Eemian TW2 mesocratic I	TRUE	81	0.04	0	0	49	25029	10698	0	15457	28371	65.50216298	46.35865309	0	53.64134691	14906	3	43851	20795	5450	0	9167	64938	1024429931
2	TRUE	TRUE	0	3	3323	Eemian TW2 mesocratic I	TRUE	81	0.04	0	0	58	26409	10746	0	15450	26950	60.0106708	34.14252153	0	65.85747847	14419	8	42423	22705	4979	0	7555	67021	349864945
3	TRUE	TRUE	0	3	3323	Eemian TW2 mesocratic I	TRUE	81	0.04	0	0	44	23923	12197	0	14132	29303	60.60018163	39.85904464	0	60.14095536	16688	2	43458	19407	5776	1	10377	63401	316384219
4	TRUE	TRUE	0	3	3323	Eemian TW2 mesocratic I	TRUE	81	0.04	0	0	32	21030	15379	0	15740	27406	59.40433607	47.29835552	0	52.70164448	20037	2	43172	16344	5684	2	16139	57730	-897102463
5	TRUE	TRUE	0	3	3323	Eemian TW2 mesocratic I	TRUE	81	0.04	0	0	8	17056	1677	0	23202	37620	37.47433905	21.76977291	0	78.23022709	18701	0	60854	0	18701	0	60854	0	195914086
1	TRUE	TRUE	0	3	3323	Eemian TW2 mesocratic I	TRUE	81	0.04	0	0	50	25256	10525	0	15505	28269	65.666411	46.20203602	0	53.79796398	14741	4	43797	21013	5394	1	8960	65200	1024429931
2	TRUE	TRUE	0	3	3323	Eemian TW2 mesocratic I	TRUE	81	0.04	0	0	59	26660	10860	0	15273	26762	60.07957256	34.29913861	0	65.70086139	14421	8	42058	23068	4872	0	7461	67222	349864945
3	TRUE	TRUE	0	3	3323	Eemian TW2 mesocratic I	TRUE	81	0.04	0	0	45	24075	11773	0	14450	29257	60.89821281	39.70242756	0	60.29757244	16183	2	43730	19640	5737	1	10112	63705	316384219
4	TRUE	TRUE	0	3	3323	Eemian TW2 mesocratic I	TRUE	81	0.04	0	0	33	21367	14770	0	15560	27858	59.97460424	46.98512138	0	53.01487862	19409	2	43444	16700	5609	2	15459	58485	-897102463
1	TRUE	TRUE	0	3	3323	Eemian TW2 mesocratic I	TRUE	81	0.04	0	0	51	25412	10457	0	15542	28144	65.87316604	46.5935787	0	53.4064213	14634	3	43709	21209	5358	1	8781	65415	1024429931
5	TRUE	TRUE	0	3	3323	Eemian TW2 mesocratic I	TRUE	81	0.04	0	0	9	16943	3257	0	22631	36724	38.93256015	23.41425215	0	76.58574785	20168	0	59387	0	20168	0	59387	0	195914086
2	TRUE	TRUE	0	3	3323	Eemian TW2 mesocratic I	TRUE	81	0.04	0	0	60	26918	10978	0	15062	26597	60.25092657	34.29913861	0	65.70086139	14469	8	41682	23396	4775	0	7354	67426	349864945
3	TRUE	TRUE	0	3	3323	Eemian TW2 mesocratic I	TRUE	81	0.04	0	0	46	24284	11392	0	14678	29201	61.26493296	39.62411903	0	60.37588097	15765	2	43902	19886	5665	1	9894	63995	316384219
1	TRUE	TRUE	0	3	3323	Eemian TW2 mesocratic I	TRUE	81	0.04	0	0	52	25539	10404	0	15560	28052	65.92563664	46.75019577	0	53.24980423	14482	3	43635	21435	5310	1	8609	65635	1024429931
4	TRUE	TRUE	0	3	3323	Eemian TW2 mesocratic I	TRUE	81	0.04	0	0	34	21683	14255	0	15393	28224	60.55934229	46.75019577	0	53.24980423	18894	3	43643	17015	5590	3	14796	59166	-897102463
2	TRUE	TRUE	0	3	3323	Eemian TW2 mesocratic I	TRUE	81	0.04	0	0	61	27148	11007	0	14929	26471	60.5041549	34.61237275	0	65.38762725	14450	4	41423	23678	4706	0	7241	67608	349864945
5	TRUE	TRUE	0	3	3323	Eemian TW2 mesocratic I	TRUE	81	0.04	0	0	10	17011	4570	0	22088	35886	40.1509658	24.82380579	0	75.17619421	21549	0	58000	6	21549	0	55967	2039	195914086
3	TRUE	TRUE	0	3	3323	Eemian TW2 mesocratic I	TRUE	81	0.04	0	0	47	24415	11106	0	14886	29148	61.348626	39.31088489	0	60.68911511	15377	2	44057	20119	5570	1	9703	64281	316384219
1	TRUE	TRUE	0	3	3323	Eemian TW2 mesocratic I	TRUE	81	0.04	0	0	53	25702	10353	0	15584	27916	66.121486	47.06342991	0	52.93657009	14378	3	43523	21651	5302	1	8445	65807	1024429931
2	TRUE	TRUE	0	3	3323	Eemian TW2 mesocratic I	TRUE	81	0.04	0	0	62	27414	11003	0	14735	26403	60.80372954	34.45575568	0	65.54424432	14376	4	41161	24014	4614	0	7149	67792	349864945
4	TRUE	TRUE	0	3	3323	Eemian TW2 mesocratic I	TRUE	81	0.04	0	0	35	22005	13769	0	15255	28526	60.90059742	46.5935787	0	53.4064213	18437	3	43807	17308	5549	3	14159	59844	-897102463
5	TRUE	TRUE	0	3	3323	Eemian TW2 mesocratic I	TRUE	81	0.04	0	0	11	17127	5752	0	21554	35122	40.96102857	25.68519969	0	74.31480031	21232	0	56702	1621	19576	0	52981	6998	195914086
3	TRUE	TRUE	0	3	3323	Eemian TW2 mesocratic I	TRUE	81	0.04	0	0	48	24644	10824	0	15014	29073	61.67460414	39.31088489	0	60.68911511	15113	2	44110	20330	5504	0	9423	64628	316384219
1	TRUE	TRUE	0	3	3323	Eemian TW2 mesocratic I	TRUE	81	0.04	0	0	54	25858	10324	0	15549	27824	66.25963242	47.14173845	0	52.85826155	14262	5	43396	21892	5222	3	8316	66014	1024429931
2	TRUE	TRUE	0	3	3323	Eemian TW2 mesocratic I	TRUE	81	0.04	0	0	63	27619	10928	0	14575	26433	60.92164667	34.14252153	0	65.85747847	14196	4	41031	24324	4521	0	7051	67983	349864945
4	TRUE	TRUE	0	3	3323	Eemian TW2 mesocratic I	TRUE	81	0.04	0	0	36	22364	13402	0	15091	28698	61.46452452	46.82850431	0	53.17149569	18139	3	43815	17598	5593	3	13604	60355	-897102463
3	TRUE	TRUE	0	3	3323	Eemian TW2 mesocratic I	TRUE	81	0.04	0	0	49	24847	10608	0	15129	28971	61.93123622	39.23257635	0	60.76742365	14915	2	44123	20515	5502	0	9206	64847	316384219
1	TRUE	TRUE	0	3	3323	Eemian TW2 mesocratic I	TRUE	81	0.04	0	0	55	26019	10350	0	15512	27674	66.36236289	47.06342991	0	52.93657009	14149	5	43209	22192	5089	3	8193	66270	1024429931
5	TRUE	TRUE	0	3	3323	Eemian TW2 mesocratic I	TRUE	81	0.04	0	0	12	17309	6813	0	21073	34360	42.29073799	27.2513704	0	72.7486296	20930	0	55459	3166	17698	0	49484	12373	195914086
2	TRUE	TRUE	0	3	3323	Eemian TW2 mesocratic I	TRUE	81	0.04	0	0	64	27840	10827	0	14445	26443	61.08078557	33.82928739	0	66.17071261	14062	5	40911	24577	4467	1	6947	68140	349864945
4	TRUE	TRUE	0	3	3323	Eemian TW2 mesocratic I	TRUE	81	0.04	0	0	37	22746	13071	0	14948	28790	61.93337629	47.37666406	0	52.62333594	17917	3	43764	17871	5676	3	13163	60713	-897102463
3	TRUE	TRUE	0	3	3323	Eemian TW2 mesocratic I	TRUE	81	0.04	0	0	50	25032	10437	0	15212	28874	62.27222625	39.38919342	0	60.61080658	14734	2	44109	20710	5465	0	9017	65073	316384219
1	TRUE	TRUE	0	3	3323	Eemian TW2 mesocratic I	TRUE	81	0.04	0	0	56	26249	10378	0	15439	27489	66.43619096	47.22004699	0	52.77995301	14076	5	42950	22524	4987	3	8063	66502	1024429931
2	TRUE	TRUE	0	3	3323	Eemian TW2 mesocratic I	TRUE	81	0.04	0	0	65	28092	10723	0	14319	26421	61.14995468	33.67267032	0	66.32732968	13980	5	40763	24807	4466	1	6850	68238	349864945
5	TRUE	TRUE	0	3	3323	Eemian TW2 mesocratic I	TRUE	81	0.04	0	0	13	17457	7798	0	20644	33656	43.5074487	28.66092404	0	71.33907596	20754	0	54326	4475	16209	0	46430	16916	195914086
3	TRUE	TRUE	0	3	3323	Eemian TW2 mesocratic I	TRUE	81	0.04	0	0	51	25226	10306	0	15291	28732	62.58602478	39.62411903	0	60.37588097	14590	2	44046	20917	5464	0	8838	65253	316384219
1	TRUE	TRUE	0	3	3323	Eemian TW2 mesocratic I	TRUE	81	0.04	0	0	57	26451	10457	0	15333	27314	66.34633354	47.14173845	0	52.85826155	14026	5	42667	22857	4880	3	7935	66737	1024429931
4	TRUE	TRUE	0	3	3323	Eemian TW2 mesocratic I	TRUE	81	0.04	0	0	38	23029	12855	0	14808	28863	62.11361075	46.90681284	0	53.09318716	17713	3	43697	18142	5758	3	12713	61081	-897102463
2	TRUE	TRUE	0	3	3323	Eemian TW2 mesocratic I	TRUE	81	0.04	0	0	66	28365	10603	0	14202	26385	61.24370018	33.90759593	0	66.09240407	13895	5	40610	25045	4452	1	6754	68348	349864945
5	TRUE	TRUE	0	3	3323	Eemian TW2 mesocratic I	TRUE	81	0.04	0	0	14	17701	8672	0	20208	32974	44.6353385	29.99216915	0	70.00783085	20709	0	53208	5638	14982	0	43391	21182	195914086
1	TRUE	TRUE	0	3	3323	Eemian TW2 mesocratic I	TRUE	81	0.04	0	0	58	26655	10523	0	15201	27176	66.47709157	46.90681284	0	53.09318716	13992	5	42397	23161	4746	3	7827	66979	1024429931
3	TRUE	TRUE	0	3	3323	Eemian TW2 mesocratic I	TRUE	81	0.04	0	0	52	25372	10277	0	15312	28594	62.82053442	39.54581049	0	60.45418951	14476	3	43929	21147	5452	1	8654	65448	316384219
2	TRUE	TRUE	0	3	3323	Eemian TW2 mesocratic I	TRUE	81	0.04	0	0	67	28645	10495	0	14062	26353	61.30739018	33.90759593	0	66.09240407	13815	1	40438	25301	4471	1	6619	68464	349864945
4	TRUE	TRUE	0	3	3323	Eemian TW2 mesocratic I	TRUE	81	0.04	0	0	39	23289	12689	0	14667	28910	62.42430318	46.98512138	0	53.01487862	17553	3	43603	18396	5843	1	12272	61439	-897102463
5	TRUE	TRUE	0	3	3323	Eemian TW2 mesocratic I	TRUE	81	0.04	0	0	15	17919	9489	0	19808	32339	45.37223182	30.85356304	0	69.14643696	20716	0	52173	6666	13929	0	40368	25258	195914086
1	TRUE	TRUE	0	3	3323	Eemian TW2 mesocratic I	TRUE	81	0.04	0	0	59	26965	10586	0	14984	27020	66.59796744	47.14173845	0	52.85826155	13974	5	42024	23552	4659	3	7700	67193	1024429931
3	TRUE	TRUE	0	3	3323	Eemian TW2 mesocratic I	TRUE	81	0.04	0	0	53	25519	10251	0	15317	28468	63.08686757	39.46750196	0	60.53249804	14351	3	43808	21393	5397	1	8528	65629	316384219
2	TRUE	TRUE	0	3	3323	Eemian TW2 mesocratic I	TRUE	81	0.04	0	0	68	28915	10416	0	13925	26299	61.47799838	33.82928739	0	66.17071261	13769	2	40247	25537	4494	2	6543	68516	349864945
4	TRUE	TRUE	0	3	3323	Eemian TW2 mesocratic I	TRUE	81	0.04	0	0	40	23459	12640	0	14534	28922	62.59750314	46.51527016	0	53.48472984	17437	3	43482	18633	5921	1	11885	61748	-897102463
1	TRUE	TRUE	0	3	3323	Eemian TW2 mesocratic I	TRUE	81	0.04	0	0	60	27233	10673	0	14843	26806	66.59952811	46.98512138	0	53.01487862	13989	6	41669	23891	4555	3	7599	67398	1024429931
3	TRUE	TRUE	0	3	3323	Eemian TW2 mesocratic I	TRUE	81	0.04	0	0	54	25737	10239	0	15310	28269	63.15505198	39.54581049	0	60.45418951	14300	3	43602	21650	5393	1	8380	65781	316384219
2	TRUE	TRUE	0	3	3323	Eemian TW2 mesocratic I	TRUE	81	0.04	0	0	69	29226	10288	0	13777	26264	61.9559738	34.29913861	0	65.70086139	13699	2	40064	25790	4543	2	6463	68547	349864945
5	TRUE	TRUE	0	3	3323	Eemian TW2 mesocratic I	TRUE	81	0.04	0	0	16	18180	10231	0	19415	31729	46.48647551	32.26311668	0	67.73688332	20779	0	51170	7606	13007	0	37185	29363	195914086
4	TRUE	TRUE	0	3	3323	Eemian TW2 mesocratic I	TRUE	81	0.04	0	0	41	23643	12593	0	14405	28914	62.97357265	46.67188724	0	53.32811276	17355	3	43345	18852	5941	1	11523	62090	-897102463
1	TRUE	TRUE	0	3	3323	Eemian TW2 mesocratic I	TRUE	81	0.04	0	0	61	27497	10698	0	14734	26626	66.68796031	46.82850431	0	53.17149569	13966	5	41380	24204	4483	3	7502	67567	1024429931
2	TRUE	TRUE	0	3	3323	Eemian TW2 mesocratic I	TRUE	81	0.04	0	0	70	29493	10216	0	13644	26202	62.16777507	34.92560689	0	65.07439311	13651	3	39869	26032	4558	3	6395	68599	349864945
3	TRUE	TRUE	0	3	3323	Eemian TW2 mesocratic I	TRUE	81	0.04	0	0	55	25947	10335	0	15219	28054	63.43026175	40.01566171	0	59.98433829	14337	3	43296	21919	5346	1	8242	65966	316384219
5	TRUE	TRUE	0	3	3323	Eemian TW2 mesocratic I	TRUE	81	0.04	0	0	17	18427	10935	0	19024	31169	47.45601568	33.51605325	0	66.48394675	20858	0	50219	8478	12212	0	34531	32812	195914086
1	TRUE	TRUE	0	3	3323	Eemian TW2 mesocratic I	TRUE	81	0.04	0	0	62	27791	10663	0	14607	26494	66.95847833	47.22004699	0	52.77995301	13903	5	41121	24526	4409	3	7401	67742	1024429931
2	TRUE	TRUE	0	3	3323	Eemian TW2 mesocratic I	TRUE	81	0.04	0	0	71	29668	10146	0	13576	26165	62.41493733	34.84729836	0	65.15270164	13577	3	39764	26211	4567	3	6293	68692	349864945
4	TRUE	TRUE	0	3	3323	Eemian TW2 mesocratic I	TRUE	81	0.04	0	0	42	23811	12572	0	14271	28901	63.27478118	46.98512138	0	53.01487862	17273	3	43197	19082	5938	1	11197	62419	-897102463
3	TRUE	TRUE	0	3	3323	Eemian TW2 mesocratic I	TRUE	81	0.04	0	0	56	26159	10375	0	15131	27890	63.57738982	40.17227878	0	59.82772122	14257	5	43044	22249	5233	3	8071	66248	316384219
5	TRUE	TRUE	0	3	3323	Eemian TW2 mesocratic I	TRUE	81	0.04	0	0	18	18690	11575	0	18694	30596	48.22458322	34.45575568	0	65.54424432	20971	3	49316	9265	11508	3	32346	35698	195914086
1	TRUE	TRUE	0	3	3323	Eemian TW2 mesocratic I	TRUE	81	0.04	0	0	63	28060	10616	0	14451	26428	67.12047274	47.53328113	0	52.46671887	13815	5	40900	24835	4337	3	7290	67925	1024429931
2	TRUE	TRUE	0	3	3323	Eemian TW2 mesocratic I	TRUE	81	0.04	0	0	72	29835	10135	0	13446	26139	62.5198257	34.69068128	0	65.30931872	13540	3	39608	26404	4610	3	6178	68764	349864945
3	TRUE	TRUE	0	3	3323	Eemian TW2 mesocratic I	TRUE	81	0.04	0	0	57	26407	10468	0	15007	27673	63.79161079	40.32889585	0	59.67110415	14272	5	42703	22575	5173	3	7925	66454	316384219
4	TRUE	TRUE	0	3	3323	Eemian TW2 mesocratic I	TRUE	81	0.04	0	0	43	23977	12619	0	14129	28830	63.32947781	46.43696163	0	53.56303837	17233	3	42984	19335	5864	1	10879	62811	-897102463
1	TRUE	TRUE	0	3	3323	Eemian TW2 mesocratic I	TRUE	81	0.04	0	0	64	28319	10531	0	14320	26385	67.27217304	47.14173845	0	52.85826155	13737	5	40728	25085	4332	1	7191	68031	1024429931
2	TRUE	TRUE	0	3	3323	Eemian TW2 mesocratic I	TRUE	81	0.04	0	0	73	29954	10140	0	13363	26098	62.56377841	33.98590446	0	66.01409554	13519	3	39484	26549	4642	3	6082	68828	349864945
5	TRUE	TRUE	0	3	3323	Eemian TW2 mesocratic I	TRUE	81	0.04	0	0	19	18882	12204	0	18360	30109	48.97539172	35.3954581	0	64.6045419	21064	3	48495	9993	10859	3	30435	38258	195914086
3	TRUE	TRUE	0	3	3323	Eemian TW2 mesocratic I	TRUE	81	0.04	0	0	58	26606	10550	0	14907	27492	64.07056508	40.64212999	0	59.35787001	14235	6	42422	22892	5025	4	7800	66726	316384219
4	TRUE	TRUE	0	3	3323	Eemian TW2 mesocratic I	TRUE	81	0.04	0	0	44	24097	12170	0	14504	28784	63.50548811	45.18402506	0	54.81597494	16684	3	43310	19558	5813	0	10561	63181	-897102463
1	TRUE	TRUE	0	3	3323	Eemian TW2 mesocratic I	TRUE	81	0.04	0	0	65	28570	10354	0	14235	26396	67.31224849	46.90681284	0	53.09318716	13569	5	40654	25327	4326	1	7092	68136	1024429931
2	TRUE	TRUE	0	3	3323	Eemian TW2 mesocratic I	TRUE	81	0.04	0	0	74	30080	10159	0	13282	26034	62.77338481	33.43774471	0	66.56225529	13546	4	39339	26666	4700	3	6008	68844	349864945
3	TRUE	TRUE	0	3	3323	Eemian TW2 mesocratic I	TRUE	81	0.04	0	0	59	26883	10640	0	14711	27321	64.25529196	41.03367267	0	58.96632733	14230	7	42055	23263	4922	5	7662	66966	316384219
5	TRUE	TRUE	0	3	3323	Eemian TW2 mesocratic I	TRUE	81	0.04	0	0	20	19104	12776	0	18056	29619	50.05850984	36.80501175	0	63.19498825	21180	3	47701	10671	10271	3	28639	40642	195914086
4	TRUE	TRUE	0	3	3323	Eemian TW2 mesocratic I	TRUE	81	0.04	0	0	45	24286	11722	0	14828	28719	63.76609657	44.47924824	0	55.52075176	16228	3	43569	19755	5805	0	10298	63452	-897102463
1	TRUE	TRUE	0	3	3323	Eemian TW2 mesocratic I	TRUE	81	0.04	0	0	66	28807	10262	0	14133	26353	67.38032459	46.67188724	0	53.32811276	13505	5	40509	25536	4358	1	6981	68215	1024429931
2	TRUE	TRUE	0	3	3323	Eemian TW2 mesocratic I	TRUE	81	0.04	0	0	75	30219	10178	0	13212	25946	63.00286473	33.43774471	0	66.56225529	13581	4	39181	26789	4715	3	5919	68918	349864945
3	TRUE	TRUE	0	3	3323	Eemian TW2 mesocratic I	TRUE	81	0.04	0	0	60	27128	10701	0	14562	27164	64.34906235	41.03367267	0	58.96632733	14193	10	41748	23604	4789	8	7547	67211	316384219
5	TRUE	TRUE	0	3	3323	Eemian TW2 mesocratic I	TRUE	81	0.04	0	0	21	19326	13342	0	17763	29124	50.96863398	37.97963978	0	62.02036022	21305	3	46913	11334	9756	3	26980	42816	195914086
1	TRUE	TRUE	0	3	3323	Eemian TW2 mesocratic I	TRUE	81	0.04	0	0	67	29046	10150	0	14016	26343	67.54634241	46.67188724	0	53.32811276	13398	5	40382	25770	4376	1	6865	68313	1024429931
2	TRUE	TRUE	0	3	3323	Eemian TW2 mesocratic I	TRUE	81	0.04	0	0	76	30336	10192	0	13140	25887	63.25778764	33.51605325	0	66.48394675	13579	4	39050	26922	4713	3	5821	69018	349864945
4	TRUE	TRUE	0	3	3323	Eemian TW2 mesocratic I	TRUE	81	0.04	0	0	46	24472	11393	0	15072	28618	64.2075257	44.63586531	0	55.36413469	15855	3	43712	19985	5765	0	10001	63789	-897102463
3	TRUE	TRUE	0	3	3323	Eemian TW2 mesocratic I	TRUE	81	0.04	0	0	61	27341	10768	0	14434	27012	64.37836242	40.64212999	0	59.35787001	14159	10	41468	23918	4693	8	7434	67420	316384219
2	TRUE	TRUE	0	3	3323	Eemian TW2 mesocratic I	TRUE	81	0.04	0	0	77	30465	10240	0	13019	25831	63.42147964	33.82928739	0	66.17071261	13587	4	38873	27091	4667	3	5741	69144	349864945
1	TRUE	TRUE	0	3	3323	Eemian TW2 mesocratic I	TRUE	81	0.04	0	0	68	29306	10057	0	13854	26338	67.8362995	47.37666406	0	52.62333594	13320	5	40215	26015	4407	1	6804	68343	1024429931
4	TRUE	TRUE	0	3	3323	Eemian TW2 mesocratic I	TRUE	81	0.04	0	0	47	24628	11064	0	15286	28577	64.31141065	43.85277995	0	56.14722005	15466	5	43885	20199	5667	2	9788	64098	-897102463
3	TRUE	TRUE	0	3	3323	Eemian TW2 mesocratic I	TRUE	81	0.04	0	0	62	27547	10804	0	14316	26888	64.62661563	40.8770556	0	59.1229444	14111	9	41226	24209	4591	7	7329	67628	316384219
5	TRUE	TRUE	0	3	3323	Eemian TW2 mesocratic I	TRUE	81	0.04	0	0	22	19531	13848	0	17474	28702	51.32894638	38.44949099	0	61.55050901	21393	3	46202	11957	9215	3	25495	44842	195914086
2	TRUE	TRUE	0	3	3323	Eemian TW2 mesocratic I	TRUE	81	0.04	0	0	78	30580	10286	0	12912	25777	63.49258374	33.28112764	0	66.71887236	13589	4	38712	27250	4612	2	5705	69236	349864945
3	TRUE	TRUE	0	3	3323	Eemian TW2 mesocratic I	TRUE	81	0.04	0	0	63	27801	10763	0	14164	26827	64.83945151	40.8770556	0	59.1229444	14017	9	41013	24516	4518	7	7220	67810	316384219
4	TRUE	TRUE	0	3	3323	Eemian TW2 mesocratic I	TRUE	81	0.04	0	0	48	24821	10817	0	15412	28505	64.40385926	43.69616288	0	56.30383712	15189	6	43939	20421	5624	3	9518	64410	-897102463
1	TRUE	TRUE	0	3	3323	Eemian TW2 mesocratic I	TRUE	81	0.04	0	0	69	29557	9972	0	13736	26290	67.97918773	46.98512138	0	53.01487862	13270	5	40049	26231	4439	1	6700	68415	1024429931
2	TRUE	TRUE	0	3	3323	Eemian TW2 mesocratic I	TRUE	81	0.04	0	0	79	30675	10353	0	12809	25718	63.62068623	33.75097886	0	66.24902114	13626	4	38550	27375	4566	2	5627	69360	349864945
3	TRUE	TRUE	0	3	3323	Eemian TW2 mesocratic I	TRUE	81	0.04	0	0	64	27997	10696	0	14091	26771	64.93709621	40.79874706	0	59.20125294	13888	10	40884	24773	4419	8	7125	68003	316384219
4	TRUE	TRUE	0	3	3323	Eemian TW2 mesocratic I	TRUE	81	0.04	0	0	49	25005	10646	0	15499	28405	64.75405686	44.00939702	0	55.99060298	15010	6	43927	20612	5597	3	9286	64669	-897102463
2	TRUE	TRUE	0	3	3323	Eemian TW2 mesocratic I	TRUE	81	0.04	0	0	80	30787	10412	0	12718	25638	63.73098451	33.98590446	0	66.01409554	13652	4	38379	27520	4525	1	5569	69460	349864945
5	TRUE	TRUE	0	3	3323	Eemian TW2 mesocratic I	TRUE	81	0.04	0	0	23	19747	14344	0	17214	28250	51.94953224	39.31088489	0	60.68911511	21537	3	45490	12525	8787	3	24164	46601	195914086
1	TRUE	TRUE	0	3	3323	Eemian TW2 mesocratic I	TRUE	81	0.04	0	0	70	29837	9853	0	13620	26245	68.12277912	46.75019577	0	53.24980423	13218	5	39888	26444	4491	0	6617	68447	1024429931
3	TRUE	TRUE	0	3	3323	Eemian TW2 mesocratic I	TRUE	81	0.04	0	0	65	28211	10593	0	13992	26759	65.03879412	40.64212999	0	59.35787001	13753	10	40773	25019	4322	8	7014	68211	316384219
2	TRUE	TRUE	0	3	3323	Eemian TW2 mesocratic I	TRUE	81	0.04	0	0	81	30835	10511	0	12644	25565	63.91451588	34.37744714	0	65.62255286	13691	4	38232	27628	4491	1	5503	69560	349864945
4	TRUE	TRUE	0	3	3323	Eemian TW2 mesocratic I	TRUE	81	0.04	0	0	50	25182	10500	0	15570	28303	65.12713994	44.32263117	0	55.67736883	14830	6	43896	20823	5563	3	9082	64907	-897102463
1	TRUE	TRUE	0	3	3323	Eemian TW2 mesocratic I	TRUE	81	0.04	0	0	71	30024	9809	0	13512	26210	68.26223815	46.90681284	0	53.09318716	13149	5	39745	26656	4497	0	6530	68528	1024429931
3	TRUE	TRUE	0	3	3323	Eemian TW2 mesocratic I	TRUE	81	0.04	0	0	66	28459	10502	0	13875	26719	65.17178367	40.56382146	0	59.43617854	13668	10	40616	25261	4338	6	6900	68311	316384219
2	TRUE	TRUE	0	3	3323	Eemian TW2 mesocratic I	TRUE	81	0.04	0	0	82	30930	10615	0	12512	25498	64.11373113	34.29913861	0	65.70086139	13741	4	38033	27777	4456	1	5426	69672	349864945
5	TRUE	TRUE	0	3	3323	Eemian TW2 mesocratic I	TRUE	81	0.04	0	0	24	19945	14820	0	16948	27842	52.51290731	40.09397024	0	59.90602976	21647	3	44816	13089	8331	3	22987	48234	195914086
4	TRUE	TRUE	0	3	3323	Eemian TW2 mesocratic I	TRUE	81	0.04	0	0	51	25314	10370	0	15646	28225	65.24233061	44.47924824	0	55.52075176	14617	6	43894	21038	5485	3	8861	65206	-897102463
3	TRUE	TRUE	0	3	3323	Eemian TW2 mesocratic I	TRUE	81	0.04	0	0	67	28779	10388	0	13740	26648	65.45998246	40.79874706	0	59.20125294	13638	11	40411	25495	4359	7	6788	68401	316384219
2	TRUE	TRUE	0	3	3323	Eemian TW2 mesocratic I	TRUE	81	0.04	0	0	83	30947	10724	0	12436	25448	64.3471194	34.76898982	0	65.23101018	13743	4	37907	27901	4370	1	5364	69820	349864945
1	TRUE	TRUE	0	3	3323	Eemian TW2 mesocratic I	TRUE	81	0.04	0	0	72	30189	9792	0	13409	26165	68.29277143	46.43696163	0	53.56303837	13136	5	39597	26817	4522	0	6431	68602	1024429931
4	TRUE	TRUE	0	3	3323	Eemian TW2 mesocratic I	TRUE	81	0.04	0	0	52	25471	10294	0	15669	28121	65.36601253	44.47924824	0	55.52075176	14470	7	43813	21265	5432	4	8677	65442	-897102463
3	TRUE	TRUE	0	3	3323	Eemian TW2 mesocratic I	TRUE	81	0.04	0	0	68	29001	10281	0	13629	26644	65.52641123	40.25058731	0	59.74941269	13539	11	40296	25709	4394	6	6687	68468	316384219
2	TRUE	TRUE	0	3	3323	Eemian TW2 mesocratic I	TRUE	81	0.04	0	0	84	31046	10809	0	12340	25360	64.52927173	34.84729836	0	65.15270164	13766	4	37723	28062	4267	0	5308	69980	349864945
5	TRUE	TRUE	0	3	3323	Eemian TW2 mesocratic I	TRUE	81	0.04	0	0	25	20140	15276	0	16682	27457	53.26512546	41.11198121	0	58.88801879	21754	5	44165	13631	7932	5	21937	49681	195914086
1	TRUE	TRUE	0	3	3323	Eemian TW2 mesocratic I	TRUE	81	0.04	0	0	73	30293	9829	0	13328	26105	68.41517832	46.43696163	0	53.56303837	13106	9	39456	26984	4519	4	6334	68698	1024429931
4	TRUE	TRUE	0	3	3323	Eemian TW2 mesocratic I	TRUE	81	0.04	0	0	53	25616	10314	0	15621	28004	65.41341763	44.63586531	0	55.36413469	14382	7	43648	21518	5367	4	8499	65685	-897102463
3	TRUE	TRUE	0	3	3323	Eemian TW2 mesocratic I	TRUE	81	0.04	0	0	69	29215	10198	0	13544	26598	65.6281211	40.01566171	0	59.98433829	13498	11	40165	25881	4410	5	6594	68546	316384219
2	TRUE	TRUE	0	3	3323	Eemian TW2 mesocratic I	TRUE	81	0.04	0	0	85	31117	10874	0	12259	25305	64.63260374	34.92560689	0	65.07439311	13771	4	37587	28193	4156	0	5252	70147	349864945
2	TRUE	TRUE	0	3	3323	Eemian TW2 mesocratic I	TRUE	81	0.04	0	0	86	31197	10968	0	12145	25245	64.69072791	34.69068128	0	65.30931872	13781	4	37413	28357	4051	0	5205	70299	349864945
4	TRUE	TRUE	0	3	3323	Eemian TW2 mesocratic I	TRUE	81	0.04	0	0	54	25783	10340	0	15564	27868	65.53912206	44.4009397	0	55.5990603	14310	7	43455	21783	5288	4	8337	65926	-897102463
5	TRUE	TRUE	0	3	3323	Eemian TW2 mesocratic I	TRUE	81	0.04	0	0	26	20329	15705	0	16435	27086	53.62779836	41.66014096	0	58.33985904	21858	5	43547	14145	7540	5	20916	51094	195914086
1	TRUE	TRUE	0	3	3323	Eemian TW2 mesocratic I	TRUE	81	0.04	0	0	74	30444	9820	0	13242	26049	68.47355001	45.88880188	0	54.11119812	13096	8	39314	27137	4525	4	6267	68759	1024429931
3	TRUE	TRUE	0	3	3323	Eemian TW2 mesocratic I	TRUE	81	0.04	0	0	70	29449	10092	0	13430	26584	65.6925125	39.93735317	0	60.06264683	13412	11	40037	26095	4466	2	6525	68562	316384219
2	TRUE	TRUE	0	3	3323	Eemian TW2 mesocratic I	TRUE	81	0.04	0	0	87	31284	11023	0	12081	25167	64.78959384	34.92560689	0	65.07439311	13823	4	37271	28457	4021	0	5168	70366	349864945
4	TRUE	TRUE	0	3	3323	Eemian TW2 mesocratic I	TRUE	81	0.04	0	0	55	25965	10341	0	15497	27752	65.76345668	44.4009397	0	55.5990603	14184	7	43272	22092	5168	4	8156	66227	-897102463
5	TRUE	TRUE	0	3	3323	Eemian TW2 mesocratic I	TRUE	81	0.04	0	0	27	20472	16123	0	16204	26756	53.85473626	41.9733751	0	58.0266249	21954	5	42986	14610	7160	5	20031	52359	195914086
1	TRUE	TRUE	0	3	3323	Eemian TW2 mesocratic I	TRUE	81	0.04	0	0	75	30569	9821	0	13188	25977	68.60434948	45.81049334	0	54.18950666	13078	8	39188	27281	4519	4	6187	68845	1024429931
2	TRUE	TRUE	0	3	3323	Eemian TW2 mesocratic I	TRUE	81	0.04	0	0	88	31328	11068	0	12058	25101	64.93125575	35.1605325	0	64.8394675	13826	4	37182	28543	3982	0	5113	70460	349864945
3	TRUE	TRUE	0	3	3323	Eemian TW2 mesocratic I	TRUE	81	0.04	0	0	71	29633	10065	0	13339	26518	65.74305277	39.70242756	0	60.29757244	13396	11	39880	26268	4475	2	6429	68649	316384219
4	TRUE	TRUE	0	3	3323	Eemian TW2 mesocratic I	TRUE	81	0.04	0	0	56	26247	10418	0	15338	27552	65.89823786	44.00939702	0	55.99060298	14159	7	42913	22476	5082	4	8017	66452	-897102463
2	TRUE	TRUE	0	3	3323	Eemian TW2 mesocratic I	TRUE	81	0.04	0	0	89	31393	11103	0	12024	25035	64.90574137	34.92560689	0	65.07439311	13791	4	37082	28678	3902	0	5065	70588	349864945
5	TRUE	TRUE	0	3	3323	Eemian TW2 mesocratic I	TRUE	81	0.04	0	0	28	20618	16545	0	16003	26389	54.42670981	42.75646045	0	57.24353955	22065	5	42418	15067	6818	2	19121	53614	195914086
3	TRUE	TRUE	0	3	3323	Eemian TW2 mesocratic I	TRUE	81	0.04	0	0	72	29793	10050	0	13233	26479	66.00411336	39.93735317	0	60.06264683	13367	11	39735	26442	4476	2	6312	68765	316384219
1	TRUE	TRUE	0	3	3323	Eemian TW2 mesocratic I	TRUE	81	0.04	0	0	76	30698	9872	0	13106	25879	68.63192625	45.57556774	0	54.42443226	13097	8	39008	27442	4491	4	6078	68982	1024429931
4	TRUE	TRUE	0	3	3323	Eemian TW2 mesocratic I	TRUE	81	0.04	0	0	57	26439	10521	0	15230	27365	66.16376733	44.24432263	0	55.75567737	14153	8	42618	22776	4989	3	7884	66679	-897102463
5	TRUE	TRUE	0	3	3323	Eemian TW2 mesocratic I	TRUE	81	0.04	0	0	29	20769	16921	0	15803	26062	54.80475199	43.3046202	0	56.6953798	22200	5	41891	15459	6524	2	18257	54772	195914086
3	TRUE	TRUE	0	3	3323	Eemian TW2 mesocratic I	TRUE	81	0.04	0	0	73	29918	10040	0	13156	26441	66.23698548	39.85904464	0	60.14095536	13329	11	39620	26595	4495	2	6212	68846	316384219
2	TRUE	TRUE	0	3	3323	Eemian TW2 mesocratic I	TRUE	81	0.04	0	0	90	31536	11089	0	11932	24998	64.90993423	35.00391543	0	64.99608457	13758	4	36953	28840	3844	0	5035	70676	349864945
1	TRUE	TRUE	0	3	3323	Eemian TW2 mesocratic I	TRUE	81	0.04	0	0	77	30769	9949	0	13013	25824	68.68595134	45.4972592	0	54.5027408	13130	8	38860	27557	4492	4	6017	69042	1024429931
4	TRUE	TRUE	0	3	3323	Eemian TW2 mesocratic I	TRUE	81	0.04	0	0	58	26705	10569	0	15091	27190	66.21819589	44.47924824	0	55.52075176	14129	8	42304	23114	4871	2	7768	66914	-897102463
3	TRUE	TRUE	0	3	3323	Eemian TW2 mesocratic I	TRUE	81	0.04	0	0	74	30016	10124	0	13061	26354	66.299659	40.32889585	0	59.67110415	13357	11	39438	26749	4496	1	6138	68920	316384219
5	TRUE	TRUE	0	3	3323	Eemian TW2 mesocratic I	TRUE	81	0.04	0	0	30	20905	17278	0	15608	25764	55.05207335	43.69616288	0	56.30383712	22307	5	41398	15845	6213	2	17469	55871	195914086
2	TRUE	TRUE	0	3	3323	Eemian TW2 mesocratic I	TRUE	81	0.04	0	0	91	31674	11061	0	11909	24911	64.9903336	35.08222396	0	64.91777604	13748	4	36843	28960	3820	0	4992	70743	349864945
4	TRUE	TRUE	0	3	3323	Eemian TW2 mesocratic I	TRUE	81	0.04	0	0	59	26991	10634	0	14918	27012	66.43252449	44.71417384	0	55.28582616	14109	8	41953	23485	4737	2	7658	67158	-897102463
1	TRUE	TRUE	0	3	3323	Eemian TW2 mesocratic I	TRUE	81	0.04	0	0	78	30912	9967	0	12906	25770	68.89247399	45.96711042	0	54.03288958	13120	9	38699	27727	4464	5	5959	69127	1024429931
5	TRUE	TRUE	0	3	3323	Eemian TW2 mesocratic I	TRUE	81	0.04	0	0	31	21123	16477	0	15430	26525	55.34508184	42.36491778	0	57.63508222	21357	5	41981	16212	5971	2	16671	56911	195914086
3	TRUE	TRUE	0	3	3323	Eemian TW2 mesocratic I	TRUE	81	0.04	0	0	75	30159	10124	0	12964	26308	66.41063085	40.32889585	0	59.67110415	13361	11	39295	26888	4543	1	6047	68964	316384219
2	TRUE	TRUE	0	3	3323	Eemian TW2 mesocratic I	TRUE	81	0.04	0	0	92	31788	11056	0	11859	24852	64.99010859	34.92560689	0	65.07439311	13739	6	36734	29076	3774	2	4912	70867	349864945
4	TRUE	TRUE	0	3	3323	Eemian TW2 mesocratic I	TRUE	81	0.04	0	0	60	27243	10717	0	14755	26840	66.55451725	44.94909945	0	55.05090055	14143	8	41618	23786	4654	2	7542	67357	-897102463
1	TRUE	TRUE	0	3	3323	Eemian TW2 mesocratic I	TRUE	81	0.04	0	0	79	30972	10027	0	12826	25730	69.02091747	46.20203602	0	53.79796398	13135	9	38579	27832	4398	5	5880	69272	1024429931
5	TRUE	TRUE	0	3	3323	Eemian TW2 mesocratic I	TRUE	81	0.04	0	0	32	21399	15708	0	15256	27192	55.77402315	41.58183242	0	58.41816758	20525	5	42474	16551	5847	2	15937	57769	195914086
2	TRUE	TRUE	0	3	3323	Eemian TW2 mesocratic I	TRUE	81	0.04	0	0	93	32022	11014	0	11783	24736	65.03755956	35.08222396	0	64.91777604	13742	8	36542	29263	3821	4	4878	70852	349864945
3	TRUE	TRUE	0	3	3323	Eemian TW2 mesocratic I	TRUE	81	0.04	0	0	76	30292	10155	0	12875	26233	66.5761805	40.40720439	0	59.59279561	13378	11	39131	27035	4526	1	5960	69068	316384219
1	TRUE	TRUE	0	3	3323	Eemian TW2 mesocratic I	TRUE	81	0.04	0	0	80	31068	10070	0	12733	25684	69.22743991	46.67188724	0	53.32811276	13145	9	38440	27961	4310	5	5806	69434	1024429931
4	TRUE	TRUE	0	3	3323	Eemian TW2 mesocratic I	TRUE	81	0.04	0	0	61	27429	10738	0	14627	26761	66.56860835	44.94909945	0	55.05090055	14076	8	41411	24060	4572	2	7446	67535	-897102463
5	TRUE	TRUE	0	3	3323	Eemian TW2 mesocratic I	TRUE	81	0.04	0	0	33	21701	15111	0	15072	27671	56.16261002	41.03367267	0	58.96632733	19875	5	42769	16906	5744	2	15304	58505	195914086
2	TRUE	TRUE	0	3	3323	Eemian TW2 mesocratic I	TRUE	81	0.04	0	0	94	32149	10984	0	11728	24694	65.12634734	34.92560689	0	65.07439311	13712	7	36445	29391	3847	4	4853	70851	349864945
3	TRUE	TRUE	0	3	3323	Eemian TW2 mesocratic I	TRUE	81	0.04	0	0	77	30388	10209	0	12792	26166	66.74916757	40.56382146	0	59.43617854	13371	11	38981	27192	4443	0	5885	69227	316384219
1	TRUE	TRUE	0	3	3323	Eemian TW2 mesocratic I	TRUE	81	0.04	0	0	81	31108	10142	0	12669	25636	69.31538625	46.82850431	0	53.17149569	13152	9	38328	28066	4263	5	5738	69549	1024429931
4	TRUE	TRUE	0	3	3323	Eemian TW2 mesocratic I	TRUE	81	0.04	0	0	62	27686	10703	0	14488	26678	66.64657521	45.18402506	0	54.81597494	13989	8	41189	24369	4480	1	7355	67719	-897102463
5	TRUE	TRUE	0	3	3323	Eemian TW2 mesocratic I	TRUE	81	0.04	0	0	34	22037	14565	0	14907	28046	56.44398368	40.79874706	0	59.20125294	19321	5	42979	17250	5676	2	14646	59231	195914086
2	TRUE	TRUE	0	3	3323	Eemian TW2 mesocratic I	TRUE	81	0.04	0	0	95	32318	10909	0	11654	24674	65.21804727	35.00391543	0	64.99608457	13672	8	36351	29524	3884	5	4819	70847	349864945
1	TRUE	TRUE	0	3	3323	Eemian TW2 mesocratic I	TRUE	81	0.04	0	0	82	31207	10196	0	12570	25582	69.39179666	46.90681284	0	53.09318716	13179	9	38175	28192	4222	5	5670	69658	1024429931
4	TRUE	TRUE	0	3	3323	Eemian TW2 mesocratic I	TRUE	81	0.04	0	0	63	27905	10642	0	14336	26672	66.81119272	44.94909945	0	55.05090055	13853	10	41031	24661	4405	3	7244	67903	-897102463
3	TRUE	TRUE	0	3	3323	Eemian TW2 mesocratic I	TRUE	81	0.04	0	0	78	30489	10220	0	12704	26142	66.91220077	40.79874706	0	59.20125294	13339	11	38869	27336	4385	0	5828	69342	316384219
2	TRUE	TRUE	0	3	3323	Eemian TW2 mesocratic I	TRUE	81	0.04	0	0	96	32566	10804	0	11570	24615	65.29047021	35.08222396	0	64.91777604	13657	8	36208	29682	3964	5	4778	70808	349864945
5	TRUE	TRUE	0	3	3323	Eemian TW2 mesocratic I	TRUE	81	0.04	0	0	35	22354	14096	0	14768	28337	56.71435128	40.48551292	0	59.51448708	18843	5	43131	17576	5627	0	14025	59903	195914086
1	TRUE	TRUE	0	3	3323	Eemian TW2 mesocratic I	TRUE	81	0.04	0	0	83	31289	10276	0	12468	25522	69.53323753	46.98512138	0	53.01487862	13227	9	38013	28306	4208	1	5603	69743	1024429931
4	TRUE	TRUE	0	3	3323	Eemian TW2 mesocratic I	TRUE	81	0.04	0	0	64	28153	10555	0	14216	26631	66.94941479	44.71417384	0	55.28582616	13757	10	40870	24918	4372	3	7154	68026	-897102463
3	TRUE	TRUE	0	3	3323	Eemian TW2 mesocratic I	TRUE	81	0.04	0	0	79	30572	10238	0	12637	26108	66.91551196	40.40720439	0	59.59279561	13322	11	38768	27454	4333	0	5772	69450	316384219
1	TRUE	TRUE	0	3	3323	Eemian TW2 mesocratic I	TRUE	81	0.04	0	0	84	31398	10386	0	12346	25425	69.66310232	47.45497259	0	52.54502741	13295	10	37794	28456	4155	4	5542	69854	1024429931
2	TRUE	TRUE	0	3	3323	Eemian TW2 mesocratic I	TRUE	81	0.04	0	0	97	32748	10686	0	11532	24589	65.41583183	34.84729836	0	65.15270164	13608	8	36144	29795	3996	5	4738	70816	349864945
5	TRUE	TRUE	0	3	3323	Eemian TW2 mesocratic I	TRUE	81	0.04	0	0	36	22687	13693	0	14609	28566	57.13379866	40.64212999	0	59.35787001	18461	5	43201	17888	5620	0	13458	60477	195914086
4	TRUE	TRUE	0	3	3323	Eemian TW2 mesocratic I	TRUE	81	0.04	0	0	65	28395	10472	0	14098	26590	66.98846207	44.79248238	0	55.20751762	13674	10	40711	25160	4384	3	7034	68134	-897102463
1	TRUE	TRUE	0	3	3323	Eemian TW2 mesocratic I	TRUE	81	0.04	0	0	85	31481	10466	0	12254	25354	69.78481231	47.84651527	0	52.15348473	13336	10	37631	28578	4117	4	5494	69940	1024429931
3	TRUE	TRUE	0	3	3323	Eemian TW2 mesocratic I	TRUE	81	0.04	0	0	80	30713	10273	0	12542	26027	66.94637647	40.48551292	0	59.51448708	13354	11	38592	27598	4310	0	5718	69527	316384219
5	TRUE	TRUE	0	3	3323	Eemian TW2 mesocratic I	TRUE	81	0.04	0	0	37	23038	13355	0	14460	28702	57.35373541	40.48551292	0	59.51448708	18166	5	43188	18196	5638	0	13046	60871	195914086
2	TRUE	TRUE	0	3	3323	Eemian TW2 mesocratic I	TRUE	81	0.04	0	0	98	32888	10610	0	11477	24580	65.46836072	34.69068128	0	65.30931872	13563	8	36080	29904	4040	5	4713	70797	349864945
4	TRUE	TRUE	0	3	3323	Eemian TW2 mesocratic I	TRUE	81	0.04	0	0	66	28623	10358	0	14016	26558	66.96013554	44.1660141	0	55.8339859	13533	10	40597	25415	4326	3	6944	68282	-897102463
3	TRUE	TRUE	0	3	3323	Eemian TW2 mesocratic I	TRUE	81	0.04	0	0	81	30824	10308	0	12451	25972	67.21932078	40.79874706	0	59.20125294	13369	10	38446	27730	4285	0	5650	69620	316384219
1	TRUE	TRUE	0	3	3323	Eemian TW2 mesocratic I	TRUE	81	0.04	0	0	86	31560	10523	0	12173	25299	69.80547933	47.84651527	0	52.15348473	13338	10	37495	28712	4029	4	5442	70080	1024429931
5	TRUE	TRUE	0	3	3323	Eemian TW2 mesocratic I	TRUE	81	0.04	0	0	38	23330	13106	0	14315	28804	57.93760534	40.79874706	0	59.20125294	17914	5	43145	18491	5673	0	12539	61343	195914086
2	TRUE	TRUE	0	3	3323	Eemian TW2 mesocratic I	TRUE	81	0.04	0	0	99	33035	10506	0	11471	24543	65.6121044	34.53406421	0	65.46593579	13496	8	36037	30014	4120	5	4684	70746	349864945
4	TRUE	TRUE	0	3	3323	Eemian TW2 mesocratic I	TRUE	81	0.04	0	0	67	28817	10260	0	13914	26564	67.1507228	43.61785435	0	56.38214565	13400	10	40501	25644	4321	2	6849	68383	-897102463
1	TRUE	TRUE	0	3	3323	Eemian TW2 mesocratic I	TRUE	81	0.04	0	0	87	31654	10589	0	12087	25225	69.70733104	47.76820673	0	52.23179327	13386	10	37335	28824	3980	4	5397	70174	1024429931
2	TRUE	TRUE	0	3	3323	Eemian TW2 mesocratic I	TRUE	81	0.04	0	0	100	33175	10448	0	11411	24521	65.77264572	34.84729836	0	65.15270164	13459	7	35955	30134	4200	5	4658	70692	349864945
3	TRUE	TRUE	0	3	3323	Eemian TW2 mesocratic I	TRUE	81	0.04	0	0	82	30929	10395	0	12319	25912	67.31994622	40.79874706	0	59.20125294	13417	9	38254	27875	4287	0	5564	69704	316384219
5	TRUE	TRUE	0	3	3323	Eemian TW2 mesocratic I	TRUE	81	0.04	0	0	39	23586	12944	0	14176	28849	58.31383822	40.79874706	0	59.20125294	17754	5	43051	18745	5744	0	12078	61733	195914086
4	TRUE	TRUE	0	3	3323	Eemian TW2 mesocratic I	TRUE	81	0.04	0	0	68	29139	10150	0	13776	26490	67.22505204	43.61785435	0	56.38214565	13392	10	40289	25864	4372	2	6740	68441	-897102463
1	TRUE	TRUE	0	3	3323	Eemian TW2 mesocratic I	TRUE	81	0.04	0	0	88	31761	10627	0	12031	25136	69.72416809	47.76820673	0	52.23179327	13436	10	37190	28919	3967	3	5307	70278	1024429931
2	TRUE	TRUE	0	3	3323	Eemian TW2 mesocratic I	TRUE	81	0.04	0	0	101	33333	10373	0	11352	24497	65.94477092	34.84729836	0	65.15270164	13402	7	35872	30274	4229	5	4626	70695	349864945
1	TRUE	TRUE	0	3	3323	Eemian TW2 mesocratic I	TRUE	81	0.04	0	0	89	31898	10661	0	11929	25067	69.96135409	48.23805795	0	51.76194205	13469	16	37019	29051	3976	9	5242	70328	1024429931
5	TRUE	TRUE	0	3	3323	Eemian TW2 mesocratic I	TRUE	81	0.04	0	0	40	23817	12839	0	14025	28874	58.79688517	41.19028974	0	58.80971026	17624	5	42925	19001	5844	0	11728	61983	195914086
4	TRUE	TRUE	0	3	3323	Eemian TW2 mesocratic I	TRUE	81	0.04	0	0	69	29401	10061	0	13655	26438	67.3730231	43.46123727	0	56.53876273	13356	10	40116	26073	4421	2	6669	68463	-897102463
3	TRUE	TRUE	0	3	3323	Eemian TW2 mesocratic I	TRUE	81	0.04	0	0	83	30989	10500	0	12233	25833	67.41721666	41.11198121	0	58.88801879	13465	9	38089	27992	4252	0	5505	69798	316384219
1	TRUE	TRUE	0	3	3323	Eemian TW2 mesocratic I	TRUE	81	0.04	0	0	90	31968	10676	0	11889	25022	70.00143075	48.23805795	0	51.76194205	13428	15	36934	29178	3924	9	5206	70416	1024429931
2	TRUE	TRUE	0	3	3323	Eemian TW2 mesocratic I	TRUE	81	0.04	0	0	102	33494	10327	0	11290	24444	66.10650647	35.08222396	0	64.91777604	13394	7	35757	30397	4294	3	4609	70649	349864945
5	TRUE	TRUE	0	3	3323	Eemian TW2 mesocratic I	TRUE	81	0.04	0	0	41	23995	12802	0	13875	28883	59.19178746	41.34690681	0	58.65309319	17506	5	42784	19260	5851	0	11334	62370	195914086
4	TRUE	TRUE	0	3	3323	Eemian TW2 mesocratic I	TRUE	81	0.04	0	0	70	29614	9976	0	13539	26426	67.58553032	43.77447142	0	56.22552858	13282	10	39988	26275	4402	2	6596	68555	-897102463
3	TRUE	TRUE	0	3	3323	Eemian TW2 mesocratic I	TRUE	81	0.04	0	0	84	31113	10525	0	12100	25817	67.57642546	41.50352388	0	58.49647612	13460	9	37940	28146	4203	0	5468	69884	316384219
1	TRUE	TRUE	0	3	3323	Eemian TW2 mesocratic I	TRUE	81	0.04	0	0	91	32044	10686	0	11856	24969	69.9778623	48.23805795	0	51.76194205	13399	15	36848	29293	3904	9	5149	70493	1024429931
5	TRUE	TRUE	0	3	3323	Eemian TW2 mesocratic I	TRUE	81	0.04	0	0	42	24201	12762	0	13762	28830	59.38058058	40.95536413	0	59.04463587	17428	5	42618	19504	5866	0	11002	62687	195914086
2	TRUE	TRUE	0	3	3323	Eemian TW2 mesocratic I	TRUE	81	0.04	0	0	103	33534	10323	0	11278	24420	66.15433939	35.31714957	0	64.68285043	13342	8	35721	30484	4282	2	4586	70685	349864945
4	TRUE	TRUE	0	3	3323	Eemian TW2 mesocratic I	TRUE	81	0.04	0	0	71	29787	9923	0	13443	26402	67.90751268	44.1660141	0	55.8339859	13189	10	39868	26488	4411	2	6509	68633	-897102463
1	TRUE	TRUE	0	3	3323	Eemian TW2 mesocratic I	TRUE	81	0.04	0	0	92	32118	10667	0	11806	24964	69.98530405	48.15974941	0	51.84025059	13356	15	36793	29391	3871	9	5098	70577	1024429931
5	TRUE	TRUE	0	3	3323	Eemian TW2 mesocratic I	TRUE	81	0.04	0	0	43	24330	12786	0	13639	28800	59.56838978	40.79874706	0	59.20125294	17317	5	42465	19768	5785	0	10691	63079	195914086
3	TRUE	TRUE	0	3	3323	Eemian TW2 mesocratic I	TRUE	81	0.04	0	0	85	31286	10564	0	11964	25741	67.69216545	41.66014096	0	58.33985904	13516	9	37728	28302	4155	0	5405	69995	316384219
4	TRUE	TRUE	0	3	3323	Eemian TW2 mesocratic I	TRUE	81	0.04	0	0	72	29863	9926	0	13354	26412	68.01733856	44.00939702	0	55.99060298	13118	8	39789	26640	4389	2	6397	68767	-897102463
1	TRUE	TRUE	0	3	3323	Eemian TW2 mesocratic I	TRUE	81	0.04	0	0	93	32295	10603	0	11759	24898	70.06366859	48.23805795	0	51.76194205	13351	14	36680	29510	3878	9	5053	70615	1024429931
2	TRUE	TRUE	0	3	3323	Eemian TW2 mesocratic I	TRUE	81	0.04	0	0	104	33679	10265	0	11210	24401	66.23406478	35.31714957	0	64.68285043	13294	8	35634	30619	4322	2	4543	70688	349864945
5	TRUE	TRUE	0	3	3323	Eemian TW2 mesocratic I	TRUE	81	0.04	0	0	44	24507	12281	0	14001	28766	60.12562386	40.56382146	0	59.43617854	16770	5	42790	19990	5748	0	10389	63418	195914086
1	TRUE	TRUE	0	3	3323	Eemian TW2 mesocratic I	TRUE	81	0.04	0	0	94	32426	10575	0	11697	24857	70.13585422	48.23805795	0	51.76194205	13347	19	36577	29612	3888	11	5024	70632	1024429931
4	TRUE	TRUE	0	3	3323	Eemian TW2 mesocratic I	TRUE	81	0.04	0	0	73	30040	9888	0	13273	26354	68.11622074	44.4009397	0	55.5990603	13104	8	39650	26793	4432	0	6320	68803	-897102463
3	TRUE	TRUE	0	3	3323	Eemian TW2 mesocratic I	TRUE	81	0.04	0	0	86	31371	10653	0	11847	25684	67.70220667	41.81675803	0	58.18324197	13546	11	37554	28444	4062	2	5363	70128	316384219
2	TRUE	TRUE	0	3	3323	Eemian TW2 mesocratic I	TRUE	81	0.04	0	0	105	33796	10200	0	11151	24408	66.51845989	35.78700078	0	64.21299922	13233	8	35582	30732	4329	1	4512	70713	349864945
5	TRUE	TRUE	0	3	3323	Eemian TW2 mesocratic I	TRUE	81	0.04	0	0	45	24630	11854	0	14331	28740	60.37728035	40.01566171	0	59.98433829	16252	5	43094	20204	5674	0	10140	63741	195914086
1	TRUE	TRUE	0	3	3323	Eemian TW2 mesocratic I	TRUE	81	0.04	0	0	95	32552	10545	0	11641	24817	70.15369669	48.47298356	0	51.52701644	13315	19	36481	29740	3899	11	4991	70654	1024429931
4	TRUE	TRUE	0	3	3323	Eemian TW2 mesocratic I	TRUE	81	0.04	0	0	74	30182	9867	0	13212	26294	68.21441967	44.47924824	0	55.52075176	13088	8	39529	26930	4439	0	6232	68884	-897102463
3	TRUE	TRUE	0	3	3323	Eemian TW2 mesocratic I	TRUE	81	0.04	0	0	87	31421	10710	0	11788	25636	67.68157365	41.73844949	0	58.26155051	13532	13	37447	28563	4016	4	5320	70215	316384219
5	TRUE	TRUE	0	3	3323	Eemian TW2 mesocratic I	TRUE	81	0.04	0	0	46	24762	11528	0	14554	28711	60.68066658	39.7807361	0	60.2192639	15847	5	43288	20415	5596	0	9856	64103	195914086
2	TRUE	TRUE	0	3	3323	Eemian TW2 mesocratic I	TRUE	81	0.04	0	0	106	33883	10154	0	11108	24410	66.65599299	36.17854346	0	63.82145654	13156	8	35541	30850	4282	1	4501	70771	349864945
1	TRUE	TRUE	0	3	3323	Eemian TW2 mesocratic I	TRUE	81	0.04	0	0	96	32682	10494	0	11576	24803	70.1278106	48.31636648	0	51.68363352	13269	20	36402	29864	3967	12	4933	70643	1024429931
4	TRUE	TRUE	0	3	3323	Eemian TW2 mesocratic I	TRUE	81	0.04	0	0	75	30256	9921	0	13143	26235	68.20406966	44.24432263	0	55.75567737	13093	8	39401	27053	4414	0	6150	68991	-897102463
3	TRUE	TRUE	0	3	3323	Eemian TW2 mesocratic I	TRUE	81	0.04	0	0	88	31530	10743	0	11729	25553	67.6410312	41.50352388	0	58.49647612	13551	13	37305	28686	4020	4	5245	70286	316384219
5	TRUE	TRUE	0	3	3323	Eemian TW2 mesocratic I	TRUE	81	0.04	0	0	47	24942	11265	0	14734	28614	61.08318924	39.7807361	0	60.2192639	15567	5	43371	20612	5588	0	9645	64322	195914086
2	TRUE	TRUE	0	3	3323	Eemian TW2 mesocratic I	TRUE	81	0.04	0	0	107	33967	10169	0	11055	24364	66.70087047	36.256852	0	63.743148	13155	8	35442	30950	4279	1	4474	70801	349864945
1	TRUE	TRUE	0	3	3323	Eemian TW2 mesocratic I	TRUE	81	0.04	0	0	97	32830	10396	0	11545	24784	70.28102982	48.70790916	0	51.29209084	13226	20	36352	29957	3992	12	4895	70656	1024429931
3	TRUE	TRUE	0	3	3323	Eemian TW2 mesocratic I	TRUE	81	0.04	0	0	89	31633	10761	0	11655	25506	67.67149633	41.03367267	0	58.96632733	13532	13	37184	28826	3995	4	5204	70352	316384219
4	TRUE	TRUE	0	3	3323	Eemian TW2 mesocratic I	TRUE	81	0.04	0	0	76	30360	9953	0	13069	26173	68.41814401	43.85277995	0	56.14722005	13085	8	39265	27197	4438	0	6054	69063	-897102463
1	TRUE	TRUE	0	3	3323	Eemian TW2 mesocratic I	TRUE	81	0.04	0	0	98	32999	10358	0	11476	24722	70.20761656	48.15974941	0	51.84025059	13242	20	36221	30072	4021	12	4874	70648	1024429931
3	TRUE	TRUE	0	3	3323	Eemian TW2 mesocratic I	TRUE	81	0.04	0	0	90	31764	10780	0	11578	25433	67.75522883	41.50352388	0	58.49647612	13519	13	37034	28989	3926	4	5158	70467	316384219
2	TRUE	TRUE	0	3	3323	Eemian TW2 mesocratic I	TRUE	81	0.04	0	0	108	34077	10147	0	11001	24330	66.79192024	36.41346907	0	63.58653093	13144	8	35354	31049	4289	1	4464	70801	349864945
5	TRUE	TRUE	0	3	3323	Eemian TW2 mesocratic I	TRUE	81	0.04	0	0	48	25114	11016	0	14862	28563	61.18680392	39.15426782	0	60.84573218	15291	2	43448	20814	5536	0	9387	64632	195914086
4	TRUE	TRUE	0	3	3323	Eemian TW2 mesocratic I	TRUE	81	0.04	0	0	77	30478	9966	0	12970	26141	68.51479233	43.93108849	0	56.06891151	13080	7	39134	27334	4422	0	5981	69152	-897102463
2	TRUE	TRUE	0	3	3323	Eemian TW2 mesocratic I	TRUE	81	0.04	0	0	109	34160	10154	0	10952	24289	66.8703097	36.33516053	0	63.66483947	13126	8	35264	31157	4283	1	4451	70820	349864945
3	TRUE	TRUE	0	3	3323	Eemian TW2 mesocratic I	TRUE	81	0.04	0	0	91	31877	10744	0	11561	25373	67.82185831	41.42521535	0	58.57478465	13476	13	36957	29109	3886	4	5123	70542	316384219
1	TRUE	TRUE	0	3	3323	Eemian TW2 mesocratic I	TRUE	81	0.04	0	0	99	33168	10271	0	11427	24689	70.24881174	48.23805795	0	51.76194205	13214	20	36139	30182	4043	6	4837	70669	1024429931
4	TRUE	TRUE	0	3	3323	Eemian TW2 mesocratic I	TRUE	81	0.04	0	0	78	30624	9994	0	12856	26081	68.64683088	44.1660141	0	55.8339859	13075	6	38960	27514	4330	0	5918	69307	-897102463
5	TRUE	TRUE	0	3	3323	Eemian TW2 mesocratic I	TRUE	81	0.04	0	0	49	25200	10868	0	14970	28517	61.30459678	38.99765074	0	61.00234926	15035	2	43510	21008	5449	0	9162	64944	195914086
2	TRUE	TRUE	0	3	3323	Eemian TW2 mesocratic I	TRUE	81	0.04	0	0	110	34290	10131	0	10891	24243	66.88975087	36.64839468	0	63.35160532	13129	8	35157	31261	4278	1	4405	70871	349864945
3	TRUE	TRUE	0	3	3323	Eemian TW2 mesocratic I	TRUE	81	0.04	0	0	92	31980	10760	0	11521	25294	68.04530086	41.81675803	0	58.18324197	13477	14	36838	29226	3875	5	5056	70619	316384219
1	TRUE	TRUE	0	3	3323	Eemian TW2 mesocratic I	TRUE	81	0.04	0	0	100	33331	10184	0	11364	24676	70.56671752	48.62960063	0	51.37039937	13175	22	36063	30295	4137	8	4802	70608	1024429931
4	TRUE	TRUE	0	3	3323	Eemian TW2 mesocratic I	TRUE	81	0.04	0	0	79	30810	9980	0	12754	26011	68.85874151	44.1660141	0	55.8339859	13131	6	38788	27630	4312	0	5836	69407	-897102463
2	TRUE	TRUE	0	3	3323	Eemian TW2 mesocratic I	TRUE	81	0.04	0	0	111	34354	10158	0	10839	24204	67.050955	36.4917776	0	63.5082224	13118	7	35066	31364	4270	1	4383	70901	349864945
3	TRUE	TRUE	0	3	3323	Eemian TW2 mesocratic I	TRUE	81	0.04	0	0	93	32147	10709	0	11444	25255	68.08707611	41.81675803	0	58.18324197	13445	14	36722	29374	3875	5	5006	70669	316384219
5	TRUE	TRUE	0	3	3323	Eemian TW2 mesocratic I	TRUE	81	0.04	0	0	50	25398	10667	0	15049	28441	61.51242687	38.37118246	0	61.62881754	14818	2	43513	21222	5394	0	8955	65206	195914086
2	TRUE	TRUE	0	3	3323	Eemian TW2 mesocratic I	TRUE	81	0.04	0	0	112	34448	10152	0	10790	24165	67.1346698	36.10023493	0	63.89976507	13103	7	34978	31467	4234	1	4357	70963	349864945
4	TRUE	TRUE	0	3	3323	Eemian TW2 mesocratic I	TRUE	81	0.04	0	0	80	30915	10051	0	12645	25944	68.98061588	44.1660141	0	55.8339859	13161	6	38612	27776	4303	0	5776	69476	-897102463
3	TRUE	TRUE	0	3	3323	Eemian TW2 mesocratic I	TRUE	81	0.04	0	0	94	32294	10635	0	11382	25244	68.07241772	41.58183242	0	58.41816758	13388	14	36649	29504	3885	5	4984	70681	316384219
1	TRUE	TRUE	0	3	3323	Eemian TW2 mesocratic I	TRUE	81	0.04	0	0	101	33431	10153	0	11320	24651	70.64278097	48.47298356	0	51.52701644	13115	22	35994	30424	4151	8	4778	70618	1024429931
2	TRUE	TRUE	0	3	3323	Eemian TW2 mesocratic I	TRUE	81	0.04	0	0	113	34499	10192	0	10750	24114	67.1826453	35.47376664	0	64.52623336	13116	7	34887	31545	4204	0	4337	71014	349864945
3	TRUE	TRUE	0	3	3323	Eemian TW2 mesocratic I	TRUE	81	0.04	0	0	95	32443	10621	0	11300	25191	68.12962744	41.50352388	0	58.49647612	13365	16	36514	29660	3864	7	4962	70722	316384219
4	TRUE	TRUE	0	3	3323	Eemian TW2 mesocratic I	TRUE	81	0.04	0	0	81	31004	10147	0	12552	25852	69.10591028	44.63586531	0	55.36413469	13228	6	38427	27894	4307	0	5706	69542	-897102463
5	TRUE	TRUE	0	3	3323	Eemian TW2 mesocratic I	TRUE	81	0.04	0	0	51	25481	10531	0	15141	28402	61.62753643	38.21456539	0	61.78543461	14579	2	43566	21408	5311	0	8760	65484	195914086
1	TRUE	TRUE	0	3	3323	Eemian TW2 mesocratic I	TRUE	81	0.04	0	0	102	33582	10095	0	11279	24599	70.71801789	48.47298356	0	51.52701644	13077	22	35901	30555	4209	8	4752	70586	1024429931
2	TRUE	TRUE	0	3	3323	Eemian TW2 mesocratic I	TRUE	81	0.04	0	0	114	34589	10236	0	10687	24043	67.23048988	35.23884103	0	64.76115897	13140	7	34753	31655	4166	0	4303	71086	349864945
3	TRUE	TRUE	0	3	3323	Eemian TW2 mesocratic I	TRUE	81	0.04	0	0	96	32582	10557	0	11250	25166	68.2315322	41.11198121	0	58.88801879	13324	16	36439	29776	3911	5	4899	70740	316384219
4	TRUE	TRUE	0	3	3323	Eemian TW2 mesocratic I	TRUE	81	0.04	0	0	82	31087	10209	0	12466	25793	69.28116232	45.10571652	0	54.89428348	13241	6	38282	28026	4302	0	5627	69626	-897102463
2	TRUE	TRUE	0	3	3323	Eemian TW2 mesocratic I	TRUE	81	0.04	0	0	115	34601	10282	0	10661	24011	67.23795003	35.23884103	0	64.76115897	13114	7	34695	31739	4107	0	4288	71160	349864945
5	TRUE	TRUE	0	3	3323	Eemian TW2 mesocratic I	TRUE	81	0.04	0	0	52	25669	10427	0	15165	28294	61.77596318	38.21456539	0	61.78543461	14443	2	43482	21628	5219	0	8559	65777	195914086
1	TRUE	TRUE	0	3	3323	Eemian TW2 mesocratic I	TRUE	81	0.04	0	0	103	33737	10081	0	11220	24517	70.98018493	48.7862177	0	51.2137823	13071	23	35760	30701	4231	9	4729	70586	1024429931
2	TRUE	TRUE	0	3	3323	Eemian TW2 mesocratic I	TRUE	81	0.04	0	0	116	34647	10334	0	10631	23943	67.39304673	35.70869225	0	64.29130775	13123	7	34597	31828	4092	0	4264	71199	349864945
4	TRUE	TRUE	0	3	3323	Eemian TW2 mesocratic I	TRUE	81	0.04	0	0	83	31163	10318	0	12362	25712	69.36950287	45.57556774	0	54.42443226	13293	6	38097	28159	4254	0	5562	69739	-897102463
5	TRUE	TRUE	0	3	3323	Eemian TW2 mesocratic I	TRUE	81	0.04	0	0	53	25826	10346	0	15187	28196	61.95071723	38.37118246	0	61.62881754	14278	2	43406	21869	5166	0	8404	65985	195914086
3	TRUE	TRUE	0	3	3323	Eemian TW2 mesocratic I	TRUE	81	0.04	0	0	97	32720	10452	0	11188	25195	68.37485261	40.79874706	0	59.20125294	13267	16	36406	29866	3955	3	4865	70732	316384219
2	TRUE	TRUE	0	3	3323	Eemian TW2 mesocratic I	TRUE	81	0.04	0	0	117	34745	10364	0	10579	23867	67.39849786	35.78700078	0	64.21299922	13145	6	34469	31935	4090	0	4246	71219	349864945
1	TRUE	TRUE	0	3	3323	Eemian TW2 mesocratic I	TRUE	81	0.04	0	0	104	33862	10056	0	11146	24491	71.20611064	49.56930305	0	50.43069695	13043	23	35660	30829	4239	4	4700	70612	1024429931
4	TRUE	TRUE	0	3	3323	Eemian TW2 mesocratic I	TRUE	81	0.04	0	0	84	31310	10399	0	12246	25600	69.63131005	46.35865309	0	53.64134691	13398	6	37869	28282	4244	0	5511	69800	-897102463
5	TRUE	TRUE	0	3	3323	Eemian TW2 mesocratic I	TRUE	81	0.04	0	0	54	25991	10379	0	15148	28037	62.14869891	38.6844166	0	61.3155834	14202	3	43208	22142	5089	1	8254	66211	195914086
2	TRUE	TRUE	0	3	3323	Eemian TW2 mesocratic I	TRUE	81	0.04	0	0	118	34844	10386	0	10535	23790	67.62174498	36.17854346	0	63.82145654	13205	7	34348	31995	4105	1	4222	71227	349864945
3	TRUE	TRUE	0	3	3323	Eemian TW2 mesocratic I	TRUE	81	0.04	0	0	98	32846	10371	0	11162	25176	68.48434458	40.79874706	0	59.20125294	13215	16	36361	29963	3962	3	4831	70759	316384219
5	TRUE	TRUE	0	3	3323	Eemian TW2 mesocratic I	TRUE	81	0.04	0	0	55	26214	10398	0	15076	27867	62.35503794	38.76272514	0	61.23727486	14170	3	42966	22416	5058	1	8097	66399	195914086
4	TRUE	TRUE	0	3	3323	Eemian TW2 mesocratic I	TRUE	81	0.04	0	0	85	31406	10458	0	12170	25521	69.64469802	46.43696163	0	53.56303837	13414	6	37714	28421	4181	0	5469	69905	-897102463
1	TRUE	TRUE	0	3	3323	Eemian TW2 mesocratic I	TRUE	81	0.04	0	0	105	33960	10049	0	11073	24473	71.32671147	49.72592013	0	50.27407987	13015	23	35569	30948	4243	4	4678	70630	1024429931
2	TRUE	TRUE	0	3	3323	Eemian TW2 mesocratic I	TRUE	81	0.04	0	0	119	34900	10443	0	10495	23717	67.79387012	36.80501175	0	63.19498825	13241	7	34235	32072	4066	1	4211	71277	349864945
3	TRUE	TRUE	0	3	3323	Eemian TW2 mesocratic I	TRUE	81	0.04	0	0	99	32980	10315	0	11135	25125	68.59316791	40.72043853	0	59.27956147	13179	16	36283	30077	4006	5	4781	70763	316384219
5	TRUE	TRUE	0	3	3323	Eemian TW2 mesocratic I	TRUE	81	0.04	0	0	56	26457	10424	0	14984	27690	62.73573518	39.38919342	0	60.61080658	14116	4	42697	22738	4979	2	7946	66628	195914086
1	TRUE	TRUE	0	3	3323	Eemian TW2 mesocratic I	TRUE	81	0.04	0	0	106	34037	10051	0	11017	24450	71.38364755	50.03915427	0	49.96084573	12988	23	35490	31054	4238	3	4653	70661	1024429931
4	TRUE	TRUE	0	3	3323	Eemian TW2 mesocratic I	TRUE	81	0.04	0	0	86	31427	10560	0	12099	25469	69.62613908	46.35865309	0	53.64134691	13422	6	37591	28536	4092	0	5438	70025	-897102463
2	TRUE	TRUE	0	3	3323	Eemian TW2 mesocratic I	TRUE	81	0.04	0	0	120	34967	10468	0	10478	23642	67.75899063	37.27486296	0	62.72513704	13265	7	34143	32140	4005	1	4187	71362	349864945
3	TRUE	TRUE	0	3	3323	Eemian TW2 mesocratic I	TRUE	81	0.04	0	0	100	33183	10239	0	11071	25062	68.64923234	40.8770556	0	59.1229444	13149	16	36156	30234	4093	5	4748	70709	316384219
1	TRUE	TRUE	0	3	3323	Eemian TW2 mesocratic I	TRUE	81	0.04	0	0	107	34112	10070	0	10948	24425	71.32432417	49.80422866	0	50.19577134	12963	25	35396	31171	4226	5	4628	70696	1024429931
4	TRUE	TRUE	0	3	3323	Eemian TW2 mesocratic I	TRUE	81	0.04	0	0	87	31497	10627	0	12029	25402	69.84064615	46.51527016	0	53.48472984	13447	10	37454	28644	4065	4	5382	70104	-897102463
3	TRUE	TRUE	0	3	3323	Eemian TW2 mesocratic I	TRUE	81	0.04	0	0	101	33353	10199	0	10994	25009	68.72525298	41.03367267	0	58.96632733	13176	15	36026	30338	4175	5	4730	70645	316384219
5	TRUE	TRUE	0	3	3323	Eemian TW2 mesocratic I	TRUE	81	0.04	0	0	57	26679	10482	0	14917	27477	62.83122442	39.54581049	0	60.45418951	14083	5	42417	23050	4856	3	7805	66891	195914086
2	TRUE	TRUE	0	3	3323	Eemian TW2 mesocratic I	TRUE	81	0.04	0	0	121	34991	10495	0	10440	23629	67.68763926	37.27486296	0	62.72513704	13251	8	34092	32204	3962	2	4173	71418	349864945
1	TRUE	TRUE	0	3	3323	Eemian TW2 mesocratic I	TRUE	81	0.04	0	0	108	34235	10045	0	10882	24393	71.46835703	49.96084573	0	50.03915427	12957	25	35298	31275	4205	5	4617	70728	1024429931
4	TRUE	TRUE	0	3	3323	Eemian TW2 mesocratic I	TRUE	81	0.04	0	0	88	31568	10672	0	11990	25325	69.88861168	46.5935787	0	53.4064213	13479	12	37338	28726	4056	6	5316	70177	-897102463
3	TRUE	TRUE	0	3	3323	Eemian TW2 mesocratic I	TRUE	81	0.04	0	0	102	33469	10155	0	10948	24983	68.87657125	41.42521535	0	58.57478465	13130	14	35954	30457	4164	4	4714	70673	316384219
1	TRUE	TRUE	0	3	3323	Eemian TW2 mesocratic I	TRUE	81	0.04	0	0	109	34339	10061	0	10839	24316	71.61679344	50.27407987	0	49.72592013	12981	25	35178	31371	4203	5	4614	70733	1024429931
2	TRUE	TRUE	0	3	3323	Eemian TW2 mesocratic I	TRUE	81	0.04	0	0	122	35088	10481	0	10402	23584	67.7194651	37.43148003	0	62.56851997	13265	8	34009	32273	3945	2	4147	71461	349864945
5	TRUE	TRUE	0	3	3323	Eemian TW2 mesocratic I	TRUE	81	0.04	0	0	58	26956	10524	0	14776	27299	62.91278126	39.46750196	0	60.53249804	14060	5	42098	23392	4788	3	7689	67075	195914086
3	TRUE	TRUE	0	3	3323	Eemian TW2 mesocratic I	TRUE	81	0.04	0	0	103	33583	10128	0	10899	24945	68.98472103	41.19028974	0	58.80971026	13111	11	35867	30566	4176	4	4691	70684	316384219
4	TRUE	TRUE	0	3	3323	Eemian TW2 mesocratic I	TRUE	81	0.04	0	0	89	31680	10688	0	11952	25235	70.03860286	46.75019577	0	53.24980423	13485	12	37210	28848	3972	6	5253	70324	-897102463
1	TRUE	TRUE	0	3	3323	Eemian TW2 mesocratic I	TRUE	81	0.04	0	0	110	34431	10103	0	10786	24235	71.71439722	50.35238841	0	49.64761159	13019	27	35044	31465	4184	5	4602	70764	1024429931
2	TRUE	TRUE	0	3	3323	Eemian TW2 mesocratic I	TRUE	81	0.04	0	0	123	35169	10504	0	10336	23546	67.87752754	37.66640564	0	62.33359436	13283	8	33905	32359	3959	2	4124	71470	349864945
3	TRUE	TRUE	0	3	3323	Eemian TW2 mesocratic I	TRUE	81	0.04	0	0	104	33739	10076	0	10861	24879	69.27245743	41.66014096	0	58.33985904	13092	12	35763	30688	4223	5	4647	70680	316384219
5	TRUE	TRUE	0	3	3323	Eemian TW2 mesocratic I	TRUE	81	0.04	0	0	59	27307	10606	0	14564	27078	63.00233631	39.62411903	0	60.37588097	14071	5	41665	23814	4729	3	7578	67245	195914086
4	TRUE	TRUE	0	3	3323	Eemian TW2 mesocratic I	TRUE	81	0.04	0	0	90	31812	10716	0	11862	25165	69.98969132	46.67188724	0	53.32811276	13517	10	37050	28978	3969	6	5209	70371	-897102463
1	TRUE	TRUE	0	3	3323	Eemian TW2 mesocratic I	TRUE	81	0.04	0	0	111	34528	10123	0	10742	24162	71.73330253	50.27407987	0	49.72592013	13026	28	34927	31574	4204	6	4571	70774	1024429931
3	TRUE	TRUE	0	3	3323	Eemian TW2 mesocratic I	TRUE	81	0.04	0	0	105	33889	10035	0	10801	24830	69.29388396	41.66014096	0	58.33985904	13088	12	35654	30801	4274	3	4626	70652	316384219
5	TRUE	TRUE	0	3	3323	Eemian TW2 mesocratic I	TRUE	81	0.04	0	0	60	27570	10653	0	14449	26883	63.13278896	39.85904464	0	60.14095536	14046	5	41355	24149	4616	3	7479	67457	195914086
2	TRUE	TRUE	0	3	3323	Eemian TW2 mesocratic I	TRUE	81	0.04	0	0	124	35255	10559	0	10284	23457	67.93277216	37.82302271	0	62.17697729	13332	8	33764	32451	3973	2	4116	71464	349864945
4	TRUE	TRUE	0	3	3323	Eemian TW2 mesocratic I	TRUE	81	0.04	0	0	91	31863	10772	0	11816	25104	69.9718081	46.75019577	0	53.24980423	13499	10	36943	29103	3921	6	5162	70466	-897102463
3	TRUE	TRUE	0	3	3323	Eemian TW2 mesocratic I	TRUE	81	0.04	0	0	106	33966	10028	0	10735	24826	69.38931029	41.50352388	0	58.49647612	13050	12	35584	30909	4275	3	4577	70700	316384219
1	TRUE	TRUE	0	3	3323	Eemian TW2 mesocratic I	TRUE	81	0.04	0	0	112	34613	10133	0	10691	24118	71.79214305	50.35238841	0	49.64761159	13031	29	34832	31663	4184	7	4549	70815	1024429931
5	TRUE	TRUE	0	3	3323	Eemian TW2 mesocratic I	TRUE	81	0.04	0	0	61	27815	10684	0	14331	26725	63.33513308	40.17227878	0	59.82772122	14040	5	41079	24431	4577	3	7384	67591	195914086
4	TRUE	TRUE	0	3	3323	Eemian TW2 mesocratic I	TRUE	81	0.04	0	0	92	32011	10727	0	11766	25051	70.02808053	46.82850431	0	53.17149569	13496	10	36840	29209	3960	6	5100	70489	-897102463
2	TRUE	TRUE	0	3	3323	Eemian TW2 mesocratic I	TRUE	81	0.04	0	0	125	35261	10627	0	10233	23434	67.95335345	37.82302271	0	62.17697729	13323	7	33690	32535	3978	2	4104	71471	349864945
5	TRUE	TRUE	0	3	3323	Eemian TW2 mesocratic I	TRUE	81	0.04	0	0	62	28063	10656	0	14195	26641	63.41687927	39.93735317	0	60.06264683	13957	5	40859	24734	4502	3	7286	67764	195914086
1	TRUE	TRUE	0	3	3323	Eemian TW2 mesocratic I	TRUE	81	0.04	0	0	113	34672	10156	0	10660	24067	71.88070773	50.50900548	0	49.49099452	13035	29	34750	31741	4151	6	4530	70868	1024429931
3	TRUE	TRUE	0	3	3323	Eemian TW2 mesocratic I	TRUE	81	0.04	0	0	107	34039	10083	0	10640	24793	69.36688108	41.42521535	0	58.57478465	13071	11	35456	31017	4281	3	4546	70725	316384219
4	TRUE	TRUE	0	3	3323	Eemian TW2 mesocratic I	TRUE	81	0.04	0	0	93	32180	10697	0	11729	24949	70.1081137	46.75019577	0	53.24980423	13530	9	36701	29315	3980	6	5063	70506	-897102463
1	TRUE	TRUE	0	3	3323	Eemian TW2 mesocratic I	TRUE	81	0.04	0	0	114	34737	10164	0	10592	24062	71.94738254	50.19577134	0	49.80422866	13002	30	34677	31846	4104	7	4496	70948	1024429931
2	TRUE	TRUE	0	3	3323	Eemian TW2 mesocratic I	TRUE	81	0.04	0	0	126	35320	10618	0	10180	23437	68.0692275	37.90133125	0	62.09866875	13322	7	33640	32586	3984	2	4097	71472	349864945
5	TRUE	TRUE	0	3	3323	Eemian TW2 mesocratic I	TRUE	81	0.04	0	0	63	28356	10581	0	14043	26575	63.58760226	39.93735317	0	60.06264683	13877	5	40641	25032	4490	3	7162	67900	195914086
3	TRUE	TRUE	0	3	3323	Eemian TW2 mesocratic I	TRUE	81	0.04	0	0	108	34138	10138	0	10558	24721	69.48874874	41.58183242	0	58.41816758	13116	11	35302	31126	4323	3	4527	70702	316384219
4	TRUE	TRUE	0	3	3323	Eemian TW2 mesocratic I	TRUE	81	0.04	0	0	94	32255	10679	0	11679	24942	69.96160708	46.12372749	0	53.87627251	13488	9	36644	29414	3923	6	5030	70596	-897102463
1	TRUE	TRUE	0	3	3323	Eemian TW2 mesocratic I	TRUE	81	0.04	0	0	115	34826	10194	0	10519	24016	72.03143112	50.19577134	0	49.80422866	13011	30	34558	31956	4090	7	4470	70988	1024429931
5	TRUE	TRUE	0	3	3323	Eemian TW2 mesocratic I	TRUE	81	0.04	0	0	64	28586	10505	0	13915	26549	63.60251127	39.46750196	0	60.53249804	13782	5	40487	25281	4458	2	7078	68017	195914086
2	TRUE	TRUE	0	3	3323	Eemian TW2 mesocratic I	TRUE	81	0.04	0	0	127	35385	10616	0	10123	23431	68.09325179	37.97963978	0	62.02036022	13339	7	33577	32632	3952	2	4087	71514	349864945
1	TRUE	TRUE	0	3	3323	Eemian TW2 mesocratic I	TRUE	81	0.04	0	0	116	34877	10258	0	10479	23941	72.27607024	51.05716523	0	48.94283477	13031	27	34443	32054	4053	8	4443	71051	1024429931
3	TRUE	TRUE	0	3	3323	Eemian TW2 mesocratic I	TRUE	81	0.04	0	0	109	34261	10114	0	10522	24658	69.565613	41.81675803	0	58.18324197	13106	11	35203	31235	4310	1	4521	70723	316384219
4	TRUE	TRUE	0	3	3323	Eemian TW2 mesocratic I	TRUE	81	0.04	0	0	95	32376	10619	0	11640	24920	70.01470462	46.04541895	0	53.95458105	13431	8	36583	29533	3947	6	4981	70621	-897102463
2	TRUE	TRUE	0	3	3323	Eemian TW2 mesocratic I	TRUE	81	0.04	0	0	128	35479	10606	0	10089	23381	68.09376653	37.82302271	0	62.17697729	13361	7	33493	32694	3902	1	4077	71575	349864945
5	TRUE	TRUE	0	3	3323	Eemian TW2 mesocratic I	TRUE	81	0.04	0	0	65	28789	10428	0	13806	26532	63.88893114	39.70242756	0	60.29757244	13683	5	40361	25506	4428	2	6986	68139	195914086
1	TRUE	TRUE	0	3	3323	Eemian TW2 mesocratic I	TRUE	81	0.04	0	0	117	34920	10303	0	10437	23895	72.16514686	51.44870791	0	48.55129209	13031	27	34355	32142	4023	6	4427	71099	1024429931
3	TRUE	TRUE	0	3	3323	Eemian TW2 mesocratic I	TRUE	81	0.04	0	0	110	34341	10076	0	10490	24648	69.6461449	42.52153485	0	57.47846515	13046	10	35161	31338	4246	1	4509	70799	316384219
4	TRUE	TRUE	0	3	3323	Eemian TW2 mesocratic I	TRUE	81	0.04	0	0	96	32485	10569	0	11598	24903	70.08843224	46.12372749	0	53.87627251	13363	8	36524	29660	3947	6	4940	70662	-897102463
2	TRUE	TRUE	0	3	3323	Eemian TW2 mesocratic I	TRUE	81	0.04	0	0	129	35562	10615	0	10033	23345	68.09813175	38.13625685	0	61.86374315	13382	7	33401	32765	3925	1	4043	71586	349864945
1	TRUE	TRUE	0	3	3323	Eemian TW2 mesocratic I	TRUE	81	0.04	0	0	118	34953	10355	0	10384	23863	72.1346606	51.44870791	0	48.55129209	13057	27	34270	32201	3989	6	4411	71149	1024429931
5	TRUE	TRUE	0	3	3323	Eemian TW2 mesocratic I	TRUE	81	0.04	0	0	66	29011	10331	0	13677	26536	64.11430336	39.7807361	0	60.2192639	13594	5	40236	25720	4441	1	6880	68233	195914086
3	TRUE	TRUE	0	3	3323	Eemian TW2 mesocratic I	TRUE	81	0.04	0	0	111	34395	10104	0	10459	24597	69.63954784	41.9733751	0	58.0266249	13038	10	35079	31428	4194	1	4485	70875	316384219
2	TRUE	TRUE	0	3	3323	Eemian TW2 mesocratic I	TRUE	81	0.04	0	0	130	35607	10605	0	9993	23350	68.22231748	38.21456539	0	61.78543461	13364	8	33366	32817	3931	2	4035	71587	349864945
4	TRUE	TRUE	0	3	3323	Eemian TW2 mesocratic I	TRUE	81	0.04	0	0	97	32604	10537	0	11558	24856	70.17181349	45.88880188	0	54.11119812	13333	8	36437	29777	3978	2	4900	70675	-897102463
1	TRUE	TRUE	0	3	3323	Eemian TW2 mesocratic I	TRUE	81	0.04	0	0	119	34983	10378	0	10348	23846	72.23672334	51.29209084	0	48.70790916	13036	27	34217	32275	3927	6	4384	71238	1024429931
3	TRUE	TRUE	0	3	3323	Eemian TW2 mesocratic I	TRUE	81	0.04	0	0	112	34471	10143	0	10398	24543	69.58663788	41.73844949	0	58.26155051	13075	10	34964	31506	4239	1	4470	70845	316384219
2	TRUE	TRUE	0	3	3323	Eemian TW2 mesocratic I	TRUE	81	0.04	0	0	131	35670	10653	0	9942	23290	68.33974913	38.13625685	0	61.86374315	13412	8	33255	32880	3987	1	4021	71546	349864945
5	TRUE	TRUE	0	3	3323	Eemian TW2 mesocratic I	TRUE	81	0.04	0	0	67	29292	10208	0	13559	26496	64.24215873	39.70242756	0	60.29757244	13531	5	40078	25941	4464	0	6773	68318	195914086
4	TRUE	TRUE	0	3	3323	Eemian TW2 mesocratic I	TRUE	81	0.04	0	0	98	32782	10441	0	11499	24833	70.25873923	45.88880188	0	54.11119812	13293	8	36355	29899	4004	0	4866	70685	-897102463
1	TRUE	TRUE	0	3	3323	Eemian TW2 mesocratic I	TRUE	81	0.04	0	0	120	35007	10405	0	10333	23810	72.15985305	51.05716523	0	48.94283477	13021	27	34166	32341	3864	4	4359	71328	1024429931
3	TRUE	TRUE	0	3	3323	Eemian TW2 mesocratic I	TRUE	81	0.04	0	0	113	34611	10159	0	10334	24451	69.65216913	41.81675803	0	58.18324197	13140	11	34808	31596	4295	2	4448	70810	316384219
2	TRUE	TRUE	0	3	3323	Eemian TW2 mesocratic I	TRUE	81	0.04	0	0	132	35704	10612	0	9926	23313	68.46976225	38.13625685	0	61.86374315	13362	8	33262	32923	3951	1	4011	71592	349864945
1	TRUE	TRUE	0	3	3323	Eemian TW2 mesocratic I	TRUE	81	0.04	0	0	121	35060	10401	0	10299	23795	72.20922378	51.29209084	0	48.70790916	13011	26	34117	32401	3825	3	4350	71377	1024429931
4	TRUE	TRUE	0	3	3323	Eemian TW2 mesocratic I	TRUE	81	0.04	0	0	99	32916	10373	0	11455	24811	70.40724577	46.12372749	0	53.87627251	13238	8	36289	30020	4050	0	4834	70671	-897102463
5	TRUE	TRUE	0	3	3323	Eemian TW2 mesocratic I	TRUE	81	0.04	0	0	68	29509	10102	0	13482	26462	64.4001648	39.23257635	0	60.76742365	13419	3	39967	26166	4442	0	6694	68419	195914086
3	TRUE	TRUE	0	3	3323	Eemian TW2 mesocratic I	TRUE	81	0.04	0	0	114	34690	10211	0	10278	24376	69.78004101	41.89506656	0	58.10493344	13153	11	34677	31714	4228	1	4421	70905	316384219
2	TRUE	TRUE	0	3	3323	Eemian TW2 mesocratic I	TRUE	81	0.04	0	0	133	35747	10607	0	9908	23293	68.48427586	38.05794832	0	61.94205168	13353	9	33224	32969	3951	3	4004	71597	349864945
1	TRUE	TRUE	0	3	3323	Eemian TW2 mesocratic I	TRUE	81	0.04	0	0	122	35141	10460	0	10257	23697	72.21363375	51.13547377	0	48.86452623	13084	26	33977	32468	3820	2	4325	71408	1024429931
2	TRUE	TRUE	0	3	3323	Eemian TW2 mesocratic I	TRUE	81	0.04	0	0	134	35814	10598	0	9871	23272	68.52622077	38.05794832	0	61.94205168	13364	10	33166	33015	3949	4	4002	71600	349864945
3	TRUE	TRUE	0	3	3323	Eemian TW2 mesocratic I	TRUE	81	0.04	0	0	115	34719	10257	0	10207	24372	69.77843965	41.66014096	0	58.33985904	13141	11	34602	31801	4173	1	4398	70983	316384219
4	TRUE	TRUE	0	3	3323	Eemian TW2 mesocratic I	TRUE	81	0.04	0	0	100	33091	10384	0	11354	24726	70.50876919	46.04541895	0	53.95458105	13260	7	36103	30185	4073	0	4804	70678	-897102463
5	TRUE	TRUE	0	3	3323	Eemian TW2 mesocratic I	TRUE	81	0.04	0	0	69	29766	10005	0	13365	26419	64.64257201	39.23257635	0	60.76742365	13346	3	39807	26399	4465	0	6615	68475	195914086
1	TRUE	TRUE	0	3	3323	Eemian TW2 mesocratic I	TRUE	81	0.04	0	0	123	35201	10474	0	10229	23651	72.36274159	51.44870791	0	48.55129209	13102	26	33903	32524	3805	2	4285	71463	1024429931
2	TRUE	TRUE	0	3	3323	Eemian TW2 mesocratic I	TRUE	81	0.04	0	0	135	35897	10577	0	9833	23248	68.55456616	37.5880971	0	62.4119029	13371	8	33104	33072	4002	4	3986	71563	349864945
3	TRUE	TRUE	0	3	3323	Eemian TW2 mesocratic I	TRUE	81	0.04	0	0	116	34778	10322	0	10170	24285	69.89497559	41.81675803	0	58.18324197	13181	9	34478	31887	4155	1	4360	71039	316384219
4	TRUE	TRUE	0	3	3323	Eemian TW2 mesocratic I	TRUE	81	0.04	0	0	101	33271	10307	0	11342	24635	70.68331958	45.88880188	0	54.11119812	13235	7	36000	30313	4137	0	4783	70635	-897102463
1	TRUE	TRUE	0	3	3323	Eemian TW2 mesocratic I	TRUE	81	0.04	0	0	124	35273	10466	0	10188	23628	72.39074534	51.91855912	0	48.08144088	13103	26	33839	32587	3823	1	4273	71458	1024429931
5	TRUE	TRUE	0	3	3323	Eemian TW2 mesocratic I	TRUE	81	0.04	0	0	70	29998	9939	0	13238	26380	64.7732479	39.38919342	0	60.61080658	13294	4	39641	26616	4515	1	6554	68485	195914086
2	TRUE	TRUE	0	3	3323	Eemian TW2 mesocratic I	TRUE	81	0.04	0	0	136	35948	10585	0	9830	23192	68.56784763	37.97963978	0	62.02036022	13387	6	33045	33117	4029	4	3974	71548	349864945
3	TRUE	TRUE	0	3	3323	Eemian TW2 mesocratic I	TRUE	81	0.04	0	0	117	34851	10344	0	10122	24238	69.91641651	42.28660924	0	57.71339076	13179	9	34383	31984	4107	1	4340	71107	316384219
4	TRUE	TRUE	0	3	3323	Eemian TW2 mesocratic I	TRUE	81	0.04	0	0	102	33435	10269	0	11278	24573	70.89833723	46.43696163	0	53.56303837	13232	7	35874	30442	4148	0	4760	70647	-897102463
1	TRUE	TRUE	0	3	3323	Eemian TW2 mesocratic I	TRUE	81	0.04	0	0	125	35330	10452	0	10148	23625	72.44411597	51.99686766	0	48.00313234	13073	27	33796	32659	3799	2	4262	71492	1024429931
2	TRUE	TRUE	0	3	3323	Eemian TW2 mesocratic I	TRUE	81	0.04	0	0	137	36019	10537	0	9836	23163	68.65555364	38.21456539	0	61.78543461	13375	6	33022	33152	4047	4	3961	71543	349864945
3	TRUE	TRUE	0	3	3323	Eemian TW2 mesocratic I	TRUE	81	0.04	0	0	118	34873	10329	0	10103	24250	69.92547769	42.59984338	0	57.40015662	13122	9	34376	32048	4021	1	4315	71218	316384219
5	TRUE	TRUE	0	3	3323	Eemian TW2 mesocratic I	TRUE	81	0.04	0	0	71	30206	9924	0	13115	26310	64.85883581	39.23257635	0	60.76742365	13289	5	39448	26813	4546	2	6469	68538	195914086
1	TRUE	TRUE	0	3	3323	Eemian TW2 mesocratic I	TRUE	81	0.04	0	0	126	35402	10429	0	10109	23615	72.38487303	51.91855912	0	48.08144088	13057	27	33747	32724	3795	1	4242	71517	1024429931
4	TRUE	TRUE	0	3	3323	Eemian TW2 mesocratic I	TRUE	81	0.04	0	0	103	33610	10150	0	11256	24539	71.09511194	46.51527016	0	53.48472984	13173	7	35818	30557	4146	0	4744	70665	-897102463
2	TRUE	TRUE	0	3	3323	Eemian TW2 mesocratic I	TRUE	81	0.04	0	0	138	36082	10531	0	9837	23105	68.656325	38.29287392	0	61.70712608	13376	6	32965	33208	4079	4	3955	71517	349864945
3	TRUE	TRUE	0	3	3323	Eemian TW2 mesocratic I	TRUE	81	0.04	0	0	119	34906	10407	0	10067	24175	69.89954289	42.67815192	0	57.32184808	13158	15	34265	32117	4007	7	4298	71243	316384219
1	TRUE	TRUE	0	3	3323	Eemian TW2 mesocratic I	TRUE	81	0.04	0	0	127	35482	10409	0	10091	23573	72.44517247	51.84025059	0	48.15974941	13071	24	33687	32773	3812	1	4227	71515	1024429931
5	TRUE	TRUE	0	3	3323	Eemian TW2 mesocratic I	TRUE	81	0.04	0	0	72	30404	9833	0	13025	26293	65.09988907	39.46750196	0	60.53249804	13233	5	39341	26976	4616	2	6364	68573	195914086
2	TRUE	TRUE	0	3	3323	Eemian TW2 mesocratic I	TRUE	81	0.04	0	0	139	36195	10472	0	9829	23059	68.80240316	38.52779953	0	61.47220047	13375	6	32911	33263	4087	4	3951	71513	349864945
4	TRUE	TRUE	0	3	3323	Eemian TW2 mesocratic I	TRUE	81	0.04	0	0	104	33717	10122	0	11181	24535	71.2405979	46.90681284	0	53.09318716	13124	7	35739	30685	4173	0	4705	70677	-897102463
3	TRUE	TRUE	0	3	3323	Eemian TW2 mesocratic I	TRUE	81	0.04	0	0	120	34917	10527	0	10024	24087	70.02499128	42.99138606	0	57.00861394	13225	15	34134	32181	4028	7	4267	71253	316384219
1	TRUE	TRUE	0	3	3323	Eemian TW2 mesocratic I	TRUE	81	0.04	0	0	128	35575	10386	0	10052	23542	72.40315819	51.99686766	0	48.00313234	13078	24	33617	32836	3829	1	4220	71505	1024429931
2	TRUE	TRUE	0	3	3323	Eemian TW2 mesocratic I	TRUE	81	0.04	0	0	140	36255	10443	0	9804	23053	68.93672244	38.99765074	0	61.00234926	13353	6	32880	33316	4104	3	3941	71507	349864945
5	TRUE	TRUE	0	3	3323	Eemian TW2 mesocratic I	TRUE	81	0.04	0	0	73	30544	9834	0	12941	26236	65.26790876	39.93735317	0	60.06264683	13179	5	39200	27171	4589	2	6278	68686	195914086
3	TRUE	TRUE	0	3	3323	Eemian TW2 mesocratic I	TRUE	81	0.04	0	0	121	34982	10537	0	10004	24032	70.10852522	43.14800313	0	56.85199687	13228	16	34059	32252	3990	8	4260	71297	316384219
4	TRUE	TRUE	0	3	3323	Eemian TW2 mesocratic I	TRUE	81	0.04	0	0	105	33865	10096	0	11111	24483	71.38326602	47.37666406	0	52.62333594	13101	7	35617	30830	4202	0	4679	70674	-897102463
1	TRUE	TRUE	0	3	3323	Eemian TW2 mesocratic I	TRUE	81	0.04	0	0	129	35626	10397	0	10012	23520	72.41735813	51.99686766	0	48.00313234	13083	25	33555	32892	3857	2	4206	71490	1024429931
2	TRUE	TRUE	0	3	3323	Eemian TW2 mesocratic I	TRUE	81	0.04	0	0	141	36275	10455	0	9782	23043	69.05661116	39.07595928	0	60.92404072	13329	6	32848	33372	4067	3	3939	71546	349864945
3	TRUE	TRUE	0	3	3323	Eemian TW2 mesocratic I	TRUE	81	0.04	0	0	122	35018	10566	0	9963	24008	70.21532691	43.14800313	0	56.85199687	13218	20	33994	32323	3901	12	4239	71403	316384219
4	TRUE	TRUE	0	3	3323	Eemian TW2 mesocratic I	TRUE	81	0.04	0	0	106	33975	10062	0	11044	24474	71.49943667	47.45497259	0	52.54502741	13034	6	35541	30974	4235	0	4647	70673	-897102463
1	TRUE	TRUE	0	3	3323	Eemian TW2 mesocratic I	TRUE	81	0.04	0	0	130	35699	10361	0	9992	23503	72.49997493	51.91855912	0	48.08144088	13064	23	33518	32950	3888	2	4190	71475	1024429931
5	TRUE	TRUE	0	3	3323	Eemian TW2 mesocratic I	TRUE	81	0.04	0	0	74	30669	9842	0	12865	26179	65.53861248	40.40720439	0	59.59279561	13162	5	39067	27321	4585	2	6202	68766	195914086
2	TRUE	TRUE	0	3	3323	Eemian TW2 mesocratic I	TRUE	81	0.04	0	0	142	36324	10461	0	9749	23021	69.14891953	39.31088489	0	60.68911511	13327	9	32793	33426	4116	6	3925	71508	349864945
3	TRUE	TRUE	0	3	3323	Eemian TW2 mesocratic I	TRUE	81	0.04	0	0	123	35086	10603	0	9930	23936	70.25704038	43.3046202	0	56.6953798	13257	20	33889	32389	3832	11	4195	71517	316384219
1	TRUE	TRUE	0	3	3323	Eemian TW2 mesocratic I	TRUE	81	0.04	0	0	131	35770	10362	0	9997	23426	72.52365196	52.15348473	0	47.84651527	13065	24	33446	33020	3915	3	4170	71467	1024429931
2	TRUE	TRUE	0	3	3323	Eemian TW2 mesocratic I	TRUE	81	0.04	0	0	143	36365	10493	0	9728	22969	69.21718097	39.62411903	0	60.37588097	13356	16	32720	33463	4148	11	3913	71483	349864945
4	TRUE	TRUE	0	3	3323	Eemian TW2 mesocratic I	TRUE	81	0.04	0	0	107	34071	10096	0	10964	24424	71.53882081	47.29835552	0	52.70164448	13038	6	35411	31100	4229	0	4595	70731	-897102463
5	TRUE	TRUE	0	3	3323	Eemian TW2 mesocratic I	TRUE	81	0.04	0	0	75	30822	9903	0	12774	26056	65.52403571	40.32889585	0	59.67110415	13234	5	38853	27463	4606	2	6127	68820	195914086
3	TRUE	TRUE	0	3	3323	Eemian TW2 mesocratic I	TRUE	81	0.04	0	0	124	35151	10598	0	9894	23912	70.28420574	43.53954581	0	56.46045419	13256	20	33829	32450	3827	11	4183	71534	316384219
1	TRUE	TRUE	0	3	3323	Eemian TW2 mesocratic I	TRUE	81	0.04	0	0	132	35843	10303	0	9986	23423	72.53675848	51.91855912	0	48.08144088	13023	21	33432	33079	3893	6	4162	71494	1024429931
2	TRUE	TRUE	0	3	3323	Eemian TW2 mesocratic I	TRUE	81	0.04	0	0	144	36426	10495	0	9709	22925	69.23432271	39.70242756	0	60.29757244	13379	16	32657	33503	4164	10	3913	71468	349864945
4	TRUE	TRUE	0	3	3323	Eemian TW2 mesocratic I	TRUE	81	0.04	0	0	108	34165	10108	0	10895	24387	71.75504196	47.84651527	0	52.15348473	13041	6	35305	31203	4230	0	4567	70758	-897102463
3	TRUE	TRUE	0	3	3323	Eemian TW2 mesocratic I	TRUE	81	0.04	0	0	125	35221	10594	0	9874	23866	70.21366825	43.3046202	0	56.6953798	13258	20	33763	32514	3806	11	4172	71566	316384219
5	TRUE	TRUE	0	3	3323	Eemian TW2 mesocratic I	TRUE	81	0.04	0	0	76	30901	9980	0	12697	25977	65.57035887	39.93735317	0	60.06264683	13253	10	38697	27595	4567	7	6021	68960	195914086
1	TRUE	TRUE	0	3	3323	Eemian TW2 mesocratic I	TRUE	81	0.04	0	0	133	35927	10291	0	9940	23397	72.47672102	51.29209084	0	48.70790916	13029	21	33360	33145	3911	6	4149	71489	1024429931
2	TRUE	TRUE	0	3	3323	Eemian TW2 mesocratic I	TRUE	81	0.04	0	0	145	36460	10543	0	9692	22860	69.15450018	39.46750196	0	60.53249804	13415	22	32575	33543	4159	16	3903	71477	349864945
4	TRUE	TRUE	0	3	3323	Eemian TW2 mesocratic I	TRUE	81	0.04	0	0	109	34245	10099	0	10841	24370	71.86210825	47.84651527	0	52.15348473	13015	7	35234	31299	4223	1	4548	70783	-897102463
3	TRUE	TRUE	0	3	3323	Eemian TW2 mesocratic I	TRUE	81	0.04	0	0	126	35221	10648	0	9847	23839	70.19542282	43.22631167	0	56.77368833	13259	20	33709	32567	3773	11	4168	71603	316384219
1	TRUE	TRUE	0	3	3323	Eemian TW2 mesocratic I	TRUE	81	0.04	0	0	134	35989	10287	0	9910	23369	72.53733281	50.9788567	0	49.0211433	13022	29	33302	33202	3911	14	4137	71493	1024429931
2	TRUE	TRUE	0	3	3323	Eemian TW2 mesocratic I	TRUE	81	0.04	0	0	146	36498	10566	0	9673	22818	69.16270876	39.31088489	0	60.68911511	13429	22	32514	33590	4149	16	3901	71489	349864945
5	TRUE	TRUE	0	3	3323	Eemian TW2 mesocratic I	TRUE	81	0.04	0	0	77	31028	10011	0	12606	25910	65.81117207	40.32889585	0	59.67110415	13273	10	38539	27733	4562	7	5956	69030	195914086
3	TRUE	TRUE	0	3	3323	Eemian TW2 mesocratic I	TRUE	81	0.04	0	0	127	35278	10696	0	9833	23748	70.23486677	43.14800313	0	56.85199687	13299	20	33604	32632	3806	11	4152	71586	316384219
4	TRUE	TRUE	0	3	3323	Eemian TW2 mesocratic I	TRUE	81	0.04	0	0	110	34307	10116	0	10790	24342	72.14670481	48.31636648	0	51.68363352	13013	7	35155	31380	4185	1	4531	70838	-897102463
1	TRUE	TRUE	0	3	3323	Eemian TW2 mesocratic I	TRUE	81	0.04	0	0	135	36055	10284	0	9904	23312	72.48862687	50.74393109	0	49.25606891	13025	29	33239	33262	3951	13	4114	71477	1024429931
2	TRUE	TRUE	0	3	3323	Eemian TW2 mesocratic I	TRUE	81	0.04	0	0	147	36542	10511	0	9662	22840	69.24109303	39.46750196	0	60.53249804	13370	22	32525	33638	4127	16	3894	71518	349864945
5	TRUE	TRUE	0	3	3323	Eemian TW2 mesocratic I	TRUE	81	0.04	0	0	78	31131	10084	0	12525	25815	65.96874246	40.72043853	0	59.27956147	13323	10	38363	27859	4545	7	5881	69122	195914086
3	TRUE	TRUE	0	3	3323	Eemian TW2 mesocratic I	TRUE	81	0.04	0	0	128	35351	10682	0	9833	23689	70.28259513	42.83476899	0	57.16523101	13297	20	33545	32693	3823	11	4137	71584	316384219
2	TRUE	TRUE	0	3	3323	Eemian TW2 mesocratic I	TRUE	81	0.04	0	0	148	36587	10453	0	9638	22877	69.39335917	39.07595928	0	60.92404072	13324	22	32538	33671	4100	16	3884	71555	349864945
1	TRUE	TRUE	0	3	3323	Eemian TW2 mesocratic I	TRUE	81	0.04	0	0	136	36112	10257	0	9910	23276	72.61511224	50.9788567	0	49.0211433	13011	29	33209	33306	3979	13	4109	71454	1024429931
4	TRUE	TRUE	0	3	3323	Eemian TW2 mesocratic I	TRUE	81	0.04	0	0	111	34419	10110	0	10749	24277	72.19820712	48.47298356	0	51.52701644	13009	9	35049	31488	4167	3	4512	70873	-897102463
3	TRUE	TRUE	0	3	3323	Eemian TW2 mesocratic I	TRUE	81	0.04	0	0	129	35465	10650	0	9792	23648	70.23595382	42.99138606	0	57.00861394	13286	20	33463	32786	3805	5	4128	71617	316384219
2	TRUE	TRUE	0	3	3323	Eemian TW2 mesocratic I	TRUE	81	0.04	0	0	149	36571	10474	0	9624	22886	69.44242553	38.6844166	0	61.3155834	13298	22	32533	33702	4047	16	3883	71609	349864945
1	TRUE	TRUE	0	3	3323	Eemian TW2 mesocratic I	TRUE	81	0.04	0	0	137	36156	10254	0	9899	23246	72.53640318	50.82223962	0	49.17776038	13019	24	33168	33344	3988	13	4090	71464	1024429931
5	TRUE	TRUE	0	3	3323	Eemian TW2 mesocratic I	TRUE	81	0.04	0	0	79	31163	10208	0	12443	25741	65.99663992	40.95536413	0	59.04463587	13354	10	38207	27984	4474	7	5812	69262	195914086
4	TRUE	TRUE	0	3	3323	Eemian TW2 mesocratic I	TRUE	81	0.04	0	0	112	34512	10141	0	10701	24201	72.3962684	48.94283477	0	51.05716523	13029	9	34925	31592	4144	3	4486	70922	-897102463
2	TRUE	TRUE	0	3	3323	Eemian TW2 mesocratic I	TRUE	81	0.04	0	0	150	36597	10505	0	9626	22827	69.49767394	38.99765074	0	61.00234926	13311	22	32476	33746	4059	16	3867	71613	349864945
3	TRUE	TRUE	0	3	3323	Eemian TW2 mesocratic I	TRUE	81	0.04	0	0	130	35501	10636	0	9754	23664	70.19955693	42.67815192	0	57.32184808	13231	19	33441	32864	3749	6	4120	71680	316384219
1	TRUE	TRUE	0	3	3323	Eemian TW2 mesocratic I	TRUE	81	0.04	0	0	138	36188	10242	0	9878	23247	72.53604718	50.50900548	0	49.49099452	12985	24	33148	33398	3963	13	4070	71509	1024429931
4	TRUE	TRUE	0	3	3323	Eemian TW2 mesocratic I	TRUE	81	0.04	0	0	113	34616	10132	0	10646	24161	72.34268774	48.86452623	0	51.13547377	13043	9	34830	31673	4145	3	4469	70938	-897102463
5	TRUE	TRUE	0	3	3323	Eemian TW2 mesocratic I	TRUE	81	0.04	0	0	80	31320	10263	0	12331	25641	66.13906605	41.50352388	0	58.49647612	13411	10	37995	28139	4446	6	5763	69340	195914086
2	TRUE	TRUE	0	3	3323	Eemian TW2 mesocratic I	TRUE	81	0.04	0	0	151	36573	10552	0	9627	22803	69.62145137	39.23257635	0	60.76742365	13306	22	32453	33774	4056	16	3855	71628	349864945
1	TRUE	TRUE	0	3	3323	Eemian TW2 mesocratic I	TRUE	81	0.04	0	0	139	36239	10183	0	9874	23259	72.4681042	49.8825372	0	50.1174628	12920	23	33156	33456	3946	12	4066	71531	1024429931
3	TRUE	TRUE	0	3	3323	Eemian TW2 mesocratic I	TRUE	81	0.04	0	0	131	35592	10573	0	9716	23674	70.23154263	42.59984338	0	57.40015662	13208	19	33413	32915	3782	5	4106	71662	316384219
2	TRUE	TRUE	0	3	3323	Eemian TW2 mesocratic I	TRUE	81	0.04	0	0	152	36594	10562	0	9638	22761	69.66028101	39.31088489	0	60.68911511	13286	22	32422	33825	4038	13	3855	71649	349864945
4	TRUE	TRUE	0	3	3323	Eemian TW2 mesocratic I	TRUE	81	0.04	0	0	114	34718	10127	0	10563	24147	72.38837405	48.62960063	0	51.37039937	13014	9	34733	31799	4134	3	4439	70979	-897102463
1	TRUE	TRUE	0	3	3323	Eemian TW2 mesocratic I	TRUE	81	0.04	0	0	140	36327	10140	0	9866	23222	72.49706966	49.64761159	0	50.35238841	12911	22	33111	33511	3981	12	4054	71508	1024429931
3	TRUE	TRUE	0	3	3323	Eemian TW2 mesocratic I	TRUE	81	0.04	0	0	132	35677	10545	0	9703	23630	70.28084149	42.52153485	0	57.47846515	13206	19	33356	32974	3825	1	4100	71629	316384219
5	TRUE	TRUE	0	3	3323	Eemian TW2 mesocratic I	TRUE	81	0.04	0	0	81	31407	10341	0	12247	25560	66.64040532	42.2083007	0	57.7916993	13478	10	37830	28237	4417	5	5685	69448	195914086
2	TRUE	TRUE	0	3	3323	Eemian TW2 mesocratic I	TRUE	81	0.04	0	0	153	36604	10555	0	9650	22746	69.77610742	39.15426782	0	60.84573218	13251	22	32419	33863	4002	6	3847	71700	349864945
1	TRUE	TRUE	0	3	3323	Eemian TW2 mesocratic I	TRUE	81	0.04	0	0	141	36405	10122	0	9853	23175	72.58906026	50.1174628	0	49.8825372	12928	22	33051	33554	4018	12	4046	71479	1024429931
3	TRUE	TRUE	0	3	3323	Eemian TW2 mesocratic I	TRUE	81	0.04	0	0	133	35754	10525	0	9679	23597	70.26904299	42.2083007	0	57.7916993	13217	19	33299	33020	3824	1	4086	71644	316384219
4	TRUE	TRUE	0	3	3323	Eemian TW2 mesocratic I	TRUE	81	0.04	0	0	115	34819	10173	0	10477	24086	72.36686167	48.62960063	0	51.37039937	13047	19	34586	31903	4111	13	4407	71024	-897102463
5	TRUE	TRUE	0	3	3323	Eemian TW2 mesocratic I	TRUE	81	0.04	0	0	82	31467	10431	0	12147	25510	66.59735178	42.12999217	0	57.87000783	13494	10	37680	28371	4328	5	5620	69602	195914086
2	TRUE	TRUE	0	3	3323	Eemian TW2 mesocratic I	TRUE	81	0.04	0	0	154	36639	10517	0	9656	22743	69.73577164	38.84103367	0	61.15896633	13206	22	32422	33905	3948	6	3833	71768	349864945
1	TRUE	TRUE	0	3	3323	Eemian TW2 mesocratic I	TRUE	81	0.04	0	0	142	36434	10125	0	9832	23164	72.61156713	50.43069695	0	49.56930305	12912	22	33019	33602	4027	9	4029	71490	1024429931
3	TRUE	TRUE	0	3	3323	Eemian TW2 mesocratic I	TRUE	81	0.04	0	0	134	35821	10496	0	9649	23589	70.24605857	41.73844949	0	58.26155051	13190	19	33261	33085	3861	1	4083	71610	316384219
4	TRUE	TRUE	0	3	3323	Eemian TW2 mesocratic I	TRUE	81	0.04	0	0	116	34878	10223	0	10433	24021	72.26789154	48.7862177	0	51.2137823	13062	19	34477	31997	4102	13	4382	71058	-897102463
2	TRUE	TRUE	0	3	3323	Eemian TW2 mesocratic I	TRUE	81	0.04	0	0	155	36690	10531	0	9627	22707	69.78510545	39.07595928	0	60.92404072	13228	22	32357	33948	3940	0	3825	71790	349864945
1	TRUE	TRUE	0	3	3323	Eemian TW2 mesocratic I	TRUE	81	0.04	0	0	143	36495	10104	0	9828	23128	72.59466316	50.19577134	0	49.80422866	12881	35	32979	33660	4023	22	4010	71500	1024429931
3	TRUE	TRUE	0	3	3323	Eemian TW2 mesocratic I	TRUE	81	0.04	0	0	135	35910	10435	0	9643	23567	70.22134042	41.66014096	0	58.33985904	13155	18	33233	33149	3892	1	4076	71586	316384219
5	TRUE	TRUE	0	3	3323	Eemian TW2 mesocratic I	TRUE	81	0.04	0	0	83	31554	10516	0	12057	25428	66.52292594	41.89506656	0	58.10493344	13534	10	37508	28503	4286	5	5564	69700	195914086
2	TRUE	TRUE	0	3	3323	Eemian TW2 mesocratic I	TRUE	81	0.04	0	0	156	36772	10507	0	9601	22675	69.78365447	38.52779953	0	61.47220047	13242	22	32299	33992	3932	0	3816	71807	349864945
4	TRUE	TRUE	0	3	3323	Eemian TW2 mesocratic I	TRUE	81	0.04	0	0	117	34962	10253	0	10355	23985	72.25858258	48.70790916	0	51.29209084	13078	16	34363	32098	4077	13	4355	71110	-897102463
1	TRUE	TRUE	0	3	3323	Eemian TW2 mesocratic I	TRUE	81	0.04	0	0	144	36533	10141	0	9791	23090	72.76233281	50.58731402	0	49.41268598	12908	34	32904	33709	4025	14	4010	71506	1024429931
3	TRUE	TRUE	0	3	3323	Eemian TW2 mesocratic I	TRUE	81	0.04	0	0	136	35964	10420	0	9643	23528	70.31211668	41.9733751	0	58.0266249	13141	18	33194	33202	3918	1	4068	71568	316384219
2	TRUE	TRUE	0	3	3323	Eemian TW2 mesocratic I	TRUE	81	0.04	0	0	157	36827	10519	0	9587	22622	69.7836817	38.44949099	0	61.55050901	13272	22	32232	34029	3970	0	3795	71790	349864945
5	TRUE	TRUE	0	3	3323	Eemian TW2 mesocratic I	TRUE	81	0.04	0	0	84	31665	10628	0	11930	25332	66.66101579	41.9733751	0	58.0266249	13587	10	37285	28673	4255	5	5492	69803	195914086
4	TRUE	TRUE	0	3	3323	Eemian TW2 mesocratic I	TRUE	81	0.04	0	0	118	35010	10284	0	10298	23963	72.15352955	48.55129209	0	51.44870791	13067	14	34284	32190	4033	13	4337	71172	-897102463
1	TRUE	TRUE	0	3	3323	Eemian TW2 mesocratic I	TRUE	81	0.04	0	0	145	36573	10131	0	9780	23071	72.76151495	50.58731402	0	49.41268598	12925	34	32874	33722	4019	14	4003	71519	1024429931
3	TRUE	TRUE	0	3	3323	Eemian TW2 mesocratic I	TRUE	81	0.04	0	0	137	36051	10372	0	9639	23493	70.51512196	42.52153485	0	57.47846515	13148	18	33155	33234	3930	1	4062	71562	316384219
2	TRUE	TRUE	0	3	3323	Eemian TW2 mesocratic I	TRUE	81	0.04	0	0	158	36890	10497	0	9538	22630	69.77387038	38.60610807	0	61.39389193	13272	42	32191	34050	3976	20	3772	71787	349864945
1	TRUE	TRUE	0	3	3323	Eemian TW2 mesocratic I	TRUE	81	0.04	0	0	146	36620	10115	0	9770	23050	72.8031177	50.27407987	0	49.72592013	12914	32	32843	33766	3998	14	3993	71550	1024429931
5	TRUE	TRUE	0	3	3323	Eemian TW2 mesocratic I	TRUE	81	0.04	0	0	85	31715	10725	0	11830	25285	66.71094567	41.73844949	0	58.26155051	13604	10	37138	28803	4148	5	5435	69967	195914086
4	TRUE	TRUE	0	3	3323	Eemian TW2 mesocratic I	TRUE	81	0.04	0	0	119	35052	10311	0	10259	23933	72.15660296	48.55129209	0	51.44870791	13062	14	34215	32264	3995	12	4322	71226	-897102463
3	TRUE	TRUE	0	3	3323	Eemian TW2 mesocratic I	TRUE	81	0.04	0	0	138	36117	10341	0	9620	23477	70.66304494	42.67815192	0	57.32184808	13136	16	33120	33283	3967	1	4059	71528	316384219
2	TRUE	TRUE	0	3	3323	Eemian TW2 mesocratic I	TRUE	81	0.04	0	0	159	36954	10484	0	9516	22601	69.95595413	38.99765074	0	61.00234926	13278	42	32140	34095	4024	20	3748	71763	349864945
1	TRUE	TRUE	0	3	3323	Eemian TW2 mesocratic I	TRUE	81	0.04	0	0	147	36649	10158	0	9743	23005	72.83654091	50.35238841	0	49.64761159	12935	33	32771	33816	4005	15	3986	71549	1024429931
3	TRUE	TRUE	0	3	3323	Eemian TW2 mesocratic I	TRUE	81	0.04	0	0	139	36171	10311	0	9615	23458	70.61580916	42.36491778	0	57.63508222	13111	16	33096	33332	3989	1	4053	71512	316384219
2	TRUE	TRUE	0	3	3323	Eemian TW2 mesocratic I	TRUE	81	0.04	0	0	160	36990	10486	0	9500	22579	70.0854157	39.46750196	0	60.53249804	13297	42	32102	34114	4017	20	3738	71780	349864945
4	TRUE	TRUE	0	3	3323	Eemian TW2 mesocratic I	TRUE	81	0.04	0	0	120	35100	10359	0	10211	23885	72.08860922	48.62960063	0	51.37039937	13082	14	34119	32340	3990	12	4292	71261	-897102463
5	TRUE	TRUE	0	3	3323	Eemian TW2 mesocratic I	TRUE	81	0.04	0	0	86	31828	10798	0	11718	25211	66.77844121	41.81675803	0	58.18324197	13660	10	36952	28933	4115	0	5405	70035	195914086
1	TRUE	TRUE	0	3	3323	Eemian TW2 mesocratic I	TRUE	81	0.04	0	0	148	36672	10208	0	9718	22957	72.7813017	50.19577134	0	49.80422866	12962	33	32698	33862	4043	15	3976	71521	1024429931
2	TRUE	TRUE	0	3	3323	Eemian TW2 mesocratic I	TRUE	81	0.04	0	0	161	37009	10435	0	9498	22613	70.13760229	39.62411903	0	60.37588097	13246	41	32134	34134	4014	20	3730	71791	349864945
3	TRUE	TRUE	0	3	3323	Eemian TW2 mesocratic I	TRUE	81	0.04	0	0	140	36248	10285	0	9608	23414	70.77932816	42.36491778	0	57.63508222	13108	16	33045	33386	4051	0	4047	71457	316384219
4	TRUE	TRUE	0	3	3323	Eemian TW2 mesocratic I	TRUE	81	0.04	0	0	121	35181	10398	0	10164	23812	72.25875282	49.25606891	0	50.74393109	13136	14	33999	32406	3983	10	4276	71286	-897102463
1	TRUE	TRUE	0	3	3323	Eemian TW2 mesocratic I	TRUE	81	0.04	0	0	149	36706	10215	0	9735	22899	72.78453573	49.96084573	0	50.03915427	12972	33	32657	33893	4056	15	3963	71521	1024429931
5	TRUE	TRUE	0	3	3323	Eemian TW2 mesocratic I	TRUE	81	0.04	0	0	87	31891	10863	0	11653	25148	66.97223345	42.28660924	0	57.71339076	13674	10	36824	29047	4036	0	5371	70148	195914086
2	TRUE	TRUE	0	3	3323	Eemian TW2 mesocratic I	TRUE	81	0.04	0	0	162	37042	10460	0	9473	22580	70.11293803	39.15426782	0	60.84573218	13271	41	32076	34167	4029	20	3723	71783	349864945
3	TRUE	TRUE	0	3	3323	Eemian TW2 mesocratic I	TRUE	81	0.04	0	0	141	36293	10271	0	9587	23404	70.93386226	42.75646045	0	57.24353955	13099	16	33014	33426	4058	0	4040	71457	316384219
4	TRUE	TRUE	0	3	3323	Eemian TW2 mesocratic I	TRUE	81	0.04	0	0	122	35263	10443	0	10106	23743	72.30273203	49.25606891	0	50.74393109	13194	14	33872	32475	3991	10	4248	71306	-897102463
1	TRUE	TRUE	0	3	3323	Eemian TW2 mesocratic I	TRUE	81	0.04	0	0	150	36717	10238	0	9741	22859	72.72412965	50.1174628	0	49.8825372	12954	32	32623	33946	3992	16	3952	71595	1024429931
2	TRUE	TRUE	0	3	3323	Eemian TW2 mesocratic I	TRUE	81	0.04	0	0	163	37081	10498	0	9437	22539	70.0877297	38.91934221	0	61.08065779	13294	41	31999	34221	4031	20	3722	71782	349864945
5	TRUE	TRUE	0	3	3323	Eemian TW2 mesocratic I	TRUE	81	0.04	0	0	88	31940	10923	0	11596	25096	67.20190967	42.75646045	0	57.24353955	13676	10	36715	29154	3978	0	5308	70269	195914086
3	TRUE	TRUE	0	3	3323	Eemian TW2 mesocratic I	TRUE	81	0.04	0	0	142	36376	10230	0	9566	23383	71.11119503	43.22631167	0	56.77368833	13090	14	32972	33479	4094	0	4034	71427	316384219
1	TRUE	TRUE	0	3	3323	Eemian TW2 mesocratic I	TRUE	81	0.04	0	0	151	36730	10269	0	9722	22834	72.78070057	50.19577134	0	49.80422866	12974	33	32579	33969	3941	16	3943	71655	1024429931
4	TRUE	TRUE	0	3	3323	Eemian TW2 mesocratic I	TRUE	81	0.04	0	0	123	35309	10443	0	10071	23732	72.47419844	49.72592013	0	50.27407987	13180	14	33826	32535	3934	10	4212	71399	-897102463
2	TRUE	TRUE	0	3	3323	Eemian TW2 mesocratic I	TRUE	81	0.04	0	0	164	37090	10520	0	9416	22529	70.18016471	39.15426782	0	60.84573218	13296	41	31968	34250	4057	22	3718	71758	349864945
3	TRUE	TRUE	0	3	3323	Eemian TW2 mesocratic I	TRUE	81	0.04	0	0	143	36450	10162	0	9554	23389	71.07483316	43.14800313	0	56.85199687	13053	17	32966	33519	4117	3	4020	71415	316384219
5	TRUE	TRUE	0	3	3323	Eemian TW2 mesocratic I	TRUE	81	0.04	0	0	89	32032	10943	0	11565	25015	67.20331656	42.75646045	0	57.24353955	13656	10	36603	29286	3942	0	5245	70368	195914086
1	TRUE	TRUE	0	3	3323	Eemian TW2 mesocratic I	TRUE	81	0.04	0	0	152	36782	10263	0	9703	22807	72.79209033	50.27407987	0	49.72592013	12973	33	32533	34016	3958	16	3937	71644	1024429931
2	TRUE	TRUE	0	3	3323	Eemian TW2 mesocratic I	TRUE	81	0.04	0	0	165	37106	10529	0	9427	22493	70.20568707	39.31088489	0	60.68911511	13284	41	31943	34287	4053	22	3711	71769	349864945
4	TRUE	TRUE	0	3	3323	Eemian TW2 mesocratic I	TRUE	81	0.04	0	0	124	35398	10481	0	10046	23630	72.57734959	50.19577134	0	49.80422866	13233	14	33699	32609	3949	10	4200	71396	-897102463
3	TRUE	TRUE	0	3	3323	Eemian TW2 mesocratic I	TRUE	81	0.04	0	0	144	36488	10185	0	9541	23341	71.238379	43.22631167	0	56.77368833	13068	17	32905	33565	4119	3	4016	71417	316384219
1	TRUE	TRUE	0	3	3323	Eemian TW2 mesocratic I	TRUE	81	0.04	0	0	153	36880	10265	0	9662	22748	72.82457779	49.96084573	0	50.03915427	13021	32	32433	34069	3989	3	3932	71631	1024429931
2	TRUE	TRUE	0	3	3323	Eemian TW2 mesocratic I	TRUE	81	0.04	0	0	166	37124	10523	0	9408	22500	70.33963939	39.85904464	0	60.14095536	13271	41	31931	34312	4057	22	3709	71767	349864945
5	TRUE	TRUE	0	3	3323	Eemian TW2 mesocratic I	TRUE	81	0.04	0	0	90	32167	10959	0	11495	24934	67.24870341	42.75646045	0	57.24353955	13671	10	36452	29422	3898	0	5186	70471	195914086
3	TRUE	TRUE	0	3	3323	Eemian TW2 mesocratic I	TRUE	81	0.04	0	0	145	36498	10230	0	9517	23310	71.31500403	43.38292874	0	56.61707126	13095	17	32850	33593	4113	3	4016	71423	316384219
4	TRUE	TRUE	0	3	3323	Eemian TW2 mesocratic I	TRUE	81	0.04	0	0	125	35430	10510	0	9992	23623	72.55797081	50.19577134	0	49.80422866	13227	14	33638	32676	3893	0	4193	71469	-897102463
1	TRUE	TRUE	0	3	3323	Eemian TW2 mesocratic I	TRUE	81	0.04	0	0	154	36930	10280	0	9649	22696	72.82781778	50.03915427	0	49.96084573	13039	32	32368	34116	4010	3	3932	71610	1024429931
2	TRUE	TRUE	0	3	3323	Eemian TW2 mesocratic I	TRUE	81	0.04	0	0	167	37148	10498	0	9402	22507	70.40917426	39.93735317	0	60.06264683	13249	41	31932	34333	4032	22	3706	71795	349864945
3	TRUE	TRUE	0	3	3323	Eemian TW2 mesocratic I	TRUE	81	0.04	0	0	146	36570	10234	0	9508	23243	71.5176222	44.08770556	0	55.91229444	13123	17	32774	33641	4162	3	4007	71383	316384219
5	TRUE	TRUE	0	3	3323	Eemian TW2 mesocratic I	TRUE	81	0.04	0	0	91	32271	10974	0	11427	24883	67.30586734	42.83476899	0	57.16523101	13675	10	36333	29537	3866	0	5138	70551	195914086
4	TRUE	TRUE	0	3	3323	Eemian TW2 mesocratic I	TRUE	81	0.04	0	0	126	35482	10544	0	9977	23552	72.58279528	50.1174628	0	49.8825372	13251	14	33552	32738	3883	0	4179	71493	-897102463
1	TRUE	TRUE	0	3	3323	Eemian TW2 mesocratic I	TRUE	81	0.04	0	0	155	36944	10309	0	9634	22668	72.75290223	49.8825372	0	50.1174628	13033	37	32325	34160	3985	9	3919	71642	1024429931
2	TRUE	TRUE	0	3	3323	Eemian TW2 mesocratic I	TRUE	81	0.04	0	0	168	37188	10465	0	9372	22530	70.47208653	40.32889585	0	59.67110415	13230	42	31925	34358	4020	3	3702	71830	349864945
3	TRUE	TRUE	0	3	3323	Eemian TW2 mesocratic I	TRUE	81	0.04	0	0	147	36646	10278	0	9473	23158	71.51778063	43.93108849	0	56.06891151	13168	24	32654	33709	4167	11	3992	71385	316384219
1	TRUE	TRUE	0	3	3323	Eemian TW2 mesocratic I	TRUE	81	0.04	0	0	156	36963	10337	0	9632	22623	72.7742376	49.96084573	0	50.03915427	13041	39	32278	34197	3972	11	3911	71661	1024429931
2	TRUE	TRUE	0	3	3323	Eemian TW2 mesocratic I	TRUE	81	0.04	0	0	169	37233	10457	0	9376	22489	70.64370786	40.79874706	0	59.20125294	13232	42	31888	34393	4026	3	3698	71828	349864945
4	TRUE	TRUE	0	3	3323	Eemian TW2 mesocratic I	TRUE	81	0.04	0	0	127	35484	10548	0	9964	23559	72.46392955	49.64761159	0	50.35238841	13187	14	33546	32808	3828	0	4170	71557	-897102463
5	TRUE	TRUE	0	3	3323	Eemian TW2 mesocratic I	TRUE	81	0.04	0	0	92	32370	10927	0	11415	24843	67.37148095	42.91307753	0	57.08692247	13630	10	36281	29634	3833	0	5074	70648	195914086
3	TRUE	TRUE	0	3	3323	Eemian TW2 mesocratic I	TRUE	81	0.04	0	0	148	36710	10311	0	9458	23076	71.59713428	44.24432263	0	55.75567737	13225	24	32557	33749	4181	11	3986	71377	316384219
1	TRUE	TRUE	0	3	3323	Eemian TW2 mesocratic I	TRUE	81	0.04	0	0	157	37079	10300	0	9613	22563	72.84522068	50.03915427	0	49.96084573	13078	39	32199	34239	4005	10	3899	71641	1024429931
2	TRUE	TRUE	0	3	3323	Eemian TW2 mesocratic I	TRUE	81	0.04	0	0	170	37266	10468	0	9370	22451	70.55012047	40.72043853	0	59.27956147	13254	42	31844	34415	4023	3	3690	71839	349864945
4	TRUE	TRUE	0	3	3323	Eemian TW2 mesocratic I	TRUE	81	0.04	0	0	128	35540	10593	0	9909	23513	72.51531165	49.96084573	0	50.03915427	13217	14	33445	32879	3838	0	4152	71565	-897102463
3	TRUE	TRUE	0	3	3323	Eemian TW2 mesocratic I	TRUE	81	0.04	0	0	149	36700	10320	0	9472	23063	71.641426	44.24432263	0	55.75567737	13199	18	32558	33780	4169	11	3983	71392	316384219
5	TRUE	TRUE	0	3	3323	Eemian TW2 mesocratic I	TRUE	81	0.04	0	0	93	32463	10895	0	11385	24812	67.42242123	42.91307753	0	57.08692247	13571	21	36220	29743	3818	11	5021	70705	195914086
1	TRUE	TRUE	0	3	3323	Eemian TW2 mesocratic I	TRUE	81	0.04	0	0	158	37120	10278	0	9618	22539	72.96643419	50.27407987	0	49.72592013	13080	39	32180	34256	4000	10	3890	71655	1024429931
2	TRUE	TRUE	0	3	3323	Eemian TW2 mesocratic I	TRUE	81	0.04	0	0	171	37300	10519	0	9345	22391	70.55710577	40.64212999	0	59.35787001	13297	42	31759	34457	4045	3	3686	71821	349864945
4	TRUE	TRUE	0	3	3323	Eemian TW2 mesocratic I	TRUE	81	0.04	0	0	129	35565	10629	0	9865	23496	72.50623077	50.1174628	0	49.8825372	13203	14	33384	32954	3823	0	4139	71593	-897102463
3	TRUE	TRUE	0	3	3323	Eemian TW2 mesocratic I	TRUE	81	0.04	0	0	150	36741	10328	0	9485	23001	71.59261257	43.85277995	0	56.14722005	13184	18	32509	33844	4147	11	3969	71428	316384219
1	TRUE	TRUE	0	3	3323	Eemian TW2 mesocratic I	TRUE	81	0.04	0	0	159	37135	10292	0	9615	22513	72.90495352	49.8825372	0	50.1174628	13081	39	32151	34284	4003	10	3888	71654	1024429931
2	TRUE	TRUE	0	3	3323	Eemian TW2 mesocratic I	TRUE	81	0.04	0	0	172	37338	10530	0	9350	22337	70.53361999	40.56382146	0	59.43617854	13320	42	31710	34483	4055	3	3689	71808	349864945
5	TRUE	TRUE	0	3	3323	Eemian TW2 mesocratic I	TRUE	81	0.04	0	0	94	32605	10853	0	11310	24787	67.40184214	42.99138606	0	57.00861394	13547	21	36120	29867	3817	11	5007	70720	195914086
3	TRUE	TRUE	0	3	3323	Eemian TW2 mesocratic I	TRUE	81	0.04	0	0	151	36746	10321	0	9505	22983	71.54495463	43.77447142	0	56.22552858	13157	18	32511	33869	4127	11	3963	71454	316384219
4	TRUE	TRUE	0	3	3323	Eemian TW2 mesocratic I	TRUE	81	0.04	0	0	130	35638	10588	0	9851	23478	72.450475	50.1174628	0	49.8825372	13180	13	33352	33010	3809	0	4126	71620	-897102463
2	TRUE	TRUE	0	3	3323	Eemian TW2 mesocratic I	TRUE	81	0.04	0	0	173	37359	10550	0	9325	22321	70.54042365	40.48551292	0	59.51448708	13352	34	31669	34500	4079	3	3681	71792	349864945
1	TRUE	TRUE	0	3	3323	Eemian TW2 mesocratic I	TRUE	81	0.04	0	0	160	37158	10333	0	9595	22469	72.91366593	49.8825372	0	50.1174628	13103	39	32087	34326	4042	9	3882	71622	1024429931
5	TRUE	TRUE	0	3	3323	Eemian TW2 mesocratic I	TRUE	81	0.04	0	0	95	32726	10791	0	11269	24769	67.460009	42.91307753	0	57.08692247	13501	22	36061	29971	3845	12	4971	70727	195914086
3	TRUE	TRUE	0	3	3323	Eemian TW2 mesocratic I	TRUE	81	0.04	0	0	152	36723	10350	0	9512	22970	71.48036642	43.53954581	0	56.46045419	13121	14	32505	33915	4022	11	3958	71564	316384219
2	TRUE	TRUE	0	3	3323	Eemian TW2 mesocratic I	TRUE	81	0.04	0	0	174	37388	10542	0	9316	22309	70.53197675	40.40720439	0	59.59279561	13348	35	31648	34524	4082	2	3678	71793	349864945
1	TRUE	TRUE	0	3	3323	Eemian TW2 mesocratic I	TRUE	81	0.04	0	0	161	37137	10335	0	9594	22489	72.80761413	49.64761159	0	50.35238841	13068	38	32106	34343	4034	8	3871	71642	1024429931
4	TRUE	TRUE	0	3	3323	Eemian TW2 mesocratic I	TRUE	81	0.04	0	0	131	35705	10569	0	9820	23461	72.56958419	50.1174628	0	49.8825372	13170	17	33304	33064	3821	4	4115	71615	-897102463
3	TRUE	TRUE	0	3	3323	Eemian TW2 mesocratic I	TRUE	81	0.04	0	0	153	36724	10388	0	9487	22956	71.45019408	43.61785435	0	56.38214565	13117	14	32466	33958	3998	8	3958	71591	316384219
2	TRUE	TRUE	0	3	3323	Eemian TW2 mesocratic I	TRUE	81	0.04	0	0	175	37421	10553	0	9270	22311	70.64391409	41.03367267	0	58.96632733	13372	32	31604	34547	4083	2	3664	71806	349864945
1	TRUE	TRUE	0	3	3323	Eemian TW2 mesocratic I	TRUE	81	0.04	0	0	162	37173	10339	0	9582	22461	72.67267937	49.49099452	0	50.50900548	13068	38	32066	34383	4005	8	3870	71672	1024429931
5	TRUE	TRUE	0	3	3323	Eemian TW2 mesocratic I	TRUE	81	0.04	0	0	96	32870	10733	0	11207	24745	67.51428822	42.52153485	0	57.47846515	13466	22	35975	30092	3846	12	4910	70787	195914086
4	TRUE	TRUE	0	3	3323	Eemian TW2 mesocratic I	TRUE	81	0.04	0	0	132	35837	10522	0	9784	23412	72.74750428	50.19577134	0	49.80422866	13195	17	33219	33124	3820	4	4110	71621	-897102463
2	TRUE	TRUE	0	3	3323	Eemian TW2 mesocratic I	TRUE	81	0.04	0	0	176	37410	10576	0	9268	22301	70.64318282	41.03367267	0	58.96632733	13367	30	31592	34566	4069	2	3658	71826	349864945
3	TRUE	TRUE	0	3	3323	Eemian TW2 mesocratic I	TRUE	81	0.04	0	0	154	36752	10454	0	9458	22891	71.48160455	43.85277995	0	56.14722005	13173	14	32372	33996	4003	8	3957	71587	316384219
1	TRUE	TRUE	0	3	3323	Eemian TW2 mesocratic I	TRUE	81	0.04	0	0	163	37260	10325	0	9534	22436	72.71725343	49.72592013	0	50.27407987	13085	38	31993	34439	3984	8	3845	71718	1024429931
4	TRUE	TRUE	0	3	3323	Eemian TW2 mesocratic I	TRUE	81	0.04	0	0	133	35955	10478	0	9793	23329	72.76939839	49.96084573	0	50.03915427	13209	17	33145	33184	3891	4	4094	71566	-897102463
5	TRUE	TRUE	0	3	3323	Eemian TW2 mesocratic I	TRUE	81	0.04	0	0	97	33009	10675	0	11154	24717	67.60685493	42.36491778	0	57.63508222	13429	21	35894	30211	3876	12	4863	70804	195914086
2	TRUE	TRUE	0	3	3323	Eemian TW2 mesocratic I	TRUE	81	0.04	0	0	177	37443	10595	0	9268	22249	70.76339641	41.34690681	0	58.65309319	13404	30	31540	34581	4080	2	3652	71821	349864945
1	TRUE	TRUE	0	3	3323	Eemian TW2 mesocratic I	TRUE	81	0.04	0	0	164	37228	10377	0	9526	22424	72.72704315	49.80422866	0	50.19577134	13085	38	31973	34459	3965	8	3834	71748	1024429931
3	TRUE	TRUE	0	3	3323	Eemian TW2 mesocratic I	TRUE	81	0.04	0	0	155	36736	10482	0	9478	22859	71.47019196	44.1660141	0	55.8339859	13146	15	32360	34034	3977	9	3954	71615	316384219
2	TRUE	TRUE	0	3	3323	Eemian TW2 mesocratic I	TRUE	81	0.04	0	0	178	37476	10597	0	9267	22215	70.80690399	41.42521535	0	58.57478465	13419	30	31505	34601	4100	1	3647	71807	349864945
4	TRUE	TRUE	0	3	3323	Eemian TW2 mesocratic I	TRUE	81	0.04	0	0	134	36085	10422	0	9752	23296	72.79671166	49.96084573	0	50.03915427	13224	17	33071	33243	3892	4	4085	71574	-897102463
1	TRUE	TRUE	0	3	3323	Eemian TW2 mesocratic I	TRUE	81	0.04	0	0	165	37247	10384	0	9509	22415	72.91061635	50.27407987	0	49.72592013	13086	38	31947	34484	3990	2	3820	71743	1024429931
3	TRUE	TRUE	0	3	3323	Eemian TW2 mesocratic I	TRUE	81	0.04	0	0	156	36756	10479	0	9490	22830	71.52819828	44.24432263	0	55.75567737	13117	14	32343	34081	3912	9	3947	71687	316384219
5	TRUE	TRUE	0	3	3323	Eemian TW2 mesocratic I	TRUE	81	0.04	0	0	98	33140	10598	0	11110	24707	67.61925493	42.36491778	0	57.63508222	13374	21	35840	30320	3917	12	4834	70792	195914086
2	TRUE	TRUE	0	3	3323	Eemian TW2 mesocratic I	TRUE	81	0.04	0	0	179	37478	10669	0	9248	22160	70.86310286	41.42521535	0	58.57478465	13469	30	31431	34625	4074	1	3646	71834	349864945
1	TRUE	TRUE	0	3	3323	Eemian TW2 mesocratic I	TRUE	81	0.04	0	0	166	37277	10383	0	9507	22388	72.93433335	50.1174628	0	49.8825372	13082	38	31918	34517	4009	0	3819	71727	1024429931
3	TRUE	TRUE	0	3	3323	Eemian TW2 mesocratic I	TRUE	81	0.04	0	0	157	36827	10458	0	9465	22805	71.5510336	44.1660141	0	55.8339859	13119	14	32293	34129	3915	1	3927	71712	316384219
4	TRUE	TRUE	0	3	3323	Eemian TW2 mesocratic I	TRUE	81	0.04	0	0	135	36113	10367	0	9781	23294	72.66571197	49.41268598	0	50.58731402	13143	17	33098	33297	3910	4	4076	71565	-897102463
5	TRUE	TRUE	0	3	3323	Eemian TW2 mesocratic I	TRUE	81	0.04	0	0	99	33279	10522	0	11076	24678	67.75579453	42.2083007	0	57.7916993	13328	20	35777	30430	3957	12	4813	70773	195914086
2	TRUE	TRUE	0	3	3323	Eemian TW2 mesocratic I	TRUE	81	0.04	0	0	180	37487	10672	0	9228	22168	70.93298455	41.34690681	0	58.65309319	13469	30	31419	34637	4081	1	3644	71829	349864945
1	TRUE	TRUE	0	3	3323	Eemian TW2 mesocratic I	TRUE	81	0.04	0	0	167	37295	10405	0	9513	22342	73.01265011	50.43069695	0	49.56930305	13098	38	31878	34541	3965	0	3805	71785	1024429931
3	TRUE	TRUE	0	3	3323	Eemian TW2 mesocratic I	TRUE	81	0.04	0	0	158	36869	10425	0	9458	22803	71.53316173	44.00939702	0	55.99060298	13098	14	32284	34159	3886	1	3920	71748	316384219
4	TRUE	TRUE	0	3	3323	Eemian TW2 mesocratic I	TRUE	81	0.04	0	0	136	36227	10328	0	9783	23217	72.7656455	49.64761159	0	50.35238841	13164	17	33023	33351	3958	4	4048	71545	-897102463
2	TRUE	TRUE	0	3	3323	Eemian TW2 mesocratic I	TRUE	81	0.04	0	0	181	37507	10706	0	9212	22130	70.95564321	41.19028974	0	58.80971026	13492	30	31365	34668	4078	1	3645	71831	349864945
1	TRUE	TRUE	0	3	3323	Eemian TW2 mesocratic I	TRUE	81	0.04	0	0	168	37339	10408	0	9496	22312	72.97636144	50.1174628	0	49.8825372	13127	37	31831	34560	3954	0	3793	71808	1024429931
3	TRUE	TRUE	0	3	3323	Eemian TW2 mesocratic I	TRUE	81	0.04	0	0	159	37005	10368	0	9441	22741	71.54226165	43.93108849	0	56.06891151	13118	14	32205	34218	3902	1	3907	71745	316384219
5	TRUE	TRUE	0	3	3323	Eemian TW2 mesocratic I	TRUE	81	0.04	0	0	100	33453	10445	0	11025	24632	67.75101675	41.73844949	0	58.26155051	13304	19	35680	30552	3997	12	4781	70765	195914086
4	TRUE	TRUE	0	3	3323	Eemian TW2 mesocratic I	TRUE	81	0.04	0	0	137	36327	10296	0	9757	23175	72.75074166	49.56930305	0	50.43069695	13163	38	32955	33399	4040	25	4017	71473	-897102463
2	TRUE	TRUE	0	3	3323	Eemian TW2 mesocratic I	TRUE	81	0.04	0	0	182	37505	10720	0	9205	22125	70.91945023	41.03367267	0	58.96632733	13482	30	31353	34690	4040	1	3644	71870	349864945
1	TRUE	TRUE	0	3	3323	Eemian TW2 mesocratic I	TRUE	81	0.04	0	0	169	37385	10390	0	9506	22274	73.08261033	50.66562255	0	49.33437745	13114	37	31803	34601	3942	0	3794	71819	1024429931
3	TRUE	TRUE	0	3	3323	Eemian TW2 mesocratic I	TRUE	81	0.04	0	0	160	37022	10384	0	9439	22710	71.4945901	43.93108849	0	56.06891151	13130	13	32172	34240	3891	1	3901	71762	316384219
2	TRUE	TRUE	0	3	3323	Eemian TW2 mesocratic I	TRUE	81	0.04	0	0	183	37536	10703	0	9201	22115	70.99377866	41.03367267	0	58.96632733	13472	30	31339	34714	4031	1	3642	71881	349864945
5	TRUE	TRUE	0	3	3323	Eemian TW2 mesocratic I	TRUE	81	0.04	0	0	101	33570	10390	0	10983	24612	67.83149656	41.81675803	0	58.18324197	13260	19	35618	30658	4034	12	4747	70762	195914086
4	TRUE	TRUE	0	3	3323	Eemian TW2 mesocratic I	TRUE	81	0.04	0	0	138	36372	10304	0	9750	23129	72.78090661	49.25606891	0	50.74393109	13157	38	32902	33458	4055	25	3998	71477	-897102463
1	TRUE	TRUE	0	3	3323	Eemian TW2 mesocratic I	TRUE	81	0.04	0	0	170	37389	10382	0	9517	22267	73.07601396	50.74393109	0	49.25606891	13090	37	31807	34621	3928	0	3788	71839	1024429931
3	TRUE	TRUE	0	3	3323	Eemian TW2 mesocratic I	TRUE	81	0.04	0	0	161	37041	10389	0	9440	22685	71.42917094	43.85277995	0	56.14722005	13122	13	32148	34272	3901	1	3893	71760	316384219
2	TRUE	TRUE	0	3	3323	Eemian TW2 mesocratic I	TRUE	81	0.04	0	0	184	37531	10726	0	9210	22088	70.99917712	41.26859828	0	58.73140172	13471	30	31321	34733	4014	0	3628	71913	349864945
1	TRUE	TRUE	0	3	3323	Eemian TW2 mesocratic I	TRUE	81	0.04	0	0	171	37408	10359	0	9505	22283	73.1243768	50.74393109	0	49.25606891	13053	37	31811	34654	3939	0	3783	71833	1024429931
4	TRUE	TRUE	0	3	3323	Eemian TW2 mesocratic I	TRUE	81	0.04	0	0	139	36407	10314	0	9734	23100	72.78701507	49.17776038	0	50.82223962	13142	38	32857	33518	4080	25	3996	71454	-897102463
5	TRUE	TRUE	0	3	3323	Eemian TW2 mesocratic I	TRUE	81	0.04	0	0	102	33757	10296	0	10909	24593	67.90473134	41.73844949	0	58.26155051	13218	19	35525	30793	4105	12	4726	70712	195914086
3	TRUE	TRUE	0	3	3323	Eemian TW2 mesocratic I	TRUE	81	0.04	0	0	162	37121	10356	0	9427	22651	71.43020806	44.00939702	0	55.99060298	13133	13	32101	34308	3989	1	3891	71674	316384219
2	TRUE	TRUE	0	3	3323	Eemian TW2 mesocratic I	TRUE	81	0.04	0	0	185	37526	10738	0	9202	22089	70.9955394	40.95536413	0	59.04463587	13463	27	31314	34751	4001	0	3629	71925	349864945
1	TRUE	TRUE	0	3	3323	Eemian TW2 mesocratic I	TRUE	81	0.04	0	0	172	37428	10378	0	9484	22265	73.06084929	50.43069695	0	49.56930305	13071	36	31772	34676	3960	0	3782	71813	1024429931
3	TRUE	TRUE	0	3	3323	Eemian TW2 mesocratic I	TRUE	81	0.04	0	0	163	37202	10328	0	9420	22605	71.38188079	44.24432263	0	55.75567737	13144	13	32048	34350	4006	1	3888	71660	316384219
4	TRUE	TRUE	0	3	3323	Eemian TW2 mesocratic I	TRUE	81	0.04	0	0	140	36418	10341	0	9723	23073	72.83903397	48.94283477	0	51.05716523	13127	38	32819	33571	4093	25	3986	71451	-897102463
2	TRUE	TRUE	0	3	3323	Eemian TW2 mesocratic I	TRUE	81	0.04	0	0	186	37550	10717	0	9228	22060	71.09725906	41.11198121	0	58.88801879	13442	27	31311	34775	4004	0	3631	71920	349864945
5	TRUE	TRUE	0	3	3323	Eemian TW2 mesocratic I	TRUE	81	0.04	0	0	103	33900	10241	0	10887	24527	68.08271004	42.05168363	0	57.94831637	13215	19	35437	30884	4173	1	4696	70685	195914086
1	TRUE	TRUE	0	3	3323	Eemian TW2 mesocratic I	TRUE	81	0.04	0	0	173	37483	10374	0	9462	22236	73.11809336	50.66562255	0	49.33437745	13106	36	31721	34692	3979	0	3779	71797	1024429931
3	TRUE	TRUE	0	3	3323	Eemian TW2 mesocratic I	TRUE	81	0.04	0	0	164	37181	10372	0	9386	22616	71.35174997	44.32263117	0	55.67736883	13153	12	32025	34365	3975	1	3886	71693	316384219
2	TRUE	TRUE	0	3	3323	Eemian TW2 mesocratic I	TRUE	81	0.04	0	0	187	37567	10689	0	9244	22055	71.04929285	40.95536413	0	59.04463587	13398	28	31322	34807	3977	1	3633	71944	349864945
4	TRUE	TRUE	0	3	3323	Eemian TW2 mesocratic I	TRUE	81	0.04	0	0	141	36469	10325	0	9724	23037	72.87255569	48.70790916	0	51.29209084	13112	40	32784	33619	4083	23	3977	71472	-897102463
1	TRUE	TRUE	0	3	3323	Eemian TW2 mesocratic I	TRUE	81	0.04	0	0	174	37485	10418	0	9451	22201	73.10792798	50.50900548	0	49.49099452	13141	36	31675	34703	3975	0	3771	71809	1024429931
5	TRUE	TRUE	0	3	3323	Eemian TW2 mesocratic I	TRUE	81	0.04	0	0	104	34031	10213	0	10828	24483	68.21020943	42.44322631	0	57.55677369	13216	19	35334	30986	4196	1	4653	70705	195914086
3	TRUE	TRUE	0	3	3323	Eemian TW2 mesocratic I	TRUE	81	0.04	0	0	165	37225	10381	0	9352	22597	71.29955764	44.08770556	0	55.91229444	13168	12	31972	34403	4008	0	3875	71672	316384219
2	TRUE	TRUE	0	3	3323	Eemian TW2 mesocratic I	TRUE	81	0.04	0	0	188	37579	10689	0	9253	22034	71.08293593	41.34690681	0	58.65309319	13399	14	31310	34832	3949	1	3634	71971	349864945
4	TRUE	TRUE	0	3	3323	Eemian TW2 mesocratic I	TRUE	81	0.04	0	0	142	36548	10253	0	9728	23026	72.83161857	48.08144088	0	51.91855912	13066	51	32777	33661	4055	34	3956	71510	-897102463
1	TRUE	TRUE	0	3	3323	Eemian TW2 mesocratic I	TRUE	81	0.04	0	0	175	37480	10423	0	9446	22206	73.16433479	50.66562255	0	49.33437745	13126	33	31675	34721	3947	0	3769	71839	1024429931
3	TRUE	TRUE	0	3	3323	Eemian TW2 mesocratic I	TRUE	81	0.04	0	0	166	37216	10419	0	9334	22586	71.3344302	44.24432263	0	55.75567737	13163	12	31943	34437	4009	0	3874	71672	316384219
2	TRUE	TRUE	0	3	3323	Eemian TW2 mesocratic I	TRUE	81	0.04	0	0	189	37617	10653	0	9249	22036	71.20742433	41.73844949	0	58.26155051	13383	14	31308	34850	3954	1	3631	71969	349864945
5	TRUE	TRUE	0	3	3323	Eemian TW2 mesocratic I	TRUE	81	0.04	0	0	105	34125	10151	0	10765	24514	68.27751495	42.91307753	0	57.08692247	13152	19	35302	31082	4218	0	4634	70703	195914086
1	TRUE	TRUE	0	3	3323	Eemian TW2 mesocratic I	TRUE	81	0.04	0	0	176	37501	10433	0	9445	22176	73.18117273	50.74393109	0	49.25606891	13122	33	31644	34756	3926	0	3771	71858	1024429931
4	TRUE	TRUE	0	3	3323	Eemian TW2 mesocratic I	TRUE	81	0.04	0	0	143	36551	10249	0	9743	23012	72.76746442	48.15974941	0	51.84025059	13027	51	32778	33699	4012	34	3942	71567	-897102463
3	TRUE	TRUE	0	3	3323	Eemian TW2 mesocratic I	TRUE	81	0.04	0	0	167	37265	10393	0	9337	22560	71.45841636	43.93108849	0	56.06891151	13161	12	31920	34462	3999	0	3873	71683	316384219
2	TRUE	TRUE	0	3	3323	Eemian TW2 mesocratic I	TRUE	81	0.04	0	0	190	37638	10648	0	9254	22015	71.29660252	41.19028974	0	58.80971026	13380	14	31292	34869	3952	1	3631	71971	349864945
1	TRUE	TRUE	0	3	3323	Eemian TW2 mesocratic I	TRUE	81	0.04	0	0	177	37535	10420	0	9428	22172	73.1398164	50.66562255	0	49.33437745	13136	25	31623	34771	3938	0	3766	71851	1024429931
5	TRUE	TRUE	0	3	3323	Eemian TW2 mesocratic I	TRUE	81	0.04	0	0	106	34257	10131	0	10716	24451	68.4490511	43.38292874	0	56.61707126	13148	19	35190	31198	4257	0	4594	70704	195914086
4	TRUE	TRUE	0	3	3323	Eemian TW2 mesocratic I	TRUE	81	0.04	0	0	144	36580	10323	0	9697	22955	72.81640527	48.23805795	0	51.76194205	13093	51	32675	33736	4040	34	3936	71545	-897102463
2	TRUE	TRUE	0	3	3323	Eemian TW2 mesocratic I	TRUE	81	0.04	0	0	191	37649	10649	0	9253	22004	71.41132916	41.73844949	0	58.26155051	13364	14	31280	34897	3927	1	3627	72000	349864945
3	TRUE	TRUE	0	3	3323	Eemian TW2 mesocratic I	TRUE	81	0.04	0	0	168	37295	10398	0	9314	22548	71.5134627	43.61785435	0	56.38214565	13162	12	31885	34496	3992	0	3863	71700	316384219
1	TRUE	TRUE	0	3	3323	Eemian TW2 mesocratic I	TRUE	81	0.04	0	0	178	37553	10415	0	9415	22172	73.12528878	50.82223962	0	49.17776038	13126	25	31610	34794	3924	0	3757	71874	1024429931
2	TRUE	TRUE	0	3	3323	Eemian TW2 mesocratic I	TRUE	81	0.04	0	0	192	37714	10629	0	9251	21961	71.46154269	42.12999217	0	57.87000783	13383	14	31235	34923	3978	1	3628	71948	349864945
3	TRUE	TRUE	0	3	3323	Eemian TW2 mesocratic I	TRUE	81	0.04	0	0	169	37295	10431	0	9280	22549	71.56061019	43.85277995	0	56.14722005	13163	12	31852	34528	3972	0	3862	71721	316384219
5	TRUE	TRUE	0	3	3323	Eemian TW2 mesocratic I	TRUE	81	0.04	0	0	107	34364	10097	0	10674	24420	68.5892232	43.53954581	0	56.46045419	13116	19	35117	31303	4284	0	4555	70716	195914086
4	TRUE	TRUE	0	3	3323	Eemian TW2 mesocratic I	TRUE	81	0.04	0	0	145	36605	10297	0	9699	22954	72.82335032	48.23805795	0	51.76194205	13070	41	32676	33768	4068	34	3929	71524	-897102463
1	TRUE	TRUE	0	3	3323	Eemian TW2 mesocratic I	TRUE	81	0.04	0	0	179	37565	10408	0	9409	22173	73.15636269	50.90054816	0	49.09945184	13110	25	31605	34815	3931	0	3755	71869	1024429931
2	TRUE	TRUE	0	3	3323	Eemian TW2 mesocratic I	TRUE	81	0.04	0	0	193	37754	10643	0	9219	21939	71.60454462	42.59984338	0	57.40015662	13396	28	31181	34950	3971	15	3610	71959	349864945
3	TRUE	TRUE	0	3	3323	Eemian TW2 mesocratic I	TRUE	81	0.04	0	0	170	37281	10466	0	9253	22555	71.64786122	44.08770556	0	55.91229444	13162	12	31831	34550	3963	0	3853	71739	316384219
4	TRUE	TRUE	0	3	3323	Eemian TW2 mesocratic I	TRUE	81	0.04	0	0	146	36618	10295	0	9722	22920	72.78074957	48.55129209	0	51.44870791	13053	43	32665	33794	4016	36	3923	71580	-897102463
1	TRUE	TRUE	0	3	3323	Eemian TW2 mesocratic I	TRUE	81	0.04	0	0	180	37546	10455	0	9409	22145	73.15401791	51.13547377	0	48.86452623	13105	25	31577	34848	3912	0	3756	71887	1024429931
5	TRUE	TRUE	0	3	3323	Eemian TW2 mesocratic I	TRUE	81	0.04	0	0	108	34431	10071	0	10630	24423	68.74310937	43.46123727	0	56.53876273	13078	19	35076	31382	4292	0	4537	70726	195914086
2	TRUE	TRUE	0	3	3323	Eemian TW2 mesocratic I	TRUE	81	0.04	0	0	194	37788	10627	0	9217	21923	71.73526672	42.83476899	0	57.16523101	13394	26	31163	34972	3982	15	3615	71943	349864945
3	TRUE	TRUE	0	3	3323	Eemian TW2 mesocratic I	TRUE	81	0.04	0	0	171	37335	10485	0	9219	22516	71.75318705	44.4009397	0	55.5990603	13205	12	31758	34580	3968	0	3840	71747	316384219
1	TRUE	TRUE	0	3	3323	Eemian TW2 mesocratic I	TRUE	81	0.04	0	0	181	37568	10479	0	9394	22114	73.19929704	51.29209084	0	48.70790916	13125	25	31531	34874	3914	0	3750	71891	1024429931
4	TRUE	TRUE	0	3	3323	Eemian TW2 mesocratic I	TRUE	81	0.04	0	0	147	36606	10316	0	9712	22921	72.66431594	48.23805795	0	51.76194205	13031	43	32656	33825	3955	15	3917	71668	-897102463
2	TRUE	TRUE	0	3	3323	Eemian TW2 mesocratic I	TRUE	81	0.04	0	0	195	37834	10592	0	9202	21927	71.68436017	42.99138606	0	57.00861394	13367	26	31152	35010	3985	15	3611	71944	349864945
5	TRUE	TRUE	0	3	3323	Eemian TW2 mesocratic I	TRUE	81	0.04	0	0	109	34480	10087	0	10614	24374	68.75218121	43.38292874	0	56.61707126	13070	19	35011	31455	4307	0	4517	70731	195914086
3	TRUE	TRUE	0	3	3323	Eemian TW2 mesocratic I	TRUE	81	0.04	0	0	172	37345	10488	0	9206	22516	71.84698893	44.71417384	0	55.28582616	13193	12	31745	34605	3940	0	3821	71794	316384219
1	TRUE	TRUE	0	3	3323	Eemian TW2 mesocratic I	TRUE	81	0.04	0	0	182	37601	10456	0	9388	22110	73.14636188	51.13547377	0	48.86452623	13108	27	31521	34899	3894	2	3750	71909	1024429931
2	TRUE	TRUE	0	3	3323	Eemian TW2 mesocratic I	TRUE	81	0.04	0	0	196	37887	10599	0	9159	21910	71.706986	42.83476899	0	57.16523101	13386	52	31092	35025	4003	41	3582	71929	349864945
4	TRUE	TRUE	0	3	3323	Eemian TW2 mesocratic I	TRUE	81	0.04	0	0	148	36624	10328	0	9708	22895	72.60201216	48.15974941	0	51.84025059	13024	43	32626	33862	3942	15	3910	71688	-897102463
3	TRUE	TRUE	0	3	3323	Eemian TW2 mesocratic I	TRUE	81	0.04	0	0	173	37391	10471	0	9173	22520	71.75563535	44.71417384	0	55.28582616	13192	9	31716	34638	3912	0	3812	71831	316384219
1	TRUE	TRUE	0	3	3323	Eemian TW2 mesocratic I	TRUE	81	0.04	0	0	183	37606	10403	0	9391	22155	73.12454097	51.29209084	0	48.70790916	13041	27	31569	34918	3821	2	3754	71978	1024429931
5	TRUE	TRUE	0	3	3323	Eemian TW2 mesocratic I	TRUE	81	0.04	0	0	110	34509	10084	0	10586	24376	69.09211968	44.08770556	0	55.91229444	13013	19	34985	31538	4259	0	4475	70821	195914086
2	TRUE	TRUE	0	3	3323	Eemian TW2 mesocratic I	TRUE	81	0.04	0	0	197	37944	10608	0	9146	21857	71.73253633	42.75646045	0	57.24353955	13424	52	31026	35053	4046	40	3567	71902	349864945
4	TRUE	TRUE	0	3	3323	Eemian TW2 mesocratic I	TRUE	81	0.04	0	0	149	36639	10346	0	9693	22877	72.80095592	48.55129209	0	51.44870791	13017	43	32593	33902	3927	15	3905	71708	-897102463
3	TRUE	TRUE	0	3	3323	Eemian TW2 mesocratic I	TRUE	81	0.04	0	0	174	37394	10484	0	9182	22495	71.74103028	44.32263117	0	55.67736883	13176	9	31700	34670	3911	0	3808	71836	316384219
1	TRUE	TRUE	0	3	3323	Eemian TW2 mesocratic I	TRUE	81	0.04	0	0	184	37600	10396	0	9397	22162	73.13084605	51.37039937	0	48.62960063	13002	26	31582	34945	3809	2	3750	71994	1024429931
2	TRUE	TRUE	0	3	3323	Eemian TW2 mesocratic I	TRUE	81	0.04	0	0	198	38040	10578	0	9161	21776	71.69335558	42.75646045	0	57.24353955	13477	51	30960	35067	4115	40	3550	71850	349864945
5	TRUE	TRUE	0	3	3323	Eemian TW2 mesocratic I	TRUE	81	0.04	0	0	111	34558	10090	0	10551	24356	69.17253529	43.38292874	0	56.61707126	12985	19	34930	31621	4220	0	4448	70887	195914086
1	TRUE	TRUE	0	3	3323	Eemian TW2 mesocratic I	TRUE	81	0.04	0	0	185	37622	10408	0	9392	22133	73.16520613	51.44870791	0	48.55129209	13029	20	31548	34958	3828	2	3746	71979	1024429931
3	TRUE	TRUE	0	3	3323	Eemian TW2 mesocratic I	TRUE	81	0.04	0	0	175	37397	10502	0	9185	22471	71.72039116	44.00939702	0	55.99060298	13162	9	31679	34705	3867	0	3805	71883	316384219
4	TRUE	TRUE	0	3	3323	Eemian TW2 mesocratic I	TRUE	81	0.04	0	0	150	36636	10342	0	9688	22889	72.73935929	48.47298356	0	51.52701644	12972	43	32600	33940	3884	15	3888	71768	-897102463
2	TRUE	TRUE	0	3	3323	Eemian TW2 mesocratic I	TRUE	81	0.04	0	0	199	38030	10562	0	9174	21789	71.59782772	42.28660924	0	57.71339076	13439	51	30986	35079	4123	40	3548	71844	349864945
1	TRUE	TRUE	0	3	3323	Eemian TW2 mesocratic I	TRUE	81	0.04	0	0	186	37627	10398	0	9409	22121	73.18609287	51.29209084	0	48.70790916	13015	5	31553	34982	3829	2	3749	71975	1024429931
3	TRUE	TRUE	0	3	3323	Eemian TW2 mesocratic I	TRUE	81	0.04	0	0	176	37433	10474	0	9189	22459	71.62486695	43.38292874	0	56.61707126	13148	9	31671	34727	3903	0	3807	71845	316384219
5	TRUE	TRUE	0	3	3323	Eemian TW2 mesocratic I	TRUE	81	0.04	0	0	112	34636	10096	0	10520	24303	69.24324181	43.69616288	0	56.30383712	12962	19	34846	31728	4164	0	4432	70959	195914086
2	TRUE	TRUE	0	3	3323	Eemian TW2 mesocratic I	TRUE	81	0.04	0	0	200	38055	10562	0	9164	21774	71.69695647	42.83476899	0	57.16523101	13447	51	30961	35096	4136	40	3543	71836	349864945
4	TRUE	TRUE	0	3	3323	Eemian TW2 mesocratic I	TRUE	81	0.04	0	0	151	36593	10368	0	9695	22899	72.78856652	48.15974941	0	51.84025059	12911	43	32617	33984	3827	13	3879	71836	-897102463
3	TRUE	TRUE	0	3	3323	Eemian TW2 mesocratic I	TRUE	81	0.04	0	0	177	37469	10435	0	9187	22464	71.6983161	43.46123727	0	56.53876273	13135	1	31674	34745	3884	0	3791	71880	316384219
2	TRUE	TRUE	0	3	3323	Eemian TW2 mesocratic I	TRUE	81	0.04	0	0	201	38077	10517	0	9180	21781	71.76177228	42.91307753	0	57.08692247	13426	42	30984	35103	4180	40	3545	71790	349864945
5	TRUE	TRUE	0	3	3323	Eemian TW2 mesocratic I	TRUE	81	0.04	0	0	113	34677	10130	0	10496	24252	69.17429162	43.85277995	0	56.14722005	12960	18	34771	31806	4117	0	4401	71037	195914086
3	TRUE	TRUE	0	3	3323	Eemian TW2 mesocratic I	TRUE	81	0.04	0	0	178	37485	10429	0	9178	22463	71.73603983	43.53954581	0	56.46045419	13113	1	31664	34777	3875	0	3796	71884	316384219
1	TRUE	TRUE	0	3	3323	Eemian TW2 mesocratic I	TRUE	81	0.04	0	0	187	37691	10324	0	9423	22117	73.14216698	50.90054816	0	49.09945184	12974	5	31563	35013	3824	2	3746	71983	1024429931
2	TRUE	TRUE	0	3	3323	Eemian TW2 mesocratic I	TRUE	81	0.04	0	0	202	38106	10476	0	9192	21781	71.73120903	43.14800313	0	56.85199687	13391	42	30996	35126	4151	40	3546	71818	349864945
4	TRUE	TRUE	0	3	3323	Eemian TW2 mesocratic I	TRUE	81	0.04	0	0	152	36633	10344	0	9677	22901	72.8117777	48.23805795	0	51.76194205	12886	42	32601	34026	3827	2	3874	71852	-897102463
5	TRUE	TRUE	0	3	3323	Eemian TW2 mesocratic I	TRUE	81	0.04	0	0	114	34709	10175	0	10451	24220	69.26895901	44.08770556	0	55.91229444	12948	17	34694	31896	4076	0	4363	71116	195914086
3	TRUE	TRUE	0	3	3323	Eemian TW2 mesocratic I	TRUE	81	0.04	0	0	179	37490	10430	0	9176	22459	71.68309496	43.38292874	0	56.61707126	13090	1	31658	34806	3855	0	3800	71900	316384219
2	TRUE	TRUE	0	3	3323	Eemian TW2 mesocratic I	TRUE	81	0.04	0	0	203	38089	10504	0	9194	21768	71.730563	43.14800313	0	56.85199687	13378	42	30985	35150	4156	26	3543	71830	349864945
3	TRUE	TRUE	0	3	3323	Eemian TW2 mesocratic I	TRUE	81	0.04	0	0	180	37560	10410	0	9192	22393	71.78819122	43.69616288	0	56.30383712	13129	1	31608	34817	3923	0	3767	71865	316384219
2	TRUE	TRUE	0	3	3323	Eemian TW2 mesocratic I	TRUE	81	0.04	0	0	204	38085	10527	0	9186	21757	71.85982865	43.14800313	0	56.85199687	13367	49	30966	35173	4151	33	3532	71839	349864945
4	TRUE	TRUE	0	3	3323	Eemian TW2 mesocratic I	TRUE	81	0.04	0	0	153	36680	10351	0	9633	22891	72.85604622	47.76820673	0	52.23179327	12888	42	32547	34078	3804	2	3874	71875	-897102463
1	TRUE	TRUE	0	3	3323	Eemian TW2 mesocratic I	TRUE	81	0.04	0	0	188	37733	10290	0	9422	22110	73.15925131	50.58731402	0	49.41268598	12960	5	31555	35035	3851	2	3742	71960	1024429931
5	TRUE	TRUE	0	3	3323	Eemian TW2 mesocratic I	TRUE	81	0.04	0	0	115	34749	10219	0	10406	24181	69.37262446	44.4009397	0	55.5990603	12960	17	34610	31968	4053	0	4344	71158	195914086
3	TRUE	TRUE	0	3	3323	Eemian TW2 mesocratic I	TRUE	81	0.04	0	0	181	37603	10386	0	9211	22355	71.90345047	43.93108849	0	56.06891151	13115	1	31589	34850	3908	0	3765	71882	316384219
2	TRUE	TRUE	0	3	3323	Eemian TW2 mesocratic I	TRUE	81	0.04	0	0	205	38060	10589	0	9184	21722	71.87388126	43.14800313	0	56.85199687	13384	49	30929	35193	4166	33	3530	71826	349864945
5	TRUE	TRUE	0	3	3323	Eemian TW2 mesocratic I	TRUE	81	0.04	0	0	116	34836	10253	0	10324	24142	69.46748322	44.63586531	0	55.36413469	12984	21	34489	32061	4041	4	4313	71197	195914086
3	TRUE	TRUE	0	3	3323	Eemian TW2 mesocratic I	TRUE	81	0.04	0	0	182	37647	10403	0	9195	22310	71.97121532	44.1660141	0	55.8339859	13162	1	31528	34864	3908	0	3765	71882	316384219
2	TRUE	TRUE	0	3	3323	Eemian TW2 mesocratic I	TRUE	81	0.04	0	0	206	38080	10609	0	9179	21687	71.88079057	43.53954581	0	56.46045419	13399	49	30889	35218	4155	7	3532	71861	349864945
4	TRUE	TRUE	0	3	3323	Eemian TW2 mesocratic I	TRUE	81	0.04	0	0	154	36746	10282	0	9633	22894	72.87876892	47.6898982	0	52.3101018	12846	40	32550	34119	3751	2	3877	71925	-897102463
1	TRUE	TRUE	0	3	3323	Eemian TW2 mesocratic I	TRUE	81	0.04	0	0	189	37777	10256	0	9422	22100	73.18152969	50.58731402	0	49.41268598	12962	5	31545	35043	3879	2	3743	71931	1024429931
2	TRUE	TRUE	0	3	3323	Eemian TW2 mesocratic I	TRUE	81	0.04	0	0	207	38073	10601	0	9176	21705	71.86444714	43.14800313	0	56.85199687	13371	49	30904	35231	4119	7	3528	71901	349864945
3	TRUE	TRUE	0	3	3323	Eemian TW2 mesocratic I	TRUE	81	0.04	0	0	183	37667	10408	0	9207	22273	72.039061	44.47924824	0	55.52075176	13157	1	31503	34894	3922	0	3764	71869	316384219
5	TRUE	TRUE	0	3	3323	Eemian TW2 mesocratic I	TRUE	81	0.04	0	0	117	34925	10245	0	10273	24112	69.48937425	44.55755677	0	55.44244323	12985	21	34408	32141	3988	4	4287	71276	195914086
4	TRUE	TRUE	0	3	3323	Eemian TW2 mesocratic I	TRUE	81	0.04	0	0	155	36780	10322	0	9621	22832	72.87931953	47.61158966	0	52.38841034	12879	44	32476	34156	3741	6	3869	71939	-897102463
2	TRUE	TRUE	0	3	3323	Eemian TW2 mesocratic I	TRUE	81	0.04	0	0	208	38042	10621	0	9165	21727	71.92033126	43.14800313	0	56.85199687	13340	49	30915	35251	4029	7	3534	71985	349864945
3	TRUE	TRUE	0	3	3323	Eemian TW2 mesocratic I	TRUE	81	0.04	0	0	184	37699	10383	0	9209	22264	72.20053651	44.55755677	0	55.44244323	13143	1	31496	34915	3944	0	3758	71853	316384219
5	TRUE	TRUE	0	3	3323	Eemian TW2 mesocratic I	TRUE	81	0.04	0	0	118	34970	10272	0	10236	24077	69.65521382	44.71417384	0	55.28582616	13008	21	34336	32190	3953	4	4266	71332	195914086
2	TRUE	TRUE	0	3	3323	Eemian TW2 mesocratic I	TRUE	81	0.04	0	0	209	38086	10625	0	9170	21674	71.93938017	43.14800313	0	56.85199687	13357	49	30867	35282	4035	7	3532	71981	349864945
3	TRUE	TRUE	0	3	3323	Eemian TW2 mesocratic I	TRUE	81	0.04	0	0	185	37722	10365	0	9210	22258	72.26962245	44.4009397	0	55.5990603	13120	0	31491	34944	3961	0	3759	71835	316384219
1	TRUE	TRUE	0	3	3323	Eemian TW2 mesocratic I	TRUE	81	0.04	0	0	190	37825	10196	0	9424	22110	73.19486843	50.50900548	0	49.49099452	12936	4	31557	35058	3892	2	3743	71918	1024429931
4	TRUE	TRUE	0	3	3323	Eemian TW2 mesocratic I	TRUE	81	0.04	0	0	156	36848	10298	0	9616	22793	72.77304242	47.06342991	0	52.93657009	12877	45	32432	34201	3765	5	3861	71924	-897102463
2	TRUE	TRUE	0	3	3323	Eemian TW2 mesocratic I	TRUE	81	0.04	0	0	210	38097	10618	0	9177	21663	71.97240171	43.0696946	0	56.9303054	13353	50	30863	35289	4021	8	3524	72002	349864945
3	TRUE	TRUE	0	3	3323	Eemian TW2 mesocratic I	TRUE	81	0.04	0	0	186	37784	10357	0	9210	22204	72.38154443	44.63586531	0	55.36413469	13140	2	31437	34976	3956	2	3756	71841	316384219
5	TRUE	TRUE	0	3	3323	Eemian TW2 mesocratic I	TRUE	81	0.04	0	0	119	35024	10289	0	10213	24029	69.73971361	45.02740799	0	54.97259201	13018	16	34265	32256	3908	4	4248	71395	195914086
1	TRUE	TRUE	0	3	3323	Eemian TW2 mesocratic I	TRUE	81	0.04	0	0	191	37864	10180	0	9435	22076	73.2438836	51.05716523	0	48.94283477	12932	5	31534	35084	3895	3	3741	71916	1024429931
3	TRUE	TRUE	0	3	3323	Eemian TW2 mesocratic I	TRUE	81	0.04	0	0	187	37794	10389	0	9202	22170	72.53058974	44.94909945	0	55.05090055	13155	2	31395	35003	3991	2	3748	71814	316384219
2	TRUE	TRUE	0	3	3323	Eemian TW2 mesocratic I	TRUE	81	0.04	0	0	211	38107	10615	0	9182	21651	71.92715023	43.14800313	0	56.85199687	13335	50	30856	35314	3993	8	3520	72034	349864945
4	TRUE	TRUE	0	3	3323	Eemian TW2 mesocratic I	TRUE	81	0.04	0	0	157	36959	10295	0	9593	22708	72.74367138	47.37666406	0	52.62333594	12926	45	32324	34260	3816	5	3855	71879	-897102463
5	TRUE	TRUE	0	3	3323	Eemian TW2 mesocratic I	TRUE	81	0.04	0	0	120	35062	10302	0	10188	24003	69.79624233	45.65387627	0	54.34612373	13006	16	34214	32319	3894	4	4223	71434	195914086
1	TRUE	TRUE	0	3	3323	Eemian TW2 mesocratic I	TRUE	81	0.04	0	0	192	37895	10196	0	9394	22070	73.19220091	51.37039937	0	48.62960063	12962	5	31487	35101	3923	1	3727	71904	1024429931
3	TRUE	TRUE	0	3	3323	Eemian TW2 mesocratic I	TRUE	81	0.04	0	0	188	37843	10381	0	9195	22136	72.61600455	45.4972592	0	54.5027408	13172	2	31354	35027	4018	2	3747	71788	316384219
1	TRUE	TRUE	0	3	3323	Eemian TW2 mesocratic I	TRUE	81	0.04	0	0	193	37910	10174	0	9399	22072	73.20726285	51.29209084	0	48.70790916	12935	7	31494	35119	3934	4	3727	71890	1024429931
2	TRUE	TRUE	0	3	3323	Eemian TW2 mesocratic I	TRUE	81	0.04	0	0	212	38090	10659	0	9177	21629	71.94511122	43.22631167	0	56.77368833	13353	50	30829	35323	3977	8	3518	72052	349864945
5	TRUE	TRUE	0	3	3323	Eemian TW2 mesocratic I	TRUE	81	0.04	0	0	121	35118	10336	0	10147	23954	69.82324079	45.57556774	0	54.42443226	13036	16	34124	32379	3888	4	4206	71457	195914086
3	TRUE	TRUE	0	3	3323	Eemian TW2 mesocratic I	TRUE	81	0.04	0	0	189	37865	10348	0	9197	22145	72.74328992	46.04541895	0	53.95458105	13143	2	31365	35045	4045	2	3745	71763	316384219
4	TRUE	TRUE	0	3	3323	Eemian TW2 mesocratic I	TRUE	81	0.04	0	0	158	37030	10245	0	9582	22698	72.8136115	47.45497259	0	52.54502741	12921	45	32303	34286	3818	5	3843	71889	-897102463
1	TRUE	TRUE	0	3	3323	Eemian TW2 mesocratic I	TRUE	81	0.04	0	0	194	37925	10178	0	9406	22046	73.3021983	51.37039937	0	48.62960063	12931	11	31475	35138	3954	9	3721	71871	1024429931
2	TRUE	TRUE	0	3	3323	Eemian TW2 mesocratic I	TRUE	81	0.04	0	0	213	38120	10672	0	9178	21585	71.98233206	43.22631167	0	56.77368833	13337	84	30786	35348	3951	42	3487	72075	349864945
5	TRUE	TRUE	0	3	3323	Eemian TW2 mesocratic I	TRUE	81	0.04	0	0	122	35179	10372	0	10107	23897	69.71720481	45.57556774	0	54.42443226	13056	16	34027	32456	3870	4	4184	71497	195914086
1	TRUE	TRUE	0	3	3323	Eemian TW2 mesocratic I	TRUE	81	0.04	0	0	195	37975	10177	0	9392	22011	73.50257406	51.76194205	0	48.23805795	12956	11	31426	35162	3995	9	3718	71833	1024429931
2	TRUE	TRUE	0	3	3323	Eemian TW2 mesocratic I	TRUE	81	0.04	0	0	214	38165	10684	0	9164	21542	72.03055423	43.53954581	0	56.46045419	13366	84	30729	35376	3967	35	3472	72081	349864945
4	TRUE	TRUE	0	3	3323	Eemian TW2 mesocratic I	TRUE	81	0.04	0	0	159	37068	10262	0	9579	22646	72.86632895	47.6898982	0	52.3101018	12944	45	32248	34318	3838	5	3839	71873	-897102463
1	TRUE	TRUE	0	3	3323	Eemian TW2 mesocratic I	TRUE	81	0.04	0	0	196	37988	10182	0	9398	21987	73.45697205	51.68363352	0	48.31636648	12947	11	31408	35189	4027	9	3707	71812	1024429931
2	TRUE	TRUE	0	3	3323	Eemian TW2 mesocratic I	TRUE	81	0.04	0	0	215	38231	10687	0	9143	21494	72.03616603	43.3046202	0	56.6953798	13423	84	30660	35388	3976	35	3473	72071	349864945
3	TRUE	TRUE	0	3	3323	Eemian TW2 mesocratic I	TRUE	81	0.04	0	0	190	37903	10331	0	9201	22120	72.69056485	46.43696163	0	53.56303837	13131	2	31344	35078	4001	2	3748	71804	316384219
5	TRUE	TRUE	0	3	3323	Eemian TW2 mesocratic I	TRUE	81	0.04	0	0	123	35200	10449	0	10086	23820	69.57343077	45.26233359	0	54.73766641	13086	16	33929	32524	3853	4	4150	71548	195914086
1	TRUE	TRUE	0	3	3323	Eemian TW2 mesocratic I	TRUE	81	0.04	0	0	197	37994	10154	0	9395	22012	73.36458765	51.2137823	0	48.7862177	12904	11	31430	35210	3992	9	3709	71845	1024429931
2	TRUE	TRUE	0	3	3323	Eemian TW2 mesocratic I	TRUE	81	0.04	0	0	216	38221	10694	0	9148	21492	71.98414416	43.38292874	0	56.61707126	13404	84	30663	35404	3963	35	3473	72084	349864945
4	TRUE	TRUE	0	3	3323	Eemian TW2 mesocratic I	TRUE	81	0.04	0	0	160	37129	10230	0	9568	22628	72.9317309	47.92482381	0	52.07517619	12931	45	32219	34360	3877	5	3835	71838	-897102463
3	TRUE	TRUE	0	3	3323	Eemian TW2 mesocratic I	TRUE	81	0.04	0	0	191	37895	10307	0	9212	22141	72.65525958	46.28034456	0	53.71965544	13078	2	31376	35099	3983	2	3752	71818	316384219
5	TRUE	TRUE	0	3	3323	Eemian TW2 mesocratic I	TRUE	81	0.04	0	0	124	35265	10462	0	10051	23777	69.68484434	45.73218481	0	54.26781519	13093	16	33851	32595	3845	4	4141	71565	195914086
1	TRUE	TRUE	0	3	3323	Eemian TW2 mesocratic I	TRUE	81	0.04	0	0	198	38005	10141	0	9390	22019	73.33197666	51.29209084	0	48.70790916	12893	11	31432	35219	3978	9	3711	71857	1024429931
2	TRUE	TRUE	0	3	3323	Eemian TW2 mesocratic I	TRUE	81	0.04	0	0	217	38230	10703	0	9135	21487	71.86538023	43.46123727	0	56.53876273	13405	83	30645	35422	3961	35	3471	72088	349864945
4	TRUE	TRUE	0	3	3323	Eemian TW2 mesocratic I	TRUE	81	0.04	0	0	161	37173	10193	0	9537	22652	72.95741677	47.76820673	0	52.23179327	12910	44	32212	34389	3925	5	3827	71798	-897102463
3	TRUE	TRUE	0	3	3323	Eemian TW2 mesocratic I	TRUE	81	0.04	0	0	192	37924	10264	0	9209	22158	72.70265681	46.43696163	0	53.56303837	13046	2	31390	35117	3981	2	3755	71817	316384219
1	TRUE	TRUE	0	3	3323	Eemian TW2 mesocratic I	TRUE	81	0.04	0	0	199	38014	10171	0	9374	21996	73.35823524	51.2137823	0	48.7862177	12914	12	31393	35236	3958	10	3720	71867	1024429931
2	TRUE	TRUE	0	3	3323	Eemian TW2 mesocratic I	TRUE	81	0.04	0	0	218	38251	10689	0	9145	21470	71.74084631	42.83476899	0	57.16523101	13400	83	30638	35434	3994	35	3469	72057	349864945
5	TRUE	TRUE	0	3	3323	Eemian TW2 mesocratic I	TRUE	81	0.04	0	0	125	35327	10497	0	9997	23734	69.83830928	46.20203602	0	53.79796398	13126	16	33754	32659	3850	4	4133	71568	195914086
3	TRUE	TRUE	0	3	3323	Eemian TW2 mesocratic I	TRUE	81	0.04	0	0	193	37987	10263	0	9199	22106	72.65554878	46.5935787	0	53.4064213	13074	2	31328	35151	4019	2	3755	71779	316384219
4	TRUE	TRUE	0	3	3323	Eemian TW2 mesocratic I	TRUE	81	0.04	0	0	162	37235	10146	0	9533	22641	73.00068294	47.53328113	0	52.46671887	12905	44	32197	34409	3962	5	3820	71768	-897102463
1	TRUE	TRUE	0	3	3323	Eemian TW2 mesocratic I	TRUE	81	0.04	0	0	200	38045	10107	0	9405	21998	73.44719132	51.52701644	0	48.47298356	12864	12	31426	35253	3953	10	3728	71864	1024429931
2	TRUE	TRUE	0	3	3323	Eemian TW2 mesocratic I	TRUE	81	0.04	0	0	219	38268	10681	0	9143	21463	71.7274876	42.59984338	0	57.40015662	13387	88	30629	35451	3960	40	3466	72089	349864945
3	TRUE	TRUE	0	3	3323	Eemian TW2 mesocratic I	TRUE	81	0.04	0	0	194	37997	10318	0	9173	22067	72.72668118	46.75019577	0	53.24980423	13124	2	31263	35166	4037	2	3745	71771	316384219
5	TRUE	TRUE	0	3	3323	Eemian TW2 mesocratic I	TRUE	81	0.04	0	0	126	35383	10516	0	9964	23692	69.87820129	46.5935787	0	53.4064213	13148	16	33679	32712	3813	0	4115	71627	195914086
1	TRUE	TRUE	0	3	3323	Eemian TW2 mesocratic I	TRUE	81	0.04	0	0	201	38073	10130	0	9392	21960	73.48975599	51.68363352	0	48.31636648	12906	12	31375	35262	3984	9	3724	71838	1024429931
4	TRUE	TRUE	0	3	3323	Eemian TW2 mesocratic I	TRUE	81	0.04	0	0	163	37289	10103	0	9513	22650	72.93468305	47.45497259	0	52.54502741	12867	44	32186	34458	3998	5	3813	71739	-897102463
2	TRUE	TRUE	0	3	3323	Eemian TW2 mesocratic I	TRUE	81	0.04	0	0	220	38261	10684	0	9149	21461	71.61681699	42.2083007	0	57.7916993	13370	88	30633	35464	3944	39	3458	72114	349864945
3	TRUE	TRUE	0	3	3323	Eemian TW2 mesocratic I	TRUE	81	0.04	0	0	195	37982	10351	0	9157	22065	72.7578452	47.29835552	0	52.70164448	13128	2	31245	35180	4042	2	3742	71769	316384219
1	TRUE	TRUE	0	3	3323	Eemian TW2 mesocratic I	TRUE	81	0.04	0	0	202	38102	10184	0	9364	21905	73.59899771	52.07517619	0	47.92482381	12968	12	31292	35283	4019	9	3718	71809	1024429931
2	TRUE	TRUE	0	3	3323	Eemian TW2 mesocratic I	TRUE	81	0.04	0	0	221	38231	10716	0	9155	21453	71.58308272	42.2083007	0	57.7916993	13356	88	30631	35480	3922	39	3462	72132	349864945
5	TRUE	TRUE	0	3	3323	Eemian TW2 mesocratic I	TRUE	81	0.04	0	0	127	35471	10502	0	9926	23656	69.98235044	46.82850431	0	53.17149569	13157	16	33605	32777	3817	0	4093	71645	195914086
4	TRUE	TRUE	0	3	3323	Eemian TW2 mesocratic I	TRUE	81	0.04	0	0	164	37291	10118	0	9515	22631	73.02208229	47.37666406	0	52.62333594	12875	44	32169	34467	4018	5	3806	71726	-897102463
3	TRUE	TRUE	0	3	3323	Eemian TW2 mesocratic I	TRUE	81	0.04	0	0	196	37971	10378	0	9141	22065	72.76798126	47.14173845	0	52.85826155	13135	2	31229	35189	4019	0	3740	71796	316384219
1	TRUE	TRUE	0	3	3323	Eemian TW2 mesocratic I	TRUE	81	0.04	0	0	203	38136	10177	0	9351	21891	73.50025126	51.60532498	0	48.39467502	12956	12	31265	35322	4052	6	3714	71783	1024429931
2	TRUE	TRUE	0	3	3323	Eemian TW2 mesocratic I	TRUE	81	0.04	0	0	222	38211	10713	0	9157	21474	71.67442502	42.44322631	0	57.55677369	13322	88	30654	35491	3923	39	3457	72136	349864945
4	TRUE	TRUE	0	3	3323	Eemian TW2 mesocratic I	TRUE	81	0.04	0	0	165	37353	10117	0	9510	22575	73.08886559	47.92482381	0	52.07517619	12894	52	32108	34501	4044	9	3787	71715	-897102463
3	TRUE	TRUE	0	3	3323	Eemian TW2 mesocratic I	TRUE	81	0.04	0	0	197	37985	10351	0	9152	22067	72.82117967	46.82850431	0	53.17149569	13087	2	31242	35224	3972	0	3741	71842	316384219
5	TRUE	TRUE	0	3	3323	Eemian TW2 mesocratic I	TRUE	81	0.04	0	0	128	35562	10511	0	9887	23595	69.99847974	46.82850431	0	53.17149569	13200	16	33505	32834	3845	0	4065	71645	195914086
1	TRUE	TRUE	0	3	3323	Eemian TW2 mesocratic I	TRUE	81	0.04	0	0	204	38191	10158	0	9338	21868	73.48875311	51.37039937	0	48.62960063	12975	12	31229	35339	4064	1	3713	71777	1024429931
2	TRUE	TRUE	0	3	3323	Eemian TW2 mesocratic I	TRUE	81	0.04	0	0	223	38203	10712	0	9171	21469	71.5874929	42.2083007	0	57.7916993	13308	83	30663	35501	3922	5	3455	72173	349864945
4	TRUE	TRUE	0	3	3323	Eemian TW2 mesocratic I	TRUE	81	0.04	0	0	166	37373	10099	0	9510	22573	73.12872877	48.00313234	0	51.99686766	12873	52	32106	34524	4034	8	3785	71728	-897102463
3	TRUE	TRUE	0	3	3323	Eemian TW2 mesocratic I	TRUE	81	0.04	0	0	198	38037	10344	0	9139	22035	72.75819939	46.67188724	0	53.32811276	13119	3	31197	35236	3968	1	3740	71846	316384219
1	TRUE	TRUE	0	3	3323	Eemian TW2 mesocratic I	TRUE	81	0.04	0	0	205	38236	10186	0	9322	21811	73.44051129	51.37039937	0	48.62960063	13031	12	31156	35356	4052	1	3715	71787	1024429931
2	TRUE	TRUE	0	3	3323	Eemian TW2 mesocratic I	TRUE	81	0.04	0	0	224	38240	10694	0	9168	21453	71.63465117	42.36491778	0	57.63508222	13307	83	30644	35521	3919	5	3450	72181	349864945
5	TRUE	TRUE	0	3	3323	Eemian TW2 mesocratic I	TRUE	81	0.04	0	0	129	35620	10507	0	9848	23580	70.01394767	46.67188724	0	53.32811276	13181	16	33451	32907	3825	0	4037	71693	195914086
3	TRUE	TRUE	0	3	3323	Eemian TW2 mesocratic I	TRUE	81	0.04	0	0	199	38024	10362	0	9150	22019	72.71119897	46.43696163	0	53.56303837	13108	3	31192	35252	3935	1	3737	71882	316384219
1	TRUE	TRUE	0	3	3323	Eemian TW2 mesocratic I	TRUE	81	0.04	0	0	206	38267	10199	0	9330	21759	73.42175947	52.07517619	0	47.92482381	13050	12	31112	35381	4053	1	3708	71793	1024429931
4	TRUE	TRUE	0	3	3323	Eemian TW2 mesocratic I	TRUE	81	0.04	0	0	167	37395	10096	0	9486	22578	73.19976341	48.39467502	0	51.60532498	12868	52	32087	34548	4017	8	3781	71749	-897102463
2	TRUE	TRUE	0	3	3323	Eemian TW2 mesocratic I	TRUE	81	0.04	0	0	225	38256	10709	0	9154	21436	71.62451967	42.59984338	0	57.40015662	13318	84	30613	35540	3896	6	3447	72206	349864945
5	TRUE	TRUE	0	3	3323	Eemian TW2 mesocratic I	TRUE	81	0.04	0	0	130	35734	10493	0	9783	23545	70.05394297	46.5935787	0	53.4064213	13217	16	33351	32971	3880	0	3992	71683	195914086
3	TRUE	TRUE	0	3	3323	Eemian TW2 mesocratic I	TRUE	81	0.04	0	0	200	38052	10405	0	9148	21950	72.70259323	46.51527016	0	53.48472984	13146	14	31121	35274	3963	12	3729	71851	316384219
1	TRUE	TRUE	0	3	3323	Eemian TW2 mesocratic I	TRUE	81	0.04	0	0	207	38322	10183	0	9317	21733	73.39554253	52.15348473	0	47.84651527	13075	12	31073	35395	4105	1	3700	71749	1024429931
2	TRUE	TRUE	0	3	3323	Eemian TW2 mesocratic I	TRUE	81	0.04	0	0	226	38327	10669	0	9146	21413	71.79832786	43.14800313	0	56.85199687	13326	84	30582	35563	3941	6	3441	72167	349864945
4	TRUE	TRUE	0	3	3323	Eemian TW2 mesocratic I	TRUE	81	0.04	0	0	168	37415	10101	0	9464	22575	73.2439834	48.39467502	0	51.60532498	12858	53	32062	34582	4009	9	3770	71767	-897102463
3	TRUE	TRUE	0	3	3323	Eemian TW2 mesocratic I	TRUE	81	0.04	0	0	201	38046	10404	0	9163	21942	72.67673775	46.28034456	0	53.71965544	13131	14	31128	35282	3997	12	3731	71815	316384219
1	TRUE	TRUE	0	3	3323	Eemian TW2 mesocratic I	TRUE	81	0.04	0	0	208	38301	10234	0	9301	21719	73.35297281	52.07517619	0	47.92482381	13101	12	31043	35399	4107	1	3685	71762	1024429931
2	TRUE	TRUE	0	3	3323	Eemian TW2 mesocratic I	TRUE	81	0.04	0	0	227	38335	10630	0	9140	21450	71.79306631	43.69616288	0	56.30383712	13266	95	30613	35581	3912	17	3427	72199	349864945
5	TRUE	TRUE	0	3	3323	Eemian TW2 mesocratic I	TRUE	81	0.04	0	0	131	35828	10474	0	9755	23498	70.0932482	46.67188724	0	53.32811276	13234	16	33276	33029	3916	0	3981	71658	195914086
4	TRUE	TRUE	0	3	3323	Eemian TW2 mesocratic I	TRUE	81	0.04	0	0	169	37388	10138	0	9457	22572	73.24173327	48.23805795	0	51.76194205	12840	53	32052	34610	3986	9	3768	71792	-897102463
1	TRUE	TRUE	0	3	3323	Eemian TW2 mesocratic I	TRUE	81	0.04	0	0	209	38242	10300	0	9304	21709	73.39534284	51.91855912	0	48.08144088	13088	13	31036	35418	4072	1	3687	71795	1024429931
3	TRUE	TRUE	0	3	3323	Eemian TW2 mesocratic I	TRUE	81	0.04	0	0	202	38073	10391	0	9159	21932	72.61970724	45.81049334	0	54.18950666	13122	14	31114	35305	3995	12	3727	71821	316384219
2	TRUE	TRUE	0	3	3323	Eemian TW2 mesocratic I	TRUE	81	0.04	0	0	228	38398	10532	0	9141	21484	71.77021864	43.77447142	0	56.22552858	13215	95	30648	35597	3928	17	3428	72182	349864945
5	TRUE	TRUE	0	3	3323	Eemian TW2 mesocratic I	TRUE	81	0.04	0	0	132	35919	10465	0	9693	23478	70.08768556	46.67188724	0	53.32811276	13257	27	33194	33077	3972	11	3956	71616	195914086
4	TRUE	TRUE	0	3	3323	Eemian TW2 mesocratic I	TRUE	81	0.04	0	0	170	37414	10175	0	9440	22526	73.30034035	48.23805795	0	51.76194205	12888	53	31989	34625	4015	9	3759	71772	-897102463
1	TRUE	TRUE	0	3	3323	Eemian TW2 mesocratic I	TRUE	81	0.04	0	0	210	38262	10340	0	9289	21664	73.4943994	52.07517619	0	47.92482381	13135	13	30976	35431	4095	1	3687	71772	1024429931
2	TRUE	TRUE	0	3	3323	Eemian TW2 mesocratic I	TRUE	81	0.04	0	0	229	38423	10517	0	9148	21467	71.78311638	43.93108849	0	56.06891151	13207	95	30638	35615	3941	12	3427	72175	349864945
3	TRUE	TRUE	0	3	3323	Eemian TW2 mesocratic I	TRUE	81	0.04	0	0	203	38104	10395	0	9147	21909	72.48868418	45.73218481	0	54.26781519	13126	14	31079	35336	3941	12	3729	71873	316384219
2	TRUE	TRUE	0	3	3323	Eemian TW2 mesocratic I	TRUE	81	0.04	0	0	230	38448	10487	0	9150	21470	71.77510585	43.77447142	0	56.22552858	13187	94	30643	35631	3936	12	3428	72179	349864945
1	TRUE	TRUE	0	3	3323	Eemian TW2 mesocratic I	TRUE	81	0.04	0	0	211	38249	10365	0	9305	21636	73.5075867	51.84025059	0	48.15974941	13133	13	30964	35445	4059	1	3681	71814	1024429931
5	TRUE	TRUE	0	3	3323	Eemian TW2 mesocratic I	TRUE	81	0.04	0	0	133	35999	10418	0	9674	23464	70.17316588	46.35865309	0	53.64134691	13236	27	33161	33131	4005	11	3940	71599	195914086
3	TRUE	TRUE	0	3	3323	Eemian TW2 mesocratic I	TRUE	81	0.04	0	0	204	38135	10384	0	9141	21895	72.62305089	46.28034456	0	53.71965544	13136	14	31059	35346	3920	12	3731	71892	316384219
4	TRUE	TRUE	0	3	3323	Eemian TW2 mesocratic I	TRUE	81	0.04	0	0	171	37404	10179	0	9428	22544	73.24400591	47.92482381	0	52.07517619	12859	51	31995	34650	3985	9	3754	71807	-897102463
2	TRUE	TRUE	0	3	3323	Eemian TW2 mesocratic I	TRUE	81	0.04	0	0	231	38444	10504	0	9142	21465	71.76796478	43.93108849	0	56.06891151	13187	94	30630	35644	3962	12	3430	72151	349864945
1	TRUE	TRUE	0	3	3323	Eemian TW2 mesocratic I	TRUE	81	0.04	0	0	212	38208	10403	0	9317	21627	73.64360461	52.3101018	0	47.6898982	13122	15	30967	35451	3990	3	3684	71878	1024429931
3	TRUE	TRUE	0	3	3323	Eemian TW2 mesocratic I	TRUE	81	0.04	0	0	205	38158	10413	0	9130	21854	72.73293854	46.5935787	0	53.4064213	13164	14	31007	35370	3943	12	3728	71872	316384219
4	TRUE	TRUE	0	3	3323	Eemian TW2 mesocratic I	TRUE	81	0.04	0	0	172	37401	10197	0	9420	22537	73.44916311	48.47298356	0	51.52701644	12855	41	31980	34679	3940	10	3748	71857	-897102463
5	TRUE	TRUE	0	3	3323	Eemian TW2 mesocratic I	TRUE	81	0.04	0	0	134	36046	10408	0	9661	23440	70.22816875	46.12372749	0	53.87627251	13227	27	33124	33177	4017	11	3938	71589	195914086
2	TRUE	TRUE	0	3	3323	Eemian TW2 mesocratic I	TRUE	81	0.04	0	0	232	38465	10487	0	9138	21465	71.87435729	44.08770556	0	55.91229444	13180	94	30626	35655	3983	12	3429	72131	349864945
1	TRUE	TRUE	0	3	3323	Eemian TW2 mesocratic I	TRUE	81	0.04	0	0	213	38231	10474	0	9279	21571	73.75804825	52.62333594	0	47.37666406	13178	26	30873	35478	3981	14	3675	71885	1024429931
3	TRUE	TRUE	0	3	3323	Eemian TW2 mesocratic I	TRUE	81	0.04	0	0	206	38185	10370	0	9151	21849	72.77532796	47.29835552	0	52.70164448	13125	14	31023	35393	3935	12	3731	71877	316384219
4	TRUE	TRUE	0	3	3323	Eemian TW2 mesocratic I	TRUE	81	0.04	0	0	173	37454	10201	0	9404	22496	73.4536838	48.86452623	0	51.13547377	12859	60	31923	34713	3923	29	3725	71878	-897102463
2	TRUE	TRUE	0	3	3323	Eemian TW2 mesocratic I	TRUE	81	0.04	0	0	233	38460	10524	0	9126	21445	71.81294299	44.32263117	0	55.67736883	13192	94	30594	35675	4021	12	3422	72100	349864945
5	TRUE	TRUE	0	3	3323	Eemian TW2 mesocratic I	TRUE	81	0.04	0	0	135	36091	10435	0	9632	23397	70.25426301	46.04541895	0	53.95458105	13229	27	33052	33247	4016	11	3922	71606	195914086
1	TRUE	TRUE	0	3	3323	Eemian TW2 mesocratic I	TRUE	81	0.04	0	0	214	38196	10524	0	9268	21567	73.90003082	52.93657009	0	47.06342991	13187	26	30858	35484	3953	14	3670	71918	1024429931
3	TRUE	TRUE	0	3	3323	Eemian TW2 mesocratic I	TRUE	81	0.04	0	0	207	38167	10417	0	9153	21818	72.8238513	47.45497259	0	52.54502741	13131	14	30994	35416	3953	12	3729	71861	316384219
2	TRUE	TRUE	0	3	3323	Eemian TW2 mesocratic I	TRUE	81	0.04	0	0	234	38486	10500	0	9114	21455	71.67633979	43.93108849	0	56.06891151	13186	94	30592	35683	4004	12	3426	72113	349864945
1	TRUE	TRUE	0	3	3323	Eemian TW2 mesocratic I	TRUE	81	0.04	0	0	215	38188	10522	0	9285	21560	73.80733551	52.70164448	0	47.29835552	13163	26	30868	35498	3905	14	3670	71966	1024429931
4	TRUE	TRUE	0	3	3323	Eemian TW2 mesocratic I	TRUE	81	0.04	0	0	174	37478	10181	0	9418	22478	73.68093654	49.49099452	0	50.50900548	12840	57	31919	34739	3909	29	3720	71897	-897102463
3	TRUE	TRUE	0	3	3323	Eemian TW2 mesocratic I	TRUE	81	0.04	0	0	208	38209	10428	0	9167	21751	72.89867161	47.84651527	0	52.15348473	13134	53	30941	35427	3940	50	3695	71870	316384219
5	TRUE	TRUE	0	3	3323	Eemian TW2 mesocratic I	TRUE	81	0.04	0	0	136	36168	10357	0	9646	23384	70.27425215	46.04541895	0	53.95458105	13197	16	33053	33289	4024	11	3910	71610	195914086
2	TRUE	TRUE	0	3	3323	Eemian TW2 mesocratic I	TRUE	81	0.04	0	0	235	38458	10495	0	9130	21472	71.69927297	44.24432263	0	55.75567737	13137	94	30625	35699	3978	11	3431	72135	349864945
1	TRUE	TRUE	0	3	3323	Eemian TW2 mesocratic I	TRUE	81	0.04	0	0	216	38237	10493	0	9279	21546	73.82656201	52.70164448	0	47.29835552	13174	27	30848	35506	3904	15	3650	71986	1024429931
4	TRUE	TRUE	0	3	3323	Eemian TW2 mesocratic I	TRUE	81	0.04	0	0	175	37528	10193	0	9391	22443	73.70566545	49.72592013	0	50.27407987	12870	57	31857	34771	3904	21	3714	71916	-897102463
3	TRUE	TRUE	0	3	3323	Eemian TW2 mesocratic I	TRUE	81	0.04	0	0	209	38268	10439	0	9159	21689	73.07207649	48.39467502	0	51.60532498	13190	53	30871	35441	4011	50	3692	71802	316384219
2	TRUE	TRUE	0	3	3323	Eemian TW2 mesocratic I	TRUE	81	0.04	0	0	236	38449	10458	0	9153	21495	71.75528299	44.00939702	0	55.99060298	13092	85	30671	35707	3920	11	3430	72194	349864945
5	TRUE	TRUE	0	3	3323	Eemian TW2 mesocratic I	TRUE	81	0.04	0	0	137	36214	10317	0	9655	23369	70.25908965	45.73218481	0	54.26781519	13167	16	33047	33325	4063	11	3907	71574	195914086
1	TRUE	TRUE	0	3	3323	Eemian TW2 mesocratic I	TRUE	81	0.04	0	0	217	38218	10496	0	9279	21562	73.82750018	52.93657009	0	47.06342991	13143	27	30864	35521	3851	15	3645	72044	1024429931
3	TRUE	TRUE	0	3	3323	Eemian TW2 mesocratic I	TRUE	81	0.04	0	0	210	38287	10364	0	9161	21743	73.11614817	48.47298356	0	51.52701644	13118	53	30927	35457	3966	39	3682	71868	316384219
4	TRUE	TRUE	0	3	3323	Eemian TW2 mesocratic I	TRUE	81	0.04	0	0	176	37582	10183	0	9387	22403	73.9224384	50.35238841	0	49.64761159	12894	57	31813	34791	3920	21	3713	71901	-897102463
2	TRUE	TRUE	0	3	3323	Eemian TW2 mesocratic I	TRUE	81	0.04	0	0	237	38482	10451	0	9157	21465	71.82212968	44.00939702	0	55.99060298	13113	85	30645	35712	3964	0	3427	72164	349864945
1	TRUE	TRUE	0	3	3323	Eemian TW2 mesocratic I	TRUE	81	0.04	0	0	218	38236	10486	0	9282	21551	73.85481394	52.93657009	0	47.06342991	13142	27	30856	35530	3849	15	3651	72040	1024429931
3	TRUE	TRUE	0	3	3323	Eemian TW2 mesocratic I	TRUE	81	0.04	0	0	211	38315	10360	0	9152	21728	73.17079765	48.86452623	0	51.13547377	13116	53	30903	35483	3963	39	3674	71879	316384219
5	TRUE	TRUE	0	3	3323	Eemian TW2 mesocratic I	TRUE	81	0.04	0	0	138	36260	10307	0	9633	23355	70.24689798	45.41895067	0	54.58104933	13149	16	33011	33379	4057	12	3897	71589	195914086
4	TRUE	TRUE	0	3	3323	Eemian TW2 mesocratic I	TRUE	81	0.04	0	0	177	37550	10238	0	9399	22368	73.9387016	50.74393109	0	49.25606891	12896	58	31790	34811	3901	22	3696	71936	-897102463
2	TRUE	TRUE	0	3	3323	Eemian TW2 mesocratic I	TRUE	81	0.04	0	0	238	38511	10458	0	9178	21408	71.75027551	43.69616288	0	56.30383712	13141	85	30609	35720	3964	0	3410	72181	349864945
1	TRUE	TRUE	0	3	3323	Eemian TW2 mesocratic I	TRUE	81	0.04	0	0	219	38246	10456	0	9276	21577	73.8620663	52.85826155	0	47.14173845	13094	34	30876	35551	3843	21	3645	72046	1024429931
3	TRUE	TRUE	0	3	3323	Eemian TW2 mesocratic I	TRUE	81	0.04	0	0	212	38300	10377	0	9169	21709	73.30460355	49.09945184	0	50.90054816	13112	53	30901	35489	3961	39	3671	71884	316384219
2	TRUE	TRUE	0	3	3323	Eemian TW2 mesocratic I	TRUE	81	0.04	0	0	239	38529	10419	0	9172	21435	71.86951798	44.00939702	0	55.99060298	13120	80	30630	35725	3969	21	3393	72172	349864945
5	TRUE	TRUE	0	3	3323	Eemian TW2 mesocratic I	TRUE	81	0.04	0	0	139	36293	10327	0	9613	23322	70.23916814	45.4972592	0	54.5027408	13142	16	32958	33439	4114	12	3886	71543	195914086
1	TRUE	TRUE	0	3	3323	Eemian TW2 mesocratic I	TRUE	81	0.04	0	0	220	38261	10454	0	9286	21554	73.84477919	52.70164448	0	47.29835552	13094	34	30863	35564	3840	21	3650	72044	1024429931
4	TRUE	TRUE	0	3	3323	Eemian TW2 mesocratic I	TRUE	81	0.04	0	0	178	37566	10236	0	9389	22364	74.02962592	51.05716523	0	48.94283477	12889	58	31776	34832	3878	21	3690	71966	-897102463
3	TRUE	TRUE	0	3	3323	Eemian TW2 mesocratic I	TRUE	81	0.04	0	0	213	38337	10356	0	9173	21689	73.2576443	48.86452623	0	51.13547377	13105	53	30885	35512	3966	39	3666	71884	316384219
2	TRUE	TRUE	0	3	3323	Eemian TW2 mesocratic I	TRUE	81	0.04	0	0	240	38559	10420	0	9154	21422	71.9336281	44.08770556	0	55.91229444	13135	80	30599	35741	4012	21	3395	72127	349864945
1	TRUE	TRUE	0	3	3323	Eemian TW2 mesocratic I	TRUE	81	0.04	0	0	221	38272	10432	0	9299	21552	73.81785899	52.54502741	0	47.45497259	13054	47	30874	35580	3819	35	3637	72064	1024429931
5	TRUE	TRUE	0	3	3323	Eemian TW2 mesocratic I	TRUE	81	0.04	0	0	140	36323	10340	0	9604	23288	70.34523669	45.34064213	0	54.65935787	13134	16	32915	33490	4073	12	3871	71599	195914086
4	TRUE	TRUE	0	3	3323	Eemian TW2 mesocratic I	TRUE	81	0.04	0	0	179	37605	10247	0	9384	22319	74.02288127	50.66562255	0	49.33437745	12902	63	31726	34864	3890	26	3682	71957	-897102463
3	TRUE	TRUE	0	3	3323	Eemian TW2 mesocratic I	TRUE	81	0.04	0	0	214	38362	10364	0	9174	21655	73.30417857	48.86452623	0	51.13547377	13125	53	30852	35525	3974	39	3661	71881	316384219
2	TRUE	TRUE	0	3	3323	Eemian TW2 mesocratic I	TRUE	81	0.04	0	0	241	38595	10420	0	9151	21389	72.03908728	44.4009397	0	55.5990603	13153	80	30563	35759	4030	21	3392	72112	349864945
1	TRUE	TRUE	0	3	3323	Eemian TW2 mesocratic I	TRUE	81	0.04	0	0	222	38326	10418	0	9307	21504	74.02600289	53.17149569	0	46.82850431	13069	47	30834	35605	3849	33	3628	72045	1024429931
3	TRUE	TRUE	0	3	3323	Eemian TW2 mesocratic I	TRUE	81	0.04	0	0	215	38336	10435	0	9171	21613	73.3188496	48.86452623	0	51.13547377	13152	53	30807	35543	3957	39	3654	71905	316384219
4	TRUE	TRUE	0	3	3323	Eemian TW2 mesocratic I	TRUE	81	0.04	0	0	180	37628	10274	0	9402	22251	74.05515705	50.90054816	0	49.09945184	12955	42	31676	34882	3883	26	3673	71973	-897102463
2	TRUE	TRUE	0	3	3323	Eemian TW2 mesocratic I	TRUE	81	0.04	0	0	242	38654	10394	0	9134	21373	72.05947555	44.55755677	0	55.44244323	13171	80	30530	35774	4038	21	3393	72103	349864945
5	TRUE	TRUE	0	3	3323	Eemian TW2 mesocratic I	TRUE	81	0.04	0	0	141	36421	10322	0	9581	23231	70.42568443	45.81049334	0	54.18950666	13158	16	32835	33546	4090	12	3866	71587	195914086
1	TRUE	TRUE	0	3	3323	Eemian TW2 mesocratic I	TRUE	81	0.04	0	0	223	38307	10449	0	9318	21481	74.10266865	53.32811276	0	46.67188724	13078	44	30822	35611	3839	22	3625	72069	1024429931
3	TRUE	TRUE	0	3	3323	Eemian TW2 mesocratic I	TRUE	81	0.04	0	0	216	38301	10473	0	9167	21614	73.30044724	48.86452623	0	51.13547377	13139	51	30804	35561	3971	39	3653	71892	316384219
2	TRUE	TRUE	0	3	3323	Eemian TW2 mesocratic I	TRUE	81	0.04	0	0	243	38691	10351	0	9133	21380	72.22235186	44.63586531	0	55.36413469	13183	46	30536	35790	4026	21	3400	72108	349864945
4	TRUE	TRUE	0	3	3323	Eemian TW2 mesocratic I	TRUE	81	0.04	0	0	181	37647	10317	0	9373	22218	74.17074617	51.29209084	0	48.70790916	12985	42	31614	34914	3891	26	3670	71968	-897102463
1	TRUE	TRUE	0	3	3323	Eemian TW2 mesocratic I	TRUE	81	0.04	0	0	224	38320	10406	0	9327	21502	74.02396842	53.17149569	0	46.82850431	13030	40	30852	35633	3818	23	3624	72090	1024429931
5	TRUE	TRUE	0	3	3323	Eemian TW2 mesocratic I	TRUE	81	0.04	0	0	142	36487	10313	0	9572	23183	70.56819693	46.28034456	0	53.71965544	13159	16	32778	33602	4068	1	3854	71632	195914086
3	TRUE	TRUE	0	3	3323	Eemian TW2 mesocratic I	TRUE	81	0.04	0	0	217	38312	10458	0	9173	21612	73.270658	48.86452623	0	51.13547377	13117	52	30808	35578	3948	40	3652	71915	316384219
2	TRUE	TRUE	0	3	3323	Eemian TW2 mesocratic I	TRUE	81	0.04	0	0	244	38668	10323	0	9159	21405	72.40515993	44.79248238	0	55.20751762	13128	46	30587	35794	4014	21	3403	72117	349864945
1	TRUE	TRUE	0	3	3323	Eemian TW2 mesocratic I	TRUE	81	0.04	0	0	225	38343	10389	0	9307	21516	73.95667583	52.85826155	0	47.14173845	13020	38	30846	35651	3843	23	3625	72064	1024429931
4	TRUE	TRUE	0	3	3323	Eemian TW2 mesocratic I	TRUE	81	0.04	0	0	182	37657	10356	0	9352	22190	74.01186438	50.9788567	0	49.0211433	13020	42	31565	34928	3908	25	3665	71957	-897102463
3	TRUE	TRUE	0	3	3323	Eemian TW2 mesocratic I	TRUE	81	0.04	0	0	218	38286	10479	0	9162	21628	73.29291137	48.7862177	0	51.2137823	13079	70	30813	35593	3894	19	3633	72009	316384219
2	TRUE	TRUE	0	3	3323	Eemian TW2 mesocratic I	TRUE	81	0.04	0	0	245	38634	10332	0	9152	21437	72.56981606	45.18402506	0	54.81597494	13094	46	30612	35803	4015	21	3411	72108	349864945
5	TRUE	TRUE	0	3	3323	Eemian TW2 mesocratic I	TRUE	81	0.04	0	0	143	36568	10292	0	9552	23143	70.48542154	46.28034456	0	53.71965544	13155	16	32718	33666	4071	1	3844	71639	195914086
1	TRUE	TRUE	0	3	3323	Eemian TW2 mesocratic I	TRUE	81	0.04	0	0	226	38389	10351	0	9297	21518	73.93795297	53.09318716	0	46.90681284	13017	38	30838	35662	3837	22	3628	72068	1024429931
4	TRUE	TRUE	0	3	3323	Eemian TW2 mesocratic I	TRUE	81	0.04	0	0	183	37675	10409	0	9328	22143	73.99944455	50.9788567	0	49.0211433	13065	42	31494	34954	3917	6	3662	71970	-897102463
2	TRUE	TRUE	0	3	3323	Eemian TW2 mesocratic I	TRUE	81	0.04	0	0	246	38621	10360	0	9152	21422	72.65323744	45.4972592	0	54.5027408	13093	46	30597	35819	4029	21	3412	72093	349864945
3	TRUE	TRUE	0	3	3323	Eemian TW2 mesocratic I	TRUE	81	0.04	0	0	219	38294	10480	0	9157	21624	73.34803377	48.70790916	0	51.29209084	13065	70	30804	35616	3832	19	3631	72073	316384219
1	TRUE	TRUE	0	3	3323	Eemian TW2 mesocratic I	TRUE	81	0.04	0	0	227	38465	10382	0	9260	21448	73.97379308	53.56303837	0	46.43696163	13106	38	30731	35680	3926	22	3621	71986	1024429931
5	TRUE	TRUE	0	3	3323	Eemian TW2 mesocratic I	TRUE	81	0.04	0	0	144	36607	10323	0	9536	23089	70.56906001	46.12372749	0	53.87627251	13171	16	32648	33720	4089	1	3837	71628	195914086
2	TRUE	TRUE	0	3	3323	Eemian TW2 mesocratic I	TRUE	81	0.04	0	0	247	38607	10395	0	9141	21412	72.70797396	45.81049334	0	54.18950666	13103	47	30576	35829	4012	29	3406	72108	349864945
4	TRUE	TRUE	0	3	3323	Eemian TW2 mesocratic I	TRUE	81	0.04	0	0	184	37682	10405	0	9324	22144	73.92871596	50.82223962	0	49.17776038	13060	42	31491	34962	3900	6	3658	71991	-897102463
3	TRUE	TRUE	0	3	3323	Eemian TW2 mesocratic I	TRUE	81	0.04	0	0	220	38273	10471	0	9171	21640	73.24694897	48.62960063	0	51.37039937	13024	70	30834	35627	3803	19	3626	72107	316384219
1	TRUE	TRUE	0	3	3323	Eemian TW2 mesocratic I	TRUE	81	0.04	0	0	228	38480	10377	0	9250	21448	73.95875728	53.71965544	0	46.28034456	13104	38	30721	35692	3913	22	3623	71997	1024429931
5	TRUE	TRUE	0	3	3323	Eemian TW2 mesocratic I	TRUE	81	0.04	0	0	145	36649	10350	0	9539	23017	70.66207728	46.04541895	0	53.95458105	13217	16	32579	33743	4129	1	3843	71582	195914086
2	TRUE	TRUE	0	3	3323	Eemian TW2 mesocratic I	TRUE	81	0.04	0	0	248	38601	10405	0	9137	21412	72.68363172	46.28034456	0	53.71965544	13101	47	30572	35835	3997	29	3411	72118	349864945
1	TRUE	TRUE	0	3	3323	Eemian TW2 mesocratic I	TRUE	81	0.04	0	0	229	38493	10392	0	9240	21430	73.98463754	53.87627251	0	46.12372749	13102	38	30693	35722	3943	15	3625	71972	1024429931
3	TRUE	TRUE	0	3	3323	Eemian TW2 mesocratic I	TRUE	81	0.04	0	0	221	38279	10506	0	9179	21591	73.14413538	48.55129209	0	51.44870791	13054	70	30793	35638	3803	19	3623	72110	316384219
4	TRUE	TRUE	0	3	3323	Eemian TW2 mesocratic I	TRUE	81	0.04	0	0	185	37741	10383	0	9308	22123	73.94637204	51.05716523	0	48.94283477	13068	40	31454	34993	3882	8	3663	72002	-897102463
2	TRUE	TRUE	0	3	3323	Eemian TW2 mesocratic I	TRUE	81	0.04	0	0	249	38577	10443	0	9145	21390	72.66986127	46.20203602	0	53.79796398	13107	43	30558	35847	3978	8	3413	72156	349864945
1	TRUE	TRUE	0	3	3323	Eemian TW2 mesocratic I	TRUE	81	0.04	0	0	230	38510	10372	0	9231	21442	73.98190809	53.87627251	0	46.12372749	13089	38	30696	35732	3927	15	3625	71988	1024429931
4	TRUE	TRUE	0	3	3323	Eemian TW2 mesocratic I	TRUE	81	0.04	0	0	186	37787	10393	0	9287	22088	73.97712394	51.52701644	0	48.47298356	13097	40	31398	35020	3885	8	3663	71999	-897102463
3	TRUE	TRUE	0	3	3323	Eemian TW2 mesocratic I	TRUE	81	0.04	0	0	222	38295	10515	0	9179	21566	73.10256336	48.55129209	0	51.44870791	13068	70	30768	35649	3812	19	3619	72105	316384219
5	TRUE	TRUE	0	3	3323	Eemian TW2 mesocratic I	TRUE	81	0.04	0	0	146	36671	10370	0	9519	22995	70.75809259	46.12372749	0	53.87627251	13226	19	32537	33773	4139	4	3836	71576	195914086
2	TRUE	TRUE	0	3	3323	Eemian TW2 mesocratic I	TRUE	81	0.04	0	0	250	38567	10436	0	9149	21403	72.72300073	46.67188724	0	53.32811276	13082	43	30575	35855	3934	8	3414	72199	349864945
1	TRUE	TRUE	0	3	3323	Eemian TW2 mesocratic I	TRUE	81	0.04	0	0	231	38573	10312	0	9217	21453	74.04843049	53.87627251	0	46.12372749	13078	38	30693	35746	3976	1	3626	71952	1024429931
4	TRUE	TRUE	0	3	3323	Eemian TW2 mesocratic I	TRUE	81	0.04	0	0	187	37793	10397	0	9288	22077	74.11577989	51.91855912	0	48.08144088	13076	40	31388	35051	3906	7	3657	71985	-897102463
2	TRUE	TRUE	0	3	3323	Eemian TW2 mesocratic I	TRUE	81	0.04	0	0	251	38580	10455	0	9142	21378	72.60028049	46.5935787	0	53.4064213	13097	43	30543	35872	3900	8	3413	72234	349864945
1	TRUE	TRUE	0	3	3323	Eemian TW2 mesocratic I	TRUE	81	0.04	0	0	232	38588	10277	0	9235	21455	74.04363946	53.87627251	0	46.12372749	13045	38	30713	35759	3973	1	3627	71954	1024429931
3	TRUE	TRUE	0	3	3323	Eemian TW2 mesocratic I	TRUE	81	0.04	0	0	223	38316	10486	0	9166	21587	73.15449976	48.7862177	0	51.2137823	13052	72	30776	35655	3825	21	3611	72098	316384219
5	TRUE	TRUE	0	3	3323	Eemian TW2 mesocratic I	TRUE	81	0.04	0	0	147	36731	10355	0	9516	22953	70.76507968	46.04541895	0	53.95458105	13223	19	32492	33821	4110	4	3834	71607	195914086
2	TRUE	TRUE	0	3	3323	Eemian TW2 mesocratic I	TRUE	81	0.04	0	0	252	38623	10440	0	9136	21356	72.54915666	46.43696163	0	53.56303837	13120	43	30515	35877	3894	8	3412	72241	349864945
4	TRUE	TRUE	0	3	3323	Eemian TW2 mesocratic I	TRUE	81	0.04	0	0	188	37842	10383	0	9286	22044	74.0567893	51.76194205	0	48.23805795	13090	40	31353	35072	3947	7	3654	71947	-897102463
1	TRUE	TRUE	0	3	3323	Eemian TW2 mesocratic I	TRUE	81	0.04	0	0	233	38592	10280	0	9235	21448	74.15963236	54.34612373	0	45.65387627	13040	38	30706	35771	3983	1	3622	71949	1024429931
5	TRUE	TRUE	0	3	3323	Eemian TW2 mesocratic I	TRUE	81	0.04	0	0	148	36748	10387	0	9507	22913	70.78762235	45.88880188	0	54.11119812	13233	19	32443	33860	4115	3	3833	71604	195914086
2	TRUE	TRUE	0	3	3323	Eemian TW2 mesocratic I	TRUE	81	0.04	0	0	253	38657	10446	0	9121	21331	72.55880518	46.75019577	0	53.24980423	13147	42	30475	35891	3907	8	3406	72234	349864945
3	TRUE	TRUE	0	3	3323	Eemian TW2 mesocratic I	TRUE	81	0.04	0	0	224	38390	10465	0	9140	21560	73.14275978	48.7862177	0	51.2137823	13085	72	30723	35675	3844	21	3610	72080	316384219
4	TRUE	TRUE	0	3	3323	Eemian TW2 mesocratic I	TRUE	81	0.04	0	0	189	37843	10391	0	9257	22064	74.0971022	51.76194205	0	48.23805795	13069	57	31344	35085	3929	21	3634	71971	-897102463
5	TRUE	TRUE	0	3	3323	Eemian TW2 mesocratic I	TRUE	81	0.04	0	0	149	36767	10404	0	9511	22873	70.80036938	45.57556774	0	54.42443226	13231	19	32407	33898	4090	3	3832	71630	195914086
2	TRUE	TRUE	0	3	3323	Eemian TW2 mesocratic I	TRUE	81	0.04	0	0	254	38647	10437	0	9121	21350	72.62099134	46.67188724	0	53.32811276	13107	47	30494	35907	3894	13	3404	72244	349864945
1	TRUE	TRUE	0	3	3323	Eemian TW2 mesocratic I	TRUE	81	0.04	0	0	234	38574	10340	0	9214	21427	74.13985627	54.26781519	0	45.73218481	13065	38	30664	35788	4046	0	3616	71893	1024429931
4	TRUE	TRUE	0	3	3323	Eemian TW2 mesocratic I	TRUE	81	0.04	0	0	190	37831	10416	0	9261	22047	74.09144008	51.68363352	0	48.31636648	13053	57	31331	35114	3875	21	3637	72022	-897102463
2	TRUE	TRUE	0	3	3323	Eemian TW2 mesocratic I	TRUE	81	0.04	0	0	255	38665	10459	0	9081	21350	72.67543399	47.06342991	0	52.93657009	13132	46	30454	35923	3924	13	3406	72212	349864945
3	TRUE	TRUE	0	3	3323	Eemian TW2 mesocratic I	TRUE	81	0.04	0	0	225	38418	10426	0	9152	21559	73.06081906	48.7862177	0	51.2137823	13066	72	30734	35683	3833	21	3612	72089	316384219
5	TRUE	TRUE	0	3	3323	Eemian TW2 mesocratic I	TRUE	81	0.04	0	0	150	36806	10434	0	9497	22818	70.90163316	45.73218481	0	54.26781519	13240	19	32338	33958	4093	3	3818	71641	195914086
1	TRUE	TRUE	0	3	3323	Eemian TW2 mesocratic I	TRUE	81	0.04	0	0	235	38622	10279	0	9220	21434	74.14455846	54.03288958	0	45.96711042	13031	38	30677	35809	4056	0	3615	71884	1024429931
2	TRUE	TRUE	0	3	3323	Eemian TW2 mesocratic I	TRUE	81	0.04	0	0	256	38713	10421	0	9056	21365	72.6927629	46.98512138	0	53.01487862	13123	46	30444	35942	3942	13	3409	72191	349864945
4	TRUE	TRUE	0	3	3323	Eemian TW2 mesocratic I	TRUE	81	0.04	0	0	191	37869	10398	0	9269	22019	74.02913881	51.68363352	0	48.31636648	13061	57	31311	35126	3897	21	3634	72003	-897102463
5	TRUE	TRUE	0	3	3323	Eemian TW2 mesocratic I	TRUE	81	0.04	0	0	151	36809	10452	0	9476	22818	70.91557132	45.88880188	0	54.11119812	13232	19	32317	33987	4044	3	3818	71690	195914086
3	TRUE	TRUE	0	3	3323	Eemian TW2 mesocratic I	TRUE	81	0.04	0	0	226	38489	10441	0	9151	21474	73.2093349	48.94283477	0	51.05716523	13124	72	30648	35711	3867	21	3608	72059	316384219
2	TRUE	TRUE	0	3	3323	Eemian TW2 mesocratic I	TRUE	81	0.04	0	0	257	38766	10427	0	9055	21307	72.6190173	46.67188724	0	53.32811276	13173	46	30385	35951	3974	5	3410	72166	349864945
4	TRUE	TRUE	0	3	3323	Eemian TW2 mesocratic I	TRUE	81	0.04	0	0	192	37920	10353	0	9255	22027	73.93258926	51.37039937	0	48.62960063	13044	57	31305	35149	3913	21	3635	71986	-897102463
5	TRUE	TRUE	0	3	3323	Eemian TW2 mesocratic I	TRUE	81	0.04	0	0	152	36816	10495	0	9468	22776	70.90137308	46.20203602	0	53.79796398	13239	19	32267	34030	4036	3	3807	71709	195914086
1	TRUE	TRUE	0	3	3323	Eemian TW2 mesocratic I	TRUE	81	0.04	0	0	236	38669	10261	0	9204	21421	74.25204175	54.18950666	0	45.81049334	13050	38	30648	35819	4081	0	3621	71853	1024429931
2	TRUE	TRUE	0	3	3323	Eemian TW2 mesocratic I	TRUE	81	0.04	0	0	258	38789	10399	0	9061	21306	72.65276264	46.75019577	0	53.24980423	13152	47	30390	35966	3959	6	3411	72179	349864945
3	TRUE	TRUE	0	3	3323	Eemian TW2 mesocratic I	TRUE	81	0.04	0	0	227	38550	10397	0	9160	21448	73.24946457	49.17776038	0	50.82223962	13117	72	30631	35735	3884	20	3606	72045	316384219
5	TRUE	TRUE	0	3	3323	Eemian TW2 mesocratic I	TRUE	81	0.04	0	0	153	36833	10503	0	9458	22761	70.87819489	46.28034456	0	53.71965544	13219	19	32242	34075	3997	3	3800	71755	195914086
4	TRUE	TRUE	0	3	3323	Eemian TW2 mesocratic I	TRUE	81	0.04	0	0	193	37902	10368	0	9268	22017	73.87883129	51.68363352	0	48.31636648	13017	57	31308	35173	3880	21	3633	72021	-897102463
1	TRUE	TRUE	0	3	3323	Eemian TW2 mesocratic I	TRUE	81	0.04	0	0	237	38697	10245	0	9201	21412	74.3821017	54.5027408	0	45.4972592	13054	38	30636	35827	4027	0	3614	71914	1024429931
3	TRUE	TRUE	0	3	3323	Eemian TW2 mesocratic I	TRUE	81	0.04	0	0	228	38595	10377	0	9161	21422	73.2830531	49.49099452	0	50.50900548	13134	71	30606	35744	3978	2	3608	71967	316384219
2	TRUE	TRUE	0	3	3323	Eemian TW2 mesocratic I	TRUE	81	0.04	0	0	259	38759	10397	0	9072	21327	72.53275516	46.43696163	0	53.56303837	13112	50	30422	35971	3951	9	3401	72194	349864945
5	TRUE	TRUE	0	3	3323	Eemian TW2 mesocratic I	TRUE	81	0.04	0	0	154	36843	10530	0	9437	22745	70.84556493	45.88880188	0	54.11119812	13215	20	32205	34115	3955	4	3796	71800	195914086
4	TRUE	TRUE	0	3	3323	Eemian TW2 mesocratic I	TRUE	81	0.04	0	0	194	37909	10361	0	9263	22022	73.86696446	51.52701644	0	48.47298356	12998	57	31308	35192	3890	21	3635	72009	-897102463
3	TRUE	TRUE	0	3	3323	Eemian TW2 mesocratic I	TRUE	81	0.04	0	0	229	38608	10387	0	9158	21402	73.1445861	49.49099452	0	50.50900548	13137	71	30583	35764	3994	2	3613	71946	316384219
1	TRUE	TRUE	0	3	3323	Eemian TW2 mesocratic I	TRUE	81	0.04	0	0	238	38686	10259	0	9209	21401	74.27952237	54.03288958	0	45.96711042	13042	38	30633	35842	4035	0	3618	71902	1024429931
2	TRUE	TRUE	0	3	3323	Eemian TW2 mesocratic I	TRUE	81	0.04	0	0	260	38770	10408	0	9081	21296	72.44569096	46.28034456	0	53.71965544	13111	52	30400	35992	3970	11	3395	72179	349864945
5	TRUE	TRUE	0	3	3323	Eemian TW2 mesocratic I	TRUE	81	0.04	0	0	155	36831	10565	0	9422	22737	70.7915112	45.34064213	0	54.65935787	13199	26	32182	34148	3888	10	3785	71872	195914086
4	TRUE	TRUE	0	3	3323	Eemian TW2 mesocratic I	TRUE	81	0.04	0	0	195	37947	10341	0	9274	21993	73.8286302	51.44870791	0	48.55129209	12996	49	31290	35220	3915	19	3632	71989	-897102463
3	TRUE	TRUE	0	3	3323	Eemian TW2 mesocratic I	TRUE	81	0.04	0	0	230	38628	10349	0	9177	21401	73.15775763	49.8825372	0	50.1174628	13121	61	30601	35772	4052	2	3579	71922	316384219
5	TRUE	TRUE	0	3	3323	Eemian TW2 mesocratic I	TRUE	81	0.04	0	0	156	36877	10568	0	9404	22706	70.82036241	45.57556774	0	54.42443226	13205	26	32133	34191	3880	7	3774	71894	195914086
1	TRUE	TRUE	0	3	3323	Eemian TW2 mesocratic I	TRUE	81	0.04	0	0	239	38680	10278	0	9208	21389	74.2631601	53.95458105	0	46.04541895	13046	38	30620	35851	4033	0	3613	71909	1024429931
2	TRUE	TRUE	0	3	3323	Eemian TW2 mesocratic I	TRUE	81	0.04	0	0	261	38786	10386	0	9084	21299	72.38663055	46.12372749	0	53.87627251	13098	52	30406	35999	3975	11	3391	72178	349864945
3	TRUE	TRUE	0	3	3323	Eemian TW2 mesocratic I	TRUE	81	0.04	0	0	231	38635	10357	0	9179	21384	73.27554007	50.27407987	0	49.72592013	13119	61	30586	35789	4067	2	3581	71905	316384219
4	TRUE	TRUE	0	3	3323	Eemian TW2 mesocratic I	TRUE	81	0.04	0	0	196	37970	10303	0	9288	21994	73.76147167	50.9788567	0	49.0211433	12969	50	31305	35231	3903	20	3629	72003	-897102463
5	TRUE	TRUE	0	3	3323	Eemian TW2 mesocratic I	TRUE	81	0.04	0	0	157	36933	10561	0	9393	22668	70.97306239	45.65387627	0	54.34612373	13213	28	32084	34230	3876	9	3751	71919	195914086
3	TRUE	TRUE	0	3	3323	Eemian TW2 mesocratic I	TRUE	81	0.04	0	0	232	38652	10340	0	9191	21372	73.35488594	50.50900548	0	49.49099452	13112	61	30586	35796	4062	2	3579	71912	316384219
4	TRUE	TRUE	0	3	3323	Eemian TW2 mesocratic I	TRUE	81	0.04	0	0	197	38056	10284	0	9287	21928	73.8105903	50.90054816	0	49.09945184	13011	50	31238	35256	3935	20	3630	71970	-897102463
2	TRUE	TRUE	0	3	3323	Eemian TW2 mesocratic I	TRUE	81	0.04	0	0	262	38808	10392	0	9083	21272	72.33493779	45.96711042	0	54.03288958	13116	51	30378	36010	3978	11	3391	72175	349864945
1	TRUE	TRUE	0	3	3323	Eemian TW2 mesocratic I	TRUE	81	0.04	0	0	240	38725	10256	0	9197	21377	74.28429727	53.87627251	0	46.12372749	13058	38	30597	35862	4070	0	3617	71868	1024429931
5	TRUE	TRUE	0	3	3323	Eemian TW2 mesocratic I	TRUE	81	0.04	0	0	158	36959	10507	0	9403	22686	71.12335427	45.73218481	0	54.26781519	13162	28	32112	34253	3855	9	3739	71952	195914086
3	TRUE	TRUE	0	3	3323	Eemian TW2 mesocratic I	TRUE	81	0.04	0	0	233	38633	10363	0	9197	21362	73.304779	50.82223962	0	49.17776038	13097	67	30582	35809	4045	6	3565	71939	316384219
4	TRUE	TRUE	0	3	3323	Eemian TW2 mesocratic I	TRUE	81	0.04	0	0	198	38080	10294	0	9280	21901	73.95680164	51.05716523	0	48.94283477	13040	50	31204	35261	3947	20	3630	71958	-897102463
2	TRUE	TRUE	0	3	3323	Eemian TW2 mesocratic I	TRUE	81	0.04	0	0	263	38866	10408	0	9037	21244	72.35136631	46.12372749	0	53.87627251	13171	51	30304	36029	4015	11	3370	72159	349864945
5	TRUE	TRUE	0	3	3323	Eemian TW2 mesocratic I	TRUE	81	0.04	0	0	159	36981	10513	0	9409	22652	71.12334757	45.81049334	0	54.18950666	13136	29	32084	34306	3832	14	3734	71975	195914086
1	TRUE	TRUE	0	3	3323	Eemian TW2 mesocratic I	TRUE	81	0.04	0	0	241	38710	10266	0	9214	21365	74.2586438	53.87627251	0	46.12372749	13050	38	30602	35865	4063	0	3619	71873	1024429931
3	TRUE	TRUE	0	3	3323	Eemian TW2 mesocratic I	TRUE	81	0.04	0	0	234	38661	10348	0	9198	21348	73.34848513	50.58731402	0	49.41268598	13100	67	30569	35819	4026	6	3567	71956	316384219
4	TRUE	TRUE	0	3	3323	Eemian TW2 mesocratic I	TRUE	81	0.04	0	0	199	38063	10311	0	9292	21889	73.99548206	51.2137823	0	48.7862177	13027	49	31204	35275	3963	1	3632	71959	-897102463
5	TRUE	TRUE	0	3	3323	Eemian TW2 mesocratic I	TRUE	81	0.04	0	0	160	37044	10469	0	9397	22645	71.06473065	45.73218481	0	54.26781519	13116	29	32065	34345	3841	14	3726	71974	195914086
3	TRUE	TRUE	0	3	3323	Eemian TW2 mesocratic I	TRUE	81	0.04	0	0	235	38657	10379	0	9184	21335	73.58597452	50.82223962	0	49.17776038	13109	67	30542	35837	4059	6	3564	71926	316384219
2	TRUE	TRUE	0	3	3323	Eemian TW2 mesocratic I	TRUE	81	0.04	0	0	264	38905	10449	0	9027	21174	72.41961362	46.67188724	0	53.32811276	13172	119	30224	36040	4030	74	3311	72140	349864945
1	TRUE	TRUE	0	3	3323	Eemian TW2 mesocratic I	TRUE	81	0.04	0	0	242	38740	10274	0	9220	21321	74.28422039	53.48472984	0	46.51527016	13078	37	30564	35876	4091	0	3614	71850	1024429931
3	TRUE	TRUE	0	3	3323	Eemian TW2 mesocratic I	TRUE	81	0.04	0	0	236	38686	10376	0	9180	21313	73.63936696	50.90054816	0	49.09945184	13119	67	30516	35853	4045	6	3571	71933	316384219
4	TRUE	TRUE	0	3	3323	Eemian TW2 mesocratic I	TRUE	81	0.04	0	0	200	38125	10239	0	9287	21904	74.05727597	51.29209084	0	48.70790916	13001	49	31214	35291	4017	1	3635	71902	-897102463
5	TRUE	TRUE	0	3	3323	Eemian TW2 mesocratic I	TRUE	81	0.04	0	0	161	37108	10417	0	9366	22664	70.96324765	45.26233359	0	54.73766641	13091	29	32053	34382	3852	14	3702	71987	195914086
2	TRUE	TRUE	0	3	3323	Eemian TW2 mesocratic I	TRUE	81	0.04	0	0	265	38957	10459	0	9014	21125	72.57252198	46.82850431	0	53.17149569	13228	119	30162	36046	4060	74	3309	72112	349864945
1	TRUE	TRUE	0	3	3323	Eemian TW2 mesocratic I	TRUE	81	0.04	0	0	243	38709	10325	0	9197	21324	74.22815438	53.09318716	0	46.90681284	13084	37	30544	35890	4080	0	3613	71862	1024429931
3	TRUE	TRUE	0	3	3323	Eemian TW2 mesocratic I	TRUE	81	0.04	0	0	237	38735	10374	0	9168	21278	73.7099472	50.90054816	0	49.09945184	13161	67	30469	35858	4109	6	3565	71875	316384219
4	TRUE	TRUE	0	3	3323	Eemian TW2 mesocratic I	TRUE	81	0.04	0	0	201	38175	10235	0	9291	21854	74.08122725	51.37039937	0	48.62960063	13030	53	31168	35304	4034	5	3639	71877	-897102463
5	TRUE	TRUE	0	3	3323	Eemian TW2 mesocratic I	TRUE	81	0.04	0	0	162	37181	10378	0	9345	22651	70.96024352	45.34064213	0	54.65935787	13096	29	32019	34411	3869	14	3701	71971	195914086
1	TRUE	TRUE	0	3	3323	Eemian TW2 mesocratic I	TRUE	81	0.04	0	0	244	38697	10352	0	9197	21309	74.31393738	52.85826155	0	47.14173845	13096	37	30529	35893	4047	0	3612	71896	1024429931
3	TRUE	TRUE	0	3	3323	Eemian TW2 mesocratic I	TRUE	81	0.04	0	0	238	38754	10353	0	9145	21303	73.86815112	50.9788567	0	49.0211433	13174	32	30471	35878	4085	10	3561	71899	316384219
2	TRUE	TRUE	0	3	3323	Eemian TW2 mesocratic I	TRUE	81	0.04	0	0	266	38981	10468	0	8998	21108	72.4292457	46.51527016	0	53.48472984	13245	119	30129	36062	4034	74	3310	72137	349864945
4	TRUE	TRUE	0	3	3323	Eemian TW2 mesocratic I	TRUE	81	0.04	0	0	202	38179	10266	0	9277	21833	74.09479664	50.82223962	0	49.17776038	13050	54	31133	35318	4018	6	3635	71896	-897102463
1	TRUE	TRUE	0	3	3323	Eemian TW2 mesocratic I	TRUE	81	0.04	0	0	245	38714	10338	0	9226	21277	74.36316905	52.93657009	0	47.06342991	13085	37	30526	35907	4029	0	3617	71909	1024429931
3	TRUE	TRUE	0	3	3323	Eemian TW2 mesocratic I	TRUE	81	0.04	0	0	239	38783	10303	0	9160	21309	73.77797824	50.35238841	0	49.64761159	13141	32	30492	35890	4105	10	3547	71893	316384219
5	TRUE	TRUE	0	3	3323	Eemian TW2 mesocratic I	TRUE	81	0.04	0	0	163	37233	10374	0	9314	22634	70.97942049	45.18402506	0	54.81597494	13096	29	31971	34459	3890	14	3699	71952	195914086
2	TRUE	TRUE	0	3	3323	Eemian TW2 mesocratic I	TRUE	81	0.04	0	0	267	38979	10452	0	8995	21129	72.54543838	46.67188724	0	53.32811276	13213	119	30147	36076	3995	74	3308	72178	349864945
1	TRUE	TRUE	0	3	3323	Eemian TW2 mesocratic I	TRUE	81	0.04	0	0	246	38739	10332	0	9218	21266	74.33108153	53.09318716	0	46.90681284	13089	36	30507	35923	3999	0	3612	71944	1024429931
4	TRUE	TRUE	0	3	3323	Eemian TW2 mesocratic I	TRUE	81	0.04	0	0	203	38184	10232	0	9297	21842	74.08488003	50.58731402	0	49.41268598	13019	36	31162	35338	4033	7	3636	71879	-897102463
3	TRUE	TRUE	0	3	3323	Eemian TW2 mesocratic I	TRUE	81	0.04	0	0	240	38805	10299	0	9152	21299	73.67083789	50.43069695	0	49.56930305	13141	32	30474	35908	4084	10	3551	71910	316384219
1	TRUE	TRUE	0	3	3323	Eemian TW2 mesocratic I	TRUE	81	0.04	0	0	247	38700	10372	0	9228	21255	74.39864937	53.24980423	0	46.75019577	13080	36	30506	35933	3967	0	3610	71978	1024429931
2	TRUE	TRUE	0	3	3323	Eemian TW2 mesocratic I	TRUE	81	0.04	0	0	268	38993	10402	0	9009	21151	72.59008671	47.06342991	0	52.93657009	13170	119	30183	36083	3999	73	3305	72178	349864945
4	TRUE	TRUE	0	3	3323	Eemian TW2 mesocratic I	TRUE	81	0.04	0	0	204	38173	10230	0	9301	21851	74.17507871	50.19577134	0	49.80422866	12994	36	31175	35350	4054	7	3636	71858	-897102463
3	TRUE	TRUE	0	3	3323	Eemian TW2 mesocratic I	TRUE	81	0.04	0	0	241	38830	10314	0	9127	21284	73.72050391	50.35238841	0	49.64761159	13153	47	30434	35921	4070	25	3532	71928	316384219
5	TRUE	TRUE	0	3	3323	Eemian TW2 mesocratic I	TRUE	81	0.04	0	0	164	37257	10401	0	9302	22595	71.05681393	45.34064213	0	54.65935787	13130	29	31920	34476	3926	13	3692	71924	195914086
1	TRUE	TRUE	0	3	3323	Eemian TW2 mesocratic I	TRUE	81	0.04	0	0	248	38673	10373	0	9232	21277	74.43900393	53.32811276	0	46.67188724	13045	36	30532	35942	3950	0	3612	71993	1024429931
3	TRUE	TRUE	0	3	3323	Eemian TW2 mesocratic I	TRUE	81	0.04	0	0	242	38813	10351	0	9103	21288	73.76693529	50.19577134	0	49.80422866	13164	47	30414	35930	4066	25	3538	71926	316384219
4	TRUE	TRUE	0	3	3323	Eemian TW2 mesocratic I	TRUE	81	0.04	0	0	205	38184	10244	0	9310	21817	74.32006328	50.35238841	0	49.64761159	13002	37	31150	35366	4051	8	3635	71861	-897102463
5	TRUE	TRUE	0	3	3323	Eemian TW2 mesocratic I	TRUE	81	0.04	0	0	165	37265	10418	0	9287	22585	71.12267496	45.57556774	0	54.42443226	13130	29	31895	34501	3941	7	3681	71926	195914086
2	TRUE	TRUE	0	3	3323	Eemian TW2 mesocratic I	TRUE	81	0.04	0	0	269	38989	10415	0	9028	21123	72.512647	46.51527016	0	53.48472984	13172	119	30174	36090	4030	70	3308	72147	349864945
3	TRUE	TRUE	0	3	3323	Eemian TW2 mesocratic I	TRUE	81	0.04	0	0	243	38824	10345	0	9113	21273	73.87410263	50.58731402	0	49.41268598	13161	46	30409	35939	4092	19	3539	71905	316384219
5	TRUE	TRUE	0	3	3323	Eemian TW2 mesocratic I	TRUE	81	0.04	0	0	166	37350	10408	0	9258	22539	71.13467619	45.88880188	0	54.11119812	13173	29	31820	34533	3974	7	3669	71905	195914086
1	TRUE	TRUE	0	3	3323	Eemian TW2 mesocratic I	TRUE	81	0.04	0	0	249	38648	10437	0	9231	21239	74.44458222	53.48472984	0	46.51527016	13075	36	30493	35951	3959	0	3612	71984	1024429931
4	TRUE	TRUE	0	3	3323	Eemian TW2 mesocratic I	TRUE	81	0.04	0	0	206	38222	10205	0	9302	21826	74.37308198	50.03915427	0	49.96084573	12981	37	31151	35386	4055	7	3624	71869	-897102463
2	TRUE	TRUE	0	3	3323	Eemian TW2 mesocratic I	TRUE	81	0.04	0	0	270	38942	10458	0	9023	21132	72.57765909	46.82850431	0	53.17149569	13165	108	30178	36104	4018	68	3318	72151	349864945
3	TRUE	TRUE	0	3	3323	Eemian TW2 mesocratic I	TRUE	81	0.04	0	0	244	38770	10387	0	9104	21294	73.84347021	50.43069695	0	49.56930305	13139	52	30421	35943	4075	25	3542	71913	316384219
5	TRUE	TRUE	0	3	3323	Eemian TW2 mesocratic I	TRUE	81	0.04	0	0	167	37399	10396	0	9233	22527	71.13587891	45.73218481	0	54.26781519	13194	31	31783	34547	4002	7	3660	71886	195914086
4	TRUE	TRUE	0	3	3323	Eemian TW2 mesocratic I	TRUE	81	0.04	0	0	207	38233	10248	0	9314	21760	74.39326541	50.03915427	0	49.96084573	13022	37	31097	35399	4045	7	3621	71882	-897102463
1	TRUE	TRUE	0	3	3323	Eemian TW2 mesocratic I	TRUE	81	0.04	0	0	250	38638	10406	0	9241	21270	74.43579478	53.56303837	0	46.43696163	13022	37	30534	35962	3892	1	3613	72049	1024429931
3	TRUE	TRUE	0	3	3323	Eemian TW2 mesocratic I	TRUE	81	0.04	0	0	245	38753	10408	0	9105	21289	73.71511678	50.1174628	0	49.8825372	13129	52	30417	35957	4047	25	3546	71937	316384219
2	TRUE	TRUE	0	3	3323	Eemian TW2 mesocratic I	TRUE	81	0.04	0	0	271	38909	10488	0	9025	21133	72.55550542	47.14173845	0	52.85826155	13154	108	30181	36112	4046	68	3326	72115	349864945
5	TRUE	TRUE	0	3	3323	Eemian TW2 mesocratic I	TRUE	81	0.04	0	0	168	37444	10392	0	9217	22502	71.13522826	45.81049334	0	54.18950666	13209	31	31742	34573	4028	7	3639	71881	195914086
3	TRUE	TRUE	0	3	3323	Eemian TW2 mesocratic I	TRUE	81	0.04	0	0	246	38728	10438	0	9100	21289	73.82387091	50.50900548	0	49.49099452	13120	52	30412	35971	4015	25	3550	71965	316384219
4	TRUE	TRUE	0	3	3323	Eemian TW2 mesocratic I	TRUE	81	0.04	0	0	208	38183	10284	0	9341	21747	74.26154163	49.72592013	0	50.27407987	13000	37	31111	35407	3989	7	3624	71935	-897102463
1	TRUE	TRUE	0	3	3323	Eemian TW2 mesocratic I	TRUE	81	0.04	0	0	251	38669	10402	0	9244	21240	74.47980955	53.71965544	0	46.28034456	13035	46	30507	35967	3895	10	3608	72042	1024429931
5	TRUE	TRUE	0	3	3323	Eemian TW2 mesocratic I	TRUE	81	0.04	0	0	169	37445	10409	0	9201	22500	71.18730452	46.04541895	0	53.95458105	13208	31	31724	34592	4058	2	3639	71856	195914086
2	TRUE	TRUE	0	3	3323	Eemian TW2 mesocratic I	TRUE	81	0.04	0	0	272	38902	10531	0	8996	21126	72.58047845	47.22004699	0	52.77995301	13182	108	30145	36120	4050	68	3324	72113	349864945
3	TRUE	TRUE	0	3	3323	Eemian TW2 mesocratic I	TRUE	81	0.04	0	0	247	38767	10432	0	9082	21274	73.75790902	50.50900548	0	49.49099452	13142	52	30379	35982	3978	25	3546	72006	316384219
4	TRUE	TRUE	0	3	3323	Eemian TW2 mesocratic I	TRUE	81	0.04	0	0	209	38197	10308	0	9318	21732	74.25324033	49.80422866	0	50.19577134	13022	35	31072	35426	3996	10	3626	71923	-897102463
5	TRUE	TRUE	0	3	3323	Eemian TW2 mesocratic I	TRUE	81	0.04	0	0	170	37465	10420	0	9207	22463	71.1719778	45.88880188	0	54.11119812	13224	31	31693	34607	4058	2	3632	71863	195914086
1	TRUE	TRUE	0	3	3323	Eemian TW2 mesocratic I	TRUE	81	0.04	0	0	252	38672	10392	0	9231	21260	74.37761271	53.24980423	0	46.75019577	13023	45	30514	35973	3855	10	3601	72089	1024429931
3	TRUE	TRUE	0	3	3323	Eemian TW2 mesocratic I	TRUE	81	0.04	0	0	248	38748	10476	0	9073	21258	73.7919181	50.50900548	0	49.49099452	13176	34	30354	35991	3955	21	3545	72034	316384219
2	TRUE	TRUE	0	3	3323	Eemian TW2 mesocratic I	TRUE	81	0.04	0	0	273	38926	10537	0	8990	21102	72.62588893	47.22004699	0	52.77995301	13201	108	30115	36131	3998	68	3326	72163	349864945
4	TRUE	TRUE	0	3	3323	Eemian TW2 mesocratic I	TRUE	81	0.04	0	0	210	38211	10279	0	9317	21748	74.25010994	49.56930305	0	50.43069695	12986	35	31087	35447	3959	10	3619	71967	-897102463
5	TRUE	TRUE	0	3	3323	Eemian TW2 mesocratic I	TRUE	81	0.04	0	0	171	37483	10416	0	9198	22458	71.17929576	45.88880188	0	54.11119812	13214	31	31679	34631	4058	2	3626	71869	195914086
3	TRUE	TRUE	0	3	3323	Eemian TW2 mesocratic I	TRUE	81	0.04	0	0	249	38783	10508	0	9035	21229	73.85493379	50.50900548	0	49.49099452	13231	35	30287	36002	3957	22	3545	72031	316384219
1	TRUE	TRUE	0	3	3323	Eemian TW2 mesocratic I	TRUE	81	0.04	0	0	253	38700	10396	0	9224	21235	74.32713788	52.77995301	0	47.22004699	13047	45	30482	35981	3890	10	3591	72064	1024429931
2	TRUE	TRUE	0	3	3323	Eemian TW2 mesocratic I	TRUE	81	0.04	0	0	274	38976	10538	0	8979	21062	72.6678701	47.29835552	0	52.70164448	13241	108	30064	36142	4038	0	3325	72192	349864945
4	TRUE	TRUE	0	3	3323	Eemian TW2 mesocratic I	TRUE	81	0.04	0	0	211	38215	10318	0	9316	21706	74.22263973	49.41268598	0	50.58731402	13011	34	31044	35466	3932	6	3621	71996	-897102463
3	TRUE	TRUE	0	3	3323	Eemian TW2 mesocratic I	TRUE	81	0.04	0	0	250	38764	10554	0	9048	21189	73.92981944	50.66562255	0	49.33437745	13253	35	30260	36007	3949	22	3546	72038	316384219
5	TRUE	TRUE	0	3	3323	Eemian TW2 mesocratic I	TRUE	81	0.04	0	0	172	37526	10396	0	9191	22442	71.18607915	45.57556774	0	54.42443226	13216	31	31656	34652	4048	2	3624	71881	195914086
1	TRUE	TRUE	0	3	3323	Eemian TW2 mesocratic I	TRUE	81	0.04	0	0	254	38749	10407	0	9212	21187	74.17226501	52.54502741	0	47.45497259	13098	45	30422	35990	3912	10	3591	72042	1024429931
2	TRUE	TRUE	0	3	3323	Eemian TW2 mesocratic I	TRUE	81	0.04	0	0	275	38979	10545	0	9009	21022	72.66812919	47.14173845	0	52.85826155	13242	108	30054	36151	3990	0	3322	72243	349864945
4	TRUE	TRUE	0	3	3323	Eemian TW2 mesocratic I	TRUE	81	0.04	0	0	212	38219	10350	0	9307	21679	74.17194469	49.72592013	0	50.27407987	13043	34	31008	35470	3942	5	3618	71990	-897102463
3	TRUE	TRUE	0	3	3323	Eemian TW2 mesocratic I	TRUE	81	0.04	0	0	251	38772	10551	0	9043	21189	74.04248328	51.13547377	0	48.86452623	13251	35	30255	36014	3943	7	3548	72057	316384219
1	TRUE	TRUE	0	3	3323	Eemian TW2 mesocratic I	TRUE	81	0.04	0	0	255	38780	10408	0	9197	21170	74.13054451	52.77995301	0	47.22004699	13116	43	30390	36006	3907	10	3586	72052	1024429931
5	TRUE	TRUE	0	3	3323	Eemian TW2 mesocratic I	TRUE	81	0.04	0	0	173	37528	10414	0	9211	22402	71.25634606	46.04541895	0	53.95458105	13209	31	31636	34679	4054	2	3613	71886	195914086
3	TRUE	TRUE	0	3	3323	Eemian TW2 mesocratic I	TRUE	81	0.04	0	0	252	38761	10523	0	9068	21203	73.95923039	51.05716523	0	48.94283477	13207	37	30294	36017	3925	9	3546	72075	316384219
1	TRUE	TRUE	0	3	3323	Eemian TW2 mesocratic I	TRUE	81	0.04	0	0	256	38789	10401	0	9215	21150	74.07751197	52.62333594	0	47.37666406	13112	32	30388	36023	3899	10	3592	72054	1024429931
4	TRUE	TRUE	0	3	3323	Eemian TW2 mesocratic I	TRUE	81	0.04	0	0	213	38187	10381	0	9299	21688	74.24131894	49.80422866	0	50.19577134	13031	34	31009	35481	3918	4	3625	72008	-897102463
2	TRUE	TRUE	0	3	3323	Eemian TW2 mesocratic I	TRUE	81	0.04	0	0	276	38998	10540	0	9011	21006	72.59351742	46.75019577	0	53.24980423	13242	109	30040	36164	4014	1	3327	72213	349864945
3	TRUE	TRUE	0	3	3323	Eemian TW2 mesocratic I	TRUE	81	0.04	0	0	253	38781	10505	0	9055	21214	73.99084431	50.90054816	0	49.09945184	13199	37	30292	36027	3901	9	3546	72099	316384219
1	TRUE	TRUE	0	3	3323	Eemian TW2 mesocratic I	TRUE	81	0.04	0	0	257	38853	10330	0	9216	21156	74.09349158	52.62333594	0	47.37666406	13091	32	30395	36037	3932	10	3592	72021	1024429931
4	TRUE	TRUE	0	3	3323	Eemian TW2 mesocratic I	TRUE	81	0.04	0	0	214	38155	10435	0	9274	21691	74.30518894	49.8825372	0	50.1174628	13035	34	30987	35499	3881	4	3624	72046	-897102463
5	TRUE	TRUE	0	3	3323	Eemian TW2 mesocratic I	TRUE	81	0.04	0	0	174	37529	10442	0	9214	22370	71.27095075	46.04541895	0	53.95458105	13211	31	31607	34706	4049	2	3607	71897	195914086
2	TRUE	TRUE	0	3	3323	Eemian TW2 mesocratic I	TRUE	81	0.04	0	0	277	39041	10527	0	8997	20990	72.57489729	46.98512138	0	53.01487862	13257	109	30010	36179	4044	1	3325	72185	349864945
3	TRUE	TRUE	0	3	3323	Eemian TW2 mesocratic I	TRUE	81	0.04	0	0	254	38744	10496	0	9073	21242	73.96158512	50.90054816	0	49.09945184	13146	37	30338	36034	3883	3	3548	72121	316384219
1	TRUE	TRUE	0	3	3323	Eemian TW2 mesocratic I	TRUE	81	0.04	0	0	258	38869	10391	0	9184	21111	74.07137039	52.85826155	0	47.14173845	13151	32	30318	36054	3979	10	3548	72018	1024429931
4	TRUE	TRUE	0	3	3323	Eemian TW2 mesocratic I	TRUE	81	0.04	0	0	215	38172	10415	0	9270	21698	74.39098079	50.03915427	0	49.96084573	13010	34	30990	35521	3825	4	3614	72112	-897102463
3	TRUE	TRUE	0	3	3323	Eemian TW2 mesocratic I	TRUE	81	0.04	0	0	255	38792	10510	0	9039	21214	73.85383606	50.90054816	0	49.09945184	13191	37	30276	36051	3918	3	3533	72101	316384219
1	TRUE	TRUE	0	3	3323	Eemian TW2 mesocratic I	TRUE	81	0.04	0	0	259	38863	10369	0	9202	21121	74.00883744	52.62333594	0	47.37666406	13118	32	30346	36059	3962	10	3550	72033	1024429931
5	TRUE	TRUE	0	3	3323	Eemian TW2 mesocratic I	TRUE	81	0.04	0	0	175	37504	10420	0	9241	22390	71.19522403	45.81049334	0	54.18950666	13146	20	31654	34735	4040	2	3601	71912	195914086
2	TRUE	TRUE	0	3	3323	Eemian TW2 mesocratic I	TRUE	81	0.04	0	0	278	39026	10553	0	8983	20993	72.65526672	46.98512138	0	53.01487862	13254	109	29999	36193	4036	1	3325	72193	349864945
4	TRUE	TRUE	0	3	3323	Eemian TW2 mesocratic I	TRUE	81	0.04	0	0	216	38164	10418	0	9279	21694	74.40142368	49.8825372	0	50.1174628	12988	33	30996	35538	3792	4	3608	72151	-897102463
1	TRUE	TRUE	0	3	3323	Eemian TW2 mesocratic I	TRUE	81	0.04	0	0	260	38971	10410	0	9183	20991	73.86420071	52.23179327	0	47.76820673	13115	169	30197	36074	3975	146	3416	72018	1024429931
2	TRUE	TRUE	0	3	3323	Eemian TW2 mesocratic I	TRUE	81	0.04	0	0	279	39023	10576	0	8975	20981	72.62387067	47.06342991	0	52.93657009	13264	109	29979	36203	4038	1	3324	72192	349864945
3	TRUE	TRUE	0	3	3323	Eemian TW2 mesocratic I	TRUE	81	0.04	0	0	256	38773	10513	0	9032	21237	73.84376471	50.66562255	0	49.33437745	13167	39	30292	36057	3933	5	3537	72080	316384219
5	TRUE	TRUE	0	3	3323	Eemian TW2 mesocratic I	TRUE	81	0.04	0	0	176	37512	10436	0	9236	22371	71.13790631	45.4972592	0	54.5027408	13150	20	31630	34755	4000	2	3593	71960	195914086
1	TRUE	TRUE	0	3	3323	Eemian TW2 mesocratic I	TRUE	81	0.04	0	0	261	38950	10435	0	9160	21010	73.84591512	52.07517619	0	47.92482381	13116	169	30193	36077	3956	137	3419	72043	1024429931
4	TRUE	TRUE	0	3	3323	Eemian TW2 mesocratic I	TRUE	81	0.04	0	0	217	38177	10442	0	9251	21685	74.38286492	49.80422866	0	50.19577134	13012	33	30959	35551	3757	4	3607	72187	-897102463
2	TRUE	TRUE	0	3	3323	Eemian TW2 mesocratic I	TRUE	81	0.04	0	0	280	39010	10601	0	8947	20997	72.56707519	46.98512138	0	53.01487862	13269	109	29967	36210	4027	1	3331	72196	349864945
3	TRUE	TRUE	0	3	3323	Eemian TW2 mesocratic I	TRUE	81	0.04	0	0	257	38771	10505	0	9033	21246	73.71784611	50.50900548	0	49.49099452	13146	39	30302	36068	3884	5	3544	72122	316384219
1	TRUE	TRUE	0	3	3323	Eemian TW2 mesocratic I	TRUE	81	0.04	0	0	262	38971	10417	0	9156	21011	73.77032627	51.84025059	0	48.15974941	13113	162	30190	36090	3962	137	3423	72033	1024429931
4	TRUE	TRUE	0	3	3323	Eemian TW2 mesocratic I	TRUE	81	0.04	0	0	218	38195	10421	0	9255	21684	74.41675068	49.80422866	0	50.19577134	12992	33	30962	35568	3784	4	3607	72160	-897102463
5	TRUE	TRUE	0	3	3323	Eemian TW2 mesocratic I	TRUE	81	0.04	0	0	177	37543	10430	0	9236	22346	71.10701561	45.34064213	0	54.65935787	13131	44	31605	34775	3954	24	3561	72016	195914086
2	TRUE	TRUE	0	3	3323	Eemian TW2 mesocratic I	TRUE	81	0.04	0	0	281	38974	10652	0	8944	20985	72.71029674	47.76820673	0	52.23179327	13274	109	29952	36220	3994	1	3333	72227	349864945
3	TRUE	TRUE	0	3	3323	Eemian TW2 mesocratic I	TRUE	81	0.04	0	0	258	38774	10477	0	9022	21282	73.85506786	50.82223962	0	49.17776038	13108	39	30327	36081	3881	5	3549	72120	316384219
1	TRUE	TRUE	0	3	3323	Eemian TW2 mesocratic I	TRUE	81	0.04	0	0	263	38980	10406	0	9177	20992	73.69178196	51.37039937	0	48.62960063	13104	162	30192	36097	3936	137	3415	72067	1024429931
4	TRUE	TRUE	0	3	3323	Eemian TW2 mesocratic I	TRUE	81	0.04	0	0	219	38194	10460	0	9252	21649	74.51694411	49.8825372	0	50.1174628	13018	33	30924	35580	3789	2	3608	72156	-897102463
3	TRUE	TRUE	0	3	3323	Eemian TW2 mesocratic I	TRUE	81	0.04	0	0	259	38837	10458	0	9004	21256	73.83442809	51.05716523	0	48.94283477	13129	59	30283	36084	3882	24	3527	72122	316384219
1	TRUE	TRUE	0	3	3323	Eemian TW2 mesocratic I	TRUE	81	0.04	0	0	264	38947	10409	0	9173	21026	73.71691206	51.76194205	0	48.23805795	13082	148	30222	36103	3890	137	3418	72110	1024429931
2	TRUE	TRUE	0	3	3323	Eemian TW2 mesocratic I	TRUE	81	0.04	0	0	282	38997	10591	0	8960	21007	72.78717402	48.08144088	0	51.91855912	13241	92	29990	36232	3968	5	3327	72255	349864945
5	TRUE	TRUE	0	3	3323	Eemian TW2 mesocratic I	TRUE	81	0.04	0	0	178	37542	10434	0	9243	22336	71.09983641	45.34064213	0	54.65935787	13118	44	31602	34791	3915	24	3556	72060	195914086
3	TRUE	TRUE	0	3	3323	Eemian TW2 mesocratic I	TRUE	81	0.04	0	0	260	38891	10441	0	8967	21256	73.80865192	51.05716523	0	48.94283477	13154	58	30246	36097	3923	24	3530	72078	316384219
4	TRUE	TRUE	0	3	3323	Eemian TW2 mesocratic I	TRUE	81	0.04	0	0	220	38199	10453	0	9258	21645	74.4620893	49.64761159	0	50.35238841	13005	32	30926	35592	3764	2	3606	72183	-897102463
2	TRUE	TRUE	0	3	3323	Eemian TW2 mesocratic I	TRUE	81	0.04	0	0	283	38989	10584	0	8973	21009	72.72964717	48.15974941	0	51.84025059	13217	92	30005	36241	3963	5	3329	72258	349864945
1	TRUE	TRUE	0	3	3323	Eemian TW2 mesocratic I	TRUE	81	0.04	0	0	265	38920	10437	0	9153	21045	73.69111884	51.76194205	0	48.23805795	13078	148	30221	36108	3890	137	3418	72110	1024429931
3	TRUE	TRUE	0	3	3323	Eemian TW2 mesocratic I	TRUE	81	0.04	0	0	261	38922	10414	0	8952	21267	73.76044543	50.74393109	0	49.25606891	13147	58	30242	36108	3918	24	3531	72082	316384219
2	TRUE	TRUE	0	3	3323	Eemian TW2 mesocratic I	TRUE	81	0.04	0	0	284	38971	10612	0	8982	20990	72.76015175	48.23805795	0	51.76194205	13223	87	29995	36250	3927	5	3340	72283	349864945
5	TRUE	TRUE	0	3	3323	Eemian TW2 mesocratic I	TRUE	81	0.04	0	0	179	37547	10459	0	9236	22313	71.18953462	45.57556774	0	54.42443226	13111	44	31572	34828	3893	24	3558	72080	195914086
4	TRUE	TRUE	0	3	3323	Eemian TW2 mesocratic I	TRUE	81	0.04	0	0	221	38237	10424	0	9254	21640	74.52184494	50.1174628	0	49.8825372	12999	32	30917	35607	3766	2	3602	72185	-897102463
3	TRUE	TRUE	0	3	3323	Eemian TW2 mesocratic I	TRUE	81	0.04	0	0	262	38892	10440	0	8950	21273	73.77427649	50.66562255	0	49.33437745	13129	58	30246	36122	3925	22	3524	72084	316384219
1	TRUE	TRUE	0	3	3323	Eemian TW2 mesocratic I	TRUE	81	0.04	0	0	266	38922	10417	0	9130	21086	73.73088869	51.60532498	0	48.39467502	13049	148	30239	36119	3872	137	3414	72132	1024429931
2	TRUE	TRUE	0	3	3323	Eemian TW2 mesocratic I	TRUE	81	0.04	0	0	285	39041	10604	0	8978	20932	72.80000344	48.23805795	0	51.76194205	13277	87	29933	36258	3987	5	3342	72221	349864945
4	TRUE	TRUE	0	3	3323	Eemian TW2 mesocratic I	TRUE	81	0.04	0	0	222	38293	10376	0	9258	21628	74.62566913	50.58731402	0	49.41268598	12992	32	30909	35622	3750	2	3603	72200	-897102463
5	TRUE	TRUE	0	3	3323	Eemian TW2 mesocratic I	TRUE	81	0.04	0	0	180	37563	10461	0	9255	22276	71.26135017	45.65387627	0	54.34612373	13101	50	31554	34850	3883	30	3546	72096	195914086
3	TRUE	TRUE	0	3	3323	Eemian TW2 mesocratic I	TRUE	81	0.04	0	0	263	38905	10456	0	8934	21260	73.67188709	50.58731402	0	49.41268598	13145	52	30217	36141	3926	22	3526	72081	316384219
2	TRUE	TRUE	0	3	3323	Eemian TW2 mesocratic I	TRUE	81	0.04	0	0	286	39011	10602	0	8981	20961	72.75428553	48.00313234	0	51.99686766	13241	87	29965	36262	3950	4	3343	72258	349864945
1	TRUE	TRUE	0	3	3323	Eemian TW2 mesocratic I	TRUE	81	0.04	0	0	267	38830	10524	0	9112	21089	73.78251301	51.52701644	0	48.47298356	13051	148	30224	36132	3865	138	3411	72141	1024429931
4	TRUE	TRUE	0	3	3323	Eemian TW2 mesocratic I	TRUE	81	0.04	0	0	223	38321	10355	0	9269	21610	74.54928129	50.58731402	0	49.41268598	12987	32	30902	35634	3776	2	3604	72173	-897102463
3	TRUE	TRUE	0	3	3323	Eemian TW2 mesocratic I	TRUE	81	0.04	0	0	264	38918	10419	0	8928	21290	73.57443061	50.27407987	0	49.72592013	13117	52	30241	36145	3930	22	3525	72078	316384219
2	TRUE	TRUE	0	3	3323	Eemian TW2 mesocratic I	TRUE	81	0.04	0	0	287	39039	10553	0	8965	20998	72.77009086	48.00313234	0	51.99686766	13209	87	29986	36273	3928	4	3350	72273	349864945
5	TRUE	TRUE	0	3	3323	Eemian TW2 mesocratic I	TRUE	81	0.04	0	0	181	37541	10484	0	9252	22278	71.38217616	45.96711042	0	54.03288958	13088	49	31553	34865	3848	30	3545	72132	195914086
2	TRUE	TRUE	0	3	3323	Eemian TW2 mesocratic I	TRUE	81	0.04	0	0	288	39070	10538	0	8969	20978	72.63746188	47.6898982	0	52.3101018	13210	86	29970	36289	3939	4	3348	72264	349864945
3	TRUE	TRUE	0	3	3323	Eemian TW2 mesocratic I	TRUE	81	0.04	0	0	265	38917	10409	0	8929	21300	73.69270611	50.19577134	0	49.80422866	13104	52	30252	36147	3893	22	3525	72115	316384219
4	TRUE	TRUE	0	3	3323	Eemian TW2 mesocratic I	TRUE	81	0.04	0	0	224	38361	10329	0	9286	21579	74.50019749	50.50900548	0	49.49099452	12974	32	30888	35661	3804	2	3605	72144	-897102463
1	TRUE	TRUE	0	3	3323	Eemian TW2 mesocratic I	TRUE	81	0.04	0	0	268	38846	10518	0	9106	21085	73.74508647	51.68363352	0	48.31636648	13051	148	30214	36142	3844	138	3405	72168	1024429931
2	TRUE	TRUE	0	3	3323	Eemian TW2 mesocratic I	TRUE	81	0.04	0	0	289	39074	10556	0	8948	20977	72.70783735	48.15974941	0	51.84025059	13221	85	29948	36301	3921	5	3354	72275	349864945
3	TRUE	TRUE	0	3	3323	Eemian TW2 mesocratic I	TRUE	81	0.04	0	0	266	38897	10449	0	8927	21282	73.79073508	50.19577134	0	49.80422866	13115	50	30232	36158	3909	20	3518	72108	316384219
5	TRUE	TRUE	0	3	3323	Eemian TW2 mesocratic I	TRUE	81	0.04	0	0	182	37556	10453	0	9265	22281	71.27221573	45.88880188	0	54.11119812	13055	49	31569	34882	3814	30	3546	72165	195914086
4	TRUE	TRUE	0	3	3323	Eemian TW2 mesocratic I	TRUE	81	0.04	0	0	225	38367	10290	0	9303	21595	74.43655651	50.58731402	0	49.41268598	12926	32	30921	35676	3828	1	3606	72120	-897102463
1	TRUE	TRUE	0	3	3323	Eemian TW2 mesocratic I	TRUE	81	0.04	0	0	269	38829	10520	0	9118	21088	73.80890859	51.91855912	0	48.08144088	13028	148	30229	36150	3836	138	3404	72177	1024429931
2	TRUE	TRUE	0	3	3323	Eemian TW2 mesocratic I	TRUE	81	0.04	0	0	290	39106	10526	0	8943	20980	72.80791121	48.39467502	0	51.60532498	13227	77	29946	36305	3964	5	3357	72229	349864945
3	TRUE	TRUE	0	3	3323	Eemian TW2 mesocratic I	TRUE	81	0.04	0	0	267	38902	10434	0	8924	21295	73.7579614	49.96084573	0	50.03915427	13095	50	30242	36168	3958	20	3510	72067	316384219
4	TRUE	TRUE	0	3	3323	Eemian TW2 mesocratic I	TRUE	81	0.04	0	0	226	38364	10266	0	9330	21595	74.39834364	50.74393109	0	49.25606891	12885	32	30948	35690	3837	1	3608	72109	-897102463
5	TRUE	TRUE	0	3	3323	Eemian TW2 mesocratic I	TRUE	81	0.04	0	0	183	37610	10447	0	9247	22251	71.36931294	46.28034456	0	53.71965544	13084	49	31521	34901	3835	30	3530	72160	195914086
2	TRUE	TRUE	0	3	3323	Eemian TW2 mesocratic I	TRUE	81	0.04	0	0	291	39142	10518	0	8933	20962	72.75717514	48.39467502	0	51.60532498	13254	77	29918	36306	4009	5	3358	72183	349864945
1	TRUE	TRUE	0	3	3323	Eemian TW2 mesocratic I	TRUE	81	0.04	0	0	270	38853	10453	0	9147	21102	73.9276231	52.15348473	0	47.84651527	12974	148	30272	36161	3867	1	3403	72284	1024429931
3	TRUE	TRUE	0	3	3323	Eemian TW2 mesocratic I	TRUE	81	0.04	0	0	268	38939	10423	0	8913	21280	73.96836848	50.19577134	0	49.80422866	13118	50	30216	36171	3997	20	3513	72025	316384219
5	TRUE	TRUE	0	3	3323	Eemian TW2 mesocratic I	TRUE	81	0.04	0	0	184	37587	10467	0	9255	22246	71.42826272	46.75019577	0	53.24980423	13061	49	31524	34921	3794	30	3528	72203	195914086
2	TRUE	TRUE	0	3	3323	Eemian TW2 mesocratic I	TRUE	81	0.04	0	0	292	39087	10563	0	8917	20988	72.84243963	48.70790916	0	51.29209084	13238	77	29928	36312	4001	1	3361	72192	349864945
4	TRUE	TRUE	0	3	3323	Eemian TW2 mesocratic I	TRUE	81	0.04	0	0	227	38424	10193	0	9336	21602	74.47033869	50.90054816	0	49.09945184	12855	32	30961	35707	3855	1	3609	72090	-897102463
1	TRUE	TRUE	0	3	3323	Eemian TW2 mesocratic I	TRUE	81	0.04	0	0	271	38898	10399	0	9158	21100	73.94987484	52.07517619	0	47.92482381	12959	148	30281	36167	3884	1	3400	72270	1024429931
2	TRUE	TRUE	0	3	3323	Eemian TW2 mesocratic I	TRUE	81	0.04	0	0	293	39125	10514	0	8916	21000	72.79607131	48.94283477	0	51.05716523	13215	77	29939	36324	4006	1	3368	72180	349864945
5	TRUE	TRUE	0	3	3323	Eemian TW2 mesocratic I	TRUE	81	0.04	0	0	185	37571	10482	0	9245	22257	71.35967721	46.5935787	0	53.4064213	13055	43	31525	34932	3780	30	3526	72219	195914086
4	TRUE	TRUE	0	3	3323	Eemian TW2 mesocratic I	TRUE	81	0.04	0	0	228	38469	10172	0	9326	21588	74.58097637	50.90054816	0	49.09945184	12863	30	30937	35725	3884	1	3610	72060	-897102463
3	TRUE	TRUE	0	3	3323	Eemian TW2 mesocratic I	TRUE	81	0.04	0	0	269	38971	10400	0	8902	21282	73.96942373	50.43069695	0	49.56930305	13115	50	30207	36183	3982	0	3513	72060	316384219
2	TRUE	TRUE	0	3	3323	Eemian TW2 mesocratic I	TRUE	81	0.04	0	0	294	39156	10459	0	8910	21030	72.96999807	49.41268598	0	50.58731402	13251	10	29963	36331	4035	1	3384	72135	349864945
1	TRUE	TRUE	0	3	3323	Eemian TW2 mesocratic I	TRUE	81	0.04	0	0	272	38926	10354	0	9152	21123	73.96212492	52.23179327	0	47.76820673	12937	150	30298	36170	3899	3	3401	72252	1024429931
5	TRUE	TRUE	0	3	3323	Eemian TW2 mesocratic I	TRUE	81	0.04	0	0	186	37619	10450	0	9240	22246	71.41545716	46.67188724	0	53.32811276	13049	43	31509	34954	3795	30	3524	72206	195914086
4	TRUE	TRUE	0	3	3323	Eemian TW2 mesocratic I	TRUE	81	0.04	0	0	229	38445	10173	0	9337	21600	74.63843955	50.90054816	0	49.09945184	12834	30	30960	35731	3852	1	3607	72095	-897102463
2	TRUE	TRUE	0	3	3323	Eemian TW2 mesocratic I	TRUE	81	0.04	0	0	295	39172	10429	0	8903	21051	72.91813926	48.94283477	0	51.05716523	13232	10	29977	36336	3995	1	3387	72172	349864945
1	TRUE	TRUE	0	3	3323	Eemian TW2 mesocratic I	TRUE	81	0.04	0	0	273	38982	10336	0	9145	21092	73.95598493	52.23179327	0	47.76820673	12968	150	30260	36177	3928	3	3404	72220	1024429931
3	TRUE	TRUE	0	3	3323	Eemian TW2 mesocratic I	TRUE	81	0.04	0	0	270	39007	10388	0	8898	21262	74.03295927	50.90054816	0	49.09945184	13129	50	30183	36193	3968	0	3512	72075	316384219
4	TRUE	TRUE	0	3	3323	Eemian TW2 mesocratic I	TRUE	81	0.04	0	0	230	38505	10145	0	9321	21584	74.61823451	50.90054816	0	49.09945184	12849	30	30928	35748	3928	1	3611	72015	-897102463
2	TRUE	TRUE	0	3	3323	Eemian TW2 mesocratic I	TRUE	81	0.04	0	0	296	39160	10412	0	8913	21070	72.896177	48.94283477	0	51.05716523	13199	10	30006	36340	3996	1	3385	72173	349864945
1	TRUE	TRUE	0	3	3323	Eemian TW2 mesocratic I	TRUE	81	0.04	0	0	274	38973	10335	0	9164	21083	73.91750219	52.15348473	0	47.84651527	12948	150	30270	36187	3942	3	3406	72204	1024429931
5	TRUE	TRUE	0	3	3323	Eemian TW2 mesocratic I	TRUE	81	0.04	0	0	187	37624	10437	0	9242	22252	71.61414537	46.98512138	0	53.01487862	13013	42	31517	34983	3781	6	3520	72248	195914086
2	TRUE	TRUE	0	3	3323	Eemian TW2 mesocratic I	TRUE	81	0.04	0	0	297	39160	10460	0	8894	21041	72.94873197	48.94283477	0	51.05716523	13227	10	29958	36360	4002	1	3384	72168	349864945
3	TRUE	TRUE	0	3	3323	Eemian TW2 mesocratic I	TRUE	81	0.04	0	0	271	39066	10361	0	8911	21217	74.18015547	51.29209084	0	48.70790916	13152	50	30151	36202	4002	0	3504	72049	316384219
1	TRUE	TRUE	0	3	3323	Eemian TW2 mesocratic I	TRUE	81	0.04	0	0	275	39005	10337	0	9152	21061	73.97412452	52.3101018	0	47.6898982	12977	151	30236	36191	3980	4	3401	72170	1024429931
4	TRUE	TRUE	0	3	3323	Eemian TW2 mesocratic I	TRUE	81	0.04	0	0	231	38541	10117	0	9308	21589	74.48860272	50.43069695	0	49.56930305	12840	28	30920	35767	3947	3	3616	71989	-897102463
2	TRUE	TRUE	0	3	3323	Eemian TW2 mesocratic I	TRUE	81	0.04	0	0	298	39164	10459	0	8890	21042	72.98542228	49.0211433	0	50.9788567	13222	10	29955	36368	4028	1	3405	72121	349864945
5	TRUE	TRUE	0	3	3323	Eemian TW2 mesocratic I	TRUE	81	0.04	0	0	188	37692	10396	0	9242	22225	71.72507647	46.90681284	0	53.09318716	13011	42	31490	35012	3802	6	3514	72233	195914086
1	TRUE	TRUE	0	3	3323	Eemian TW2 mesocratic I	TRUE	81	0.04	0	0	276	39065	10318	0	9130	21042	74.16093146	52.70164448	0	47.29835552	13005	151	30195	36204	4028	4	3406	72117	1024429931
4	TRUE	TRUE	0	3	3323	Eemian TW2 mesocratic I	TRUE	81	0.04	0	0	232	38597	10081	0	9308	21569	74.51105592	50.58731402	0	49.41268598	12867	9	30900	35779	3972	4	3613	71966	-897102463
3	TRUE	TRUE	0	3	3323	Eemian TW2 mesocratic I	TRUE	81	0.04	0	0	272	39090	10359	0	8902	21204	74.09724711	50.9788567	0	49.0211433	13170	50	30129	36206	4029	0	3507	72019	316384219
2	TRUE	TRUE	0	3	3323	Eemian TW2 mesocratic I	TRUE	81	0.04	0	0	299	39202	10421	0	8902	21030	72.91095448	48.94283477	0	51.05716523	13209	10	29955	36381	4050	0	3407	72098	349864945
1	TRUE	TRUE	0	3	3323	Eemian TW2 mesocratic I	TRUE	81	0.04	0	0	277	39090	10324	0	9129	21012	74.25658258	52.46671887	0	47.53328113	13025	151	30164	36215	4042	3	3404	72106	1024429931
5	TRUE	TRUE	0	3	3323	Eemian TW2 mesocratic I	TRUE	81	0.04	0	0	189	37686	10387	0	9249	22233	71.72365064	46.90681284	0	53.09318716	12989	39	31505	35022	3784	6	3516	72249	195914086
4	TRUE	TRUE	0	3	3323	Eemian TW2 mesocratic I	TRUE	81	0.04	0	0	233	38599	10077	0	9295	21584	74.55040425	51.05716523	0	48.94283477	12856	9	30902	35788	3958	4	3606	71987	-897102463
2	TRUE	TRUE	0	3	3323	Eemian TW2 mesocratic I	TRUE	81	0.04	0	0	300	39231	10436	0	8896	20992	73.04414769	49.41268598	0	50.58731402	13248	10	29911	36386	4051	0	3407	72097	349864945
1	TRUE	TRUE	0	3	3323	Eemian TW2 mesocratic I	TRUE	81	0.04	0	0	278	39087	10348	0	9147	20973	74.31907686	52.70164448	0	47.29835552	13040	152	30143	36220	4044	4	3410	72097	1024429931
3	TRUE	TRUE	0	3	3323	Eemian TW2 mesocratic I	TRUE	81	0.04	0	0	273	39107	10373	0	8868	21207	74.04848135	50.66562255	0	49.33437745	13191	50	30098	36216	4056	0	3501	71998	316384219
2	TRUE	TRUE	0	3	3323	Eemian TW2 mesocratic I	TRUE	81	0.04	0	0	301	39205	10460	0	8896	20994	73.16514585	49.72592013	0	50.27407987	13244	10	29913	36388	4017	0	3407	72131	349864945
4	TRUE	TRUE	0	3	3323	Eemian TW2 mesocratic I	TRUE	81	0.04	0	0	234	38633	10085	0	9280	21557	74.51076062	50.74393109	0	49.25606891	12881	9	30860	35805	3980	4	3607	71964	-897102463
1	TRUE	TRUE	0	3	3323	Eemian TW2 mesocratic I	TRUE	81	0.04	0	0	279	39083	10348	0	9163	20961	74.35817134	52.62333594	0	47.37666406	13029	152	30147	36227	4075	4	3415	72061	1024429931
5	TRUE	TRUE	0	3	3323	Eemian TW2 mesocratic I	TRUE	81	0.04	0	0	190	37676	10405	0	9246	22228	71.77081696	47.22004699	0	52.77995301	12974	39	31497	35045	3784	0	3518	72253	195914086
2	TRUE	TRUE	0	3	3323	Eemian TW2 mesocratic I	TRUE	81	0.04	0	0	302	39194	10470	0	8885	21006	73.17278156	49.8825372	0	50.1174628	13233	12	29914	36396	4016	3	3402	72134	349864945
3	TRUE	TRUE	0	3	3323	Eemian TW2 mesocratic I	TRUE	81	0.04	0	0	274	39092	10392	0	8894	21177	73.94472843	50.50900548	0	49.49099452	13191	49	30094	36221	4076	0	3503	71976	316384219
1	TRUE	TRUE	0	3	3323	Eemian TW2 mesocratic I	TRUE	81	0.04	0	0	280	39069	10409	0	9152	20925	74.19766155	52.15348473	0	47.84651527	13070	152	30100	36233	4071	4	3413	72067	1024429931
4	TRUE	TRUE	0	3	3323	Eemian TW2 mesocratic I	TRUE	81	0.04	0	0	235	38646	10064	0	9271	21574	74.56293464	50.58731402	0	49.41268598	12853	17	30868	35817	4010	13	3601	71931	-897102463
2	TRUE	TRUE	0	3	3323	Eemian TW2 mesocratic I	TRUE	81	0.04	0	0	303	39210	10444	0	8880	21021	73.25451584	49.96084573	0	50.03915427	13222	10	29924	36399	4004	3	3404	72144	349864945
1	TRUE	TRUE	0	3	3323	Eemian TW2 mesocratic I	TRUE	81	0.04	0	0	281	39121	10382	0	9139	20913	74.30329375	52.23179327	0	47.76820673	13086	152	30075	36242	4089	4	3413	72049	1024429931
5	TRUE	TRUE	0	3	3323	Eemian TW2 mesocratic I	TRUE	81	0.04	0	0	191	37762	10375	0	9241	22177	71.80458191	47.61158966	0	52.38841034	13014	39	31441	35061	3851	0	3518	72186	195914086
4	TRUE	TRUE	0	3	3323	Eemian TW2 mesocratic I	TRUE	81	0.04	0	0	236	38667	10056	0	9256	21576	74.59652533	50.43069695	0	49.56930305	12862	17	30855	35821	4013	13	3610	71919	-897102463
2	TRUE	TRUE	0	3	3323	Eemian TW2 mesocratic I	TRUE	81	0.04	0	0	304	39220	10435	0	8874	21026	73.21771229	49.96084573	0	50.03915427	13214	10	29923	36408	3987	3	3404	72161	349864945
3	TRUE	TRUE	0	3	3323	Eemian TW2 mesocratic I	TRUE	81	0.04	0	0	275	39035	10433	0	8897	21190	73.96573545	50.82223962	0	49.17776038	13173	49	30110	36223	4059	0	3501	71995	316384219
1	TRUE	TRUE	0	3	3323	Eemian TW2 mesocratic I	TRUE	81	0.04	0	0	282	39072	10417	0	9138	20928	74.2978077	52.46671887	0	47.53328113	13063	152	30089	36251	4047	2	3414	72092	1024429931
5	TRUE	TRUE	0	3	3323	Eemian TW2 mesocratic I	TRUE	81	0.04	0	0	192	37819	10334	0	9215	22187	71.93996564	47.76820673	0	52.23179327	13013	39	31425	35078	3879	0	3517	72159	195914086
3	TRUE	TRUE	0	3	3323	Eemian TW2 mesocratic I	TRUE	81	0.04	0	0	276	39003	10447	0	8900	21205	74.02984957	50.74393109	0	49.25606891	13153	48	30128	36226	4020	0	3500	72035	316384219
4	TRUE	TRUE	0	3	3323	Eemian TW2 mesocratic I	TRUE	81	0.04	0	0	237	38670	10069	0	9226	21590	74.58978919	50.58731402	0	49.41268598	12873	20	30839	35823	4044	16	3606	71889	-897102463
2	TRUE	TRUE	0	3	3323	Eemian TW2 mesocratic I	TRUE	81	0.04	0	0	305	39196	10454	0	8868	21037	73.19776848	50.19577134	0	49.80422866	13197	10	29928	36420	3966	3	3404	72182	349864945
1	TRUE	TRUE	0	3	3323	Eemian TW2 mesocratic I	TRUE	81	0.04	0	0	283	39063	10414	0	9141	20937	74.23384454	52.46671887	0	47.53328113	13047	152	30101	36255	4033	2	3424	72096	1024429931
4	TRUE	TRUE	0	3	3323	Eemian TW2 mesocratic I	TRUE	81	0.04	0	0	238	38625	10106	0	9232	21592	74.52970413	50.50900548	0	49.49099452	12854	20	30847	35834	3982	16	3615	71942	-897102463
2	TRUE	TRUE	0	3	3323	Eemian TW2 mesocratic I	TRUE	81	0.04	0	0	306	39182	10421	0	8915	21037	73.08747483	50.1174628	0	49.8825372	13147	9	29975	36424	3985	3	3412	72155	349864945
3	TRUE	TRUE	0	3	3323	Eemian TW2 mesocratic I	TRUE	81	0.04	0	0	277	39017	10452	0	8895	21191	74.07408337	51.05716523	0	48.94283477	13160	48	30109	36238	4013	0	3510	72032	316384219
1	TRUE	TRUE	0	3	3323	Eemian TW2 mesocratic I	TRUE	81	0.04	0	0	284	39033	10408	0	9131	20983	74.12193467	52.38841034	0	47.61158966	12992	152	30137	36274	4016	2	3425	72112	1024429931
5	TRUE	TRUE	0	3	3323	Eemian TW2 mesocratic I	TRUE	81	0.04	0	0	193	37851	10335	0	9211	22158	71.95110928	48.00313234	0	51.99686766	13026	39	31392	35098	3870	0	3516	72169	195914086
2	TRUE	TRUE	0	3	3323	Eemian TW2 mesocratic I	TRUE	81	0.04	0	0	307	39162	10445	0	8907	21041	73.08934141	50.03915427	0	49.96084573	13145	8	29971	36431	3979	3	3412	72161	349864945
1	TRUE	TRUE	0	3	3323	Eemian TW2 mesocratic I	TRUE	81	0.04	0	0	285	39022	10416	0	9120	20997	74.08225563	52.15348473	0	47.84651527	12978	152	30140	36285	3970	1	3417	72167	1024429931
4	TRUE	TRUE	0	3	3323	Eemian TW2 mesocratic I	TRUE	81	0.04	0	0	239	38613	10138	0	9218	21586	74.57852406	50.66562255	0	49.33437745	12858	18	30827	35852	4007	16	3613	71919	-897102463
3	TRUE	TRUE	0	3	3323	Eemian TW2 mesocratic I	TRUE	81	0.04	0	0	278	38979	10491	0	8896	21189	74.06113028	50.90054816	0	49.09945184	13157	48	30108	36242	3971	0	3507	72077	316384219
5	TRUE	TRUE	0	3	3323	Eemian TW2 mesocratic I	TRUE	81	0.04	0	0	194	37913	10276	0	9206	22160	72.02687522	48.00313234	0	51.99686766	13012	39	31389	35115	3921	0	3519	72115	195914086
2	TRUE	TRUE	0	3	3323	Eemian TW2 mesocratic I	TRUE	81	0.04	0	0	308	39191	10442	0	8920	21002	73.14819846	49.80422866	0	50.19577134	13165	8	29945	36437	3971	3	3413	72168	349864945
1	TRUE	TRUE	0	3	3323	Eemian TW2 mesocratic I	TRUE	81	0.04	0	0	286	39012	10417	0	9121	21005	74.09175758	52.23179327	0	47.76820673	12968	152	30149	36286	3943	1	3416	72195	1024429931
4	TRUE	TRUE	0	3	3323	Eemian TW2 mesocratic I	TRUE	81	0.04	0	0	240	38723	10135	0	9185	21512	74.58071186	50.9788567	0	49.0211433	12878	93	30720	35864	3973	91	3537	71954	-897102463
2	TRUE	TRUE	0	3	3323	Eemian TW2 mesocratic I	TRUE	81	0.04	0	0	309	39230	10433	0	8900	20992	73.12333792	49.72592013	0	50.27407987	13193	8	29915	36439	3985	3	3410	72157	349864945
1	TRUE	TRUE	0	3	3323	Eemian TW2 mesocratic I	TRUE	81	0.04	0	0	287	39061	10399	0	9103	20992	74.10029519	52.07517619	0	47.92482381	12984	152	30118	36301	3959	1	3413	72182	1024429931
3	TRUE	TRUE	0	3	3323	Eemian TW2 mesocratic I	TRUE	81	0.04	0	0	279	38940	10492	0	8902	21221	74.02587147	50.82223962	0	49.17776038	13115	48	30146	36246	3935	0	3510	72110	316384219
5	TRUE	TRUE	0	3	3323	Eemian TW2 mesocratic I	TRUE	81	0.04	0	0	195	37937	10296	0	9189	22133	72.0021765	47.53328113	0	52.46671887	13038	39	31345	35133	3974	0	3520	72061	195914086
4	TRUE	TRUE	0	3	3323	Eemian TW2 mesocratic I	TRUE	81	0.04	0	0	241	38695	10156	0	9193	21511	74.48795663	50.90054816	0	49.09945184	12865	93	30727	35870	3946	89	3540	71980	-897102463
2	TRUE	TRUE	0	3	3323	Eemian TW2 mesocratic I	TRUE	81	0.04	0	0	310	39221	10454	0	8899	20981	73.24109338	49.80422866	0	50.19577134	13195	8	29903	36449	3930	3	3410	72212	349864945
1	TRUE	TRUE	0	3	3323	Eemian TW2 mesocratic I	TRUE	81	0.04	0	0	288	39036	10435	0	9097	20987	74.11869328	51.76194205	0	48.23805795	12983	152	30107	36313	3949	0	3410	72196	1024429931
2	TRUE	TRUE	0	3	3323	Eemian TW2 mesocratic I	TRUE	81	0.04	0	0	311	39234	10483	0	8875	20963	73.31473262	49.72592013	0	50.27407987	13231	8	29861	36455	3949	3	3408	72195	349864945
4	TRUE	TRUE	0	3	3323	Eemian TW2 mesocratic I	TRUE	81	0.04	0	0	242	38640	10158	0	9204	21553	74.4360957	50.9788567	0	49.0211433	12799	93	30780	35883	3874	88	3542	72051	-897102463
3	TRUE	TRUE	0	3	3323	Eemian TW2 mesocratic I	TRUE	81	0.04	0	0	280	38951	10476	0	8923	21205	74.00529652	50.74393109	0	49.25606891	13102	48	30151	36254	3939	0	3500	72116	316384219
1	TRUE	TRUE	0	3	3323	Eemian TW2 mesocratic I	TRUE	81	0.04	0	0	289	39066	10424	0	9100	20965	73.93940734	51.52701644	0	48.47298356	12996	152	30088	36319	3940	0	3412	72203	1024429931
5	TRUE	TRUE	0	3	3323	Eemian TW2 mesocratic I	TRUE	81	0.04	0	0	196	37969	10244	0	9179	22163	71.9714714	47.84651527	0	52.15348473	12996	39	31365	35155	3939	0	3520	72096	195914086
2	TRUE	TRUE	0	3	3323	Eemian TW2 mesocratic I	TRUE	81	0.04	0	0	312	39254	10489	0	8866	20946	73.34600887	49.64761159	0	50.35238841	13253	8	29835	36459	3966	0	3405	72184	349864945
1	TRUE	TRUE	0	3	3323	Eemian TW2 mesocratic I	TRUE	81	0.04	0	0	290	39072	10330	0	9089	21064	73.80279658	51.60532498	0	48.39467502	13022	28	30176	36329	3942	0	3413	72200	1024429931
4	TRUE	TRUE	0	3	3323	Eemian TW2 mesocratic I	TRUE	81	0.04	0	0	243	38652	10163	0	9223	21517	74.4561702	50.82223962	0	49.17776038	12810	93	30763	35889	3890	88	3542	72035	-897102463
3	TRUE	TRUE	0	3	3323	Eemian TW2 mesocratic I	TRUE	81	0.04	0	0	281	38963	10462	0	8931	21199	73.94780294	50.66562255	0	49.33437745	13089	44	30153	36269	3906	0	3501	72148	316384219
2	TRUE	TRUE	0	3	3323	Eemian TW2 mesocratic I	TRUE	81	0.04	0	0	313	39271	10488	0	8857	20939	73.44362931	49.8825372	0	50.1174628	13260	8	29819	36468	3980	0	3409	72166	349864945
5	TRUE	TRUE	0	3	3323	Eemian TW2 mesocratic I	TRUE	81	0.04	0	0	197	38036	10217	0	9171	22131	72.04691078	48.15974941	0	51.84025059	13001	37	31325	35192	3985	1	3519	72050	195914086
3	TRUE	TRUE	0	3	3323	Eemian TW2 mesocratic I	TRUE	81	0.04	0	0	282	38969	10438	0	8927	21221	74.02799001	51.05716523	0	48.94283477	13063	44	30171	36277	3867	0	3510	72178	316384219
4	TRUE	TRUE	0	3	3323	Eemian TW2 mesocratic I	TRUE	81	0.04	0	0	244	38592	10239	0	9221	21503	74.44991469	50.74393109	0	49.25606891	12825	93	30747	35890	3846	88	3545	72076	-897102463
2	TRUE	TRUE	0	3	3323	Eemian TW2 mesocratic I	TRUE	81	0.04	0	0	314	39276	10472	0	8882	20925	73.43668554	49.8825372	0	50.1174628	13248	8	29830	36469	3977	0	3411	72167	349864945
1	TRUE	TRUE	0	3	3323	Eemian TW2 mesocratic I	TRUE	81	0.04	0	0	291	39123	10323	0	9080	21029	73.87310991	51.44870791	0	48.55129209	13064	28	30132	36331	3931	0	3411	72213	1024429931
3	TRUE	TRUE	0	3	3323	Eemian TW2 mesocratic I	TRUE	81	0.04	0	0	283	39028	10425	0	8917	21185	74.10532159	51.37039937	0	48.62960063	13105	44	30125	36281	3876	0	3504	72175	316384219
2	TRUE	TRUE	0	3	3323	Eemian TW2 mesocratic I	TRUE	81	0.04	0	0	315	39247	10441	0	8896	20971	73.37550681	49.49099452	0	50.50900548	13187	8	29890	36470	3975	0	3412	72168	349864945
4	TRUE	TRUE	0	3	3323	Eemian TW2 mesocratic I	TRUE	81	0.04	0	0	245	38654	10235	0	9231	21435	74.47216679	50.74393109	0	49.25606891	12870	92	30689	35904	3840	79	3543	72093	-897102463
5	TRUE	TRUE	0	3	3323	Eemian TW2 mesocratic I	TRUE	81	0.04	0	0	198	37982	10237	0	9177	22159	71.98854647	47.92482381	0	52.07517619	12957	37	31359	35202	3951	1	3516	72087	195914086
1	TRUE	TRUE	0	3	3323	Eemian TW2 mesocratic I	TRUE	81	0.04	0	0	292	39137	10307	0	9088	21023	73.82942004	51.52701644	0	48.47298356	13061	28	30134	36332	3955	0	3410	72190	1024429931
2	TRUE	TRUE	0	3	3323	Eemian TW2 mesocratic I	TRUE	81	0.04	0	0	316	39193	10510	0	8899	20953	73.26300487	49.33437745	0	50.66562255	13199	8	29875	36473	3950	0	3424	72181	349864945
5	TRUE	TRUE	0	3	3323	Eemian TW2 mesocratic I	TRUE	81	0.04	0	0	199	37964	10247	0	9188	22156	71.99629436	47.84651527	0	52.15348473	12940	37	31367	35211	3969	1	3517	72068	195914086
3	TRUE	TRUE	0	3	3323	Eemian TW2 mesocratic I	TRUE	81	0.04	0	0	284	39011	10427	0	8932	21185	74.14918569	51.68363352	0	48.31636648	13099	29	30140	36287	3866	0	3501	72188	316384219
4	TRUE	TRUE	0	3	3323	Eemian TW2 mesocratic I	TRUE	81	0.04	0	0	246	38655	10245	0	9215	21440	74.5250048	50.9788567	0	49.0211433	12868	100	30678	35909	3835	88	3536	72096	-897102463
2	TRUE	TRUE	0	3	3323	Eemian TW2 mesocratic I	TRUE	81	0.04	0	0	317	39231	10481	0	8895	20948	73.36487985	49.72592013	0	50.27407987	13202	8	29866	36479	3954	0	3429	72172	349864945
1	TRUE	TRUE	0	3	3323	Eemian TW2 mesocratic I	TRUE	81	0.04	0	0	293	39136	10296	0	9083	21040	73.85710574	51.84025059	0	48.15974941	13044	27	30146	36338	3934	0	3405	72216	1024429931
5	TRUE	TRUE	0	3	3323	Eemian TW2 mesocratic I	TRUE	81	0.04	0	0	200	37951	10249	0	9200	22155	71.96641828	47.6898982	0	52.3101018	12914	36	31378	35227	3962	1	3520	72072	195914086
3	TRUE	TRUE	0	3	3323	Eemian TW2 mesocratic I	TRUE	81	0.04	0	0	285	39028	10408	0	8921	21198	74.006884	51.60532498	0	48.39467502	13086	29	30142	36298	3889	0	3501	72165	316384219
4	TRUE	TRUE	0	3	3323	Eemian TW2 mesocratic I	TRUE	81	0.04	0	0	247	38598	10327	0	9206	21424	74.45377083	51.13547377	0	48.86452623	12881	100	30653	35921	3809	85	3525	72136	-897102463
2	TRUE	TRUE	0	3	3323	Eemian TW2 mesocratic I	TRUE	81	0.04	0	0	318	39225	10512	0	8871	20947	73.44007609	50.35238841	0	49.64761159	13219	8	29841	36487	3937	0	3435	72183	349864945
5	TRUE	TRUE	0	3	3323	Eemian TW2 mesocratic I	TRUE	81	0.04	0	0	201	37935	10254	0	9213	22153	71.9191365	47.61158966	0	52.38841034	12896	36	31389	35234	3919	1	3507	72128	195914086
3	TRUE	TRUE	0	3	3323	Eemian TW2 mesocratic I	TRUE	81	0.04	0	0	286	39060	10370	0	8926	21199	73.87007464	51.2137823	0	48.7862177	13080	29	30148	36298	3918	2	3515	72120	316384219
1	TRUE	TRUE	0	3	3323	Eemian TW2 mesocratic I	TRUE	81	0.04	0	0	294	39077	10343	0	9093	21042	73.87294484	51.99686766	0	48.00313234	13031	18	30158	36348	3930	0	3407	72218	1024429931
4	TRUE	TRUE	0	3	3323	Eemian TW2 mesocratic I	TRUE	81	0.04	0	0	248	38621	10330	0	9194	21410	74.50783521	51.44870791	0	48.55129209	12902	100	30627	35926	3854	85	3525	72091	-897102463
2	TRUE	TRUE	0	3	3323	Eemian TW2 mesocratic I	TRUE	81	0.04	0	0	319	39268	10533	0	8850	20904	73.42394288	50.27407987	0	49.72592013	13277	7	29777	36494	3950	0	3442	72163	349864945
3	TRUE	TRUE	0	3	3323	Eemian TW2 mesocratic I	TRUE	81	0.04	0	0	287	39049	10395	0	8928	21183	73.73242583	50.9788567	0	49.0211433	13093	24	30134	36304	3903	2	3534	72116	316384219
5	TRUE	TRUE	0	3	3323	Eemian TW2 mesocratic I	TRUE	81	0.04	0	0	202	37943	10246	0	9215	22151	71.85121446	47.29835552	0	52.70164448	12879	40	31389	35247	3917	10	3498	72130	195914086
1	TRUE	TRUE	0	3	3323	Eemian TW2 mesocratic I	TRUE	81	0.04	0	0	295	39093	10354	0	9079	21029	73.90598426	52.15348473	0	47.84651527	13050	18	30131	36356	3949	0	3408	72198	1024429931
4	TRUE	TRUE	0	3	3323	Eemian TW2 mesocratic I	TRUE	81	0.04	0	0	249	38674	10261	0	9215	21405	74.66147474	51.52701644	0	48.47298356	12872	100	30643	35940	3850	85	3525	72095	-897102463
2	TRUE	TRUE	0	3	3323	Eemian TW2 mesocratic I	TRUE	81	0.04	0	0	320	39276	10506	0	8870	20903	73.41227055	50.19577134	0	49.80422866	13248	16	29796	36495	3981	9	3434	72131	349864945
3	TRUE	TRUE	0	3	3323	Eemian TW2 mesocratic I	TRUE	81	0.04	0	0	288	39075	10406	0	8912	21162	73.65928212	50.82223962	0	49.17776038	13106	32	30097	36320	3914	10	3532	72099	316384219
2	TRUE	TRUE	0	3	3323	Eemian TW2 mesocratic I	TRUE	81	0.04	0	0	321	39300	10497	0	8858	20900	73.39649377	50.35238841	0	49.64761159	13258	16	29781	36500	3989	9	3426	72131	349864945
4	TRUE	TRUE	0	3	3323	Eemian TW2 mesocratic I	TRUE	81	0.04	0	0	250	38668	10297	0	9195	21395	74.6395256	51.29209084	0	48.70790916	12893	100	30613	35949	3828	10	3523	72194	-897102463
3	TRUE	TRUE	0	3	3323	Eemian TW2 mesocratic I	TRUE	81	0.04	0	0	289	39124	10364	0	8892	21175	73.59864433	50.74393109	0	49.25606891	13123	12	30090	36330	3957	10	3535	72053	316384219
1	TRUE	TRUE	0	3	3323	Eemian TW2 mesocratic I	TRUE	81	0.04	0	0	296	39087	10375	0	9071	21022	73.87002179	51.99686766	0	48.00313234	13062	18	30116	36359	3942	0	3404	72209	1024429931
5	TRUE	TRUE	0	3	3323	Eemian TW2 mesocratic I	TRUE	81	0.04	0	0	203	38003	10196	0	9221	22135	71.922642	47.22004699	0	52.77995301	12868	40	31379	35268	3910	10	3484	72151	195914086
2	TRUE	TRUE	0	3	3323	Eemian TW2 mesocratic I	TRUE	81	0.04	0	0	322	39331	10491	0	8854	20879	73.50540525	50.50900548	0	49.49099452	13279	16	29756	36504	3998	9	3424	72124	349864945
3	TRUE	TRUE	0	3	3323	Eemian TW2 mesocratic I	TRUE	81	0.04	0	0	290	39135	10352	0	8878	21190	73.56034896	50.58731402	0	49.41268598	13114	12	30091	36338	3966	10	3535	72044	316384219
4	TRUE	TRUE	0	3	3323	Eemian TW2 mesocratic I	TRUE	81	0.04	0	0	251	38684	10284	0	9182	21405	74.76580338	51.60532498	0	48.39467502	12891	100	30610	35954	3829	10	3523	72193	-897102463
1	TRUE	TRUE	0	3	3323	Eemian TW2 mesocratic I	TRUE	81	0.04	0	0	297	39063	10376	0	9074	21042	73.8687269	52.07517619	0	47.92482381	13027	18	30139	36371	3874	0	3402	72279	1024429931
2	TRUE	TRUE	0	3	3323	Eemian TW2 mesocratic I	TRUE	81	0.04	0	0	323	39380	10436	0	8875	20864	73.58742694	50.82223962	0	49.17776038	13266	16	29762	36511	4007	9	3424	72115	349864945
5	TRUE	TRUE	0	3	3323	Eemian TW2 mesocratic I	TRUE	81	0.04	0	0	204	38008	10173	0	9252	22122	71.97049508	47.29835552	0	52.70164448	12842	40	31397	35276	3910	10	3488	72147	195914086
4	TRUE	TRUE	0	3	3323	Eemian TW2 mesocratic I	TRUE	81	0.04	0	0	252	38657	10277	0	9193	21428	74.78300489	51.44870791	0	48.55129209	12852	99	30644	35960	3849	10	3521	72175	-897102463
3	TRUE	TRUE	0	3	3323	Eemian TW2 mesocratic I	TRUE	81	0.04	0	0	291	39139	10339	0	8887	21190	73.57720069	50.58731402	0	49.41268598	13099	12	30100	36344	3957	10	3536	72052	316384219
1	TRUE	TRUE	0	3	3323	Eemian TW2 mesocratic I	TRUE	81	0.04	0	0	298	39053	10417	0	9062	21023	73.91267374	52.23179327	0	47.76820673	13052	18	30108	36377	3884	0	3400	72271	1024429931
2	TRUE	TRUE	0	3	3323	Eemian TW2 mesocratic I	TRUE	81	0.04	0	0	324	39363	10419	0	8878	20895	73.59375275	50.58731402	0	49.41268598	13219	16	29796	36524	3977	9	3426	72143	349864945
5	TRUE	TRUE	0	3	3323	Eemian TW2 mesocratic I	TRUE	81	0.04	0	0	205	38066	10158	0	9253	22078	72.01762257	47.61158966	0	52.38841034	12865	40	31354	35296	3910	10	3480	72155	195914086
1	TRUE	TRUE	0	3	3323	Eemian TW2 mesocratic I	TRUE	81	0.04	0	0	299	39052	10444	0	9055	21004	73.93850848	52.62333594	0	47.37666406	13070	18	30082	36385	3875	0	3404	72276	1024429931
4	TRUE	TRUE	0	3	3323	Eemian TW2 mesocratic I	TRUE	81	0.04	0	0	253	38696	10269	0	9192	21398	74.84315589	51.68363352	0	48.31636648	12876	99	30613	35967	3879	10	3520	72146	-897102463
2	TRUE	TRUE	0	3	3323	Eemian TW2 mesocratic I	TRUE	81	0.04	0	0	325	39414	10404	0	8887	20850	73.58680528	50.74393109	0	49.25606891	13253	12	29760	36530	4035	9	3429	72082	349864945
3	TRUE	TRUE	0	3	3323	Eemian TW2 mesocratic I	TRUE	81	0.04	0	0	292	39169	10335	0	8908	21143	73.67215126	50.82223962	0	49.17776038	13121	12	30074	36348	4008	10	3534	72003	316384219
5	TRUE	TRUE	0	3	3323	Eemian TW2 mesocratic I	TRUE	81	0.04	0	0	206	38123	10151	0	9218	22063	71.96189467	47.53328113	0	52.46671887	12895	40	31304	35316	3955	10	3477	72113	195914086
1	TRUE	TRUE	0	3	3323	Eemian TW2 mesocratic I	TRUE	81	0.04	0	0	300	39085	10437	0	9051	20982	73.92456059	52.46671887	0	47.53328113	13088	19	30056	36392	3883	1	3405	72266	1024429931
4	TRUE	TRUE	0	3	3323	Eemian TW2 mesocratic I	TRUE	81	0.04	0	0	254	38684	10270	0	9176	21425	74.76773614	51.44870791	0	48.55129209	12846	107	30624	35978	3880	18	3525	72132	-897102463
2	TRUE	TRUE	0	3	3323	Eemian TW2 mesocratic I	TRUE	81	0.04	0	0	326	39391	10470	0	8875	20819	73.55143071	50.90054816	0	49.09945184	13293	12	29717	36533	4079	9	3426	72041	349864945
3	TRUE	TRUE	0	3	3323	Eemian TW2 mesocratic I	TRUE	81	0.04	0	0	293	39177	10364	0	8885	21129	73.83421188	51.37039937	0	48.62960063	13146	15	30037	36357	3980	13	3542	72020	316384219
5	TRUE	TRUE	0	3	3323	Eemian TW2 mesocratic I	TRUE	81	0.04	0	0	207	38181	10129	0	9203	22042	71.89506305	47.37666406	0	52.62333594	12934	16	31268	35337	3955	9	3479	72112	195914086
1	TRUE	TRUE	0	3	3323	Eemian TW2 mesocratic I	TRUE	81	0.04	0	0	301	39109	10376	0	9071	20999	73.93202401	52.62333594	0	47.37666406	13046	19	30093	36397	3849	1	3406	72299	1024429931
2	TRUE	TRUE	0	3	3323	Eemian TW2 mesocratic I	TRUE	81	0.04	0	0	327	39370	10486	0	8861	20838	73.52084268	50.58731402	0	49.41268598	13286	12	29722	36535	4064	9	3423	72059	349864945
4	TRUE	TRUE	0	3	3323	Eemian TW2 mesocratic I	TRUE	81	0.04	0	0	255	38651	10286	0	9176	21442	74.69594871	51.52701644	0	48.47298356	12820	107	30641	35987	3835	18	3528	72174	-897102463
3	TRUE	TRUE	0	3	3323	Eemian TW2 mesocratic I	TRUE	81	0.04	0	0	294	39176	10383	0	8876	21120	73.92157221	51.44870791	0	48.55129209	13149	21	30019	36366	3972	19	3541	72023	316384219
2	TRUE	TRUE	0	3	3323	Eemian TW2 mesocratic I	TRUE	81	0.04	0	0	328	39387	10493	0	8855	20820	73.58255379	50.82223962	0	49.17776038	13308	12	29698	36537	4101	9	3413	72032	349864945
4	TRUE	TRUE	0	3	3323	Eemian TW2 mesocratic I	TRUE	81	0.04	0	0	256	38666	10292	0	9183	21414	74.72179041	51.76194205	0	48.23805795	12826	107	30620	36002	3844	9	3531	72171	-897102463
3	TRUE	TRUE	0	3	3323	Eemian TW2 mesocratic I	TRUE	81	0.04	0	0	295	39150	10409	0	8875	21121	74.00026197	51.29209084	0	48.70790916	13151	19	30019	36366	3959	19	3544	72033	316384219
1	TRUE	TRUE	0	3	3323	Eemian TW2 mesocratic I	TRUE	81	0.04	0	0	302	39141	10361	0	9059	20994	73.88592887	52.46671887	0	47.53328113	13052	19	30076	36408	3876	1	3401	72277	1024429931
5	TRUE	TRUE	0	3	3323	Eemian TW2 mesocratic I	TRUE	81	0.04	0	0	208	38212	10127	0	9192	22024	71.78692437	47.53328113	0	52.46671887	12947	16	31239	35353	3990	9	3475	72081	195914086
2	TRUE	TRUE	0	3	3323	Eemian TW2 mesocratic I	TRUE	81	0.04	0	0	329	39414	10482	0	8841	20818	73.62464762	51.29209084	0	48.70790916	13317	18	29682	36538	4094	15	3411	72035	349864945
3	TRUE	TRUE	0	3	3323	Eemian TW2 mesocratic I	TRUE	81	0.04	0	0	296	39160	10400	0	8881	21114	73.92440193	50.90054816	0	49.09945184	13144	19	30018	36374	3973	17	3549	72016	316384219
4	TRUE	TRUE	0	3	3323	Eemian TW2 mesocratic I	TRUE	81	0.04	0	0	257	38692	10249	0	9194	21420	74.59383039	51.29209084	0	48.70790916	12798	107	30637	36013	3831	9	3529	72186	-897102463
2	TRUE	TRUE	0	3	3323	Eemian TW2 mesocratic I	TRUE	81	0.04	0	0	330	39405	10461	0	8834	20855	73.57754605	51.05716523	0	48.94283477	13281	18	29712	36544	4090	6	3413	72046	349864945
1	TRUE	TRUE	0	3	3323	Eemian TW2 mesocratic I	TRUE	81	0.04	0	0	303	39126	10335	0	9074	21020	74.01813419	52.85826155	0	47.14173845	13022	6	30117	36410	3859	1	3399	72296	1024429931
5	TRUE	TRUE	0	3	3323	Eemian TW2 mesocratic I	TRUE	81	0.04	0	0	209	38241	10137	0	9218	21959	71.75725124	47.53328113	0	52.46671887	12952	16	31200	35387	4019	9	3471	72056	195914086
3	TRUE	TRUE	0	3	3323	Eemian TW2 mesocratic I	TRUE	81	0.04	0	0	297	39135	10425	0	8866	21129	73.96699372	50.9788567	0	49.0211433	13135	19	30018	36383	3965	17	3552	72021	316384219
4	TRUE	TRUE	0	3	3323	Eemian TW2 mesocratic I	TRUE	81	0.04	0	0	258	38717	10230	0	9195	21413	74.60129648	51.05716523	0	48.94283477	12795	107	30631	36022	3830	9	3533	72183	-897102463
2	TRUE	TRUE	0	3	3323	Eemian TW2 mesocratic I	TRUE	81	0.04	0	0	331	39444	10439	0	8824	20848	73.60697301	51.05716523	0	48.94283477	13296	20	29695	36544	4078	8	3414	72055	349864945
3	TRUE	TRUE	0	3	3323	Eemian TW2 mesocratic I	TRUE	81	0.04	0	0	298	39186	10371	0	8865	21133	73.9802491	50.74393109	0	49.25606891	13101	40	30021	36393	3974	30	3539	72012	316384219
1	TRUE	TRUE	0	3	3323	Eemian TW2 mesocratic I	TRUE	81	0.04	0	0	304	39156	10297	0	9070	21032	73.92382951	52.77995301	0	47.22004699	13008	6	30125	36416	3884	1	3399	72271	1024429931
2	TRUE	TRUE	0	3	3323	Eemian TW2 mesocratic I	TRUE	81	0.04	0	0	332	39417	10477	0	8824	20837	73.54593573	50.66562255	0	49.33437745	13310	17	29684	36544	4082	8	3413	72052	349864945
5	TRUE	TRUE	0	3	3323	Eemian TW2 mesocratic I	TRUE	81	0.04	0	0	210	38247	10124	0	9222	21962	71.75845787	47.37666406	0	52.62333594	12928	17	31207	35403	4025	16	3460	72054	195914086
4	TRUE	TRUE	0	3	3323	Eemian TW2 mesocratic I	TRUE	81	0.04	0	0	259	38728	10250	0	9188	21389	74.70828643	51.05716523	0	48.94283477	12816	107	30600	36032	3812	9	3534	72200	-897102463
3	TRUE	TRUE	0	3	3323	Eemian TW2 mesocratic I	TRUE	81	0.04	0	0	299	39205	10403	0	8833	21114	73.96823329	51.13547377	0	48.86452623	13130	40	29970	36415	3983	30	3543	71999	316384219
2	TRUE	TRUE	0	3	3323	Eemian TW2 mesocratic I	TRUE	81	0.04	0	0	333	39418	10480	0	8833	20824	73.57291643	50.50900548	0	49.49099452	13307	17	29680	36551	4078	8	3422	72047	349864945
1	TRUE	TRUE	0	3	3323	Eemian TW2 mesocratic I	TRUE	81	0.04	0	0	305	39161	10281	0	9063	21050	73.83983278	52.70164448	0	47.29835552	12992	7	30136	36420	3886	2	3399	72268	1024429931
4	TRUE	TRUE	0	3	3323	Eemian TW2 mesocratic I	TRUE	81	0.04	0	0	260	38720	10264	0	9175	21396	74.57170022	50.50900548	0	49.49099452	12809	107	30594	36045	3836	9	3538	72172	-897102463
3	TRUE	TRUE	0	3	3323	Eemian TW2 mesocratic I	TRUE	81	0.04	0	0	300	39220	10396	0	8836	21103	73.94320138	50.9788567	0	49.0211433	13135	40	29962	36418	3967	30	3542	72016	316384219
5	TRUE	TRUE	0	3	3323	Eemian TW2 mesocratic I	TRUE	81	0.04	0	0	211	38215	10171	0	9229	21940	71.76258105	47.14173845	0	52.85826155	12929	17	31192	35417	4002	16	3465	72072	195914086
2	TRUE	TRUE	0	3	3323	Eemian TW2 mesocratic I	TRUE	81	0.04	0	0	334	39466	10439	0	8846	20804	73.63919027	50.58731402	0	49.41268598	13305	20	29673	36557	4132	11	3417	71995	349864945
3	TRUE	TRUE	0	3	3323	Eemian TW2 mesocratic I	TRUE	81	0.04	0	0	301	39251	10347	0	8840	21117	73.99546467	50.82223962	0	49.17776038	13106	40	29980	36429	3988	30	3541	71996	316384219
4	TRUE	TRUE	0	3	3323	Eemian TW2 mesocratic I	TRUE	81	0.04	0	0	261	38795	10244	0	9153	21363	74.77321765	51.37039937	0	48.62960063	12859	106	30539	36051	3902	10	3538	72105	-897102463
1	TRUE	TRUE	0	3	3323	Eemian TW2 mesocratic I	TRUE	81	0.04	0	0	306	39173	10282	0	9070	21030	73.88135295	52.46671887	0	47.53328113	12997	8	30123	36427	3890	3	3398	72264	1024429931
2	TRUE	TRUE	0	3	3323	Eemian TW2 mesocratic I	TRUE	81	0.04	0	0	335	39407	10487	0	8847	20814	73.65557466	50.74393109	0	49.25606891	13290	21	29684	36560	4061	12	3425	72057	349864945
5	TRUE	TRUE	0	3	3323	Eemian TW2 mesocratic I	TRUE	81	0.04	0	0	212	38210	10197	0	9224	21924	71.74545037	47.37666406	0	52.62333594	12942	17	31171	35425	4003	7	3465	72080	195914086
3	TRUE	TRUE	0	3	3323	Eemian TW2 mesocratic I	TRUE	81	0.04	0	0	302	39289	10308	0	8839	21119	73.88249857	50.74393109	0	49.25606891	13096	40	29981	36438	3978	30	3547	72000	316384219
2	TRUE	TRUE	0	3	3323	Eemian TW2 mesocratic I	TRUE	81	0.04	0	0	336	39338	10520	0	8842	20855	73.65048388	50.90054816	0	49.09945184	13247	21	29720	36567	4010	12	3429	72104	349864945
4	TRUE	TRUE	0	3	3323	Eemian TW2 mesocratic I	TRUE	81	0.04	0	0	262	38847	10197	0	9142	21369	74.61254888	50.90054816	0	49.09945184	12851	105	30534	36065	3928	10	3540	72077	-897102463
1	TRUE	TRUE	0	3	3323	Eemian TW2 mesocratic I	TRUE	81	0.04	0	0	307	39163	10291	0	9057	21044	73.91924916	52.23179327	0	47.76820673	12984	8	30124	36439	3913	3	3402	72237	1024429931
3	TRUE	TRUE	0	3	3323	Eemian TW2 mesocratic I	TRUE	81	0.04	0	0	303	39299	10322	0	8840	21094	73.92658441	51.05716523	0	48.94283477	13120	40	29957	36438	4005	27	3564	71959	316384219
2	TRUE	TRUE	0	3	3323	Eemian TW2 mesocratic I	TRUE	81	0.04	0	0	337	39354	10529	0	8844	20828	73.67251886	50.90054816	0	49.09945184	13264	21	29695	36575	4028	12	3432	72083	349864945
4	TRUE	TRUE	0	3	3323	Eemian TW2 mesocratic I	TRUE	81	0.04	0	0	263	38873	10222	0	9120	21340	74.57149144	50.66562255	0	49.33437745	12892	105	30483	36075	3912	10	3543	72090	-897102463
5	TRUE	TRUE	0	3	3323	Eemian TW2 mesocratic I	TRUE	81	0.04	0	0	213	38234	10213	0	9218	21890	71.82063218	47.53328113	0	52.46671887	12968	17	31131	35439	4018	7	3465	72065	195914086
3	TRUE	TRUE	0	3	3323	Eemian TW2 mesocratic I	TRUE	81	0.04	0	0	304	39313	10293	0	8849	21100	73.9539942	51.37039937	0	48.62960063	13095	40	29972	36448	4017	21	3567	71950	316384219
2	TRUE	TRUE	0	3	3323	Eemian TW2 mesocratic I	TRUE	81	0.04	0	0	338	39352	10511	0	8856	20836	73.57640501	50.74393109	0	49.25606891	13236	21	29715	36583	3993	12	3435	72115	349864945
1	TRUE	TRUE	0	3	3323	Eemian TW2 mesocratic I	TRUE	81	0.04	0	0	308	39188	10253	0	9063	21051	73.98665837	52.3101018	0	47.6898982	12964	8	30137	36446	3913	3	3401	72238	1024429931
4	TRUE	TRUE	0	3	3323	Eemian TW2 mesocratic I	TRUE	81	0.04	0	0	264	38885	10213	0	9121	21336	74.51410815	50.50900548	0	49.49099452	12890	105	30480	36080	3937	2	3542	72074	-897102463
2	TRUE	TRUE	0	3	3323	Eemian TW2 mesocratic I	TRUE	81	0.04	0	0	339	39378	10509	0	8851	20817	73.60643006	50.82223962	0	49.17776038	13254	21	29691	36589	3997	6	3427	72125	349864945
3	TRUE	TRUE	0	3	3323	Eemian TW2 mesocratic I	TRUE	81	0.04	0	0	305	39285	10346	0	8848	21076	73.87174152	51.2137823	0	48.7862177	13112	40	29947	36456	4028	21	3567	71939	316384219
5	TRUE	TRUE	0	3	3323	Eemian TW2 mesocratic I	TRUE	81	0.04	0	0	214	38234	10275	0	9201	21845	71.78281893	47.29835552	0	52.70164448	13013	17	31069	35456	4002	7	3453	72093	195914086
1	TRUE	TRUE	0	3	3323	Eemian TW2 mesocratic I	TRUE	81	0.04	0	0	309	39165	10265	0	9064	21061	74.01808921	52.23179327	0	47.76820673	12951	8	30148	36448	3924	3	3408	72220	1024429931
2	TRUE	TRUE	0	3	3323	Eemian TW2 mesocratic I	TRUE	81	0.04	0	0	340	39389	10548	0	8854	20764	73.58719412	50.35238841	0	49.64761159	13304	21	29641	36589	4019	6	3426	72104	349864945
3	TRUE	TRUE	0	3	3323	Eemian TW2 mesocratic I	TRUE	81	0.04	0	0	306	39257	10397	0	8853	21048	73.79473497	50.90054816	0	49.09945184	13123	42	29924	36466	3995	23	3566	71971	316384219
4	TRUE	TRUE	0	3	3323	Eemian TW2 mesocratic I	TRUE	81	0.04	0	0	265	38892	10220	0	9103	21340	74.50156276	50.50900548	0	49.49099452	12897	105	30466	36087	3978	2	3545	72030	-897102463
2	TRUE	TRUE	0	3	3323	Eemian TW2 mesocratic I	TRUE	81	0.04	0	0	341	39375	10550	0	8857	20773	73.46052406	49.64761159	0	50.35238841	13277	28	29653	36597	4010	11	3417	72117	349864945
1	TRUE	TRUE	0	3	3323	Eemian TW2 mesocratic I	TRUE	81	0.04	0	0	310	39209	10238	0	9047	21061	74.01681377	52.54502741	0	47.45497259	12963	7	30131	36454	3920	2	3408	72225	1024429931
5	TRUE	TRUE	0	3	3323	Eemian TW2 mesocratic I	TRUE	81	0.04	0	0	215	38266	10329	0	9186	21774	71.76756465	47.45497259	0	52.54502741	13076	17	30983	35479	4007	7	3445	72096	195914086
4	TRUE	TRUE	0	3	3323	Eemian TW2 mesocratic I	TRUE	81	0.04	0	0	266	38899	10213	0	9103	21340	74.55353896	50.58731402	0	49.41268598	12886	105	30466	36098	3956	2	3546	72051	-897102463
3	TRUE	TRUE	0	3	3323	Eemian TW2 mesocratic I	TRUE	81	0.04	0	0	307	39240	10389	0	8850	21076	73.67535921	50.35238841	0	49.64761159	13097	42	29949	36467	3995	23	3573	71964	316384219
2	TRUE	TRUE	0	3	3323	Eemian TW2 mesocratic I	TRUE	81	0.04	0	0	342	39402	10522	0	8853	20778	73.43303111	49.72592013	0	50.27407987	13274	28	29654	36599	3992	11	3420	72132	349864945
1	TRUE	TRUE	0	3	3323	Eemian TW2 mesocratic I	TRUE	81	0.04	0	0	311	39224	10198	0	9061	21072	73.98970997	52.23179327	0	47.76820673	12925	7	30156	36467	3928	2	3408	72217	1024429931
4	TRUE	TRUE	0	3	3323	Eemian TW2 mesocratic I	TRUE	81	0.04	0	0	267	38916	10208	0	9090	21341	74.59936828	50.43069695	0	49.56930305	12878	109	30454	36114	3962	6	3538	72049	-897102463
5	TRUE	TRUE	0	3	3323	Eemian TW2 mesocratic I	TRUE	81	0.04	0	0	216	38278	10355	0	9161	21761	71.7783807	47.45497259	0	52.54502741	13104	17	30945	35489	4001	7	3451	72096	195914086
3	TRUE	TRUE	0	3	3323	Eemian TW2 mesocratic I	TRUE	81	0.04	0	0	308	39234	10425	0	8830	21066	73.58593191	50.19577134	0	49.80422866	13121	42	29919	36473	3985	2	3575	71993	316384219
1	TRUE	TRUE	0	3	3323	Eemian TW2 mesocratic I	TRUE	81	0.04	0	0	312	39260	10239	0	9043	21013	74.03502831	52.46671887	0	47.53328113	12994	7	30079	36475	3938	2	3409	72206	1024429931
2	TRUE	TRUE	0	3	3323	Eemian TW2 mesocratic I	TRUE	81	0.04	0	0	343	39453	10489	0	8847	20766	73.40677147	49.17776038	0	50.82223962	13291	28	29636	36600	3997	11	3423	72124	349864945
3	TRUE	TRUE	0	3	3323	Eemian TW2 mesocratic I	TRUE	81	0.04	0	0	309	39212	10479	0	8821	21043	73.47482227	50.1174628	0	49.8825372	13148	43	29887	36477	3951	3	3575	72026	316384219
4	TRUE	TRUE	0	3	3323	Eemian TW2 mesocratic I	TRUE	81	0.04	0	0	268	38862	10296	0	9085	21312	74.59077065	50.90054816	0	49.09945184	12906	109	30420	36120	3953	6	3538	72058	-897102463
1	TRUE	TRUE	0	3	3323	Eemian TW2 mesocratic I	TRUE	81	0.04	0	0	313	39266	10217	0	9058	21014	74.08181349	52.46671887	0	47.53328113	12971	7	30095	36482	3959	2	3414	72180	1024429931
5	TRUE	TRUE	0	3	3323	Eemian TW2 mesocratic I	TRUE	81	0.04	0	0	217	38279	10391	0	9154	21731	71.90321161	47.76820673	0	52.23179327	13122	17	30908	35508	3959	7	3453	72136	195914086
2	TRUE	TRUE	0	3	3323	Eemian TW2 mesocratic I	TRUE	81	0.04	0	0	344	39451	10486	0	8857	20761	73.54357806	49.33437745	0	50.66562255	13275	28	29641	36611	3963	8	3429	72155	349864945
3	TRUE	TRUE	0	3	3323	Eemian TW2 mesocratic I	TRUE	81	0.04	0	0	310	39169	10477	0	8833	21076	73.42528898	50.1174628	0	49.8825372	13094	43	29932	36486	3911	3	3577	72064	316384219
1	TRUE	TRUE	0	3	3323	Eemian TW2 mesocratic I	TRUE	81	0.04	0	0	314	39243	10234	0	9059	21019	74.05174649	52.54502741	0	47.45497259	12963	7	30101	36484	3933	2	3415	72205	1024429931
4	TRUE	TRUE	0	3	3323	Eemian TW2 mesocratic I	TRUE	81	0.04	0	0	269	38866	10318	0	9082	21289	74.73121236	50.9788567	0	49.0211433	12924	109	30394	36128	3974	6	3543	72032	-897102463
3	TRUE	TRUE	0	3	3323	Eemian TW2 mesocratic I	TRUE	81	0.04	0	0	311	39181	10469	0	8834	21071	73.38603346	49.80422866	0	50.19577134	13089	46	29928	36492	3899	6	3573	72077	316384219
1	TRUE	TRUE	0	3	3323	Eemian TW2 mesocratic I	TRUE	81	0.04	0	0	315	39251	10259	0	9069	20976	74.12020259	52.70164448	0	47.29835552	12996	5	30068	36486	3939	1	3421	72194	1024429931
2	TRUE	TRUE	0	3	3323	Eemian TW2 mesocratic I	TRUE	81	0.04	0	0	345	39480	10505	0	8834	20736	73.56666448	49.64761159	0	50.35238841	13313	28	29593	36621	4010	7	3440	72098	349864945
5	TRUE	TRUE	0	3	3323	Eemian TW2 mesocratic I	TRUE	81	0.04	0	0	218	38327	10365	0	9144	21719	72.10960084	48.00313234	0	51.99686766	13130	17	30886	35522	3956	7	3452	72140	195914086
4	TRUE	TRUE	0	3	3323	Eemian TW2 mesocratic I	TRUE	81	0.04	0	0	270	38869	10279	0	9069	21338	74.86183354	51.13547377	0	48.86452623	12937	49	30430	36139	3971	6	3546	72032	-897102463
3	TRUE	TRUE	0	3	3323	Eemian TW2 mesocratic I	TRUE	81	0.04	0	0	312	39181	10490	0	8838	21046	73.36665297	49.72592013	0	50.27407987	13107	46	29907	36495	3878	6	3570	72101	316384219
1	TRUE	TRUE	0	3	3323	Eemian TW2 mesocratic I	TRUE	81	0.04	0	0	316	39237	10250	0	9092	20976	74.10304534	52.70164448	0	47.29835552	12973	5	30091	36486	3932	0	3434	72189	1024429931
2	TRUE	TRUE	0	3	3323	Eemian TW2 mesocratic I	TRUE	81	0.04	0	0	346	39478	10566	0	8801	20710	73.55040351	50.43069695	0	49.56930305	13360	28	29534	36633	4070	7	3438	72040	349864945
4	TRUE	TRUE	0	3	3323	Eemian TW2 mesocratic I	TRUE	81	0.04	0	0	271	38881	10283	0	9082	21309	75.03618727	51.76194205	0	48.23805795	12942	49	30414	36150	3921	5	3548	72081	-897102463
3	TRUE	TRUE	0	3	3323	Eemian TW2 mesocratic I	TRUE	81	0.04	0	0	313	39191	10451	0	8828	21085	73.34744881	49.72592013	0	50.27407987	13072	46	29936	36501	3841	6	3566	72142	316384219
1	TRUE	TRUE	0	3	3323	Eemian TW2 mesocratic I	TRUE	81	0.04	0	0	317	39244	10244	0	9086	20981	74.00247725	52.54502741	0	47.45497259	12968	6	30090	36491	3950	1	3434	72170	1024429931
5	TRUE	TRUE	0	3	3323	Eemian TW2 mesocratic I	TRUE	81	0.04	0	0	219	38321	10413	0	9137	21684	72.04329404	48.08144088	0	51.91855912	13162	17	30844	35532	3936	7	3455	72157	195914086
3	TRUE	TRUE	0	3	3323	Eemian TW2 mesocratic I	TRUE	81	0.04	0	0	314	39207	10459	0	8813	21076	73.3807462	49.56930305	0	50.43069695	13089	46	29912	36508	3846	6	3572	72131	316384219
1	TRUE	TRUE	0	3	3323	Eemian TW2 mesocratic I	TRUE	81	0.04	0	0	318	39277	10232	0	9090	20956	73.98698941	52.54502741	0	47.45497259	12990	5	30069	36491	3973	1	3435	72146	1024429931
4	TRUE	TRUE	0	3	3323	Eemian TW2 mesocratic I	TRUE	81	0.04	0	0	272	38884	10321	0	9084	21266	74.99914879	51.84025059	0	48.15974941	12980	49	30373	36153	3924	5	3548	72078	-897102463
2	TRUE	TRUE	0	3	3323	Eemian TW2 mesocratic I	TRUE	81	0.04	0	0	347	39479	10603	0	8783	20690	73.63914104	50.35238841	0	49.64761159	13388	28	29496	36643	4075	7	3437	72036	349864945
5	TRUE	TRUE	0	3	3323	Eemian TW2 mesocratic I	TRUE	81	0.04	0	0	220	38307	10451	0	9118	21679	72.08737398	48.31636648	0	51.68363352	13173	17	30820	35545	3942	0	3452	72161	195914086
1	TRUE	TRUE	0	3	3323	Eemian TW2 mesocratic I	TRUE	81	0.04	0	0	319	39239	10250	0	9099	20967	74.02472075	52.70164448	0	47.29835552	12963	5	30089	36498	3963	1	3442	72149	1024429931
3	TRUE	TRUE	0	3	3323	Eemian TW2 mesocratic I	TRUE	81	0.04	0	0	315	39210	10468	0	8810	21067	73.39653586	50.03915427	0	49.96084573	13098	46	29900	36511	3851	6	3577	72121	316384219
4	TRUE	TRUE	0	3	3323	Eemian TW2 mesocratic I	TRUE	81	0.04	0	0	273	38896	10266	0	9111	21282	74.92033223	51.52701644	0	48.47298356	12928	49	30416	36162	3889	5	3551	72110	-897102463
2	TRUE	TRUE	0	3	3323	Eemian TW2 mesocratic I	TRUE	81	0.04	0	0	348	39486	10614	0	8773	20682	73.67275322	50.27407987	0	49.72592013	13403	28	29478	36646	4085	7	3438	72025	349864945
5	TRUE	TRUE	0	3	3323	Eemian TW2 mesocratic I	TRUE	81	0.04	0	0	221	38304	10443	0	9120	21688	72.12300683	48.23805795	0	51.76194205	13150	18	30831	35556	3957	1	3448	72149	195914086
1	TRUE	TRUE	0	3	3323	Eemian TW2 mesocratic I	TRUE	81	0.04	0	0	320	39257	10231	0	9099	20968	74.21158973	52.93657009	0	47.06342991	12959	5	30090	36501	3961	1	3437	72156	1024429931
3	TRUE	TRUE	0	3	3323	Eemian TW2 mesocratic I	TRUE	81	0.04	0	0	316	39197	10435	0	8841	21082	73.38923655	50.66562255	0	49.33437745	13046	45	29946	36518	3838	4	3585	72128	316384219
2	TRUE	TRUE	0	3	3323	Eemian TW2 mesocratic I	TRUE	81	0.04	0	0	349	39480	10607	0	8761	20707	73.59776687	50.19577134	0	49.80422866	13390	28	29491	36646	4041	7	3450	72057	349864945
4	TRUE	TRUE	0	3	3323	Eemian TW2 mesocratic I	TRUE	81	0.04	0	0	274	38890	10288	0	9122	21255	74.89731798	51.60532498	0	48.39467502	12931	49	30400	36175	3873	5	3550	72127	-897102463
5	TRUE	TRUE	0	3	3323	Eemian TW2 mesocratic I	TRUE	81	0.04	0	0	222	38276	10496	0	9106	21677	72.03724899	47.84651527	0	52.15348473	13166	18	30806	35565	3939	1	3448	72167	195914086
1	TRUE	TRUE	0	3	3323	Eemian TW2 mesocratic I	TRUE	81	0.04	0	0	321	39310	10193	0	9054	20998	74.29721572	53.01487862	0	46.98512138	12942	35	30075	36503	3953	32	3413	72157	1024429931
2	TRUE	TRUE	0	3	3323	Eemian TW2 mesocratic I	TRUE	81	0.04	0	0	350	39448	10602	0	8783	20722	73.53819261	50.19577134	0	49.80422866	13358	19	29528	36650	3999	7	3440	72109	349864945
4	TRUE	TRUE	0	3	3323	Eemian TW2 mesocratic I	TRUE	81	0.04	0	0	275	38920	10253	0	9132	21250	74.91790112	51.52701644	0	48.47298356	12917	54	30405	36179	3885	10	3527	72133	-897102463
3	TRUE	TRUE	0	3	3323	Eemian TW2 mesocratic I	TRUE	81	0.04	0	0	317	39213	10428	0	8827	21087	73.41159366	51.13547377	0	48.86452623	13051	45	29937	36522	3828	4	3592	72131	316384219
1	TRUE	TRUE	0	3	3323	Eemian TW2 mesocratic I	TRUE	81	0.04	0	0	322	39302	10201	0	9044	21008	74.42213297	53.71965544	0	46.28034456	12927	44	30075	36509	3907	41	3414	72193	1024429931
2	TRUE	TRUE	0	3	3323	Eemian TW2 mesocratic I	TRUE	81	0.04	0	0	351	39461	10591	0	8785	20718	73.66483879	50.50900548	0	49.49099452	13355	23	29526	36651	3999	4	3440	72112	349864945
4	TRUE	TRUE	0	3	3323	Eemian TW2 mesocratic I	TRUE	81	0.04	0	0	276	38956	10260	0	9097	21242	74.96940135	51.52701644	0	48.47298356	12945	54	30362	36194	3931	10	3518	72096	-897102463
5	TRUE	TRUE	0	3	3323	Eemian TW2 mesocratic I	TRUE	81	0.04	0	0	223	38270	10504	0	9109	21672	72.02322729	47.61158966	0	52.38841034	13155	18	30804	35578	3904	1	3446	72204	195914086
3	TRUE	TRUE	0	3	3323	Eemian TW2 mesocratic I	TRUE	81	0.04	0	0	318	39257	10438	0	8779	21081	73.61149234	51.68363352	0	48.31636648	13074	72	29883	36526	3842	33	3568	72112	316384219
1	TRUE	TRUE	0	3	3323	Eemian TW2 mesocratic I	TRUE	81	0.04	0	0	323	39315	10195	0	9028	21017	74.32734428	53.56303837	0	46.43696163	12926	46	30068	36515	3905	43	3408	72199	1024429931
2	TRUE	TRUE	0	3	3323	Eemian TW2 mesocratic I	TRUE	81	0.04	0	0	352	39427	10589	0	8799	20740	73.75237302	50.66562255	0	49.33437745	13318	23	29562	36652	3985	4	3433	72133	349864945
3	TRUE	TRUE	0	3	3323	Eemian TW2 mesocratic I	TRUE	81	0.04	0	0	319	39293	10430	0	8764	21068	73.91436145	52.07517619	0	47.92482381	13093	72	29855	36535	3875	32	3561	72087	316384219
1	TRUE	TRUE	0	3	3323	Eemian TW2 mesocratic I	TRUE	81	0.04	0	0	324	39332	10224	0	9027	20972	74.32024244	53.56303837	0	46.43696163	12962	46	30022	36525	3956	43	3415	72141	1024429931
4	TRUE	TRUE	0	3	3323	Eemian TW2 mesocratic I	TRUE	81	0.04	0	0	277	39009	10257	0	9095	21194	74.99803092	51.68363352	0	48.31636648	12985	54	30312	36204	3974	6	3517	72058	-897102463
5	TRUE	TRUE	0	3	3323	Eemian TW2 mesocratic I	TRUE	81	0.04	0	0	224	38282	10477	0	9108	21688	72.04939282	47.6898982	0	52.3101018	13122	18	30819	35596	3874	1	3445	72235	195914086
2	TRUE	TRUE	0	3	3323	Eemian TW2 mesocratic I	TRUE	81	0.04	0	0	353	39366	10589	0	8814	20786	73.6733823	50.43069695	0	49.56930305	13252	25	29623	36655	3929	6	3438	72182	349864945
3	TRUE	TRUE	0	3	3323	Eemian TW2 mesocratic I	TRUE	81	0.04	0	0	320	39338	10416	0	8743	21058	73.89799124	52.15348473	0	47.84651527	13120	72	29824	36539	3931	32	3562	72030	316384219
1	TRUE	TRUE	0	3	3323	Eemian TW2 mesocratic I	TRUE	81	0.04	0	0	325	39314	10261	0	9015	20965	74.28022821	53.48472984	0	46.51527016	12968	46	30003	36538	3942	43	3417	72153	1024429931
4	TRUE	TRUE	0	3	3323	Eemian TW2 mesocratic I	TRUE	81	0.04	0	0	278	39020	10236	0	9122	21177	74.99124831	51.76194205	0	48.23805795	12975	46	30322	36212	3985	7	3517	72046	-897102463
3	TRUE	TRUE	0	3	3323	Eemian TW2 mesocratic I	TRUE	81	0.04	0	0	321	39341	10425	0	8749	21040	73.99715696	52.3101018	0	47.6898982	13131	72	29812	36540	3935	29	3566	72025	316384219
1	TRUE	TRUE	0	3	3323	Eemian TW2 mesocratic I	TRUE	81	0.04	0	0	326	39320	10271	0	9005	20959	74.33184463	53.64134691	0	46.35865309	12977	46	29987	36545	3945	43	3418	72149	1024429931
5	TRUE	TRUE	0	3	3323	Eemian TW2 mesocratic I	TRUE	81	0.04	0	0	225	38298	10489	0	9092	21676	72.22625834	48.55129209	0	51.44870791	13135	20	30791	35609	3864	3	3440	72248	195914086
2	TRUE	TRUE	0	3	3323	Eemian TW2 mesocratic I	TRUE	81	0.04	0	0	354	39376	10609	0	8815	20755	73.79010784	50.9788567	0	49.0211433	13272	25	29593	36665	3947	6	3439	72163	349864945
4	TRUE	TRUE	0	3	3323	Eemian TW2 mesocratic I	TRUE	81	0.04	0	0	279	39023	10233	0	9119	21180	74.92146615	51.60532498	0	48.39467502	12965	46	30322	36222	3985	7	3521	72042	-897102463
3	TRUE	TRUE	0	3	3323	Eemian TW2 mesocratic I	TRUE	81	0.04	0	0	322	39360	10395	0	8736	21064	74.10626715	52.3101018	0	47.6898982	13110	72	29823	36550	3952	29	3563	72011	316384219
1	TRUE	TRUE	0	3	3323	Eemian TW2 mesocratic I	TRUE	81	0.04	0	0	327	39288	10298	0	9003	20966	74.21036581	53.24980423	0	46.75019577	12963	46	29992	36554	3901	42	3416	72196	1024429931
2	TRUE	TRUE	0	3	3323	Eemian TW2 mesocratic I	TRUE	81	0.04	0	0	355	39371	10578	0	8806	20800	73.86268671	51.05716523	0	48.94283477	13235	25	29629	36666	3932	6	3437	72180	349864945
4	TRUE	TRUE	0	3	3323	Eemian TW2 mesocratic I	TRUE	81	0.04	0	0	280	39053	10207	0	9135	21160	74.96464036	52.07517619	0	47.92482381	12965	43	30318	36229	3981	7	3527	72040	-897102463
1	TRUE	TRUE	0	3	3323	Eemian TW2 mesocratic I	TRUE	81	0.04	0	0	328	39276	10304	0	8996	20979	74.32249887	53.4064213	0	46.5935787	12951	46	29998	36560	3873	42	3422	72218	1024429931
5	TRUE	TRUE	0	3	3323	Eemian TW2 mesocratic I	TRUE	81	0.04	0	0	226	38324	10481	0	9108	21642	72.1216915	48.31636648	0	51.68363352	13128	20	30773	35634	3844	3	3440	72268	195914086
3	TRUE	TRUE	0	3	3323	Eemian TW2 mesocratic I	TRUE	81	0.04	0	0	323	39443	10362	0	8727	21023	74.06182593	51.99686766	0	48.00313234	13148	72	29773	36562	4004	29	3566	71956	316384219
2	TRUE	TRUE	0	3	3323	Eemian TW2 mesocratic I	TRUE	81	0.04	0	0	356	39381	10563	0	8823	20788	73.76442838	51.13547377	0	48.86452623	13226	25	29634	36670	3908	6	3438	72203	349864945
1	TRUE	TRUE	0	3	3323	Eemian TW2 mesocratic I	TRUE	81	0.04	0	0	329	39290	10304	0	9001	20960	74.42472551	53.48472984	0	46.51527016	12958	46	29984	36567	3888	42	3428	72197	1024429931
4	TRUE	TRUE	0	3	3323	Eemian TW2 mesocratic I	TRUE	81	0.04	0	0	281	39080	10219	0	9115	21141	74.99557825	51.99686766	0	48.00313234	12985	43	30279	36248	3972	7	3530	72046	-897102463
2	TRUE	TRUE	0	3	3323	Eemian TW2 mesocratic I	TRUE	81	0.04	0	0	357	39395	10569	0	8819	20772	73.75420119	51.60532498	0	48.39467502	13240	26	29614	36675	3883	7	3446	72219	349864945
3	TRUE	TRUE	0	3	3323	Eemian TW2 mesocratic I	TRUE	81	0.04	0	0	324	39484	10355	0	8731	20985	74.03421184	51.68363352	0	48.31636648	13180	72	29739	36564	4024	29	3565	71937	316384219
5	TRUE	TRUE	0	3	3323	Eemian TW2 mesocratic I	TRUE	81	0.04	0	0	227	38352	10450	0	9100	21653	72.18690049	48.15974941	0	51.84025059	13116	19	30776	35644	3879	3	3442	72231	195914086
4	TRUE	TRUE	0	3	3323	Eemian TW2 mesocratic I	TRUE	81	0.04	0	0	282	39066	10250	0	9123	21116	75.19198444	52.38841034	0	47.61158966	12994	43	30262	36256	3967	7	3532	72049	-897102463
1	TRUE	TRUE	0	3	3323	Eemian TW2 mesocratic I	TRUE	81	0.04	0	0	330	39368	10263	0	8995	20929	74.54967769	53.95458105	0	46.04541895	12983	46	29947	36579	3939	42	3436	72138	1024429931
2	TRUE	TRUE	0	3	3323	Eemian TW2 mesocratic I	TRUE	81	0.04	0	0	358	39408	10559	0	8805	20783	73.80397906	51.84025059	0	48.15974941	13241	26	29611	36677	3887	7	3453	72208	349864945
3	TRUE	TRUE	0	3	3323	Eemian TW2 mesocratic I	TRUE	81	0.04	0	0	325	39483	10396	0	8734	20942	74.01167048	51.52701644	0	48.47298356	13209	72	29699	36575	4055	29	3566	71905	316384219
5	TRUE	TRUE	0	3	3323	Eemian TW2 mesocratic I	TRUE	81	0.04	0	0	228	38350	10452	0	9099	21654	72.30086917	48.47298356	0	51.52701644	13094	25	30776	35660	3836	9	3436	72274	195914086
1	TRUE	TRUE	0	3	3323	Eemian TW2 mesocratic I	TRUE	81	0.04	0	0	331	39351	10297	0	8982	20925	74.65468116	54.11119812	0	45.88880188	12999	46	29930	36580	3952	11	3443	72149	1024429931
4	TRUE	TRUE	0	3	3323	Eemian TW2 mesocratic I	TRUE	81	0.04	0	0	283	39012	10222	0	9141	21180	75.21755546	52.38841034	0	47.61158966	12925	28	30344	36258	3954	7	3532	72062	-897102463
2	TRUE	TRUE	0	3	3323	Eemian TW2 mesocratic I	TRUE	81	0.04	0	0	359	39426	10539	0	8791	20799	73.75682183	51.76194205	0	48.23805795	13237	25	29613	36680	3894	7	3458	72196	349864945
5	TRUE	TRUE	0	3	3323	Eemian TW2 mesocratic I	TRUE	81	0.04	0	0	229	38353	10439	0	9117	21646	72.27516531	48.39467502	0	51.60532498	13068	27	30786	35674	3821	11	3432	72291	195914086
3	TRUE	TRUE	0	3	3323	Eemian TW2 mesocratic I	TRUE	81	0.04	0	0	326	39483	10394	0	8728	20950	73.97158715	51.44870791	0	48.55129209	13204	72	29701	36578	4104	29	3564	71858	316384219
1	TRUE	TRUE	0	3	3323	Eemian TW2 mesocratic I	TRUE	81	0.04	0	0	332	39377	10281	0	8978	20919	74.87115546	54.89428348	0	45.10571652	13006	47	29920	36582	3984	3	3447	72121	1024429931
4	TRUE	TRUE	0	3	3323	Eemian TW2 mesocratic I	TRUE	81	0.04	0	0	284	38997	10294	0	9118	21146	75.21970181	52.70164448	0	47.29835552	12960	28	30287	36280	3975	7	3531	72042	-897102463
5	TRUE	TRUE	0	3	3323	Eemian TW2 mesocratic I	TRUE	81	0.04	0	0	230	38362	10425	0	9119	21649	72.36758662	48.62960063	0	51.37039937	13050	27	30791	35687	3808	11	3431	72305	195914086
2	TRUE	TRUE	0	3	3323	Eemian TW2 mesocratic I	TRUE	81	0.04	0	0	360	39436	10502	0	8810	20807	73.75756617	51.60532498	0	48.39467502	13209	25	29640	36681	3885	7	3473	72190	349864945
1	TRUE	TRUE	0	3	3323	Eemian TW2 mesocratic I	TRUE	81	0.04	0	0	333	39386	10283	0	8981	20905	74.82454979	54.65935787	0	45.34064213	13015	47	29909	36584	3989	1	3450	72115	1024429931
3	TRUE	TRUE	0	3	3323	Eemian TW2 mesocratic I	TRUE	81	0.04	0	0	327	39454	10424	0	8740	20937	73.94913297	51.37039937	0	48.62960063	13191	76	29700	36588	4105	33	3559	71858	316384219
4	TRUE	TRUE	0	3	3323	Eemian TW2 mesocratic I	TRUE	81	0.04	0	0	285	39023	10346	0	9096	21090	75.19021448	52.85826155	0	47.14173845	13027	28	30209	36291	3981	2	3527	72045	-897102463
5	TRUE	TRUE	0	3	3323	Eemian TW2 mesocratic I	TRUE	81	0.04	0	0	231	38423	10383	0	9107	21642	72.3699643	48.94283477	0	51.05716523	13062	27	30772	35694	3847	10	3437	72261	195914086
1	TRUE	TRUE	0	3	3323	Eemian TW2 mesocratic I	TRUE	81	0.04	0	0	334	39429	10267	0	8985	20874	74.84717131	55.05090055	0	44.94909945	13040	47	29882	36586	3978	1	3446	72130	1024429931
2	TRUE	TRUE	0	3	3323	Eemian TW2 mesocratic I	TRUE	81	0.04	0	0	361	39467	10508	0	8804	20776	73.77054692	51.52701644	0	48.47298356	13244	23	29603	36685	3922	3	3476	72154	349864945
4	TRUE	TRUE	0	3	3323	Eemian TW2 mesocratic I	TRUE	81	0.04	0	0	286	39013	10340	0	9096	21106	75.08343912	52.70164448	0	47.29835552	13010	28	30225	36292	3949	2	3541	72063	-897102463
1	TRUE	TRUE	0	3	3323	Eemian TW2 mesocratic I	TRUE	81	0.04	0	0	335	39393	10273	0	8988	20901	74.81565012	55.12920908	0	44.87079092	13007	47	29912	36589	3942	1	3445	72167	1024429931
5	TRUE	TRUE	0	3	3323	Eemian TW2 mesocratic I	TRUE	81	0.04	0	0	232	38437	10385	0	9116	21617	72.3209766	49.09945184	0	50.90054816	13070	18	30756	35711	3872	10	3434	72239	195914086
3	TRUE	TRUE	0	3	3323	Eemian TW2 mesocratic I	TRUE	81	0.04	0	0	328	39466	10403	0	8740	20946	73.90574775	51.2137823	0	48.7862177	13185	70	29709	36591	4104	4	3562	71885	316384219
2	TRUE	TRUE	0	3	3323	Eemian TW2 mesocratic I	TRUE	81	0.04	0	0	362	39493	10486	0	8798	20778	73.89985918	52.07517619	0	47.92482381	13241	28	29599	36687	3961	8	3477	72109	349864945
1	TRUE	TRUE	0	3	3323	Eemian TW2 mesocratic I	TRUE	81	0.04	0	0	336	39389	10261	0	8986	20919	74.77253178	54.97259201	0	45.02740799	12989	46	29928	36592	3951	1	3444	72159	1024429931
5	TRUE	TRUE	0	3	3323	Eemian TW2 mesocratic I	TRUE	81	0.04	0	0	233	38453	10353	0	9123	21626	72.3349656	49.0211433	0	50.9788567	13046	18	30772	35719	3879	10	3431	72235	195914086
4	TRUE	TRUE	0	3	3323	Eemian TW2 mesocratic I	TRUE	81	0.04	0	0	287	39007	10333	0	9113	21102	74.97491695	52.93657009	0	47.06342991	12984	28	30238	36305	3883	2	3540	72130	-897102463
3	TRUE	TRUE	0	3	3323	Eemian TW2 mesocratic I	TRUE	81	0.04	0	0	329	39468	10408	0	8729	20950	73.99100471	51.29209084	0	48.70790916	13187	69	29702	36597	4090	4	3569	71892	316384219
1	TRUE	TRUE	0	3	3323	Eemian TW2 mesocratic I	TRUE	81	0.04	0	0	337	39351	10333	0	8978	20893	74.85086646	55.20751762	0	44.79248238	13010	46	29894	36605	3992	1	3446	72116	1024429931
2	TRUE	TRUE	0	3	3323	Eemian TW2 mesocratic I	TRUE	81	0.04	0	0	363	39511	10482	0	8779	20783	73.99670001	52.15348473	0	47.84651527	13254	28	29585	36688	4020	6	3478	72051	349864945
4	TRUE	TRUE	0	3	3323	Eemian TW2 mesocratic I	TRUE	81	0.04	0	0	288	39029	10328	0	9102	21096	74.92126601	52.70164448	0	47.29835552	12988	28	30221	36318	3881	1	3542	72131	-897102463
5	TRUE	TRUE	0	3	3323	Eemian TW2 mesocratic I	TRUE	81	0.04	0	0	234	38452	10326	0	9144	21633	72.26462925	48.70790916	0	51.29209084	13004	18	30800	35733	3905	10	3439	72201	195914086
3	TRUE	TRUE	0	3	3323	Eemian TW2 mesocratic I	TRUE	81	0.04	0	0	330	39441	10416	0	8730	20968	74.08206949	51.44870791	0	48.55129209	13161	69	29721	36604	4067	4	3569	71915	316384219
1	TRUE	TRUE	0	3	3323	Eemian TW2 mesocratic I	TRUE	81	0.04	0	0	338	39347	10317	0	8992	20899	74.87184141	54.81597494	0	45.18402506	12983	46	29914	36612	3981	1	3448	72125	1024429931
2	TRUE	TRUE	0	3	3323	Eemian TW2 mesocratic I	TRUE	81	0.04	0	0	364	39493	10428	0	8802	20832	74.03886072	52.07517619	0	47.92482381	13184	25	29657	36689	3977	6	3485	72087	349864945
4	TRUE	TRUE	0	3	3323	Eemian TW2 mesocratic I	TRUE	81	0.04	0	0	289	39042	10334	0	9117	21062	74.93474974	52.70164448	0	47.29835552	12991	38	30202	36324	3871	20	3527	72137	-897102463
5	TRUE	TRUE	0	3	3323	Eemian TW2 mesocratic I	TRUE	81	0.04	0	0	235	38521	10265	0	9157	21612	72.41731613	49.17776038	0	50.82223962	12991	18	30792	35754	3915	8	3441	72191	195914086
3	TRUE	TRUE	0	3	3323	Eemian TW2 mesocratic I	TRUE	81	0.04	0	0	331	39417	10411	0	8741	20986	74.08779786	51.37039937	0	48.62960063	13137	63	29750	36605	4060	4	3570	71921	316384219
1	TRUE	TRUE	0	3	3323	Eemian TW2 mesocratic I	TRUE	81	0.04	0	0	339	39325	10328	0	9009	20893	74.85443777	54.65935787	0	45.34064213	12966	46	29925	36618	3970	1	3446	72138	1024429931
2	TRUE	TRUE	0	3	3323	Eemian TW2 mesocratic I	TRUE	81	0.04	0	0	365	39495	10462	0	8790	20808	74.07836913	52.3101018	0	47.6898982	13220	25	29621	36689	3989	6	3485	72075	349864945
4	TRUE	TRUE	0	3	3323	Eemian TW2 mesocratic I	TRUE	81	0.04	0	0	290	39069	10282	0	9133	21071	74.86306021	53.01487862	0	46.98512138	12959	39	30227	36330	3855	21	3526	72153	-897102463
3	TRUE	TRUE	0	3	3323	Eemian TW2 mesocratic I	TRUE	81	0.04	0	0	332	39426	10436	0	8745	20948	74.22438612	51.99686766	0	48.00313234	13167	63	29716	36609	4087	4	3572	71892	316384219
1	TRUE	TRUE	0	3	3323	Eemian TW2 mesocratic I	TRUE	81	0.04	0	0	340	39314	10336	0	9015	20890	74.87130182	55.12920908	0	44.87079092	12961	46	29928	36620	3894	1	3457	72203	1024429931
2	TRUE	TRUE	0	3	3323	Eemian TW2 mesocratic I	TRUE	81	0.04	0	0	366	39510	10503	0	8777	20765	73.9375784	51.91855912	0	48.08144088	13271	25	29565	36694	4000	6	3486	72063	349864945
5	TRUE	TRUE	0	3	3323	Eemian TW2 mesocratic I	TRUE	81	0.04	0	0	236	38574	10248	0	9159	21574	72.51034208	49.49099452	0	50.50900548	13009	18	30756	35772	3936	8	3431	72180	195914086
1	TRUE	TRUE	0	3	3323	Eemian TW2 mesocratic I	TRUE	81	0.04	0	0	341	39311	10346	0	8996	20902	74.8382138	54.97259201	0	45.02740799	12968	46	29921	36620	3898	1	3478	72178	1024429931
3	TRUE	TRUE	0	3	3323	Eemian TW2 mesocratic I	TRUE	81	0.04	0	0	333	39443	10407	0	8754	20951	74.21258818	51.68363352	0	48.31636648	13150	63	29728	36614	4077	4	3572	71902	316384219
2	TRUE	TRUE	0	3	3323	Eemian TW2 mesocratic I	TRUE	81	0.04	0	0	367	39548	10470	0	8785	20752	73.85650287	52.07517619	0	47.92482381	13266	25	29560	36704	4011	5	3486	72053	349864945
4	TRUE	TRUE	0	3	3323	Eemian TW2 mesocratic I	TRUE	81	0.04	0	0	291	39048	10250	0	9140	21117	74.93526648	52.77995301	0	47.22004699	12903	39	30280	36333	3844	21	3524	72166	-897102463
5	TRUE	TRUE	0	3	3323	Eemian TW2 mesocratic I	TRUE	81	0.04	0	0	237	38619	10201	0	9169	21566	72.58122975	49.64761159	0	50.35238841	12994	20	30758	35783	3937	10	3427	72181	195914086
1	TRUE	TRUE	0	3	3323	Eemian TW2 mesocratic I	TRUE	81	0.04	0	0	342	39363	10290	0	8968	20934	74.8289313	54.81597494	0	45.18402506	12960	47	29925	36623	3887	1	3480	72187	1024429931
2	TRUE	TRUE	0	3	3323	Eemian TW2 mesocratic I	TRUE	81	0.04	0	0	368	39517	10499	0	8783	20756	73.88929318	52.54502741	0	47.45497259	13258	25	29562	36710	3996	5	3486	72068	349864945
3	TRUE	TRUE	0	3	3323	Eemian TW2 mesocratic I	TRUE	81	0.04	0	0	334	39461	10388	0	8745	20961	74.3551916	52.07517619	0	47.92482381	13145	63	29729	36618	4057	4	3573	71921	316384219
4	TRUE	TRUE	0	3	3323	Eemian TW2 mesocratic I	TRUE	81	0.04	0	0	292	39043	10289	0	9121	21102	74.9594799	52.93657009	0	47.06342991	12933	39	30246	36337	3858	21	3524	72152	-897102463
1	TRUE	TRUE	0	3	3323	Eemian TW2 mesocratic I	TRUE	81	0.04	0	0	343	39370	10287	0	8968	20930	74.79546741	54.89428348	0	45.10571652	12963	47	29921	36624	3894	2	3486	72173	1024429931
2	TRUE	TRUE	0	3	3323	Eemian TW2 mesocratic I	TRUE	81	0.04	0	0	369	39492	10487	0	8783	20793	73.82766655	52.54502741	0	47.45497259	13219	25	29599	36712	3998	5	3493	72059	349864945
3	TRUE	TRUE	0	3	3323	Eemian TW2 mesocratic I	TRUE	81	0.04	0	0	335	39545	10409	0	8733	20868	74.2471487	51.99686766	0	48.00313234	13149	160	29624	36622	4022	101	3478	71954	316384219
5	TRUE	TRUE	0	3	3323	Eemian TW2 mesocratic I	TRUE	81	0.04	0	0	238	38613	10210	0	9172	21560	72.71306287	50.27407987	0	49.72592013	12981	20	30755	35799	3977	4	3432	72142	195914086
4	TRUE	TRUE	0	3	3323	Eemian TW2 mesocratic I	TRUE	81	0.04	0	0	293	39068	10273	0	9119	21095	74.80156069	52.93657009	0	47.06342991	12933	39	30237	36346	3898	21	3515	72121	-897102463
2	TRUE	TRUE	0	3	3323	Eemian TW2 mesocratic I	TRUE	81	0.04	0	0	370	39488	10478	0	8792	20797	73.7955364	52.54502741	0	47.45497259	13206	25	29612	36712	4042	5	3493	72015	349864945
1	TRUE	TRUE	0	3	3323	Eemian TW2 mesocratic I	TRUE	81	0.04	0	0	344	39365	10330	0	8986	20874	74.73631479	54.89428348	0	45.10571652	12996	47	29883	36629	3884	2	3495	72174	1024429931
3	TRUE	TRUE	0	3	3323	Eemian TW2 mesocratic I	TRUE	81	0.04	0	0	336	39560	10425	0	8719	20851	74.14341228	51.91855912	0	48.08144088	13180	157	29593	36625	4023	101	3488	71943	316384219
5	TRUE	TRUE	0	3	3323	Eemian TW2 mesocratic I	TRUE	81	0.04	0	0	239	38674	10194	0	9142	21545	72.74776329	50.58731402	0	49.41268598	13019	20	30710	35806	4069	2	3432	72052	195914086
4	TRUE	TRUE	0	3	3323	Eemian TW2 mesocratic I	TRUE	81	0.04	0	0	294	39115	10240	0	9117	21083	74.78464161	52.93657009	0	47.06342991	12937	42	30223	36353	3906	24	3512	72113	-897102463
2	TRUE	TRUE	0	3	3323	Eemian TW2 mesocratic I	TRUE	81	0.04	0	0	371	39532	10434	0	8799	20790	73.70068149	52.54502741	0	47.45497259	13202	25	29612	36716	4012	5	3490	72048	349864945
1	TRUE	TRUE	0	3	3323	Eemian TW2 mesocratic I	TRUE	81	0.04	0	0	345	39414	10289	0	8983	20869	74.6716515	54.58104933	0	45.41895067	12993	49	29875	36638	3950	4	3522	72079	1024429931
3	TRUE	TRUE	0	3	3323	Eemian TW2 mesocratic I	TRUE	81	0.04	0	0	337	39526	10433	0	8731	20865	74.13341568	52.3101018	0	47.6898982	13154	151	29619	36631	4003	97	3487	71968	316384219
2	TRUE	TRUE	0	3	3323	Eemian TW2 mesocratic I	TRUE	81	0.04	0	0	372	39512	10429	0	8808	20806	73.64720723	52.15348473	0	47.84651527	13182	20	29637	36716	3985	0	3484	72086	349864945
1	TRUE	TRUE	0	3	3323	Eemian TW2 mesocratic I	TRUE	81	0.04	0	0	346	39418	10298	0	8968	20871	74.59805685	54.58104933	0	45.41895067	13001	49	29862	36643	3945	4	3521	72085	1024429931
5	TRUE	TRUE	0	3	3323	Eemian TW2 mesocratic I	TRUE	81	0.04	0	0	240	38710	10195	0	9118	21532	72.66828646	50.27407987	0	49.72592013	13048	13	30673	35821	4101	2	3421	72031	195914086
3	TRUE	TRUE	0	3	3323	Eemian TW2 mesocratic I	TRUE	81	0.04	0	0	338	39504	10453	0	8725	20873	74.03112342	52.15348473	0	47.84651527	13150	151	29621	36633	3963	97	3483	72012	316384219
4	TRUE	TRUE	0	3	3323	Eemian TW2 mesocratic I	TRUE	81	0.04	0	0	295	39194	10253	0	9110	20998	74.91131419	53.09318716	0	46.90681284	13019	42	30131	36363	3957	24	3472	72102	-897102463
2	TRUE	TRUE	0	3	3323	Eemian TW2 mesocratic I	TRUE	81	0.04	0	0	373	39526	10417	0	8810	20802	73.61723005	52.15348473	0	47.84651527	13179	20	29635	36721	3988	0	3483	72084	349864945
1	TRUE	TRUE	0	3	3323	Eemian TW2 mesocratic I	TRUE	81	0.04	0	0	347	39412	10253	0	8997	20893	74.48988612	54.5027408	0	45.4972592	12947	48	29913	36647	3910	4	3530	72111	1024429931
3	TRUE	TRUE	0	3	3323	Eemian TW2 mesocratic I	TRUE	81	0.04	0	0	339	39488	10505	0	8713	20849	74.12468206	52.46671887	0	47.53328113	13184	150	29585	36636	3975	97	3486	71997	316384219
5	TRUE	TRUE	0	3	3323	Eemian TW2 mesocratic I	TRUE	81	0.04	0	0	241	38725	10226	0	9092	21512	72.65991926	50.35238841	0	49.64761159	13079	13	30627	35836	4073	2	3420	72060	195914086
4	TRUE	TRUE	0	3	3323	Eemian TW2 mesocratic I	TRUE	81	0.04	0	0	296	39177	10271	0	9121	20986	75.04559186	53.32811276	0	46.67188724	13020	42	30130	36363	3960	24	3475	72096	-897102463
2	TRUE	TRUE	0	3	3323	Eemian TW2 mesocratic I	TRUE	81	0.04	0	0	374	39549	10398	0	8807	20801	73.64144321	52.07517619	0	47.92482381	13183	20	29631	36721	4040	0	3483	72032	349864945
1	TRUE	TRUE	0	3	3323	Eemian TW2 mesocratic I	TRUE	81	0.04	0	0	348	39417	10232	0	8974	20932	74.49222674	54.5027408	0	45.4972592	12932	47	29929	36647	3930	4	3532	72089	1024429931
3	TRUE	TRUE	0	3	3323	Eemian TW2 mesocratic I	TRUE	81	0.04	0	0	340	39426	10560	0	8710	20859	74.12078843	52.46671887	0	47.53328113	13176	150	29592	36637	3936	97	3484	72038	316384219
4	TRUE	TRUE	0	3	3323	Eemian TW2 mesocratic I	TRUE	81	0.04	0	0	297	39246	10234	0	9125	20950	75.28726549	53.79796398	0	46.20203602	13044	32	30098	36381	4015	24	3471	72045	-897102463
2	TRUE	TRUE	0	3	3323	Eemian TW2 mesocratic I	TRUE	81	0.04	0	0	375	39567	10380	0	8820	20788	73.5830846	52.07517619	0	47.92482381	13182	20	29631	36722	4040	0	3489	72026	349864945
5	TRUE	TRUE	0	3	3323	Eemian TW2 mesocratic I	TRUE	81	0.04	0	0	242	38722	10262	0	9091	21480	72.63763879	50.43069695	0	49.56930305	13097	13	30594	35851	4066	2	3418	72069	195914086
1	TRUE	TRUE	0	3	3323	Eemian TW2 mesocratic I	TRUE	81	0.04	0	0	349	39376	10282	0	8961	20936	74.33189984	54.18950666	0	45.81049334	12941	47	29920	36647	3906	4	3542	72103	1024429931
3	TRUE	TRUE	0	3	3323	Eemian TW2 mesocratic I	TRUE	81	0.04	0	0	341	39373	10548	0	8725	20909	74.02852656	52.38841034	0	47.61158966	13122	132	29657	36644	3881	97	3489	72088	316384219
2	TRUE	TRUE	0	3	3323	Eemian TW2 mesocratic I	TRUE	81	0.04	0	0	376	39564	10368	0	8825	20798	73.46915141	51.76194205	0	48.23805795	13166	20	29646	36723	4028	0	3489	72038	349864945
1	TRUE	TRUE	0	3	3323	Eemian TW2 mesocratic I	TRUE	81	0.04	0	0	350	39376	10283	0	8958	20938	74.32920795	54.18950666	0	45.81049334	12940	47	29919	36649	3925	4	3545	72081	1024429931
4	TRUE	TRUE	0	3	3323	Eemian TW2 mesocratic I	TRUE	81	0.04	0	0	298	39267	10223	0	9123	20942	75.38688924	54.11119812	0	45.88880188	13045	32	30088	36390	4007	24	3476	72048	-897102463
3	TRUE	TRUE	0	3	3323	Eemian TW2 mesocratic I	TRUE	81	0.04	0	0	342	39285	10632	0	8737	20901	73.94442854	52.3101018	0	47.6898982	13114	136	29661	36644	3846	101	3498	72110	316384219
5	TRUE	TRUE	0	3	3323	Eemian TW2 mesocratic I	TRUE	81	0.04	0	0	243	38728	10260	0	9077	21490	72.64374475	50.27407987	0	49.72592013	13092	13	30590	35860	4076	2	3420	72057	195914086
2	TRUE	TRUE	0	3	3323	Eemian TW2 mesocratic I	TRUE	81	0.04	0	0	377	39570	10378	0	8810	20797	73.39383143	51.29209084	0	48.70790916	13181	20	29630	36724	4049	0	3490	72016	349864945
1	TRUE	TRUE	0	3	3323	Eemian TW2 mesocratic I	TRUE	81	0.04	0	0	351	39382	10294	0	8956	20923	74.4119616	54.18950666	0	45.81049334	12961	40	29902	36652	3921	4	3545	72085	1024429931
3	TRUE	TRUE	0	3	3323	Eemian TW2 mesocratic I	TRUE	81	0.04	0	0	343	39257	10681	0	8731	20886	73.913856	52.3101018	0	47.6898982	13133	136	29640	36646	3805	101	3509	72140	316384219
4	TRUE	TRUE	0	3	3323	Eemian TW2 mesocratic I	TRUE	81	0.04	0	0	299	39238	10253	0	9104	20960	75.29205049	53.56303837	0	46.43696163	13035	32	30087	36401	3993	5	3471	72086	-897102463
5	TRUE	TRUE	0	3	3323	Eemian TW2 mesocratic I	TRUE	81	0.04	0	0	244	38713	10293	0	9056	21493	72.62605116	50.35238841	0	49.64761159	13103	13	30572	35867	4072	2	3425	72056	195914086
2	TRUE	TRUE	0	3	3323	Eemian TW2 mesocratic I	TRUE	81	0.04	0	0	378	39581	10388	0	8793	20793	73.51340358	51.60532498	0	48.39467502	13197	19	29609	36730	4061	0	3495	71999	349864945
1	TRUE	TRUE	0	3	3323	Eemian TW2 mesocratic I	TRUE	81	0.04	0	0	352	39375	10330	0	8949	20901	74.62986216	54.5027408	0	45.4972592	12998	31	29873	36653	3933	3	3554	72065	1024429931
3	TRUE	TRUE	0	3	3323	Eemian TW2 mesocratic I	TRUE	81	0.04	0	0	344	39305	10656	0	8717	20877	73.97225913	52.70164448	0	47.29835552	13139	136	29617	36663	3798	101	3509	72147	316384219
4	TRUE	TRUE	0	3	3323	Eemian TW2 mesocratic I	TRUE	81	0.04	0	0	300	39255	10260	0	9103	20937	75.29037916	53.09318716	0	46.90681284	13051	32	30063	36409	4022	4	3475	72054	-897102463
2	TRUE	TRUE	0	3	3323	Eemian TW2 mesocratic I	TRUE	81	0.04	0	0	379	39613	10391	0	8792	20759	73.49701244	51.76194205	0	48.23805795	13229	19	29574	36733	4085	0	3488	71982	349864945
1	TRUE	TRUE	0	3	3323	Eemian TW2 mesocratic I	TRUE	81	0.04	0	0	353	39398	10330	0	8962	20865	74.6585315	54.65935787	0	45.34064213	13020	31	29850	36654	3945	2	3575	72033	1024429931
5	TRUE	TRUE	0	3	3323	Eemian TW2 mesocratic I	TRUE	81	0.04	0	0	245	38729	10282	0	9056	21488	72.68096063	50.50900548	0	49.49099452	13095	13	30567	35880	4061	2	3427	72065	195914086
3	TRUE	TRUE	0	3	3323	Eemian TW2 mesocratic I	TRUE	81	0.04	0	0	345	39338	10619	0	8735	20863	73.91976098	52.46671887	0	47.53328113	13132	136	29621	36666	3805	4	3506	72240	316384219
2	TRUE	TRUE	0	3	3323	Eemian TW2 mesocratic I	TRUE	81	0.04	0	0	380	39635	10423	0	8770	20727	73.4004932	51.60532498	0	48.39467502	13269	30	29520	36736	4100	11	3480	71964	349864945
4	TRUE	TRUE	0	3	3323	Eemian TW2 mesocratic I	TRUE	81	0.04	0	0	301	39254	10279	0	9095	20927	75.25009526	52.93657009	0	47.06342991	13065	32	30045	36413	4052	4	3471	72028	-897102463
1	TRUE	TRUE	0	3	3323	Eemian TW2 mesocratic I	TRUE	81	0.04	0	0	354	39455	10298	0	8958	20844	74.61704241	54.58104933	0	45.41895067	13044	31	29825	36655	3976	2	3579	71998	1024429931
3	TRUE	TRUE	0	3	3323	Eemian TW2 mesocratic I	TRUE	81	0.04	0	0	346	39357	10655	0	8719	20824	73.90455648	52.3101018	0	47.6898982	13186	136	29566	36667	3823	4	3504	72224	316384219
5	TRUE	TRUE	0	3	3323	Eemian TW2 mesocratic I	TRUE	81	0.04	0	0	246	38718	10355	0	9041	21441	72.71692125	50.74393109	0	49.25606891	13149	13	30505	35888	4097	2	3426	72030	195914086
2	TRUE	TRUE	0	3	3323	Eemian TW2 mesocratic I	TRUE	81	0.04	0	0	381	39602	10436	0	8753	20764	73.50754934	51.84025059	0	48.15974941	13244	30	29540	36741	4074	11	3480	71990	349864945
1	TRUE	TRUE	0	3	3323	Eemian TW2 mesocratic I	TRUE	81	0.04	0	0	355	39443	10309	0	8960	20843	74.59140365	54.5027408	0	45.4972592	13041	31	29826	36657	3944	0	3577	72034	1024429931
4	TRUE	TRUE	0	3	3323	Eemian TW2 mesocratic I	TRUE	81	0.04	0	0	302	39198	10355	0	9078	20924	75.27605083	53.01487862	0	46.98512138	13074	32	30025	36424	4045	4	3475	72031	-897102463
3	TRUE	TRUE	0	3	3323	Eemian TW2 mesocratic I	TRUE	81	0.04	0	0	347	39360	10644	0	8721	20830	73.9764416	52.3101018	0	47.6898982	13176	137	29574	36668	3825	5	3500	72225	316384219
2	TRUE	TRUE	0	3	3323	Eemian TW2 mesocratic I	TRUE	81	0.04	0	0	382	39601	10457	0	8763	20734	73.47253879	51.37039937	0	48.62960063	13262	30	29520	36743	4091	11	3484	71969	349864945
5	TRUE	TRUE	0	3	3323	Eemian TW2 mesocratic I	TRUE	81	0.04	0	0	247	38725	10387	0	9039	21404	72.70715846	50.50900548	0	49.49099452	13171	13	30466	35905	4087	0	3430	72038	195914086
1	TRUE	TRUE	0	3	3323	Eemian TW2 mesocratic I	TRUE	81	0.04	0	0	356	39479	10310	0	8947	20819	74.66743492	54.73766641	0	45.26233359	13076	31	29789	36659	3955	0	3595	72005	1024429931
4	TRUE	TRUE	0	3	3323	Eemian TW2 mesocratic I	TRUE	81	0.04	0	0	303	39198	10362	0	9084	20911	75.1445233	52.93657009	0	47.06342991	13061	48	30018	36428	4012	20	3452	72071	-897102463
3	TRUE	TRUE	0	3	3323	Eemian TW2 mesocratic I	TRUE	81	0.04	0	0	348	39412	10587	0	8723	20833	73.88351431	52.23179327	0	47.76820673	13173	133	29579	36670	3844	5	3505	72201	316384219
2	TRUE	TRUE	0	3	3323	Eemian TW2 mesocratic I	TRUE	81	0.04	0	0	383	39598	10482	0	8777	20698	73.44028849	51.44870791	0	48.55129209	13280	30	29498	36747	4063	11	3486	71995	349864945
1	TRUE	TRUE	0	3	3323	Eemian TW2 mesocratic I	TRUE	81	0.04	0	0	357	39458	10344	0	8952	20801	74.61278911	54.73766641	0	45.26233359	13088	31	29776	36660	3962	0	3599	71994	1024429931
5	TRUE	TRUE	0	3	3323	Eemian TW2 mesocratic I	TRUE	81	0.04	0	0	248	38711	10379	0	9050	21415	72.7827965	50.50900548	0	49.49099452	13144	13	30488	35910	4061	0	3437	72057	195914086
3	TRUE	TRUE	0	3	3323	Eemian TW2 mesocratic I	TRUE	81	0.04	0	0	349	39405	10591	0	8714	20845	73.87424455	52.38841034	0	47.61158966	13172	131	29582	36670	3825	5	3503	72222	316384219
4	TRUE	TRUE	0	3	3323	Eemian TW2 mesocratic I	TRUE	81	0.04	0	0	304	39150	10391	0	9115	20899	75.2550346	52.93657009	0	47.06342991	13032	51	30037	36435	3971	21	3449	72114	-897102463
2	TRUE	TRUE	0	3	3323	Eemian TW2 mesocratic I	TRUE	81	0.04	0	0	384	39583	10481	0	8798	20693	73.56326584	51.44870791	0	48.55129209	13269	23	29514	36749	4044	11	3488	72012	349864945
1	TRUE	TRUE	0	3	3323	Eemian TW2 mesocratic I	TRUE	81	0.04	0	0	358	39471	10362	0	8939	20783	74.4764544	54.26781519	0	45.73218481	13115	31	29745	36664	3962	0	3597	71996	1024429931
3	TRUE	TRUE	0	3	3323	Eemian TW2 mesocratic I	TRUE	81	0.04	0	0	350	39418	10568	0	8724	20845	73.77041518	52.23179327	0	47.76820673	13160	131	29592	36672	3858	5	3501	72191	316384219
2	TRUE	TRUE	0	3	3323	Eemian TW2 mesocratic I	TRUE	81	0.04	0	0	385	39578	10496	0	8787	20694	73.55712427	51.29209084	0	48.70790916	13274	23	29504	36754	4029	11	3473	72042	349864945
5	TRUE	TRUE	0	3	3323	Eemian TW2 mesocratic I	TRUE	81	0.04	0	0	249	38751	10371	0	9070	21363	72.80072853	50.58731402	0	49.41268598	13167	13	30456	35919	4031	0	3395	72129	195914086
4	TRUE	TRUE	0	3	3323	Eemian TW2 mesocratic I	TRUE	81	0.04	0	0	305	39144	10364	0	9099	20948	75.26735918	52.93657009	0	47.06342991	12994	51	30070	36440	3883	21	3450	72201	-897102463
1	TRUE	TRUE	0	3	3323	Eemian TW2 mesocratic I	TRUE	81	0.04	0	0	359	39461	10381	0	8928	20785	74.44142729	53.95458105	0	46.04541895	13124	31	29736	36664	4004	0	3604	71947	1024429931
3	TRUE	TRUE	0	3	3323	Eemian TW2 mesocratic I	TRUE	81	0.04	0	0	351	39415	10550	0	8744	20846	73.74882304	52.07517619	0	47.92482381	13137	131	29613	36674	3906	5	3502	72142	316384219
2	TRUE	TRUE	0	3	3323	Eemian TW2 mesocratic I	TRUE	81	0.04	0	0	386	39539	10507	0	8781	20728	73.51475113	51.44870791	0	48.55129209	13244	23	29532	36756	4016	11	3473	72055	349864945
1	TRUE	TRUE	0	3	3323	Eemian TW2 mesocratic I	TRUE	81	0.04	0	0	360	39453	10351	0	8921	20830	74.3523291	53.4064213	0	46.5935787	13086	31	29774	36664	4009	0	3602	71944	1024429931
4	TRUE	TRUE	0	3	3323	Eemian TW2 mesocratic I	TRUE	81	0.04	0	0	306	39172	10343	0	9103	20937	75.2319916	52.93657009	0	47.06342991	12999	52	30063	36441	3893	22	3447	72193	-897102463
5	TRUE	TRUE	0	3	3323	Eemian TW2 mesocratic I	TRUE	81	0.04	0	0	250	38748	10388	0	9072	21347	72.82099132	50.58731402	0	49.41268598	13172	13	30442	35928	4008	0	3392	72155	195914086
2	TRUE	TRUE	0	3	3323	Eemian TW2 mesocratic I	TRUE	81	0.04	0	0	387	39509	10566	0	8755	20725	73.46835383	51.13547377	0	48.86452623	13269	22	29503	36761	4002	11	3472	72070	349864945
3	TRUE	TRUE	0	3	3323	Eemian TW2 mesocratic I	TRUE	81	0.04	0	0	352	39421	10551	0	8743	20840	73.80822421	52.07517619	0	47.92482381	13143	131	29606	36675	3913	1	3502	72139	316384219
1	TRUE	TRUE	0	3	3323	Eemian TW2 mesocratic I	TRUE	81	0.04	0	0	361	39398	10384	0	8940	20833	74.25265041	52.93657009	0	47.06342991	13064	31	29796	36664	3982	0	3602	71971	1024429931
4	TRUE	TRUE	0	3	3323	Eemian TW2 mesocratic I	TRUE	81	0.04	0	0	307	39168	10327	0	9080	20980	75.09110286	52.62333594	0	47.37666406	12968	52	30083	36452	3855	22	3447	72231	-897102463
2	TRUE	TRUE	0	3	3323	Eemian TW2 mesocratic I	TRUE	81	0.04	0	0	388	39572	10531	0	8769	20683	73.52560967	50.90054816	0	49.09945184	13274	40	29475	36766	4011	29	3458	72057	349864945
5	TRUE	TRUE	0	3	3323	Eemian TW2 mesocratic I	TRUE	81	0.04	0	0	251	38746	10377	0	9073	21359	72.77571908	50.50900548	0	49.49099452	13149	13	30455	35938	3993	0	3393	72169	195914086
3	TRUE	TRUE	0	3	3323	Eemian TW2 mesocratic I	TRUE	81	0.04	0	0	353	39369	10558	0	8732	20896	73.8226757	52.38841034	0	47.61158966	13091	131	29651	36682	3902	1	3507	72145	316384219
1	TRUE	TRUE	0	3	3323	Eemian TW2 mesocratic I	TRUE	81	0.04	0	0	362	39447	10357	0	8923	20828	74.24821277	52.46671887	0	47.53328113	13086	30	29774	36665	4004	0	3596	71955	1024429931
2	TRUE	TRUE	0	3	3323	Eemian TW2 mesocratic I	TRUE	81	0.04	0	0	389	39548	10530	0	8790	20687	73.6406204	51.13547377	0	48.86452623	13245	41	29500	36769	3971	30	3450	72104	349864945
4	TRUE	TRUE	0	3	3323	Eemian TW2 mesocratic I	TRUE	81	0.04	0	0	308	39172	10316	0	9079	20988	74.92329768	52.3101018	0	47.6898982	12948	52	30090	36465	3864	22	3449	72220	-897102463
3	TRUE	TRUE	0	3	3323	Eemian TW2 mesocratic I	TRUE	81	0.04	0	0	354	39432	10496	0	8735	20892	73.88417088	52.85826155	0	47.14173845	13088	131	29650	36686	3933	1	3506	72115	316384219
1	TRUE	TRUE	0	3	3323	Eemian TW2 mesocratic I	TRUE	81	0.04	0	0	363	39488	10358	0	8940	20769	74.28023541	52.62333594	0	47.37666406	13127	30	29732	36666	4033	0	3595	71927	1024429931
5	TRUE	TRUE	0	3	3323	Eemian TW2 mesocratic I	TRUE	81	0.04	0	0	252	38725	10419	0	9050	21361	72.70033815	50.43069695	0	49.56930305	13169	13	30434	35939	3978	0	3391	72186	195914086
2	TRUE	TRUE	0	3	3323	Eemian TW2 mesocratic I	TRUE	81	0.04	0	0	390	39567	10539	0	8788	20661	73.72488502	51.44870791	0	48.55129209	13273	41	29472	36769	3954	19	3453	72129	349864945
3	TRUE	TRUE	0	3	3323	Eemian TW2 mesocratic I	TRUE	81	0.04	0	0	355	39450	10454	0	8733	20918	73.91645561	52.93657009	0	47.06342991	13064	131	29674	36686	3940	1	3509	72105	316384219
4	TRUE	TRUE	0	3	3323	Eemian TW2 mesocratic I	TRUE	81	0.04	0	0	309	39175	10342	0	9046	20992	74.86477456	52.46671887	0	47.53328113	12975	52	30061	36467	3898	22	3444	72191	-897102463
1	TRUE	TRUE	0	3	3323	Eemian TW2 mesocratic I	TRUE	81	0.04	0	0	364	39508	10295	0	8966	20786	74.34620889	52.70164448	0	47.29835552	13102	6	29775	36672	3998	0	3592	71965	1024429931
5	TRUE	TRUE	0	3	3323	Eemian TW2 mesocratic I	TRUE	81	0.04	0	0	253	38695	10454	0	9036	21370	72.76392971	50.66562255	0	49.33437745	13167	13	30429	35946	3980	0	3389	72186	195914086
2	TRUE	TRUE	0	3	3323	Eemian TW2 mesocratic I	TRUE	81	0.04	0	0	391	39571	10499	0	8805	20680	73.6742865	51.2137823	0	48.7862177	13237	41	29508	36769	3977	19	3446	72113	349864945
3	TRUE	TRUE	0	3	3323	Eemian TW2 mesocratic I	TRUE	81	0.04	0	0	356	39460	10437	0	8758	20900	73.88545298	53.24980423	0	46.75019577	13050	131	29681	36693	3906	1	3506	72142	316384219
1	TRUE	TRUE	0	3	3323	Eemian TW2 mesocratic I	TRUE	81	0.04	0	0	365	39518	10324	0	8962	20751	74.29633618	52.54502741	0	47.45497259	13139	6	29736	36674	4020	0	3599	71936	1024429931
4	TRUE	TRUE	0	3	3323	Eemian TW2 mesocratic I	TRUE	81	0.04	0	0	310	39180	10332	0	9042	21001	74.77866212	52.3101018	0	47.6898982	12969	50	30066	36470	3874	22	3444	72215	-897102463
2	TRUE	TRUE	0	3	3323	Eemian TW2 mesocratic I	TRUE	81	0.04	0	0	392	39592	10500	0	8791	20672	73.66992589	50.9788567	0	49.0211433	13257	41	29486	36771	3984	19	3442	72110	349864945
5	TRUE	TRUE	0	3	3323	Eemian TW2 mesocratic I	TRUE	81	0.04	0	0	254	38700	10494	0	9012	21349	72.70790484	50.35238841	0	49.64761159	13196	13	30384	35962	3979	0	3391	72185	195914086
3	TRUE	TRUE	0	3	3323	Eemian TW2 mesocratic I	TRUE	81	0.04	0	0	357	39485	10429	0	8763	20878	73.9273952	53.48472984	0	46.51527016	13062	129	29664	36700	3955	1	3504	72095	316384219
1	TRUE	TRUE	0	3	3323	Eemian TW2 mesocratic I	TRUE	81	0.04	0	0	366	39516	10327	0	8963	20749	74.37195675	52.93657009	0	47.06342991	13142	4	29735	36674	4026	0	3616	71913	1024429931
4	TRUE	TRUE	0	3	3323	Eemian TW2 mesocratic I	TRUE	81	0.04	0	0	311	39216	10327	0	9033	20979	74.75761981	52.07517619	0	47.92482381	12997	50	30035	36473	3872	22	3444	72217	-897102463
2	TRUE	TRUE	0	3	3323	Eemian TW2 mesocratic I	TRUE	81	0.04	0	0	393	39617	10503	0	8758	20677	73.65889365	50.90054816	0	49.09945184	13282	41	29458	36774	4000	19	3439	72097	349864945
3	TRUE	TRUE	0	3	3323	Eemian TW2 mesocratic I	TRUE	81	0.04	0	0	358	39452	10408	0	8772	20923	73.91976543	53.64134691	0	46.35865309	13007	129	29718	36701	3919	1	3508	72127	316384219
1	TRUE	TRUE	0	3	3323	Eemian TW2 mesocratic I	TRUE	81	0.04	0	0	367	39503	10316	0	8971	20765	74.34045139	52.70164448	0	47.29835552	13118	4	29759	36674	4040	0	3618	71897	1024429931
5	TRUE	TRUE	0	3	3323	Eemian TW2 mesocratic I	TRUE	81	0.04	0	0	255	38727	10459	0	9016	21353	72.67828004	50.43069695	0	49.56930305	13166	13	30392	35984	3955	0	3390	72210	195914086
4	TRUE	TRUE	0	3	3323	Eemian TW2 mesocratic I	TRUE	81	0.04	0	0	312	39236	10318	0	9034	20967	74.7052701	51.44870791	0	48.55129209	13005	50	30024	36476	3868	22	3441	72224	-897102463
2	TRUE	TRUE	0	3	3323	Eemian TW2 mesocratic I	TRUE	81	0.04	0	0	394	39653	10537	0	8737	20628	73.70414553	50.90054816	0	49.09945184	13352	37	29388	36778	4035	19	3443	72058	349864945
3	TRUE	TRUE	0	3	3323	Eemian TW2 mesocratic I	TRUE	81	0.04	0	0	359	39449	10432	0	8760	20914	73.89634469	53.48472984	0	46.51527016	13023	129	29697	36706	3921	1	3510	72123	316384219
1	TRUE	TRUE	0	3	3323	Eemian TW2 mesocratic I	TRUE	81	0.04	0	0	368	39558	10291	0	8960	20746	74.46697858	53.01487862	0	46.98512138	13147	4	29729	36675	4058	0	3620	71877	1024429931
2	TRUE	TRUE	0	3	3323	Eemian TW2 mesocratic I	TRUE	81	0.04	0	0	395	39614	10576	0	8731	20634	73.70087476	50.82223962	0	49.17776038	13344	37	29388	36786	4025	19	3444	72067	349864945
5	TRUE	TRUE	0	3	3323	Eemian TW2 mesocratic I	TRUE	81	0.04	0	0	256	38750	10506	0	8994	21305	72.68799206	50.58731402	0	49.41268598	13218	15	30322	36000	3949	2	3383	72221	195914086
4	TRUE	TRUE	0	3	3323	Eemian TW2 mesocratic I	TRUE	81	0.04	0	0	313	39201	10358	0	9046	20950	74.70349418	51.37039937	0	48.62960063	13003	50	30019	36483	3857	6	3442	72250	-897102463
3	TRUE	TRUE	0	3	3323	Eemian TW2 mesocratic I	TRUE	81	0.04	0	0	360	39517	10408	0	8744	20886	74.04808193	53.4064213	0	46.5935787	13066	129	29653	36707	3966	1	3510	72078	316384219
1	TRUE	TRUE	0	3	3323	Eemian TW2 mesocratic I	TRUE	81	0.04	0	0	369	39547	10324	0	8959	20725	74.55632119	53.24980423	0	46.75019577	13169	4	29707	36675	4079	0	3622	71854	1024429931
2	TRUE	TRUE	0	3	3323	Eemian TW2 mesocratic I	TRUE	81	0.04	0	0	396	39624	10570	0	8722	20639	73.72918562	51.37039937	0	48.62960063	13347	35	29384	36789	4034	19	3448	72054	349864945
4	TRUE	TRUE	0	3	3323	Eemian TW2 mesocratic I	TRUE	81	0.04	0	0	314	39234	10363	0	9031	20927	74.80408207	51.44870791	0	48.55129209	13041	50	29981	36483	3911	2	3443	72199	-897102463
5	TRUE	TRUE	0	3	3323	Eemian TW2 mesocratic I	TRUE	81	0.04	0	0	257	38760	10485	0	8993	21317	72.6973458	50.50900548	0	49.49099452	13201	16	30333	36005	3940	3	3386	72226	195914086
3	TRUE	TRUE	0	3	3323	Eemian TW2 mesocratic I	TRUE	81	0.04	0	0	361	39479	10394	0	8783	20899	74.06114463	53.01487862	0	46.98512138	13036	104	29705	36710	3961	1	3512	72081	316384219
1	TRUE	TRUE	0	3	3323	Eemian TW2 mesocratic I	TRUE	81	0.04	0	0	370	39506	10370	0	8944	20735	74.49097201	53.01487862	0	46.98512138	13173	4	29702	36676	4074	0	3622	71859	1024429931
2	TRUE	TRUE	0	3	3323	Eemian TW2 mesocratic I	TRUE	81	0.04	0	0	397	39601	10553	0	8743	20658	73.78992482	51.68363352	0	48.31636648	13307	35	29424	36789	4018	19	3448	72070	349864945
1	TRUE	TRUE	0	3	3323	Eemian TW2 mesocratic I	TRUE	81	0.04	0	0	371	39555	10367	0	8941	20692	74.45156906	53.09318716	0	46.90681284	13211	4	29656	36684	4135	0	3623	71797	1024429931
3	TRUE	TRUE	0	3	3323	Eemian TW2 mesocratic I	TRUE	81	0.04	0	0	362	39497	10359	0	8798	20901	74.131697	52.38841034	0	47.61158966	13016	104	29722	36713	3978	1	3513	72063	316384219
4	TRUE	TRUE	0	3	3323	Eemian TW2 mesocratic I	TRUE	81	0.04	0	0	315	39236	10359	0	9021	20939	74.87106869	51.37039937	0	48.62960063	13039	50	29983	36483	3933	2	3445	72175	-897102463
5	TRUE	TRUE	0	3	3323	Eemian TW2 mesocratic I	TRUE	81	0.04	0	0	258	38777	10489	0	8996	21293	72.64896813	50.50900548	0	49.49099452	13215	10	30312	36018	3949	3	3396	72207	195914086
2	TRUE	TRUE	0	3	3323	Eemian TW2 mesocratic I	TRUE	81	0.04	0	0	398	39589	10546	0	8753	20667	73.71103482	51.29209084	0	48.70790916	13286	35	29443	36791	3987	1	3448	72119	349864945
1	TRUE	TRUE	0	3	3323	Eemian TW2 mesocratic I	TRUE	81	0.04	0	0	372	39503	10399	0	8939	20714	74.32183823	52.93657009	0	47.06342991	13191	4	29676	36684	4057	0	3626	71872	1024429931
3	TRUE	TRUE	0	3	3323	Eemian TW2 mesocratic I	TRUE	81	0.04	0	0	363	39484	10329	0	8816	20926	74.14576553	52.46671887	0	47.53328113	12972	104	29765	36714	3989	1	3509	72056	316384219
4	TRUE	TRUE	0	3	3323	Eemian TW2 mesocratic I	TRUE	81	0.04	0	0	316	39254	10377	0	8992	20932	74.91814503	52.15348473	0	47.84651527	13067	50	29947	36491	3951	1	3446	72157	-897102463
2	TRUE	TRUE	0	3	3323	Eemian TW2 mesocratic I	TRUE	81	0.04	0	0	399	39578	10586	0	8750	20641	73.61451688	51.37039937	0	48.62960063	13309	35	29414	36797	4005	0	3457	72093	349864945
5	TRUE	TRUE	0	3	3323	Eemian TW2 mesocratic I	TRUE	81	0.04	0	0	259	38775	10479	0	8999	21302	72.6365817	50.35238841	0	49.64761159	13204	8	30324	36019	3900	3	3398	72254	195914086
1	TRUE	TRUE	0	3	3323	Eemian TW2 mesocratic I	TRUE	81	0.04	0	0	373	39501	10389	0	8954	20711	74.31499829	52.93657009	0	47.06342991	13175	4	29688	36688	4017	0	3628	71910	1024429931
3	TRUE	TRUE	0	3	3323	Eemian TW2 mesocratic I	TRUE	81	0.04	0	0	364	39474	10354	0	8815	20912	74.12592263	51.99686766	0	48.00313234	12986	104	29750	36715	3968	1	3508	72078	316384219
2	TRUE	TRUE	0	3	3323	Eemian TW2 mesocratic I	TRUE	81	0.04	0	0	400	39571	10577	0	8742	20665	73.66160531	51.68363352	0	48.31636648	13278	46	29420	36811	3969	11	3454	72121	349864945
4	TRUE	TRUE	0	3	3323	Eemian TW2 mesocratic I	TRUE	81	0.04	0	0	317	39291	10369	0	8976	20919	74.91907778	52.46671887	0	47.53328113	13087	50	29918	36500	3970	1	3442	72142	-897102463
5	TRUE	TRUE	0	3	3323	Eemian TW2 mesocratic I	TRUE	81	0.04	0	0	260	38772	10507	0	8994	21282	72.65959022	50.27407987	0	49.72592013	13218	8	30299	36030	3900	3	3404	72248	195914086
1	TRUE	TRUE	0	3	3323	Eemian TW2 mesocratic I	TRUE	81	0.04	0	0	374	39511	10355	0	8961	20728	74.31197867	53.09318716	0	46.90681284	13150	4	29712	36689	4026	0	3612	71917	1024429931
3	TRUE	TRUE	0	3	3323	Eemian TW2 mesocratic I	TRUE	81	0.04	0	0	365	39491	10215	0	8830	21019	74.18536766	52.15348473	0	47.84651527	12944	21	29872	36718	3928	1	3510	72116	316384219
2	TRUE	TRUE	0	3	3323	Eemian TW2 mesocratic I	TRUE	81	0.04	0	0	401	39543	10605	0	8741	20666	73.65010702	51.84025059	0	48.15974941	13276	46	29420	36813	3970	11	3453	72121	349864945
4	TRUE	TRUE	0	3	3323	Eemian TW2 mesocratic I	TRUE	81	0.04	0	0	318	39322	10374	0	8962	20897	74.91953404	52.77995301	0	47.22004699	13119	45	29882	36509	3999	1	3435	72120	-897102463
1	TRUE	TRUE	0	3	3323	Eemian TW2 mesocratic I	TRUE	81	0.04	0	0	375	39507	10357	0	8948	20743	74.20130277	53.01487862	0	46.98512138	13141	4	29714	36696	4025	0	3615	71915	1024429931
3	TRUE	TRUE	0	3	3323	Eemian TW2 mesocratic I	TRUE	81	0.04	0	0	366	39512	10208	0	8824	21011	74.18162179	52.38841034	0	47.61158966	12956	21	29858	36720	3946	1	3510	72098	316384219
2	TRUE	TRUE	0	3	3323	Eemian TW2 mesocratic I	TRUE	81	0.04	0	0	402	39564	10614	0	8729	20648	73.69825125	52.15348473	0	47.84651527	13300	46	29390	36819	3956	11	3453	72135	349864945
5	TRUE	TRUE	0	3	3323	Eemian TW2 mesocratic I	TRUE	81	0.04	0	0	261	38812	10486	0	8989	21268	72.66711555	50.43069695	0	49.56930305	13223	8	30280	36044	3936	3	3405	72211	195914086
1	TRUE	TRUE	0	3	3323	Eemian TW2 mesocratic I	TRUE	81	0.04	0	0	376	39458	10394	0	8953	20750	74.09283602	52.93657009	0	47.06342991	13125	4	29726	36700	3995	0	3617	71943	1024429931
4	TRUE	TRUE	0	3	3323	Eemian TW2 mesocratic I	TRUE	81	0.04	0	0	319	39338	10325	0	8999	20893	74.93575369	52.77995301	0	47.22004699	13102	26	29915	36512	4007	1	3438	72109	-897102463
3	TRUE	TRUE	0	3	3323	Eemian TW2 mesocratic I	TRUE	81	0.04	0	0	367	39432	10281	0	8834	21008	74.22940244	52.62333594	0	47.37666406	12949	21	29865	36720	3894	0	3510	72151	316384219
2	TRUE	TRUE	0	3	3323	Eemian TW2 mesocratic I	TRUE	81	0.04	0	0	403	39537	10606	0	8726	20686	73.8813469	52.77995301	0	47.22004699	13262	46	29425	36822	3913	11	3460	72171	349864945
5	TRUE	TRUE	0	3	3323	Eemian TW2 mesocratic I	TRUE	81	0.04	0	0	262	38790	10453	0	9010	21302	72.68823665	50.58731402	0	49.41268598	13159	8	30335	36053	3903	3	3412	72237	195914086
1	TRUE	TRUE	0	3	3323	Eemian TW2 mesocratic I	TRUE	81	0.04	0	0	377	39441	10411	0	8966	20737	74.01433473	53.09318716	0	46.90681284	13122	4	29726	36703	3983	0	3626	71946	1024429931
3	TRUE	TRUE	0	3	3323	Eemian TW2 mesocratic I	TRUE	81	0.04	0	0	368	39468	10290	0	8822	20975	74.16986333	52.70164448	0	47.29835552	12992	21	29820	36722	3957	0	3512	72086	316384219
2	TRUE	TRUE	0	3	3323	Eemian TW2 mesocratic I	TRUE	81	0.04	0	0	404	39560	10580	0	8723	20692	73.96801638	53.17149569	0	46.82850431	13253	46	29428	36828	3882	11	3465	72197	349864945
4	TRUE	TRUE	0	3	3323	Eemian TW2 mesocratic I	TRUE	81	0.04	0	0	320	39401	10285	0	8995	20874	75.09321098	53.01487862	0	46.98512138	13124	26	29892	36513	4040	1	3437	72077	-897102463
1	TRUE	TRUE	0	3	3323	Eemian TW2 mesocratic I	TRUE	81	0.04	0	0	378	39434	10475	0	8952	20694	74.14470134	53.64134691	0	46.35865309	13174	4	29669	36708	3978	0	3620	71957	1024429931
3	TRUE	TRUE	0	3	3323	Eemian TW2 mesocratic I	TRUE	81	0.04	0	0	369	39472	10294	0	8820	20969	74.18812202	52.77995301	0	47.22004699	12994	23	29812	36726	3980	2	3512	72061	316384219
2	TRUE	TRUE	0	3	3323	Eemian TW2 mesocratic I	TRUE	81	0.04	0	0	405	39551	10524	0	8739	20741	73.93547498	53.24980423	0	46.75019577	13186	48	29493	36828	3864	18	3455	72218	349864945
5	TRUE	TRUE	0	3	3323	Eemian TW2 mesocratic I	TRUE	81	0.04	0	0	263	38750	10483	0	9018	21304	72.73562895	50.66562255	0	49.33437745	13138	9	30345	36063	3885	4	3409	72257	195914086
4	TRUE	TRUE	0	3	3323	Eemian TW2 mesocratic I	TRUE	81	0.04	0	0	321	39383	10332	0	8988	20852	75.29954642	53.4064213	0	46.5935787	13149	25	29863	36518	4034	1	3442	72078	-897102463
1	TRUE	TRUE	0	3	3323	Eemian TW2 mesocratic I	TRUE	81	0.04	0	0	379	39452	10459	0	8964	20680	74.21407153	53.95458105	0	46.04541895	13168	4	29667	36716	3921	0	3622	72012	1024429931
2	TRUE	TRUE	0	3	3323	Eemian TW2 mesocratic I	TRUE	81	0.04	0	0	406	39512	10511	0	8743	20789	73.8294436	53.32811276	0	46.67188724	13126	51	29545	36833	3827	21	3458	72249	349864945
3	TRUE	TRUE	0	3	3323	Eemian TW2 mesocratic I	TRUE	81	0.04	0	0	370	39490	10329	0	8805	20931	74.24172289	53.01487862	0	46.98512138	13045	22	29759	36729	3939	2	3514	72100	316384219
5	TRUE	TRUE	0	3	3323	Eemian TW2 mesocratic I	TRUE	81	0.04	0	0	264	38762	10488	0	9008	21297	72.72322303	50.66562255	0	49.33437745	13152	8	30328	36067	3896	4	3414	72241	195914086
1	TRUE	TRUE	0	3	3323	Eemian TW2 mesocratic I	TRUE	81	0.04	0	0	380	39469	10466	0	8948	20672	74.24553833	53.71965544	0	46.28034456	13183	5	29643	36724	3931	1	3623	72000	1024429931
4	TRUE	TRUE	0	3	3323	Eemian TW2 mesocratic I	TRUE	81	0.04	0	0	322	39387	10330	0	8982	20856	75.35709154	53.48472984	0	46.51527016	13149	25	29861	36520	4041	1	3445	72068	-897102463
2	TRUE	TRUE	0	3	3323	Eemian TW2 mesocratic I	TRUE	81	0.04	0	0	407	39567	10507	0	8711	20770	73.79748975	53.56303837	0	46.43696163	13176	41	29504	36834	3880	21	3456	72198	349864945
3	TRUE	TRUE	0	3	3323	Eemian TW2 mesocratic I	TRUE	81	0.04	0	0	371	39476	10378	0	8813	20888	74.23025413	53.24980423	0	46.75019577	13078	22	29724	36731	3943	2	3513	72097	316384219
1	TRUE	TRUE	0	3	3323	Eemian TW2 mesocratic I	TRUE	81	0.04	0	0	381	39450	10470	0	8956	20679	74.33252642	53.64134691	0	46.35865309	13166	5	29658	36726	3878	1	3619	72057	1024429931
5	TRUE	TRUE	0	3	3323	Eemian TW2 mesocratic I	TRUE	81	0.04	0	0	265	38779	10464	0	8989	21323	72.76620856	50.66562255	0	49.33437745	13136	8	30335	36076	3908	4	3414	72229	195914086
4	TRUE	TRUE	0	3	3323	Eemian TW2 mesocratic I	TRUE	81	0.04	0	0	323	39371	10336	0	8992	20856	75.28422147	53.56303837	0	46.43696163	13137	25	29871	36522	4082	1	3443	72029	-897102463
2	TRUE	TRUE	0	3	3323	Eemian TW2 mesocratic I	TRUE	81	0.04	0	0	408	39571	10494	0	8720	20770	73.8670385	53.48472984	0	46.51527016	13167	41	29513	36834	3899	21	3455	72180	349864945
3	TRUE	TRUE	0	3	3323	Eemian TW2 mesocratic I	TRUE	81	0.04	0	0	372	39510	10336	0	8819	20890	74.29472174	53.48472984	0	46.51527016	13065	22	29732	36736	3916	2	3518	72119	316384219
1	TRUE	TRUE	0	3	3323	Eemian TW2 mesocratic I	TRUE	81	0.04	0	0	382	39391	10478	0	8954	20732	74.42873257	53.24980423	0	46.75019577	13112	5	29709	36729	3867	1	3619	72068	1024429931
2	TRUE	TRUE	0	3	3323	Eemian TW2 mesocratic I	TRUE	81	0.04	0	0	409	39582	10468	0	8718	20787	73.79854326	53.48472984	0	46.51527016	13144	41	29528	36842	3905	21	3458	72171	349864945
3	TRUE	TRUE	0	3	3323	Eemian TW2 mesocratic I	TRUE	81	0.04	0	0	373	39497	10359	0	8827	20872	74.30274771	53.56303837	0	46.43696163	13075	22	29722	36736	3935	2	3517	72101	316384219
4	TRUE	TRUE	0	3	3323	Eemian TW2 mesocratic I	TRUE	81	0.04	0	0	324	39326	10325	0	9001	20903	75.25923103	53.48472984	0	46.51527016	13078	25	29927	36525	4020	1	3447	72087	-897102463
5	TRUE	TRUE	0	3	3323	Eemian TW2 mesocratic I	TRUE	81	0.04	0	0	266	38829	10464	0	8941	21321	72.70568042	50.58731402	0	49.41268598	13175	8	30285	36087	3893	2	3411	72249	195914086
1	TRUE	TRUE	0	3	3323	Eemian TW2 mesocratic I	TRUE	81	0.04	0	0	383	39378	10458	0	8932	20787	74.47373323	53.4064213	0	46.5935787	13076	5	29742	36732	3827	1	3620	72107	1024429931
2	TRUE	TRUE	0	3	3323	Eemian TW2 mesocratic I	TRUE	81	0.04	0	0	410	39651	10432	0	8674	20798	73.77729688	53.71965544	0	46.28034456	13188	30	29495	36842	3963	20	3459	72113	349864945
3	TRUE	TRUE	0	3	3323	Eemian TW2 mesocratic I	TRUE	81	0.04	0	0	374	39551	10332	0	8834	20838	74.47060106	53.64134691	0	46.35865309	13102	22	29695	36736	3947	2	3520	72086	316384219
4	TRUE	TRUE	0	3	3323	Eemian TW2 mesocratic I	TRUE	81	0.04	0	0	325	39307	10289	0	8999	20960	75.2906974	53.24980423	0	46.75019577	13012	25	29982	36536	4017	1	3450	72087	-897102463
1	TRUE	TRUE	0	3	3323	Eemian TW2 mesocratic I	TRUE	81	0.04	0	0	384	39378	10394	0	8948	20835	74.67176518	53.64134691	0	46.35865309	13009	5	29806	36735	3803	1	3622	72129	1024429931
5	TRUE	TRUE	0	3	3323	Eemian TW2 mesocratic I	TRUE	81	0.04	0	0	267	38838	10444	0	8935	21338	72.70927971	50.74393109	0	49.25606891	13153	8	30296	36098	3887	1	3413	72254	195914086
2	TRUE	TRUE	0	3	3323	Eemian TW2 mesocratic I	TRUE	81	0.04	0	0	411	39672	10462	0	8669	20752	73.76015471	53.4064213	0	46.5935787	13235	30	29444	36846	3979	20	3456	72100	349864945
3	TRUE	TRUE	0	3	3323	Eemian TW2 mesocratic I	TRUE	81	0.04	0	0	375	39533	10341	0	8849	20832	74.54100071	53.71965544	0	46.28034456	13091	22	29704	36738	3977	2	3520	72056	316384219
1	TRUE	TRUE	0	3	3323	Eemian TW2 mesocratic I	TRUE	81	0.04	0	0	385	39374	10411	0	8947	20823	74.53904199	53.48472984	0	46.51527016	13020	4	29793	36738	3802	1	3615	72137	1024429931
4	TRUE	TRUE	0	3	3323	Eemian TW2 mesocratic I	TRUE	81	0.04	0	0	326	39319	10302	0	8992	20942	75.36560432	53.09318716	0	46.90681284	13034	25	29957	36539	4024	1	3454	72076	-897102463
2	TRUE	TRUE	0	3	3323	Eemian TW2 mesocratic I	TRUE	81	0.04	0	0	412	39726	10416	0	8667	20746	73.71293981	53.48472984	0	46.51527016	13237	30	29436	36852	4001	20	3463	72071	349864945
5	TRUE	TRUE	0	3	3323	Eemian TW2 mesocratic I	TRUE	81	0.04	0	0	268	38824	10457	0	8935	21339	72.63238678	50.43069695	0	49.56930305	13143	6	30297	36109	3894	1	3409	72251	195914086
3	TRUE	TRUE	0	3	3323	Eemian TW2 mesocratic I	TRUE	81	0.04	0	0	376	39483	10333	0	8867	20872	74.44832009	53.48472984	0	46.51527016	13033	22	29762	36738	3933	2	3522	72098	316384219
1	TRUE	TRUE	0	3	3323	Eemian TW2 mesocratic I	TRUE	81	0.04	0	0	386	39364	10386	0	8943	20862	74.50296065	53.09318716	0	46.90681284	12982	3	29828	36742	3784	1	3621	72149	1024429931
2	TRUE	TRUE	0	3	3323	Eemian TW2 mesocratic I	TRUE	81	0.04	0	0	413	39775	10375	0	8659	20746	73.70552903	53.64134691	0	46.35865309	13245	30	29428	36852	4046	20	3466	72023	349864945
4	TRUE	TRUE	0	3	3323	Eemian TW2 mesocratic I	TRUE	81	0.04	0	0	327	39327	10274	0	9000	20954	75.64040098	53.32811276	0	46.67188724	13008	25	29977	36545	4031	1	3456	72067	-897102463
3	TRUE	TRUE	0	3	3323	Eemian TW2 mesocratic I	TRUE	81	0.04	0	0	377	39500	10348	0	8871	20836	74.38538431	53.09318716	0	46.90681284	13065	22	29730	36738	3989	2	3523	72041	316384219
5	TRUE	TRUE	0	3	3323	Eemian TW2 mesocratic I	TRUE	81	0.04	0	0	269	38893	10375	0	8937	21350	72.710849	50.35238841	0	49.64761159	13121	6	30310	36118	3923	1	3416	72215	195914086
1	TRUE	TRUE	0	3	3323	Eemian TW2 mesocratic I	TRUE	81	0.04	0	0	387	39351	10436	0	8929	20839	74.51198943	53.4064213	0	46.5935787	13012	3	29791	36749	3795	1	3624	72135	1024429931
2	TRUE	TRUE	0	3	3323	Eemian TW2 mesocratic I	TRUE	81	0.04	0	0	414	39763	10399	0	8659	20734	73.63959473	53.17149569	0	46.82850431	13255	32	29416	36852	4068	22	3466	71999	349864945
4	TRUE	TRUE	0	3	3323	Eemian TW2 mesocratic I	TRUE	81	0.04	0	0	328	39320	10269	0	9006	20960	75.62872766	53.17149569	0	46.82850431	12992	25	29989	36549	3992	1	3454	72108	-897102463
3	TRUE	TRUE	0	3	3323	Eemian TW2 mesocratic I	TRUE	81	0.04	0	0	378	39506	10335	0	8860	20854	74.20972157	52.93657009	0	47.06342991	13068	8	29737	36742	3961	2	3523	72069	316384219
1	TRUE	TRUE	0	3	3323	Eemian TW2 mesocratic I	TRUE	81	0.04	0	0	388	39362	10404	0	8936	20853	74.46932198	53.79796398	0	46.20203602	12992	1	29812	36750	3764	1	3627	72163	1024429931
2	TRUE	TRUE	0	3	3323	Eemian TW2 mesocratic I	TRUE	81	0.04	0	0	415	39794	10403	0	8662	20696	73.69455331	53.24980423	0	46.75019577	13286	32	29381	36856	4130	15	3461	71949	349864945
5	TRUE	TRUE	0	3	3323	Eemian TW2 mesocratic I	TRUE	81	0.04	0	0	270	38924	10356	0	8950	21325	72.7433679	50.82223962	0	49.17776038	13122	6	30298	36129	3940	1	3412	72202	195914086
3	TRUE	TRUE	0	3	3323	Eemian TW2 mesocratic I	TRUE	81	0.04	0	0	379	39540	10323	0	8858	20834	74.13462694	52.70164448	0	47.29835552	13084	8	29715	36748	3964	0	3523	72068	316384219
4	TRUE	TRUE	0	3	3323	Eemian TW2 mesocratic I	TRUE	81	0.04	0	0	329	39318	10304	0	8997	20936	75.49757448	53.09318716	0	46.90681284	13020	25	29956	36554	3979	1	3470	72105	-897102463
1	TRUE	TRUE	0	3	3323	Eemian TW2 mesocratic I	TRUE	81	0.04	0	0	389	39396	10348	0	8946	20865	74.4775858	53.71965544	0	46.28034456	12968	1	29834	36752	3775	1	3629	72150	1024429931
2	TRUE	TRUE	0	3	3323	Eemian TW2 mesocratic I	TRUE	81	0.04	0	0	416	39770	10429	0	8669	20687	73.59439349	52.85826155	0	47.14173845	13287	33	29379	36856	4158	13	3456	71928	349864945
5	TRUE	TRUE	0	3	3323	Eemian TW2 mesocratic I	TRUE	81	0.04	0	0	271	38944	10377	0	8948	21286	72.78218618	50.82223962	0	49.17776038	13155	6	30257	36137	3937	1	3412	72205	195914086
3	TRUE	TRUE	0	3	3323	Eemian TW2 mesocratic I	TRUE	81	0.04	0	0	380	39512	10331	0	8862	20850	74.08325343	52.62333594	0	47.37666406	13064	8	29735	36748	3940	0	3526	72089	316384219
1	TRUE	TRUE	0	3	3323	Eemian TW2 mesocratic I	TRUE	81	0.04	0	0	390	39437	10326	0	8941	20851	74.47586578	53.87627251	0	46.12372749	12983	1	29815	36756	3764	0	3629	72162	1024429931
4	TRUE	TRUE	0	3	3323	Eemian TW2 mesocratic I	TRUE	81	0.04	0	0	330	39314	10302	0	8985	20954	75.47783666	53.17149569	0	46.82850431	13011	25	29962	36557	3951	1	3474	72129	-897102463
2	TRUE	TRUE	0	3	3323	Eemian TW2 mesocratic I	TRUE	81	0.04	0	0	417	39756	10459	0	8666	20674	73.63866452	52.93657009	0	47.06342991	13303	33	29363	36856	4137	13	3455	71950	349864945
3	TRUE	TRUE	0	3	3323	Eemian TW2 mesocratic I	TRUE	81	0.04	0	0	381	39464	10353	0	8853	20885	74.0424879	52.54502741	0	47.45497259	13038	8	29761	36748	3920	0	3532	72103	316384219
1	TRUE	TRUE	0	3	3323	Eemian TW2 mesocratic I	TRUE	81	0.04	0	0	391	39444	10292	0	8965	20854	74.54511702	53.95458105	0	46.04541895	12951	6	29842	36756	3763	5	3626	72161	1024429931
2	TRUE	TRUE	0	3	3323	Eemian TW2 mesocratic I	TRUE	81	0.04	0	0	418	39771	10437	0	8646	20701	73.52478231	52.62333594	0	47.37666406	13312	15	29370	36858	4162	13	3457	71923	349864945
5	TRUE	TRUE	0	3	3323	Eemian TW2 mesocratic I	TRUE	81	0.04	0	0	272	38965	10374	0	8929	21287	72.69575683	50.58731402	0	49.41268598	13160	6	30239	36150	3989	1	3414	72151	195914086
4	TRUE	TRUE	0	3	3323	Eemian TW2 mesocratic I	TRUE	81	0.04	0	0	331	39335	10258	0	8997	20965	75.60798879	53.48472984	0	46.51527016	12986	25	29985	36559	3931	1	3477	72146	-897102463
3	TRUE	TRUE	0	3	3323	Eemian TW2 mesocratic I	TRUE	81	0.04	0	0	382	39449	10336	0	8857	20913	74.03994981	52.54502741	0	47.45497259	13001	8	29793	36753	3902	0	3537	72116	316384219
1	TRUE	TRUE	0	3	3323	Eemian TW2 mesocratic I	TRUE	81	0.04	0	0	392	39428	10297	0	8964	20866	74.70229265	54.42443226	0	45.57556774	12938	6	29853	36758	3806	5	3632	72112	1024429931
2	TRUE	TRUE	0	3	3323	Eemian TW2 mesocratic I	TRUE	81	0.04	0	0	419	39761	10469	0	8646	20679	73.48096232	52.3101018	0	47.6898982	13329	15	29348	36863	4166	13	3462	71914	349864945
5	TRUE	TRUE	0	3	3323	Eemian TW2 mesocratic I	TRUE	81	0.04	0	0	273	38976	10396	0	8905	21278	72.83083691	50.9788567	0	49.0211433	13177	13	30206	36159	4018	7	3411	72119	195914086
4	TRUE	TRUE	0	3	3323	Eemian TW2 mesocratic I	TRUE	81	0.04	0	0	332	39341	10272	0	8986	20956	75.74401965	53.64134691	0	46.35865309	13006	25	29965	36559	3932	1	3482	72140	-897102463
3	TRUE	TRUE	0	3	3323	Eemian TW2 mesocratic I	TRUE	81	0.04	0	0	383	39455	10336	0	8859	20905	74.05731509	52.54502741	0	47.45497259	13004	8	29787	36756	3874	0	3541	72140	316384219
1	TRUE	TRUE	0	3	3323	Eemian TW2 mesocratic I	TRUE	81	0.04	0	0	393	39478	10201	0	8972	20904	74.73098119	54.18950666	0	45.81049334	12889	6	29899	36761	3851	5	3630	72069	1024429931
2	TRUE	TRUE	0	3	3323	Eemian TW2 mesocratic I	TRUE	81	0.04	0	0	420	39745	10463	0	8668	20679	73.36858419	51.68363352	0	48.31636648	13303	15	29370	36867	4122	13	3461	71959	349864945
4	TRUE	TRUE	0	3	3323	Eemian TW2 mesocratic I	TRUE	81	0.04	0	0	333	39310	10309	0	8988	20948	75.79861334	53.95458105	0	46.04541895	13018	15	29959	36563	3920	3	3505	72127	-897102463
5	TRUE	TRUE	0	3	3323	Eemian TW2 mesocratic I	TRUE	81	0.04	0	0	274	39004	10381	0	8905	21265	72.83520474	51.2137823	0	48.7862177	13186	13	30193	36163	4027	7	3410	72111	195914086
1	TRUE	TRUE	0	3	3323	Eemian TW2 mesocratic I	TRUE	81	0.04	0	0	394	39489	10200	0	8968	20898	74.73977298	54.03288958	0	45.96711042	12889	12	29889	36765	3866	11	3630	72048	1024429931
3	TRUE	TRUE	0	3	3323	Eemian TW2 mesocratic I	TRUE	81	0.04	0	0	384	39437	10336	0	8864	20918	74.16354058	52.70164448	0	47.29835552	12980	8	29805	36762	3852	0	3547	72156	316384219
2	TRUE	TRUE	0	3	3323	Eemian TW2 mesocratic I	TRUE	81	0.04	0	0	421	39723	10469	0	8674	20689	73.43249424	52.23179327	0	47.76820673	13283	15	29386	36871	4103	13	3463	71976	349864945
1	TRUE	TRUE	0	3	3323	Eemian TW2 mesocratic I	TRUE	81	0.04	0	0	395	39546	10173	0	8965	20871	74.82007086	54.18950666	0	45.81049334	12915	13	29859	36768	3895	12	3629	72019	1024429931
3	TRUE	TRUE	0	3	3323	Eemian TW2 mesocratic I	TRUE	81	0.04	0	0	385	39440	10312	0	8870	20933	74.19542162	52.70164448	0	47.29835552	12959	5	29826	36765	3842	1	3555	72157	316384219
2	TRUE	TRUE	0	3	3323	Eemian TW2 mesocratic I	TRUE	81	0.04	0	0	422	39711	10497	0	8659	20688	73.35826248	51.99686766	0	48.00313234	13294	15	29370	36876	4093	13	3461	71988	349864945
4	TRUE	TRUE	0	3	3323	Eemian TW2 mesocratic I	TRUE	81	0.04	0	0	334	39301	10340	0	8990	20924	75.86279715	54.03288958	0	45.96711042	13041	11	29937	36566	3963	3	3507	72082	-897102463
5	TRUE	TRUE	0	3	3323	Eemian TW2 mesocratic I	TRUE	81	0.04	0	0	275	39013	10375	0	8899	21268	72.87916412	51.29209084	0	48.70790916	13188	13	30190	36164	4034	7	3409	72105	195914086
1	TRUE	TRUE	0	3	3323	Eemian TW2 mesocratic I	TRUE	81	0.04	0	0	396	39564	10162	0	8957	20872	74.80020592	54.03288958	0	45.96711042	12914	13	29852	36776	3930	12	3630	71983	1024429931
2	TRUE	TRUE	0	3	3323	Eemian TW2 mesocratic I	TRUE	81	0.04	0	0	423	39752	10476	0	8662	20665	73.36038742	52.3101018	0	47.6898982	13312	15	29350	36878	4109	13	3468	71965	349864945
3	TRUE	TRUE	0	3	3323	Eemian TW2 mesocratic I	TRUE	81	0.04	0	0	386	39413	10325	0	8864	20953	74.21279744	52.85826155	0	47.14173845	12943	5	29840	36767	3864	1	3561	72129	316384219
4	TRUE	TRUE	0	3	3323	Eemian TW2 mesocratic I	TRUE	81	0.04	0	0	335	39321	10365	0	8980	20889	75.72267589	53.95458105	0	46.04541895	13082	12	29892	36569	3970	4	3512	72069	-897102463
5	TRUE	TRUE	0	3	3323	Eemian TW2 mesocratic I	TRUE	81	0.04	0	0	276	39002	10350	0	8894	21309	72.80747441	51.13547377	0	48.86452623	13140	13	30226	36176	4001	7	3415	72132	195914086
1	TRUE	TRUE	0	3	3323	Eemian TW2 mesocratic I	TRUE	81	0.04	0	0	397	39549	10170	0	8955	20881	74.76152796	53.95458105	0	46.04541895	12905	13	29859	36778	3921	12	3637	71985	1024429931
2	TRUE	TRUE	0	3	3323	Eemian TW2 mesocratic I	TRUE	81	0.04	0	0	424	39736	10464	0	8660	20695	73.29133978	51.99686766	0	48.00313234	13282	15	29378	36880	4084	11	3472	71988	349864945
3	TRUE	TRUE	0	3	3323	Eemian TW2 mesocratic I	TRUE	81	0.04	0	0	387	39423	10284	0	8870	20978	74.38467528	52.85826155	0	47.14173845	12910	5	29871	36769	3831	1	3564	72159	316384219
4	TRUE	TRUE	0	3	3323	Eemian TW2 mesocratic I	TRUE	81	0.04	0	0	336	39325	10377	0	8964	20889	75.76983139	54.18950666	0	45.81049334	13094	12	29876	36573	3948	4	3520	72083	-897102463
1	TRUE	TRUE	0	3	3323	Eemian TW2 mesocratic I	TRUE	81	0.04	0	0	398	39605	10140	0	8956	20854	74.81772893	53.95458105	0	46.04541895	12913	27	29833	36782	3953	26	3626	71950	1024429931
2	TRUE	TRUE	0	3	3323	Eemian TW2 mesocratic I	TRUE	81	0.04	0	0	425	39724	10510	0	8660	20661	73.39220372	52.3101018	0	47.6898982	13315	15	29344	36881	4069	11	3462	72013	349864945
3	TRUE	TRUE	0	3	3323	Eemian TW2 mesocratic I	TRUE	81	0.04	0	0	388	39484	10297	0	8868	20906	74.50560849	53.09318716	0	46.90681284	12979	5	29797	36774	3865	1	3564	72125	316384219
5	TRUE	TRUE	0	3	3323	Eemian TW2 mesocratic I	TRUE	81	0.04	0	0	277	38985	10354	0	8888	21328	72.76064439	51.05716523	0	48.94283477	13117	13	30239	36186	3993	7	3419	72136	195914086
1	TRUE	TRUE	0	3	3323	Eemian TW2 mesocratic I	TRUE	81	0.04	0	0	399	39606	10115	0	8965	20869	74.73348888	53.48472984	0	46.51527016	12888	27	29857	36783	3964	26	3626	71939	1024429931
2	TRUE	TRUE	0	3	3323	Eemian TW2 mesocratic I	TRUE	81	0.04	0	0	426	39716	10539	0	8643	20657	73.50590381	52.46671887	0	47.53328113	13334	15	29323	36883	4088	10	3462	71995	349864945
4	TRUE	TRUE	0	3	3323	Eemian TW2 mesocratic I	TRUE	81	0.04	0	0	337	39320	10386	0	8973	20876	75.65087113	54.18950666	0	45.81049334	13093	9	29872	36581	3905	4	3521	72125	-897102463
3	TRUE	TRUE	0	3	3323	Eemian TW2 mesocratic I	TRUE	81	0.04	0	0	389	39540	10258	0	8872	20885	74.56177846	53.4064213	0	46.5935787	12996	5	29780	36774	3875	1	3569	72110	316384219
5	TRUE	TRUE	0	3	3323	Eemian TW2 mesocratic I	TRUE	81	0.04	0	0	278	38980	10378	0	8885	21312	72.80589622	50.82223962	0	49.17776038	13132	13	30220	36190	4006	7	3420	72122	195914086
2	TRUE	TRUE	0	3	3323	Eemian TW2 mesocratic I	TRUE	81	0.04	0	0	427	39714	10533	0	8631	20677	73.54736299	52.62333594	0	47.37666406	13325	15	29331	36884	4055	10	3461	72029	349864945
1	TRUE	TRUE	0	3	3323	Eemian TW2 mesocratic I	TRUE	81	0.04	0	0	400	39602	10142	0	8958	20853	74.85145053	53.87627251	0	46.12372749	12905	27	29834	36789	3962	26	3634	71933	1024429931
3	TRUE	TRUE	0	3	3323	Eemian TW2 mesocratic I	TRUE	81	0.04	0	0	390	39562	10221	0	8865	20907	74.5557162	53.32811276	0	46.67188724	12982	4	29795	36774	3897	1	3571	72086	316384219
4	TRUE	TRUE	0	3	3323	Eemian TW2 mesocratic I	TRUE	81	0.04	0	0	338	39330	10368	0	8980	20877	75.60145151	54.34612373	0	45.65387627	13080	9	29880	36586	3901	4	3526	72124	-897102463
2	TRUE	TRUE	0	3	3323	Eemian TW2 mesocratic I	TRUE	81	0.04	0	0	428	39725	10532	0	8629	20669	73.80547072	53.48472984	0	46.51527016	13331	15	29321	36888	4030	10	3462	72053	349864945
1	TRUE	TRUE	0	3	3323	Eemian TW2 mesocratic I	TRUE	81	0.04	0	0	401	39610	10109	0	8957	20879	74.93600896	54.18950666	0	45.81049334	12876	27	29859	36793	3985	21	3632	71917	1024429931
5	TRUE	TRUE	0	3	3323	Eemian TW2 mesocratic I	TRUE	81	0.04	0	0	279	39012	10357	0	8872	21314	72.77923267	50.82223962	0	49.17776038	13134	13	30209	36199	4022	7	3422	72104	195914086
3	TRUE	TRUE	0	3	3323	Eemian TW2 mesocratic I	TRUE	81	0.04	0	0	391	39571	10237	0	8871	20876	74.52621187	53.09318716	0	46.90681284	13007	4	29770	36774	3932	1	3570	72052	316384219
4	TRUE	TRUE	0	3	3323	Eemian TW2 mesocratic I	TRUE	81	0.04	0	0	339	39348	10398	0	8960	20849	75.47856271	54.11119812	0	45.88880188	13123	9	29832	36591	3922	4	3523	72106	-897102463
2	TRUE	TRUE	0	3	3323	Eemian TW2 mesocratic I	TRUE	81	0.04	0	0	429	39700	10528	0	8652	20675	73.97708548	54.26781519	0	45.73218481	13302	15	29350	36888	4010	10	3462	72073	349864945
1	TRUE	TRUE	0	3	3323	Eemian TW2 mesocratic I	TRUE	81	0.04	0	0	402	39548	10181	0	8975	20851	74.99079044	54.65935787	0	45.34064213	12868	45	29849	36793	3953	39	3609	71954	1024429931
3	TRUE	TRUE	0	3	3323	Eemian TW2 mesocratic I	TRUE	81	0.04	0	0	392	39581	10196	0	8880	20898	74.53960927	53.09318716	0	46.90681284	12974	4	29801	36776	3951	1	3568	72035	316384219
5	TRUE	TRUE	0	3	3323	Eemian TW2 mesocratic I	TRUE	81	0.04	0	0	280	38980	10386	0	8882	21307	72.74806874	50.74393109	0	49.25606891	13130	11	30212	36202	4002	7	3420	72126	195914086
2	TRUE	TRUE	0	3	3323	Eemian TW2 mesocratic I	TRUE	81	0.04	0	0	430	39690	10555	0	8659	20651	73.82821331	53.71965544	0	46.28034456	13318	14	29333	36890	4034	10	3461	72050	349864945
4	TRUE	TRUE	0	3	3323	Eemian TW2 mesocratic I	TRUE	81	0.04	0	0	340	39346	10400	0	8975	20834	75.46062893	54.18950666	0	45.81049334	13122	9	29832	36592	3916	4	3528	72107	-897102463
1	TRUE	TRUE	0	3	3323	Eemian TW2 mesocratic I	TRUE	81	0.04	0	0	403	39537	10162	0	8991	20865	74.85302705	54.58104933	0	45.41895067	12836	45	29879	36795	3928	39	3611	71977	1024429931
3	TRUE	TRUE	0	3	3323	Eemian TW2 mesocratic I	TRUE	81	0.04	0	0	393	39573	10215	0	8883	20884	74.56217747	53.24980423	0	46.75019577	12965	16	29790	36784	3942	13	3558	72042	316384219
2	TRUE	TRUE	0	3	3323	Eemian TW2 mesocratic I	TRUE	81	0.04	0	0	431	39682	10568	0	8653	20652	73.82322409	53.79796398	0	46.20203602	13323	14	29328	36890	4025	10	3463	72057	349864945
1	TRUE	TRUE	0	3	3323	Eemian TW2 mesocratic I	TRUE	81	0.04	0	0	404	39557	10160	0	8978	20860	74.86575081	54.81597494	0	45.18402506	12853	46	29861	36795	3937	34	3612	71972	1024429931
5	TRUE	TRUE	0	3	3323	Eemian TW2 mesocratic I	TRUE	81	0.04	0	0	281	38992	10414	0	8868	21281	72.74702051	50.50900548	0	49.49099452	13165	11	30172	36207	4006	7	3425	72117	195914086
4	TRUE	TRUE	0	3	3323	Eemian TW2 mesocratic I	TRUE	81	0.04	0	0	341	39336	10409	0	8955	20855	75.4956829	54.5027408	0	45.4972592	13120	9	29833	36593	3929	4	3526	72096	-897102463
3	TRUE	TRUE	0	3	3323	Eemian TW2 mesocratic I	TRUE	81	0.04	0	0	394	39583	10211	0	8868	20893	74.57572462	53.56303837	0	46.43696163	12970	17	29784	36784	3942	14	3566	72033	316384219
2	TRUE	TRUE	0	3	3323	Eemian TW2 mesocratic I	TRUE	81	0.04	0	0	432	39645	10598	0	8642	20670	73.80180945	53.56303837	0	46.43696163	13316	13	29335	36891	3989	10	3465	72091	349864945
1	TRUE	TRUE	0	3	3323	Eemian TW2 mesocratic I	TRUE	81	0.04	0	0	405	39544	10175	0	8994	20842	74.91204157	55.12920908	0	44.87079092	12837	59	29859	36800	3899	46	3600	72010	1024429931
5	TRUE	TRUE	0	3	3323	Eemian TW2 mesocratic I	TRUE	81	0.04	0	0	282	38990	10404	0	8885	21276	72.81062939	50.82223962	0	49.17776038	13149	11	30184	36211	3998	7	3423	72127	195914086
4	TRUE	TRUE	0	3	3323	Eemian TW2 mesocratic I	TRUE	81	0.04	0	0	342	39291	10420	0	8949	20895	75.44722765	54.65935787	0	45.34064213	13083	9	29867	36596	3883	4	3527	72141	-897102463
3	TRUE	TRUE	0	3	3323	Eemian TW2 mesocratic I	TRUE	81	0.04	0	0	395	39561	10258	0	8866	20870	74.5278803	53.17149569	0	46.82850431	12988	17	29759	36791	3948	13	3549	72045	316384219
2	TRUE	TRUE	0	3	3323	Eemian TW2 mesocratic I	TRUE	81	0.04	0	0	433	39647	10624	0	8655	20629	73.80837952	53.32811276	0	46.67188724	13342	13	29307	36893	3968	10	3462	72115	349864945
1	TRUE	TRUE	0	3	3323	Eemian TW2 mesocratic I	TRUE	81	0.04	0	0	406	39539	10195	0	8994	20827	74.8950179	55.44244323	0	44.55755677	12848	59	29844	36804	3891	46	3600	72018	1024429931
3	TRUE	TRUE	0	3	3323	Eemian TW2 mesocratic I	TRUE	81	0.04	0	0	396	39543	10286	0	8849	20877	74.38022121	52.77995301	0	47.22004699	12986	17	29749	36803	3957	13	3549	72036	316384219
4	TRUE	TRUE	0	3	3323	Eemian TW2 mesocratic I	TRUE	81	0.04	0	0	343	39258	10458	0	8948	20891	75.3395977	54.5027408	0	45.4972592	13087	9	29862	36597	3864	2	3531	72158	-897102463
5	TRUE	TRUE	0	3	3323	Eemian TW2 mesocratic I	TRUE	81	0.04	0	0	283	39007	10388	0	8890	21270	72.77450898	50.82223962	0	49.17776038	13145	11	30183	36216	3982	0	3436	72137	195914086
2	TRUE	TRUE	0	3	3323	Eemian TW2 mesocratic I	TRUE	81	0.04	0	0	434	39672	10617	0	8646	20620	73.79799923	53.09318716	0	46.90681284	13343	24	29289	36899	3961	21	3455	72118	349864945
1	TRUE	TRUE	0	3	3323	Eemian TW2 mesocratic I	TRUE	81	0.04	0	0	407	39547	10193	0	9009	20806	74.83274898	55.52075176	0	44.47924824	12853	59	29838	36805	3913	46	3596	72000	1024429931
3	TRUE	TRUE	0	3	3323	Eemian TW2 mesocratic I	TRUE	81	0.04	0	0	397	39571	10308	0	8847	20829	74.3128549	52.70164448	0	47.29835552	13034	17	29699	36805	3997	13	3547	71998	316384219
2	TRUE	TRUE	0	3	3323	Eemian TW2 mesocratic I	TRUE	81	0.04	0	0	435	39646	10642	0	8657	20610	73.8247667	53.09318716	0	46.90681284	13338	21	29290	36906	3916	21	3466	72152	349864945
1	TRUE	TRUE	0	3	3323	Eemian TW2 mesocratic I	TRUE	81	0.04	0	0	408	39541	10163	0	9015	20836	74.78572161	55.12920908	0	44.87079092	12816	59	29874	36806	3886	32	3598	72039	1024429931
4	TRUE	TRUE	0	3	3323	Eemian TW2 mesocratic I	TRUE	81	0.04	0	0	344	39289	10419	0	8944	20903	75.37408733	54.42443226	0	45.57556774	13060	20	29870	36605	3845	13	3522	72175	-897102463
5	TRUE	TRUE	0	3	3323	Eemian TW2 mesocratic I	TRUE	81	0.04	0	0	284	39040	10374	0	8896	21245	72.79060066	51.05716523	0	48.94283477	13151	12	30164	36228	3970	1	3433	72151	195914086
3	TRUE	TRUE	0	3	3323	Eemian TW2 mesocratic I	TRUE	81	0.04	0	0	398	39561	10300	0	8842	20852	74.26323227	52.70164448	0	47.29835552	13012	17	29717	36809	3962	13	3547	72033	316384219
2	TRUE	TRUE	0	3	3323	Eemian TW2 mesocratic I	TRUE	81	0.04	0	0	436	39638	10675	0	8671	20571	73.84878186	53.17149569	0	46.82850431	13358	20	29265	36912	3892	21	3456	72186	349864945
1	TRUE	TRUE	0	3	3323	Eemian TW2 mesocratic I	TRUE	81	0.04	0	0	409	39556	10145	0	9019	20835	74.73602263	54.81597494	0	45.18402506	12805	59	29877	36814	3879	32	3603	72041	1024429931
4	TRUE	TRUE	0	3	3323	Eemian TW2 mesocratic I	TRUE	81	0.04	0	0	345	39323	10404	0	8938	20890	75.49456924	54.5027408	0	45.4972592	13072	20	29851	36612	3852	12	3522	72169	-897102463
5	TRUE	TRUE	0	3	3323	Eemian TW2 mesocratic I	TRUE	81	0.04	0	0	285	39037	10401	0	8884	21233	72.72587168	51.05716523	0	48.94283477	13164	19	30140	36232	3961	8	3419	72167	195914086
3	TRUE	TRUE	0	3	3323	Eemian TW2 mesocratic I	TRUE	81	0.04	0	0	399	39543	10300	0	8841	20871	74.22284319	52.70164448	0	47.29835552	12991	17	29735	36812	3904	13	3548	72090	316384219
2	TRUE	TRUE	0	3	3323	Eemian TW2 mesocratic I	TRUE	81	0.04	0	0	437	39623	10658	0	8688	20586	73.8745468	53.32811276	0	46.67188724	13326	20	29297	36912	3904	21	3456	72174	349864945
1	TRUE	TRUE	0	3	3323	Eemian TW2 mesocratic I	TRUE	81	0.04	0	0	410	39583	10127	0	9001	20844	74.7847168	55.20751762	0	44.79248238	12814	58	29868	36815	3890	32	3598	72035	1024429931
4	TRUE	TRUE	0	3	3323	Eemian TW2 mesocratic I	TRUE	81	0.04	0	0	346	39296	10438	0	8918	20903	75.48060019	54.58104933	0	45.41895067	13079	15	29844	36617	3841	12	3538	72164	-897102463
3	TRUE	TRUE	0	3	3323	Eemian TW2 mesocratic I	TRUE	81	0.04	0	0	400	39559	10280	0	8833	20883	74.31391477	52.46671887	0	47.53328113	12984	16	29739	36816	3896	13	3539	72107	316384219
2	TRUE	TRUE	0	3	3323	Eemian TW2 mesocratic I	TRUE	81	0.04	0	0	438	39611	10645	0	8689	20610	73.74870964	52.70164448	0	47.29835552	13298	20	29322	36915	3873	21	3465	72196	349864945
1	TRUE	TRUE	0	3	3323	Eemian TW2 mesocratic I	TRUE	81	0.04	0	0	411	39589	10119	0	9007	20840	74.71452102	54.81597494	0	45.18402506	12808	58	29870	36819	3892	32	3607	72024	1024429931
5	TRUE	TRUE	0	3	3323	Eemian TW2 mesocratic I	TRUE	81	0.04	0	0	286	38995	10409	0	8878	21273	72.62718399	50.66562255	0	49.33437745	13128	20	30174	36233	3956	9	3419	72171	195914086
2	TRUE	TRUE	0	3	3323	Eemian TW2 mesocratic I	TRUE	81	0.04	0	0	439	39604	10624	0	8696	20631	73.74110783	52.62333594	0	47.37666406	13268	20	29350	36917	3853	21	3462	72219	349864945
4	TRUE	TRUE	0	3	3323	Eemian TW2 mesocratic I	TRUE	81	0.04	0	0	347	39308	10439	0	8890	20918	75.33203212	54.11119812	0	45.88880188	13085	16	29831	36623	3853	13	3540	72149	-897102463
3	TRUE	TRUE	0	3	3323	Eemian TW2 mesocratic I	TRUE	81	0.04	0	0	401	39571	10288	0	8827	20869	74.32782853	52.70164448	0	47.29835552	12997	17	29719	36822	3893	14	3537	72111	316384219
1	TRUE	TRUE	0	3	3323	Eemian TW2 mesocratic I	TRUE	81	0.04	0	0	412	39582	10165	0	9007	20801	74.69275792	54.81597494	0	45.18402506	12841	61	29831	36822	3933	17	3610	71995	1024429931
5	TRUE	TRUE	0	3	3323	Eemian TW2 mesocratic I	TRUE	81	0.04	0	0	287	39013	10395	0	8879	21268	72.69756454	50.58731402	0	49.41268598	13123	20	30170	36242	3972	9	3424	72150	195914086
2	TRUE	TRUE	0	3	3323	Eemian TW2 mesocratic I	TRUE	81	0.04	0	0	440	39604	10629	0	8689	20633	73.8630497	52.85826155	0	47.14173845	13270	20	29345	36920	3841	21	3469	72224	349864945
3	TRUE	TRUE	0	3	3323	Eemian TW2 mesocratic I	TRUE	81	0.04	0	0	402	39557	10285	0	8829	20884	74.34520409	52.70164448	0	47.29835552	12971	17	29736	36831	3868	14	3536	72137	316384219
1	TRUE	TRUE	0	3	3323	Eemian TW2 mesocratic I	TRUE	81	0.04	0	0	413	39609	10181	0	9017	20748	74.66456327	54.73766641	0	45.26233359	12883	62	29788	36822	3964	18	3605	71968	1024429931
4	TRUE	TRUE	0	3	3323	Eemian TW2 mesocratic I	TRUE	81	0.04	0	0	348	39314	10394	0	8921	20926	75.27870464	54.03288958	0	45.96711042	13044	16	29870	36625	3865	13	3545	72132	-897102463
2	TRUE	TRUE	0	3	3323	Eemian TW2 mesocratic I	TRUE	81	0.04	0	0	441	39615	10618	0	8687	20635	73.82346049	52.93657009	0	47.06342991	13269	20	29345	36921	3863	21	3472	72199	349864945
5	TRUE	TRUE	0	3	3323	Eemian TW2 mesocratic I	TRUE	81	0.04	0	0	288	38990	10428	0	8892	21245	72.6795241	50.82223962	0	49.17776038	13123	20	30160	36252	3952	9	3434	72160	195914086
3	TRUE	TRUE	0	3	3323	Eemian TW2 mesocratic I	TRUE	81	0.04	0	0	403	39553	10266	0	8835	20901	74.39798679	52.93657009	0	47.06342991	12942	19	29759	36835	3895	4	3531	72125	316384219
1	TRUE	TRUE	0	3	3323	Eemian TW2 mesocratic I	TRUE	81	0.04	0	0	414	39638	10204	0	9013	20700	74.53869958	54.26781519	0	45.73218481	12933	62	29736	36824	3994	17	3609	71935	1024429931
4	TRUE	TRUE	0	3	3323	Eemian TW2 mesocratic I	TRUE	81	0.04	0	0	349	39365	10332	0	8923	20935	75.25625929	53.79796398	0	46.20203602	13034	15	29881	36625	3856	13	3547	72139	-897102463
2	TRUE	TRUE	0	3	3323	Eemian TW2 mesocratic I	TRUE	81	0.04	0	0	442	39657	10581	0	8675	20642	73.7284004	52.62333594	0	47.37666406	13272	20	29340	36923	3896	21	3466	72172	349864945
1	TRUE	TRUE	0	3	3323	Eemian TW2 mesocratic I	TRUE	81	0.04	0	0	415	39626	10208	0	9009	20712	74.46040869	54.34612373	0	45.65387627	12925	62	29744	36824	3972	4	3611	71968	1024429931
3	TRUE	TRUE	0	3	3323	Eemian TW2 mesocratic I	TRUE	81	0.04	0	0	404	39509	10268	0	8833	20945	74.3678361	52.77995301	0	47.22004699	12898	19	29801	36837	3880	3	3536	72136	316384219
5	TRUE	TRUE	0	3	3323	Eemian TW2 mesocratic I	TRUE	81	0.04	0	0	289	38995	10447	0	8891	21222	72.7422859	51.13547377	0	48.86452623	13143	21	30136	36255	3922	10	3426	72197	195914086
4	TRUE	TRUE	0	3	3323	Eemian TW2 mesocratic I	TRUE	81	0.04	0	0	350	39391	10283	0	8931	20950	75.29195517	53.95458105	0	46.04541895	13010	15	29904	36626	3863	13	3547	72132	-897102463
2	TRUE	TRUE	0	3	3323	Eemian TW2 mesocratic I	TRUE	81	0.04	0	0	443	39668	10568	0	8660	20659	73.71154606	52.54502741	0	47.45497259	13270	20	29342	36923	3883	21	3469	72182	349864945
1	TRUE	TRUE	0	3	3323	Eemian TW2 mesocratic I	TRUE	81	0.04	0	0	416	39624	10243	0	9001	20687	74.40946791	54.18950666	0	45.81049334	12956	62	29711	36826	3970	4	3599	71982	1024429931
3	TRUE	TRUE	0	3	3323	Eemian TW2 mesocratic I	TRUE	81	0.04	0	0	405	39523	10252	0	8836	20944	74.29402397	52.62333594	0	47.37666406	12893	19	29803	36840	3885	3	3538	72129	316384219
2	TRUE	TRUE	0	3	3323	Eemian TW2 mesocratic I	TRUE	81	0.04	0	0	444	39655	10538	0	8661	20701	73.6840427	52.54502741	0	47.45497259	13222	20	29385	36928	3869	10	3468	72208	349864945
5	TRUE	TRUE	0	3	3323	Eemian TW2 mesocratic I	TRUE	81	0.04	0	0	290	39004	10457	0	8892	21202	72.68866288	51.05716523	0	48.94283477	13153	21	30117	36264	3934	10	3421	72190	195914086
4	TRUE	TRUE	0	3	3323	Eemian TW2 mesocratic I	TRUE	81	0.04	0	0	351	39389	10273	0	8926	20967	75.2088734	53.24980423	0	46.75019577	12997	15	29916	36627	3863	13	3543	72136	-897102463
1	TRUE	TRUE	0	3	3323	Eemian TW2 mesocratic I	TRUE	81	0.04	0	0	417	39616	10248	0	9001	20690	74.39853112	53.95458105	0	46.04541895	12953	62	29714	36826	3966	4	3601	71984	1024429931
3	TRUE	TRUE	0	3	3323	Eemian TW2 mesocratic I	TRUE	81	0.04	0	0	406	39571	10251	0	8818	20915	74.20374799	52.77995301	0	47.22004699	12937	19	29756	36843	3902	3	3539	72111	316384219
2	TRUE	TRUE	0	3	3323	Eemian TW2 mesocratic I	TRUE	81	0.04	0	0	445	39661	10480	0	8697	20717	73.67346143	52.54502741	0	47.45497259	13169	20	29437	36929	3876	10	3471	72198	349864945
1	TRUE	TRUE	0	3	3323	Eemian TW2 mesocratic I	TRUE	81	0.04	0	0	418	39619	10246	0	8991	20699	74.4048892	54.18950666	0	45.81049334	12949	62	29713	36831	3973	4	3602	71976	1024429931
3	TRUE	TRUE	0	3	3323	Eemian TW2 mesocratic I	TRUE	81	0.04	0	0	407	39578	10230	0	8826	20921	74.06389392	52.62333594	0	47.37666406	12920	19	29770	36846	3873	3	3537	72142	316384219
4	TRUE	TRUE	0	3	3323	Eemian TW2 mesocratic I	TRUE	81	0.04	0	0	352	39358	10271	0	8946	20980	75.30836691	53.4064213	0	46.5935787	12962	15	29949	36629	3885	13	3545	72112	-897102463
5	TRUE	TRUE	0	3	3323	Eemian TW2 mesocratic I	TRUE	81	0.04	0	0	291	38995	10455	0	8876	21229	72.6211548	50.74393109	0	49.25606891	13140	21	30128	36266	3905	10	3423	72217	195914086
2	TRUE	TRUE	0	3	3323	Eemian TW2 mesocratic I	TRUE	81	0.04	0	0	446	39693	10476	0	8691	20695	73.6997825	52.93657009	0	47.06342991	13193	19	29409	36934	3897	10	3473	72175	349864945
1	TRUE	TRUE	0	3	3323	Eemian TW2 mesocratic I	TRUE	81	0.04	0	0	419	39626	10267	0	8964	20698	74.5151378	54.58104933	0	45.41895067	12974	62	29685	36834	3996	4	3594	71961	1024429931
3	TRUE	TRUE	0	3	3323	Eemian TW2 mesocratic I	TRUE	81	0.04	0	0	408	39574	10264	0	8813	20904	74.03663752	52.93657009	0	47.06342991	12950	19	29740	36846	3881	3	3534	72137	316384219
4	TRUE	TRUE	0	3	3323	Eemian TW2 mesocratic I	TRUE	81	0.04	0	0	353	39349	10253	0	8953	21000	75.29348285	53.48472984	0	46.51527016	12934	15	29976	36630	3898	13	3541	72103	-897102463
5	TRUE	TRUE	0	3	3323	Eemian TW2 mesocratic I	TRUE	81	0.04	0	0	292	39044	10479	0	8866	21166	72.58205847	50.74393109	0	49.25606891	13203	25	30055	36272	3948	14	3402	72191	195914086
2	TRUE	TRUE	0	3	3323	Eemian TW2 mesocratic I	TRUE	81	0.04	0	0	447	39671	10471	0	8699	20714	73.60960749	52.77995301	0	47.22004699	13165	19	29436	36935	3877	10	3473	72195	349864945
1	TRUE	TRUE	0	3	3323	Eemian TW2 mesocratic I	TRUE	81	0.04	0	0	420	39616	10291	0	8946	20702	74.56483147	54.5027408	0	45.4972592	12987	62	29671	36835	3991	4	3599	71961	1024429931
3	TRUE	TRUE	0	3	3323	Eemian TW2 mesocratic I	TRUE	81	0.04	0	0	409	39599	10216	0	8819	20921	74.08262096	53.09318716	0	46.90681284	12927	19	29763	36846	3901	3	3539	72112	316384219
2	TRUE	TRUE	0	3	3323	Eemian TW2 mesocratic I	TRUE	81	0.04	0	0	448	39633	10461	0	8719	20742	73.68088365	52.93657009	0	47.06342991	13118	15	29484	36938	3873	10	3476	72196	349864945
4	TRUE	TRUE	0	3	3323	Eemian TW2 mesocratic I	TRUE	81	0.04	0	0	354	39359	10271	0	8948	20977	75.2662447	53.48472984	0	46.51527016	12961	15	29948	36631	3908	2	3544	72101	-897102463
1	TRUE	TRUE	0	3	3323	Eemian TW2 mesocratic I	TRUE	81	0.04	0	0	421	39579	10342	0	8942	20692	74.6442847	54.26781519	0	45.73218481	13002	59	29657	36837	3979	4	3604	71968	1024429931
5	TRUE	TRUE	0	3	3323	Eemian TW2 mesocratic I	TRUE	81	0.04	0	0	293	39032	10479	0	8873	21171	72.59874323	50.66562255	0	49.33437745	13184	24	30067	36280	3912	14	3403	72226	195914086
3	TRUE	TRUE	0	3	3323	Eemian TW2 mesocratic I	TRUE	81	0.04	0	0	410	39613	10236	0	8803	20903	74.05583501	53.09318716	0	46.90681284	12960	19	29729	36847	3919	3	3547	72086	316384219
2	TRUE	TRUE	0	3	3323	Eemian TW2 mesocratic I	TRUE	81	0.04	0	0	449	39625	10447	0	8724	20759	73.62315781	52.93657009	0	47.06342991	13098	13	29506	36938	3907	10	3484	72154	349864945
1	TRUE	TRUE	0	3	3323	Eemian TW2 mesocratic I	TRUE	81	0.04	0	0	422	39581	10333	0	8913	20728	74.61396821	53.95458105	0	46.04541895	12995	59	29664	36837	3959	1	3604	71991	1024429931
4	TRUE	TRUE	0	3	3323	Eemian TW2 mesocratic I	TRUE	81	0.04	0	0	355	39352	10272	0	8945	20986	75.30918019	53.48472984	0	46.51527016	12949	15	29954	36637	3880	2	3544	72129	-897102463
3	TRUE	TRUE	0	3	3323	Eemian TW2 mesocratic I	TRUE	81	0.04	0	0	411	39641	10240	0	8802	20872	74.06024321	53.32811276	0	46.67188724	12990	19	29697	36849	3924	2	3551	72078	316384219
5	TRUE	TRUE	0	3	3323	Eemian TW2 mesocratic I	TRUE	81	0.04	0	0	294	39046	10469	0	8861	21179	72.60132054	50.82223962	0	49.17776038	13180	24	30063	36288	3914	13	3408	72220	195914086
2	TRUE	TRUE	0	3	3323	Eemian TW2 mesocratic I	TRUE	81	0.04	0	0	450	39638	10420	0	8739	20758	73.63901278	53.24980423	0	46.75019577	13081	13	29520	36941	3907	10	3486	72152	349864945
1	TRUE	TRUE	0	3	3323	Eemian TW2 mesocratic I	TRUE	81	0.04	0	0	423	39551	10292	0	8926	20786	74.59975484	53.95458105	0	46.04541895	12922	59	29735	36839	3899	0	3600	72056	1024429931
4	TRUE	TRUE	0	3	3323	Eemian TW2 mesocratic I	TRUE	81	0.04	0	0	356	39345	10284	0	8930	20996	75.36229405	53.56303837	0	46.43696163	12942	15	29949	36649	3885	2	3549	72119	-897102463
3	TRUE	TRUE	0	3	3323	Eemian TW2 mesocratic I	TRUE	81	0.04	0	0	412	39663	10250	0	8808	20834	74.05826428	53.17149569	0	46.82850431	13018	17	29665	36855	3968	2	3550	72035	316384219
2	TRUE	TRUE	0	3	3323	Eemian TW2 mesocratic I	TRUE	81	0.04	0	0	451	39660	10392	0	8738	20765	73.64459151	53.01487862	0	46.98512138	13069	13	29526	36947	3888	10	3489	72168	349864945
1	TRUE	TRUE	0	3	3323	Eemian TW2 mesocratic I	TRUE	81	0.04	0	0	424	39561	10305	0	8901	20788	74.7115987	53.95458105	0	46.04541895	12935	68	29712	36840	3868	9	3592	72086	1024429931
5	TRUE	TRUE	0	3	3323	Eemian TW2 mesocratic I	TRUE	81	0.04	0	0	295	39044	10472	0	8863	21176	72.52922683	50.58731402	0	49.41268598	13174	24	30062	36295	3899	6	3410	72240	195914086
3	TRUE	TRUE	0	3	3323	Eemian TW2 mesocratic I	TRUE	81	0.04	0	0	413	39643	10290	0	8812	20810	74.11887716	53.32811276	0	46.67188724	13036	17	29645	36857	3973	0	3552	72030	316384219
4	TRUE	TRUE	0	3	3323	Eemian TW2 mesocratic I	TRUE	81	0.04	0	0	357	39397	10244	0	8930	20984	75.44175191	53.71965544	0	46.28034456	12948	16	29937	36654	3933	2	3546	72074	-897102463
2	TRUE	TRUE	0	3	3323	Eemian TW2 mesocratic I	TRUE	81	0.04	0	0	452	39696	10367	0	8731	20761	73.75043043	53.64134691	0	46.35865309	13074	18	29515	36948	3885	15	3487	72168	349864945
1	TRUE	TRUE	0	3	3323	Eemian TW2 mesocratic I	TRUE	81	0.04	0	0	425	39546	10280	0	8905	20824	74.74817224	53.79796398	0	46.20203602	12896	67	29752	36840	3872	9	3593	72081	1024429931
5	TRUE	TRUE	0	3	3323	Eemian TW2 mesocratic I	TRUE	81	0.04	0	0	296	39139	10458	0	8864	21094	72.56114868	50.58731402	0	49.41268598	13143	135	29981	36296	3897	116	3303	72239	195914086
3	TRUE	TRUE	0	3	3323	Eemian TW2 mesocratic I	TRUE	81	0.04	0	0	414	39645	10279	0	8811	20820	74.31659563	53.64134691	0	46.35865309	13027	17	29654	36857	3992	0	3561	72002	316384219
2	TRUE	TRUE	0	3	3323	Eemian TW2 mesocratic I	TRUE	81	0.04	0	0	453	39714	10330	0	8741	20770	73.71424428	53.56303837	0	46.43696163	13049	18	29534	36954	3907	15	3490	72143	349864945
1	TRUE	TRUE	0	3	3323	Eemian TW2 mesocratic I	TRUE	81	0.04	0	0	426	39552	10296	0	8903	20804	74.67745965	53.64134691	0	46.35865309	12917	67	29730	36841	3904	9	3593	72049	1024429931
4	TRUE	TRUE	0	3	3323	Eemian TW2 mesocratic I	TRUE	81	0.04	0	0	358	39414	10246	0	8929	20966	75.52625556	53.87627251	0	46.12372749	12964	16	29918	36657	3943	2	3548	72062	-897102463
2	TRUE	TRUE	0	3	3323	Eemian TW2 mesocratic I	TRUE	81	0.04	0	0	454	39726	10313	0	8725	20791	73.7004562	53.56303837	0	46.43696163	13044	18	29539	36954	3917	15	3489	72134	349864945
3	TRUE	TRUE	0	3	3323	Eemian TW2 mesocratic I	TRUE	81	0.04	0	0	415	39654	10285	0	8807	20809	74.33274847	53.56303837	0	46.43696163	13042	17	29639	36857	3998	0	3560	71997	316384219
5	TRUE	TRUE	0	3	3323	Eemian TW2 mesocratic I	TRUE	81	0.04	0	0	297	39144	10462	0	8870	21079	72.54974573	50.74393109	0	49.25606891	13134	135	29972	36314	3887	116	3299	72253	195914086
1	TRUE	TRUE	0	3	3323	Eemian TW2 mesocratic I	TRUE	81	0.04	0	0	427	39531	10317	0	8905	20802	74.63508686	53.4064213	0	46.5935787	12915	67	29730	36843	3884	9	3591	72071	1024429931
4	TRUE	TRUE	0	3	3323	Eemian TW2 mesocratic I	TRUE	81	0.04	0	0	359	39447	10209	0	8945	20954	75.64821422	54.18950666	0	45.81049334	12949	25	29922	36659	3935	11	3543	72066	-897102463
2	TRUE	TRUE	0	3	3323	Eemian TW2 mesocratic I	TRUE	81	0.04	0	0	455	39784	10255	0	8713	20803	73.69806112	53.48472984	0	46.51527016	13044	18	29539	36954	3966	15	3495	72079	349864945
3	TRUE	TRUE	0	3	3323	Eemian TW2 mesocratic I	TRUE	81	0.04	0	0	416	39666	10291	0	8794	20804	74.23221148	53.09318716	0	46.90681284	13054	17	29621	36863	3979	0	3567	72009	316384219
1	TRUE	TRUE	0	3	3323	Eemian TW2 mesocratic I	TRUE	81	0.04	0	0	428	39519	10260	0	8946	20830	74.58256691	53.4064213	0	46.5935787	12856	53	29799	36847	3858	9	3591	72097	1024429931
5	TRUE	TRUE	0	3	3323	Eemian TW2 mesocratic I	TRUE	81	0.04	0	0	298	39143	10463	0	8861	21088	72.65089858	51.13547377	0	48.86452623	13131	135	29972	36317	3887	116	3298	72254	195914086
4	TRUE	TRUE	0	3	3323	Eemian TW2 mesocratic I	TRUE	81	0.04	0	0	360	39469	10179	0	8978	20929	75.52204908	53.71965544	0	46.28034456	12941	25	29930	36659	3945	11	3543	72056	-897102463
2	TRUE	TRUE	0	3	3323	Eemian TW2 mesocratic I	TRUE	81	0.04	0	0	456	39793	10255	0	8710	20797	73.75726091	53.32811276	0	46.67188724	13052	18	29530	36955	3981	15	3503	72056	349864945
3	TRUE	TRUE	0	3	3323	Eemian TW2 mesocratic I	TRUE	81	0.04	0	0	417	39640	10323	0	8798	20794	74.12688077	52.54502741	0	47.45497259	13060	17	29615	36863	3967	0	3568	72020	316384219
1	TRUE	TRUE	0	3	3323	Eemian TW2 mesocratic I	TRUE	81	0.04	0	0	429	39520	10239	0	8951	20845	74.42876651	53.32811276	0	46.67188724	12836	53	29819	36847	3832	9	3592	72122	1024429931
2	TRUE	TRUE	0	3	3323	Eemian TW2 mesocratic I	TRUE	81	0.04	0	0	457	39812	10268	0	8715	20760	73.72400076	53.4064213	0	46.5935787	13085	16	29498	36956	4022	15	3502	72016	349864945
5	TRUE	TRUE	0	3	3323	Eemian TW2 mesocratic I	TRUE	81	0.04	0	0	299	39085	10470	0	8893	21107	72.59333172	50.90054816	0	49.09945184	13074	133	30023	36325	3867	115	3302	72271	195914086
4	TRUE	TRUE	0	3	3323	Eemian TW2 mesocratic I	TRUE	81	0.04	0	0	361	39463	10171	0	8988	20933	75.49191041	53.4064213	0	46.5935787	12924	25	29944	36662	3938	11	3554	72052	-897102463
3	TRUE	TRUE	0	3	3323	Eemian TW2 mesocratic I	TRUE	81	0.04	0	0	418	39648	10315	0	8778	20814	74.04187487	52.15348473	0	47.84651527	13053	18	29615	36869	3976	1	3568	72010	316384219
1	TRUE	TRUE	0	3	3323	Eemian TW2 mesocratic I	TRUE	81	0.04	0	0	430	39563	10204	0	8946	20842	74.42472723	53.17149569	0	46.82850431	12838	53	29811	36853	3819	9	3592	72135	1024429931
2	TRUE	TRUE	0	3	3323	Eemian TW2 mesocratic I	TRUE	81	0.04	0	0	458	39837	10258	0	8729	20731	73.67787897	53.01487862	0	46.98512138	13098	16	29483	36958	4067	15	3502	71971	349864945
3	TRUE	TRUE	0	3	3323	Eemian TW2 mesocratic I	TRUE	81	0.04	0	0	419	39692	10313	0	8771	20779	74.20424439	52.38841034	0	47.61158966	13091	18	29573	36873	4035	1	3556	71963	316384219
1	TRUE	TRUE	0	3	3323	Eemian TW2 mesocratic I	TRUE	81	0.04	0	0	431	39600	10211	0	8941	20803	74.74665708	53.48472984	0	46.51527016	12881	53	29767	36854	3872	9	3589	72085	1024429931
4	TRUE	TRUE	0	3	3323	Eemian TW2 mesocratic I	TRUE	81	0.04	0	0	362	39492	10155	0	8974	20934	75.4974104	53.01487862	0	46.98512138	12936	25	29931	36663	3971	11	3561	72012	-897102463
5	TRUE	TRUE	0	3	3323	Eemian TW2 mesocratic I	TRUE	81	0.04	0	0	300	39132	10416	0	8887	21120	72.53300255	50.66562255	0	49.33437745	13061	132	30030	36332	3871	115	3311	72258	195914086
2	TRUE	TRUE	0	3	3323	Eemian TW2 mesocratic I	TRUE	81	0.04	0	0	459	39844	10267	0	8722	20722	73.80880472	53.01487862	0	46.98512138	13112	17	29467	36959	4082	16	3503	71954	349864945
3	TRUE	TRUE	0	3	3323	Eemian TW2 mesocratic I	TRUE	81	0.04	0	0	420	39718	10305	0	8777	20755	74.24081631	52.62333594	0	47.37666406	13108	18	29555	36874	4050	1	3580	71924	316384219
1	TRUE	TRUE	0	3	3323	Eemian TW2 mesocratic I	TRUE	81	0.04	0	0	432	39597	10208	0	8941	20809	74.63967822	53.17149569	0	46.82850431	12893	35	29773	36854	3871	9	3587	72088	1024429931
4	TRUE	TRUE	0	3	3323	Eemian TW2 mesocratic I	TRUE	81	0.04	0	0	363	39468	10141	0	8997	20949	75.48197725	52.54502741	0	47.45497259	12899	23	29969	36664	3961	11	3567	72016	-897102463
5	TRUE	TRUE	0	3	3323	Eemian TW2 mesocratic I	TRUE	81	0.04	0	0	301	39139	10401	0	8893	21122	72.58526891	50.50900548	0	49.49099452	13046	132	30038	36339	3883	115	3307	72250	195914086
2	TRUE	TRUE	0	3	3323	Eemian TW2 mesocratic I	TRUE	81	0.04	0	0	460	39845	10255	0	8722	20733	73.69686017	52.93657009	0	47.06342991	13100	17	29478	36960	4094	16	3499	71946	349864945
3	TRUE	TRUE	0	3	3323	Eemian TW2 mesocratic I	TRUE	81	0.04	0	0	421	39733	10275	0	8770	20777	74.24395828	52.93657009	0	47.06342991	13088	21	29570	36876	4053	4	3579	71919	316384219
1	TRUE	TRUE	0	3	3323	Eemian TW2 mesocratic I	TRUE	81	0.04	0	0	433	39594	10243	0	8920	20798	74.55446647	53.32811276	0	46.67188724	12921	35	29741	36858	3928	9	3582	72036	1024429931
4	TRUE	TRUE	0	3	3323	Eemian TW2 mesocratic I	TRUE	81	0.04	0	0	364	39428	10162	0	8998	20967	75.467131	52.23179327	0	47.76820673	12880	23	29988	36664	3960	11	3570	72014	-897102463
2	TRUE	TRUE	0	3	3323	Eemian TW2 mesocratic I	TRUE	81	0.04	0	0	461	39842	10235	0	8738	20740	73.74701223	53.09318716	0	46.90681284	13073	21	29501	36960	4081	20	3509	71945	349864945
5	TRUE	TRUE	0	3	3323	Eemian TW2 mesocratic I	TRUE	81	0.04	0	0	302	39158	10370	0	8891	21136	72.50716892	50.50900548	0	49.49099452	13025	132	30050	36348	3832	111	3308	72304	195914086
1	TRUE	TRUE	0	3	3323	Eemian TW2 mesocratic I	TRUE	81	0.04	0	0	434	39596	10219	0	8930	20810	74.56898405	53.4064213	0	46.5935787	12896	33	29763	36863	3905	0	3581	72069	1024429931
3	TRUE	TRUE	0	3	3323	Eemian TW2 mesocratic I	TRUE	81	0.04	0	0	422	39749	10262	0	8774	20770	74.21513607	52.77995301	0	47.22004699	13089	21	29567	36878	4057	4	3583	71911	316384219
2	TRUE	TRUE	0	3	3323	Eemian TW2 mesocratic I	TRUE	81	0.04	0	0	462	39814	10286	0	8721	20734	73.68264417	52.85826155	0	47.14173845	13095	21	29478	36961	4071	15	3513	71956	349864945
4	TRUE	TRUE	0	3	3323	Eemian TW2 mesocratic I	TRUE	81	0.04	0	0	365	39416	10171	0	8989	20979	75.54225682	52.70164448	0	47.29835552	12863	34	29991	36667	3955	23	3558	72019	-897102463
1	TRUE	TRUE	0	3	3323	Eemian TW2 mesocratic I	TRUE	81	0.04	0	0	435	39618	10194	0	8913	20830	74.43725186	52.70164448	0	47.29835552	12900	23	29766	36866	3910	3	3578	72064	1024429931
3	TRUE	TRUE	0	3	3323	Eemian TW2 mesocratic I	TRUE	81	0.04	0	0	423	39764	10277	0	8747	20767	74.12664304	52.38841034	0	47.61158966	13126	9	29537	36883	4070	4	3586	71895	316384219
5	TRUE	TRUE	0	3	3323	Eemian TW2 mesocratic I	TRUE	81	0.04	0	0	303	39075	10458	0	8888	21134	72.49900326	50.35238841	0	49.64761159	13025	132	30045	36353	3872	111	3312	72260	195914086
2	TRUE	TRUE	0	3	3323	Eemian TW2 mesocratic I	TRUE	81	0.04	0	0	463	39813	10305	0	8707	20730	73.6841025	53.09318716	0	46.90681284	13112	21	29460	36962	4072	15	3517	71951	349864945
4	TRUE	TRUE	0	3	3323	Eemian TW2 mesocratic I	TRUE	81	0.04	0	0	366	39407	10203	0	8979	20966	75.50260966	52.93657009	0	47.06342991	12883	34	29968	36670	3963	23	3565	72004	-897102463
1	TRUE	TRUE	0	3	3323	Eemian TW2 mesocratic I	TRUE	81	0.04	0	0	436	39621	10189	0	8906	20839	74.52156401	52.77995301	0	47.22004699	12895	23	29768	36869	3879	3	3576	72097	1024429931
3	TRUE	TRUE	0	3	3323	Eemian TW2 mesocratic I	TRUE	81	0.04	0	0	424	39813	10267	0	8736	20739	74.04596726	52.23179327	0	47.76820673	13133	38	29498	36886	4073	33	3574	71875	316384219
2	TRUE	TRUE	0	3	3323	Eemian TW2 mesocratic I	TRUE	81	0.04	0	0	464	39816	10320	0	8705	20714	73.76813971	53.32811276	0	46.67188724	13140	10	29442	36963	4103	15	3514	71923	349864945
5	TRUE	TRUE	0	3	3323	Eemian TW2 mesocratic I	TRUE	81	0.04	0	0	304	39097	10444	0	8900	21114	72.62401482	50.43069695	0	49.56930305	13029	132	30037	36357	3874	111	3312	72258	195914086
[truncated: 28,031 more rows]
