# Supplementary material for: On the ecological impact of prehistoric hunter-gatherers in Europe: Early Holocene (Mesolithic) and Last Interglacial (Neanderthal) foragers compared
Source: PLoS One. 2025 Oct 22;20(10):e0328218. doi: 10.1371/journal.pone.0328218 (PMC12543167; doi:10.1371/journal.pone.0328218)
Supplement: S2 File — (ZIP) [file pone.0328218.s002.zip › Supplementary Data 1/PFT_scenarios/PFT_scenarios_all_types_of_impact.csv]

popSize_ID	Evaluations	Number_of_groups	Accessible_radius	Openness_criteria_to_burn	Hunting_pressure	ID	TW	Territory_impacted_by_thunderstorms	Movement_frequency_of_campsites	Campsites_to_move	Natural_fires	Megafauna_impact	Humans
1	0.8726214	2767	4	97.04590785	22.15430504	1	Eemian TW2 mesocratic I	0.04	0	0	TRUE	TRUE	TRUE
2	0.9611627	3567	5	84.51657451	22.15430504	2	Eemian TW2 mesocratic I	0.04	0	0	TRUE	TRUE	TRUE
3	0.9611627	3567	5	84.51657451	22.15430504	3	Eemian TW2 mesocratic I	0.04	0	0	TRUE	TRUE	TRUE
4	0.9611627	3567	5	84.51657451	22.15430504	4	Eemian TW2 mesocratic I	0.04	0	0	TRUE	TRUE	TRUE
5	3.1110233	3300	5	84.51657451	22.15430504	5	Eemian TW2 mesocratic I	0.04	0	0	TRUE	TRUE	TRUE
6	2.3924608	3567	4	84.51657451	22.15430504	6	Eemian TW2 mesocratic I	0.04	0	0	TRUE	TRUE	TRUE
7	0.9611627	3567	5	84.51657451	22.15430504	7	Eemian TW2 mesocratic I	0.04	0	0	TRUE	TRUE	TRUE
8	1.8111869	3834	5	84.51657451	22.15430504	8	Eemian TW2 mesocratic I	0.04	0	0	TRUE	TRUE	TRUE
9	1.8288099	3567	5	84.51657451	22.15430504	9	Eemian TW2 mesocratic I	0.04	0	0	TRUE	TRUE	TRUE
10	5.2520725	3567	5	84.51657451	22.15430504	10	Eemian TW2 mesocratic I	0.04	0	0	TRUE	TRUE	TRUE
11	0.9611627	3567	5	84.51657451	22.15430504	11	Eemian TW2 mesocratic I	0.04	0	0	TRUE	TRUE	TRUE
12	2.6924777	2767	4	97.04590785	22.15430504	12	Eemian TW2 mesocratic I	0.04	0	0	TRUE	TRUE	TRUE
13	1.491131	3567	5	84.51657451	22.15430504	13	Eemian TW2 mesocratic I	0.04	0	0	TRUE	TRUE	TRUE
14	0.9611627	3567	5	84.51657451	22.15430504	14	Eemian TW2 mesocratic I	0.04	0	0	TRUE	TRUE	TRUE
15	1.8637716	2767	4	97.04590785	22.15430504	15	Eemian TW2 mesocratic I	0.04	0	0	TRUE	TRUE	TRUE
16	2.7220388	3567	5	84.51657451	22.15430504	16	Eemian TW2 mesocratic I	0.04	0	0	TRUE	TRUE	TRUE
17	1.7163923	3567	5	78.25190785	22.15430504	17	Eemian TW2 mesocratic I	0.04	0	0	TRUE	TRUE	TRUE
18	1.7857473	3567	5	84.51657451	22.15430504	18	Eemian TW2 mesocratic I	0.04	0	0	TRUE	TRUE	TRUE
19	3.035273	3567	5	84.51657451	15.48763837	19	Eemian TW2 mesocratic I	0.04	0	0	TRUE	TRUE	TRUE
20	1.9271574	3834	5	84.51657451	22.15430504	20	Eemian TW2 mesocratic I	0.04	0	0	TRUE	TRUE	TRUE
1	0.7080456	3564	5	62.15984393	3.898909944	21	Eemian TW2 mesocratic I	0.04	0	0	TRUE	TRUE	TRUE
2	0.8019874	3564	5	62.15984393	3.898909944	22	Eemian TW2 mesocratic I	0.04	0	0	TRUE	TRUE	TRUE
3	0.8019874	3564	5	62.15984393	3.898909944	23	Eemian TW2 mesocratic I	0.04	0	0	TRUE	TRUE	TRUE
4	0.8019874	3564	5	62.15984393	3.898909944	24	Eemian TW2 mesocratic I	0.04	0	0	TRUE	TRUE	TRUE
5	1.9292892	2764	5	80.95384393	3.898909944	25	Eemian TW2 mesocratic I	0.04	0	0	TRUE	TRUE	TRUE
6	4.1415409	3297	5	62.15984393	3.898909944	26	Eemian TW2 mesocratic I	0.04	0	0	TRUE	TRUE	TRUE
7	11.6398319	3297	5	62.15984393	10.56557661	27	Eemian TW2 mesocratic I	0.04	0	0	TRUE	TRUE	TRUE
8	0.881575	3297	5	62.15984393	3.898909944	28	Eemian TW2 mesocratic I	0.04	0	0	TRUE	TRUE	TRUE
9	11.0940882	3564	1	55.89517727	94.35386586	29	Eemian TW2 mesocratic I	0.04	0	0	TRUE	TRUE	TRUE
10	11.1469571	3564	2	55.89517727	3.898909944	30	Eemian TW2 mesocratic I	0.04	0	0	TRUE	TRUE	TRUE
11	2.0753894	3831	5	68.4245106	3.898909944	31	Eemian TW2 mesocratic I	0.04	0	0	TRUE	TRUE	TRUE
12	3.1491117	2764	5	62.15984393	3.898909944	32	Eemian TW2 mesocratic I	0.04	0	0	TRUE	TRUE	TRUE
13	2.2156626	3297	5	62.15984393	3.898909944	33	Eemian TW2 mesocratic I	0.04	0	0	TRUE	TRUE	TRUE
14	3.5693627	3297	5	62.15984393	3.898909944	34	Eemian TW2 mesocratic I	0.04	0	0	TRUE	TRUE	TRUE
15	1.169938	3564	5	62.15984393	3.898909944	35	Eemian TW2 mesocratic I	0.04	0	0	TRUE	TRUE	TRUE
16	1.3473048	3564	5	62.15984393	3.898909944	36	Eemian TW2 mesocratic I	0.04	0	0	TRUE	TRUE	TRUE
17	1.4571641	3564	5	74.68917727	3.898909944	37	Eemian TW2 mesocratic I	0.04	0	0	TRUE	TRUE	TRUE
18	0.7080456	3564	5	62.15984393	3.898909944	38	Eemian TW2 mesocratic I	0.04	0	0	TRUE	TRUE	TRUE
19	11.9708311	3564	5	62.15984393	10.56557661	39	Eemian TW2 mesocratic I	0.04	0	0	TRUE	TRUE	TRUE
20	1.3055212	3564	5	62.15984393	3.898909944	40	Eemian TW2 mesocratic I	0.04	0	0	TRUE	TRUE	TRUE
1	1.4133909	3119	5	77.10168416	76.11100762	41	Eemian TW2 mesocratic I	0.04	0	0	TRUE	TRUE	TRUE
2	1.4541796	3675	5	70.8370175	76.11100762	42	Eemian TW2 mesocratic I	0.04	0	0	TRUE	TRUE	TRUE
3	1.4541796	3675	5	70.8370175	76.11100762	43	Eemian TW2 mesocratic I	0.04	0	0	TRUE	TRUE	TRUE
4	1.4672547	3675	5	70.8370175	76.11100762	44	Eemian TW2 mesocratic I	0.04	0	0	TRUE	TRUE	TRUE
5	5.8158655	3119	4	77.10168416	76.11100762	45	Eemian TW2 mesocratic I	0.04	0	0	TRUE	TRUE	TRUE
6	2.5630057	3386	5	70.8370175	76.11100762	46	Eemian TW2 mesocratic I	0.04	0	0	TRUE	TRUE	TRUE
7	1.6903843	3675	5	70.8370175	76.11100762	47	Eemian TW2 mesocratic I	0.04	0	0	TRUE	TRUE	TRUE
8	1.4541796	3675	5	70.8370175	76.11100762	48	Eemian TW2 mesocratic I	0.04	0	0	TRUE	TRUE	TRUE
9	5.145624	3119	4	77.10168416	76.11100762	49	Eemian TW2 mesocratic I	0.04	0	0	TRUE	TRUE	TRUE
10	1.6574122	3119	5	70.8370175	76.11100762	50	Eemian TW2 mesocratic I	0.04	0	0	TRUE	TRUE	TRUE
11	2.1946287	3675	5	83.36635083	76.11100762	51	Eemian TW2 mesocratic I	0.04	0	0	TRUE	TRUE	TRUE
12	1.4672547	3675	5	70.8370175	76.11100762	52	Eemian TW2 mesocratic I	0.04	0	0	TRUE	TRUE	TRUE
13	1.3215809	3675	5	77.10168416	69.44434095	53	Eemian TW2 mesocratic I	0.04	0	0	TRUE	TRUE	TRUE
14	1.4133909	3119	5	77.10168416	76.11100762	54	Eemian TW2 mesocratic I	0.04	0	0	TRUE	TRUE	TRUE
15	4.3834304	3119	5	70.8370175	76.11100762	55	Eemian TW2 mesocratic I	0.04	0	0	TRUE	TRUE	TRUE
16	3.8642633	3675	4	70.8370175	76.11100762	56	Eemian TW2 mesocratic I	0.04	0	0	TRUE	TRUE	TRUE
17	1.7088599	3675	5	77.10168416	76.11100762	57	Eemian TW2 mesocratic I	0.04	0	0	TRUE	TRUE	TRUE
18	1.5917524	3942	5	70.8370175	76.11100762	58	Eemian TW2 mesocratic I	0.04	0	0	TRUE	TRUE	TRUE
19	1.4014528	3119	5	77.10168416	76.11100762	59	Eemian TW2 mesocratic I	0.04	0	0	TRUE	TRUE	TRUE
20	5.2741012	2692	5	70.8370175	76.11100762	60	Eemian TW2 mesocratic I	0.04	0	0	TRUE	TRUE	TRUE
1	0.6966759	3937	5	85.24790687	10.22737686	61	Eemian TW2 mesocratic I	0.04	0	0	TRUE	TRUE	TRUE
2	0.8656575	3937	5	85.24790687	10.22737686	62	Eemian TW2 mesocratic I	0.04	0	0	TRUE	TRUE	TRUE
3	0.9095728	3937	5	85.24790687	10.22737686	63	Eemian TW2 mesocratic I	0.04	0	0	TRUE	TRUE	TRUE
4	1.0111892	3937	5	85.24790687	10.22737686	64	Eemian TW2 mesocratic I	0.04	0	0	TRUE	TRUE	TRUE
5	1.1737753	3937	5	85.24790687	10.22737686	65	Eemian TW2 mesocratic I	0.04	0	0	TRUE	TRUE	TRUE
6	3.2837	3937	4	97.7772402	16.89404352	66	Eemian TW2 mesocratic I	0.04	0	0	TRUE	TRUE	TRUE
7	1.4693865	3937	5	85.24790687	64.68571092	67	Eemian TW2 mesocratic I	0.04	0	0	TRUE	TRUE	TRUE
8	1.0848077	3937	5	85.24790687	10.22737686	68	Eemian TW2 mesocratic I	0.04	0	0	TRUE	TRUE	TRUE
9	8.6678027	3937	5	78.9832402	10.22737686	69	Eemian TW2 mesocratic I	0.04	0	0	TRUE	TRUE	TRUE
10	1.6942215	3937	5	85.24790687	23.56071019	70	Eemian TW2 mesocratic I	0.04	0	0	TRUE	TRUE	TRUE
11	0.6966759	3937	5	85.24790687	10.22737686	71	Eemian TW2 mesocratic I	0.04	0	0	TRUE	TRUE	TRUE
12	8.7179713	3937	5	97.7772402	10.22737686	72	Eemian TW2 mesocratic I	0.04	0	0	TRUE	TRUE	TRUE
13	3.0689556	3937	5	78.9832402	10.22737686	73	Eemian TW2 mesocratic I	0.04	0	0	TRUE	TRUE	TRUE
14	1.1584263	3937	5	85.24790687	10.22737686	74	Eemian TW2 mesocratic I	0.04	0	0	TRUE	TRUE	TRUE
15	1.7787834	3937	4	97.7772402	64.68571092	75	Eemian TW2 mesocratic I	0.04	0	0	TRUE	TRUE	TRUE
16	1.3370721	3404	5	85.24790687	10.22737686	76	Eemian TW2 mesocratic I	0.04	0	0	TRUE	TRUE	TRUE
17	1.0805441	3937	5	85.24790687	10.22737686	77	Eemian TW2 mesocratic I	0.04	0	0	TRUE	TRUE	TRUE
18	2.3837914	3937	3	85.24790687	16.89404352	78	Eemian TW2 mesocratic I	0.04	0	0	TRUE	TRUE	TRUE
19	0.6966759	3937	5	85.24790687	10.22737686	79	Eemian TW2 mesocratic I	0.04	0	0	TRUE	TRUE	TRUE
20	6.4754479	3404	5	78.9832402	10.22737686	80	Eemian TW2 mesocratic I	0.04	0	0	TRUE	TRUE	TRUE
1	1.1020043	3321	5	96.14052957	20.66520356	81	Eemian TW2 mesocratic I	0.04	0	0	TRUE	TRUE	TRUE
2	1.1174955	3321	5	96.14052957	33.99853689	82	Eemian TW2 mesocratic I	0.04	0	0	TRUE	TRUE	TRUE
3	1.1959461	3321	4	96.14052957	33.99853689	83	Eemian TW2 mesocratic I	0.04	0	0	TRUE	TRUE	TRUE
4	1.23105	3321	5	96.14052957	33.99853689	84	Eemian TW2 mesocratic I	0.04	0	0	TRUE	TRUE	TRUE
5	1.6181869	3321	5	96.14052957	33.99853689	85	Eemian TW2 mesocratic I	0.04	0	0	TRUE	TRUE	TRUE
6	2.2476397	3321	5	96.14052957	27.33187022	86	Eemian TW2 mesocratic I	0.04	0	0	TRUE	TRUE	TRUE
7	6.0139818	3321	5	96.14052957	40.66520356	87	Eemian TW2 mesocratic I	0.04	0	0	TRUE	TRUE	TRUE
8	1.1020043	3321	5	96.14052957	20.66520356	88	Eemian TW2 mesocratic I	0.04	0	0	TRUE	TRUE	TRUE
9	3.204823	3321	3	96.14052957	33.99853689	89	Eemian TW2 mesocratic I	0.04	0	0	TRUE	TRUE	TRUE
10	1.23105	3321	5	96.14052957	33.99853689	90	Eemian TW2 mesocratic I	0.04	0	0	TRUE	TRUE	TRUE
11	6.7997675	3321	3	73.19024746	80.66520356	91	Eemian TW2 mesocratic I	0.04	0	0	TRUE	TRUE	TRUE
12	2.895284	3321	5	96.14052957	33.99853689	92	Eemian TW2 mesocratic I	0.04	0	0	TRUE	TRUE	TRUE
13	1.1020043	3321	5	96.14052957	20.66520356	93	Eemian TW2 mesocratic I	0.04	0	0	TRUE	TRUE	TRUE
14	1.2341766	3321	5	96.14052957	33.99853689	94	Eemian TW2 mesocratic I	0.04	0	0	TRUE	TRUE	TRUE
15	1.5364675	3321	5	96.14052957	13.99853689	95	Eemian TW2 mesocratic I	0.04	0	0	TRUE	TRUE	TRUE
16	1.3309609	3321	5	96.14052957	20.66520356	96	Eemian TW2 mesocratic I	0.04	0	0	TRUE	TRUE	TRUE
17	24.5688412	3321	5	47.35178362	33.99853689	97	Eemian TW2 mesocratic I	0.04	0	0	TRUE	TRUE	TRUE
18	12.5111742	3321	2	96.14052957	20.66520356	98	Eemian TW2 mesocratic I	0.04	0	0	TRUE	TRUE	TRUE
19	7.2056644	3054	5	96.14052957	33.99853689	99	Eemian TW2 mesocratic I	0.04	0	0	TRUE	TRUE	TRUE
20	36.8489271	3321	5	9.718165392	20.66520356	100	Eemian TW2 mesocratic I	0.04	0	0	TRUE	TRUE	TRUE
1	0.6830323	2278	2	84.24796871	1.459150831	101	Eemian TW2 mesocratic I	0.04	0	0	TRUE	TRUE	TRUE
2	0.7418703	2278	4	78.1317958	1.459150831	102	Eemian TW2 mesocratic I	0.04	0	0	TRUE	TRUE	TRUE
3	0.7479815	2278	3	78.1317958	1.459150831	103	Eemian TW2 mesocratic I	0.04	0	0	TRUE	TRUE	TRUE
4	0.7479815	2278	3	78.1317958	1.459150831	104	Eemian TW2 mesocratic I	0.04	0	0	TRUE	TRUE	TRUE
5	0.7479815	2278	3	78.1317958	1.459150831	105	Eemian TW2 mesocratic I	0.04	0	0	TRUE	TRUE	TRUE
6	0.7479815	2278	3	78.1317958	1.459150831	106	Eemian TW2 mesocratic I	0.04	0	0	TRUE	TRUE	TRUE
7	3.8322861	2278	3	78.1317958	1.459150831	107	Eemian TW2 mesocratic I	0.04	0	0	TRUE	TRUE	TRUE
8	4.3336882	2278	4	78.1317958	1.459150831	108	Eemian TW2 mesocratic I	0.04	0	0	TRUE	TRUE	TRUE
9	0.7576457	2278	3	78.1317958	1.459150831	109	Eemian TW2 mesocratic I	0.04	0	0	TRUE	TRUE	TRUE
10	0.7228262	2278	3	71.86712914	1.459150831	110	Eemian TW2 mesocratic I	0.04	0	0	TRUE	TRUE	TRUE
11	2.4896714	2544	3	78.1317958	1.459150831	111	Eemian TW2 mesocratic I	0.04	0	0	TRUE	TRUE	TRUE
12	3.7133311	2278	3	71.86712914	1.459150831	112	Eemian TW2 mesocratic I	0.04	0	0	TRUE	TRUE	TRUE
13	0.8210316	2278	3	78.1317958	1.459150831	113	Eemian TW2 mesocratic I	0.04	0	0	TRUE	TRUE	TRUE
14	3.4310793	2278	2	84.24796871	1.459150831	114	Eemian TW2 mesocratic I	0.04	0	0	TRUE	TRUE	TRUE
15	2.862312	2011	3	84.39646247	1.459150831	115	Eemian TW2 mesocratic I	0.04	0	0	TRUE	TRUE	TRUE
16	1.1889822	2811	3	78.1317958	1.459150831	116	Eemian TW2 mesocratic I	0.04	0	0	TRUE	TRUE	TRUE
17	9.9269926	1744	3	96.9257958	8.125817498	117	Eemian TW2 mesocratic I	0.04	0	0	TRUE	TRUE	TRUE
18	8.5643388	2278	3	84.24796871	8.125817498	118	Eemian TW2 mesocratic I	0.04	0	0	TRUE	TRUE	TRUE
19	9.1622408	2811	3	78.1317958	8.125817498	119	Eemian TW2 mesocratic I	0.04	0	0	TRUE	TRUE	TRUE
20	0.7479815	2278	3	78.1317958	1.459150831	120	Eemian TW2 mesocratic I	0.04	0	0	TRUE	TRUE	TRUE
1	0.5633667	3280	2	98.56606817	2.15237746	121	Eemian TW2 mesocratic I	0.04	0	0	TRUE	TRUE	TRUE
2	0.6386907	3280	2	98.56606817	2.15237746	122	Eemian TW2 mesocratic I	0.04	0	0	TRUE	TRUE	TRUE
3	0.6386907	3280	2	98.56606817	2.15237746	123	Eemian TW2 mesocratic I	0.04	0	0	TRUE	TRUE	TRUE
4	0.6632776	3280	2	98.56606817	2.15237746	124	Eemian TW2 mesocratic I	0.04	0	0	TRUE	TRUE	TRUE
5	5.4894141	3014	2	98.56606817	8.819044127	125	Eemian TW2 mesocratic I	0.04	0	0	TRUE	TRUE	TRUE
6	12.1274482	2747	2	31.60990737	2.15237746	126	Eemian TW2 mesocratic I	0.04	0	0	TRUE	TRUE	TRUE
7	0.5228623	3280	2	98.56606817	2.15237746	127	Eemian TW2 mesocratic I	0.04	0	0	TRUE	TRUE	TRUE
8	1.2951464	2480	2	98.56606817	2.15237746	128	Eemian TW2 mesocratic I	0.04	0	0	TRUE	TRUE	TRUE
9	2.7396618	2747	2	98.56606817	2.15237746	129	Eemian TW2 mesocratic I	0.04	0	0	TRUE	TRUE	TRUE
10	2.5365712	3014	2	98.56606817	2.15237746	130	Eemian TW2 mesocratic I	0.04	0	0	TRUE	TRUE	TRUE
11	0.6632776	3280	2	98.56606817	2.15237746	131	Eemian TW2 mesocratic I	0.04	0	0	TRUE	TRUE	TRUE
12	0.5633667	3280	2	98.56606817	2.15237746	132	Eemian TW2 mesocratic I	0.04	0	0	TRUE	TRUE	TRUE
13	7.9064618	3014	2	98.56606817	8.819044127	133	Eemian TW2 mesocratic I	0.04	0	0	TRUE	TRUE	TRUE
14	1.1426509	3547	2	98.56606817	2.15237746	134	Eemian TW2 mesocratic I	0.04	0	0	TRUE	TRUE	TRUE
15	11.7165771	3280	3	98.56606817	2.15237746	135	Eemian TW2 mesocratic I	0.04	0	0	TRUE	TRUE	TRUE
16	3.2974857	3280	2	98.56606817	2.15237746	136	Eemian TW2 mesocratic I	0.04	0	0	TRUE	TRUE	TRUE
17	1.2691383	3280	2	98.56606817	2.15237746	137	Eemian TW2 mesocratic I	0.04	0	0	TRUE	TRUE	TRUE
18	0.8905286	3280	2	98.56606817	2.15237746	138	Eemian TW2 mesocratic I	0.04	0	0	TRUE	TRUE	TRUE
19	5.4528891	3280	2	98.56606817	2.15237746	139	Eemian TW2 mesocratic I	0.04	0	0	TRUE	TRUE	TRUE
20	4.9405438	3547	2	98.56606817	2.15237746	140	Eemian TW2 mesocratic I	0.04	0	0	TRUE	TRUE	TRUE
1	0.6486391	3576	2	66.28473762	1.666251663	141	Eemian TW2 mesocratic I	0.04	0	0	TRUE	TRUE	TRUE
2	0.730927	3576	2	66.28473762	1.666251663	142	Eemian TW2 mesocratic I	0.04	0	0	TRUE	TRUE	TRUE
3	0.7386016	3576	2	66.28473762	1.666251663	143	Eemian TW2 mesocratic I	0.04	0	0	TRUE	TRUE	TRUE
4	0.7386016	3576	2	66.28473762	1.666251663	144	Eemian TW2 mesocratic I	0.04	0	0	TRUE	TRUE	TRUE
5	14.198574	3576	2	78.81407096	8.33291833	145	Eemian TW2 mesocratic I	0.04	0	0	TRUE	TRUE	TRUE
6	7.4968698	3576	2	66.28473762	4.897658387	146	Eemian TW2 mesocratic I	0.04	0	0	TRUE	TRUE	TRUE
7	3.0327148	3576	2	85.07873762	1.666251663	147	Eemian TW2 mesocratic I	0.04	0	0	TRUE	TRUE	TRUE
8	2.4740381	3843	2	72.54940429	1.666251663	148	Eemian TW2 mesocratic I	0.04	0	0	TRUE	TRUE	TRUE
9	0.5758733	3310	2	72.54940429	1.666251663	149	Eemian TW2 mesocratic I	0.04	0	0	TRUE	TRUE	TRUE
10	2.2817487	3310	2	66.28473762	1.666251663	150	Eemian TW2 mesocratic I	0.04	0	0	TRUE	TRUE	TRUE
11	1.2427039	3310	2	78.81407096	1.666251663	151	Eemian TW2 mesocratic I	0.04	0	0	TRUE	TRUE	TRUE
12	5.9757514	3843	2	78.81407096	76.63461624	152	Eemian TW2 mesocratic I	0.04	0	0	TRUE	TRUE	TRUE
13	0.6666885	3310	2	78.81407096	1.666251663	153	Eemian TW2 mesocratic I	0.04	0	0	TRUE	TRUE	TRUE
14	2.0486707	3576	2	78.81407096	1.666251663	154	Eemian TW2 mesocratic I	0.04	0	0	TRUE	TRUE	TRUE
15	2.5652796	3576	2	85.07873762	1.666251663	155	Eemian TW2 mesocratic I	0.04	0	0	TRUE	TRUE	TRUE
16	0.7386016	3576	2	66.28473762	1.666251663	156	Eemian TW2 mesocratic I	0.04	0	0	TRUE	TRUE	TRUE
17	2.4291279	3576	2	66.28473762	1.666251663	157	Eemian TW2 mesocratic I	0.04	0	0	TRUE	TRUE	TRUE
18	0.6457967	3576	2	72.54940429	1.666251663	158	Eemian TW2 mesocratic I	0.04	0	0	TRUE	TRUE	TRUE
19	6.175431	3576	3	78.81407096	1.666251663	159	Eemian TW2 mesocratic I	0.04	0	0	TRUE	TRUE	TRUE
20	14.3911476	3576	2	66.28473762	8.33291833	160	Eemian TW2 mesocratic I	0.04	0	0	TRUE	TRUE	TRUE
1	0.5772945	3250	2	88.84461857	3.238621168	161	Eemian TW2 mesocratic I	0.04	0	0	TRUE	TRUE	TRUE
2	0.5772945	3250	2	88.84461857	3.238621168	162	Eemian TW2 mesocratic I	0.04	0	0	TRUE	TRUE	TRUE
3	0.7437179	3250	3	72.55571349	3.238621168	163	Eemian TW2 mesocratic I	0.04	0	0	TRUE	TRUE	TRUE
4	0.7646097	3437	4	66.19422367	3.238621168	164	Eemian TW2 mesocratic I	0.04	0	0	TRUE	TRUE	TRUE
5	0.7266634	3250	3	72.45889034	3.238621168	165	Eemian TW2 mesocratic I	0.04	0	0	TRUE	TRUE	TRUE
6	3.4830954	3250	4	66.19422367	3.238621168	166	Eemian TW2 mesocratic I	0.04	0	0	TRUE	TRUE	TRUE
7	0.6618564	3250	3	72.55571349	3.238621168	167	Eemian TW2 mesocratic I	0.04	0	0	TRUE	TRUE	TRUE
8	8.0505722	3250	5	78.72355701	9.905287835	168	Eemian TW2 mesocratic I	0.04	0	0	TRUE	TRUE	TRUE
9	3.6374386	3437	3	66.19422367	3.238621168	169	Eemian TW2 mesocratic I	0.04	0	0	TRUE	TRUE	TRUE
10	0.913268	3250	3	72.55571349	3.238621168	170	Eemian TW2 mesocratic I	0.04	0	0	TRUE	TRUE	TRUE
11	1.0337864	3517	2	88.84461857	3.238621168	171	Eemian TW2 mesocratic I	0.04	0	0	TRUE	TRUE	TRUE
12	2.5223591	3250	3	66.19422367	3.238621168	172	Eemian TW2 mesocratic I	0.04	0	0	TRUE	TRUE	TRUE
13	2.7027104	2984	3	72.45889034	3.238621168	173	Eemian TW2 mesocratic I	0.04	0	0	TRUE	TRUE	TRUE
14	1.4685338	3250	2	95.10928524	3.238621168	174	Eemian TW2 mesocratic I	0.04	0	0	TRUE	TRUE	TRUE
15	4.6342736	3250	3	59.92955701	3.238621168	175	Eemian TW2 mesocratic I	0.04	0	0	TRUE	TRUE	TRUE
16	0.5772945	3250	2	88.84461857	3.238621168	176	Eemian TW2 mesocratic I	0.04	0	0	TRUE	TRUE	TRUE
17	0.7437179	3250	3	72.55571349	3.238621168	177	Eemian TW2 mesocratic I	0.04	0	0	TRUE	TRUE	TRUE
18	1.2489572	3517	2	95.10928524	3.238621168	178	Eemian TW2 mesocratic I	0.04	0	0	TRUE	TRUE	TRUE
19	14.2491689	3250	2	88.84461857	22.93114148	179	Eemian TW2 mesocratic I	0.04	0	0	TRUE	TRUE	TRUE
20	2.5128371	3517	3	66.29104683	0.678508217	180	Eemian TW2 mesocratic I	0.04	0	0	TRUE	TRUE	TRUE
1	0.9986825	3070	3	99.40070596	21.72342686	181	Eemian TW2 mesocratic I	0.04	0	0	TRUE	TRUE	TRUE
2	1.4472156	3070	3	99.40070596	92.81605855	182	Eemian TW2 mesocratic I	0.04	0	0	TRUE	TRUE	TRUE
3	1.4472156	3070	3	99.40070596	92.81605855	183	Eemian TW2 mesocratic I	0.04	0	0	TRUE	TRUE	TRUE
4	1.4472156	3070	3	99.40070596	92.81605855	184	Eemian TW2 mesocratic I	0.04	0	0	TRUE	TRUE	TRUE
5	1.4472156	3070	3	99.40070596	92.81605855	185	Eemian TW2 mesocratic I	0.04	0	0	TRUE	TRUE	TRUE
6	2.5759387	3336	3	93.1360393	92.81605855	186	Eemian TW2 mesocratic I	0.04	0	0	TRUE	TRUE	TRUE
7	1.9463437	3070	3	93.12167438	92.81605855	187	Eemian TW2 mesocratic I	0.04	0	0	TRUE	TRUE	TRUE
8	1.9754785	3070	3	99.40070596	99.48272521	188	Eemian TW2 mesocratic I	0.04	0	0	TRUE	TRUE	TRUE
9	5.5961468	3070	3	99.40070596	86.14939188	189	Eemian TW2 mesocratic I	0.04	0	0	TRUE	TRUE	TRUE
10	2.3900447	3070	3	99.40070596	92.81605855	190	Eemian TW2 mesocratic I	0.04	0	0	TRUE	TRUE	TRUE
11	2.0618879	3070	3	99.40070596	99.48272521	191	Eemian TW2 mesocratic I	0.04	0	0	TRUE	TRUE	TRUE
12	1.4472156	3070	3	99.40070596	92.81605855	192	Eemian TW2 mesocratic I	0.04	0	0	TRUE	TRUE	TRUE
13	1.8926221	3070	3	99.40070596	92.81605855	193	Eemian TW2 mesocratic I	0.04	0	0	TRUE	TRUE	TRUE
14	1.4472156	3070	3	99.40070596	92.81605855	194	Eemian TW2 mesocratic I	0.04	0	0	TRUE	TRUE	TRUE
15	1.7333047	3070	3	99.40070596	92.81605855	195	Eemian TW2 mesocratic I	0.04	0	0	TRUE	TRUE	TRUE
16	4.3531587	2803	3	99.40070596	99.48272521	196	Eemian TW2 mesocratic I	0.04	0	0	TRUE	TRUE	TRUE
17	1.2653011	3070	3	99.40070596	92.81605855	197	Eemian TW2 mesocratic I	0.04	0	0	TRUE	TRUE	TRUE
18	1.4472156	3070	3	99.40070596	92.81605855	198	Eemian TW2 mesocratic I	0.04	0	0	TRUE	TRUE	TRUE
19	1.4472156	3070	3	99.40070596	92.81605855	199	Eemian TW2 mesocratic I	0.04	0	0	TRUE	TRUE	TRUE
20	2.0598982	3070	3	99.40070596	92.81605855	200	Eemian TW2 mesocratic I	0.04	0	0	TRUE	TRUE	TRUE
1	1.4177966	3723	2	76.22081795	96.36511889	201	Eemian TW2 mesocratic I	0.04	0	0	TRUE	TRUE	TRUE
2	1.4177966	3723	2	76.22081795	96.36511889	202	Eemian TW2 mesocratic I	0.04	0	0	TRUE	TRUE	TRUE
3	1.4843092	3723	2	76.22081795	96.36511889	203	Eemian TW2 mesocratic I	0.04	0	0	TRUE	TRUE	TRUE
4	1.4843092	3723	2	76.22081795	96.36511889	204	Eemian TW2 mesocratic I	0.04	0	0	TRUE	TRUE	TRUE
5	2.870555	3723	2	88.75015128	96.36511889	205	Eemian TW2 mesocratic I	0.04	0	0	TRUE	TRUE	TRUE
6	3.6165468	3723	2	76.22081795	96.36511889	206	Eemian TW2 mesocratic I	0.04	0	0	TRUE	TRUE	TRUE
7	1.4843092	3723	2	76.22081795	96.36511889	207	Eemian TW2 mesocratic I	0.04	0	0	TRUE	TRUE	TRUE
8	4.9044451	3189	2	63.69148462	96.36511889	208	Eemian TW2 mesocratic I	0.04	0	0	TRUE	TRUE	TRUE
9	1.8528283	3456	2	82.48548462	96.36511889	209	Eemian TW2 mesocratic I	0.04	0	0	TRUE	TRUE	TRUE
10	1.4843092	3723	2	76.22081795	96.36511889	210	Eemian TW2 mesocratic I	0.04	0	0	TRUE	TRUE	TRUE
11	3.4808215	3989	2	76.22081795	96.36511889	211	Eemian TW2 mesocratic I	0.04	0	0	TRUE	TRUE	TRUE
12	3.0169394	3723	2	76.22081795	96.36511889	212	Eemian TW2 mesocratic I	0.04	0	0	TRUE	TRUE	TRUE
13	3.5959393	3723	2	76.22081795	96.36511889	213	Eemian TW2 mesocratic I	0.04	0	0	TRUE	TRUE	TRUE
14	2.1245632	3723	2	76.22081795	96.36511889	214	Eemian TW2 mesocratic I	0.04	0	0	TRUE	TRUE	TRUE
15	1.6957848	3723	2	76.22081795	96.36511889	215	Eemian TW2 mesocratic I	0.04	0	0	TRUE	TRUE	TRUE
16	2.8056058	3723	2	76.22081795	96.36511889	216	Eemian TW2 mesocratic I	0.04	0	0	TRUE	TRUE	TRUE
17	2.1907914	3456	2	76.22081795	96.36511889	217	Eemian TW2 mesocratic I	0.04	0	0	TRUE	TRUE	TRUE
18	2.1889439	3723	2	76.22081795	89.69845222	218	Eemian TW2 mesocratic I	0.04	0	0	TRUE	TRUE	TRUE
19	3.5054084	3723	2	82.48548462	96.36511889	219	Eemian TW2 mesocratic I	0.04	0	0	TRUE	TRUE	TRUE
20	2.0144196	3456	2	76.22081795	96.36511889	220	Eemian TW2 mesocratic I	0.04	0	0	TRUE	TRUE	TRUE
1	0.5312474	3671	2	89.67877974	0.241427333	221	Eemian TW2 mesocratic I	0.04	0	0	TRUE	TRUE	TRUE
2	0.5312474	3671	2	89.67877974	0.241427333	222	Eemian TW2 mesocratic I	0.04	0	0	TRUE	TRUE	TRUE
3	0.5312474	3671	2	89.67877974	0.241427333	223	Eemian TW2 mesocratic I	0.04	0	0	TRUE	TRUE	TRUE
4	0.5312474	3671	2	89.67877974	0.241427333	224	Eemian TW2 mesocratic I	0.04	0	0	TRUE	TRUE	TRUE
5	5.2283383	3671	2	89.67877974	0.241427333	225	Eemian TW2 mesocratic I	0.04	0	0	TRUE	TRUE	TRUE
6	7.5028389	3671	2	89.67877974	6.908094	226	Eemian TW2 mesocratic I	0.04	0	0	TRUE	TRUE	TRUE
7	2.8078797	3938	2	89.67877974	0.241427333	227	Eemian TW2 mesocratic I	0.04	0	0	TRUE	TRUE	TRUE
8	3.5986396	3404	1	89.67877974	0.241427333	228	Eemian TW2 mesocratic I	0.04	0	0	TRUE	TRUE	TRUE
9	4.9379856	3671	2	89.67877974	0.241427333	229	Eemian TW2 mesocratic I	0.04	0	0	TRUE	TRUE	TRUE
10	2.350393	3671	1	89.67877974	0.241427333	230	Eemian TW2 mesocratic I	0.04	0	0	TRUE	TRUE	TRUE
11	1.0974565	3404	2	89.67877974	0.241427333	231	Eemian TW2 mesocratic I	0.04	0	0	TRUE	TRUE	TRUE
12	0.5312474	3671	2	89.67877974	0.241427333	232	Eemian TW2 mesocratic I	0.04	0	0	TRUE	TRUE	TRUE
13	3.3693988	3671	2	89.67877974	0.241427333	233	Eemian TW2 mesocratic I	0.04	0	0	TRUE	TRUE	TRUE
14	1.8357738	3671	1	89.67877974	0.241427333	234	Eemian TW2 mesocratic I	0.04	0	0	TRUE	TRUE	TRUE
15	3.0230506	3938	2	95.94344641	0.241427333	235	Eemian TW2 mesocratic I	0.04	0	0	TRUE	TRUE	TRUE
16	4.0623796	3671	2	95.94344641	0.241427333	236	Eemian TW2 mesocratic I	0.04	0	0	TRUE	TRUE	TRUE
17	5.1966454	3671	2	89.67877974	0.241427333	237	Eemian TW2 mesocratic I	0.04	0	0	TRUE	TRUE	TRUE
18	1.2360242	3138	2	75.04072253	0.241427333	238	Eemian TW2 mesocratic I	0.04	0	0	TRUE	TRUE	TRUE
19	3.4323583	3404	2	83.41411307	0.241427333	239	Eemian TW2 mesocratic I	0.04	0	0	TRUE	TRUE	TRUE
20	5.1066829	3671	1	89.67877974	0.241427333	240	Eemian TW2 mesocratic I	0.04	0	0	TRUE	TRUE	TRUE
1	0.8643784	3233	3	95.17237782	9.775261705	241	Eemian TW2 mesocratic I	0.04	0	0	TRUE	TRUE	TRUE
2	0.8764587	3233	4	95.17237782	9.775261705	242	Eemian TW2 mesocratic I	0.04	0	0	TRUE	TRUE	TRUE
3	0.8764587	3233	4	95.17237782	9.775261705	243	Eemian TW2 mesocratic I	0.04	0	0	TRUE	TRUE	TRUE
4	0.8764587	3233	4	95.17237782	9.775261705	244	Eemian TW2 mesocratic I	0.04	0	0	TRUE	TRUE	TRUE
5	6.4275532	3233	4	88.90771115	3.108595038	245	Eemian TW2 mesocratic I	0.04	0	0	TRUE	TRUE	TRUE
6	0.8764587	3233	4	95.17237782	9.775261705	246	Eemian TW2 mesocratic I	0.04	0	0	TRUE	TRUE	TRUE
7	1.0091995	3233	4	95.17237782	9.775261705	247	Eemian TW2 mesocratic I	0.04	0	0	TRUE	TRUE	TRUE
8	2.0668621	3233	5	95.17237782	9.775261705	248	Eemian TW2 mesocratic I	0.04	0	0	TRUE	TRUE	TRUE
9	9.2549035	2700	4	88.90771115	9.775261705	249	Eemian TW2 mesocratic I	0.04	0	0	TRUE	TRUE	TRUE
10	1.0735802	3767	3	95.17237782	9.775261705	250	Eemian TW2 mesocratic I	0.04	0	0	TRUE	TRUE	TRUE
11	12.7929997	3233	5	95.17237782	3.108595038	251	Eemian TW2 mesocratic I	0.04	0	0	TRUE	TRUE	TRUE
12	5.5738339	3233	4	95.17237782	3.108595038	252	Eemian TW2 mesocratic I	0.04	0	0	TRUE	TRUE	TRUE
13	1.7009012	3233	3	95.17237782	9.775261705	253	Eemian TW2 mesocratic I	0.04	0	0	TRUE	TRUE	TRUE
14	0.9539145	3233	4	88.90771115	9.775261705	254	Eemian TW2 mesocratic I	0.04	0	0	TRUE	TRUE	TRUE
15	7.3462218	2700	4	95.17237782	3.108595038	255	Eemian TW2 mesocratic I	0.04	0	0	TRUE	TRUE	TRUE
16	3.2487383	2700	4	95.17237782	9.775261705	256	Eemian TW2 mesocratic I	0.04	0	0	TRUE	TRUE	TRUE
17	3.4603561	3767	4	95.17237782	9.775261705	257	Eemian TW2 mesocratic I	0.04	0	0	TRUE	TRUE	TRUE
18	0.8764587	3233	4	95.17237782	9.775261705	258	Eemian TW2 mesocratic I	0.04	0	0	TRUE	TRUE	TRUE
19	0.973385	3233	4	95.17237782	9.775261705	259	Eemian TW2 mesocratic I	0.04	0	0	TRUE	TRUE	TRUE
20	4.118091	2967	3	88.90771115	9.775261705	260	Eemian TW2 mesocratic I	0.04	0	0	TRUE	TRUE	TRUE
1	0.7880596	3544	2	92.36172558	5.210467917	261	Eemian TW2 mesocratic I	0.04	0	0	TRUE	TRUE	TRUE
2	0.7880596	3544	2	92.36172558	5.210467917	262	Eemian TW2 mesocratic I	0.04	0	0	TRUE	TRUE	TRUE
3	0.7880596	3544	2	92.36172558	5.210467917	263	Eemian TW2 mesocratic I	0.04	0	0	TRUE	TRUE	TRUE
4	0.7880596	3544	2	92.36172558	5.210467917	264	Eemian TW2 mesocratic I	0.04	0	0	TRUE	TRUE	TRUE
5	12.3920771	3544	2	86.09705891	11.87713458	265	Eemian TW2 mesocratic I	0.04	0	0	TRUE	TRUE	TRUE
6	1.8647664	3544	2	92.36172558	5.210467917	266	Eemian TW2 mesocratic I	0.04	0	0	TRUE	TRUE	TRUE
7	0.7880596	3544	2	92.36172558	5.210467917	267	Eemian TW2 mesocratic I	0.04	0	0	TRUE	TRUE	TRUE
8	1.7814837	3544	4	73.56772558	5.210467917	268	Eemian TW2 mesocratic I	0.04	0	0	TRUE	TRUE	TRUE
9	11.6864475	3544	1	86.09705891	5.210467917	269	Eemian TW2 mesocratic I	0.04	0	0	TRUE	TRUE	TRUE
10	12.7942788	3544	1	92.36172558	5.210467917	270	Eemian TW2 mesocratic I	0.04	0	0	TRUE	TRUE	TRUE
11	1.8246884	3810	2	98.62639224	5.210467917	271	Eemian TW2 mesocratic I	0.04	0	0	TRUE	TRUE	TRUE
12	1.1547311	3544	2	92.36172558	5.210467917	272	Eemian TW2 mesocratic I	0.04	0	0	TRUE	TRUE	TRUE
13	3.933334	3165	4	73.56772558	95.93984976	273	Eemian TW2 mesocratic I	0.04	0	0	TRUE	TRUE	TRUE
14	2.9288245	3544	2	86.09705891	5.210467917	274	Eemian TW2 mesocratic I	0.04	0	0	TRUE	TRUE	TRUE
15	2.7707862	3277	2	92.36172558	5.210467917	275	Eemian TW2 mesocratic I	0.04	0	0	TRUE	TRUE	TRUE
16	0.7880596	3544	2	92.36172558	5.210467917	276	Eemian TW2 mesocratic I	0.04	0	0	TRUE	TRUE	TRUE
17	5.5927359	3544	2	92.36172558	5.210467917	277	Eemian TW2 mesocratic I	0.04	0	0	TRUE	TRUE	TRUE
18	1.4402517	3544	2	92.36172558	5.210467917	278	Eemian TW2 mesocratic I	0.04	0	0	TRUE	TRUE	TRUE
19	2.7123746	2898	4	73.56772558	5.210467917	279	Eemian TW2 mesocratic I	0.04	0	0	TRUE	TRUE	TRUE
20	1.4301612	3544	2	92.36172558	5.210467917	280	Eemian TW2 mesocratic I	0.04	0	0	TRUE	TRUE	TRUE
1	0.6939756	3201	3	87.26116821	5.592817883	281	Eemian TW2 mesocratic I	0.04	0	0	TRUE	TRUE	TRUE
2	0.869779	3201	5	87.26116821	5.592817883	282	Eemian TW2 mesocratic I	0.04	0	0	TRUE	TRUE	TRUE
3	0.869779	3201	5	87.26116821	5.592817883	283	Eemian TW2 mesocratic I	0.04	0	0	TRUE	TRUE	TRUE
4	0.869779	3201	5	87.26116821	5.592817883	284	Eemian TW2 mesocratic I	0.04	0	0	TRUE	TRUE	TRUE
5	4.9732316	3201	5	87.26116821	5.592817883	285	Eemian TW2 mesocratic I	0.04	0	0	TRUE	TRUE	TRUE
6	2.7059792	3201	5	87.26116821	5.592817883	286	Eemian TW2 mesocratic I	0.04	0	0	TRUE	TRUE	TRUE
7	2.686935	3201	4	87.26116821	5.592817883	287	Eemian TW2 mesocratic I	0.04	0	0	TRUE	TRUE	TRUE
8	3.1896161	3201	5	99.79050154	12.25948455	288	Eemian TW2 mesocratic I	0.04	0	0	TRUE	TRUE	TRUE
9	4.2944628	3201	5	87.26116821	12.25948455	289	Eemian TW2 mesocratic I	0.04	0	0	TRUE	TRUE	TRUE
10	14.6236571	3201	3	87.26116821	13.77494275	290	Eemian TW2 mesocratic I	0.04	0	0	TRUE	TRUE	TRUE
11	1.2827819	3201	5	87.26116821	5.592817883	291	Eemian TW2 mesocratic I	0.04	0	0	TRUE	TRUE	TRUE
12	0.869779	3201	5	87.26116821	5.592817883	292	Eemian TW2 mesocratic I	0.04	0	0	TRUE	TRUE	TRUE
13	2.2546036	3201	5	87.26116821	5.592817883	293	Eemian TW2 mesocratic I	0.04	0	0	TRUE	TRUE	TRUE
14	4.4522169	3201	5	87.26116821	5.592817883	294	Eemian TW2 mesocratic I	0.04	0	0	TRUE	TRUE	TRUE
15	0.869779	3201	5	87.26116821	5.592817883	295	Eemian TW2 mesocratic I	0.04	0	0	TRUE	TRUE	TRUE
16	7.0683757	3201	5	80.99650154	12.25948455	296	Eemian TW2 mesocratic I	0.04	0	0	TRUE	TRUE	TRUE
17	11.3698025	2934	3	87.26116821	46.11564716	297	Eemian TW2 mesocratic I	0.04	0	0	TRUE	TRUE	TRUE
18	3.2846949	3201	4	93.52583487	5.592817883	298	Eemian TW2 mesocratic I	0.04	0	0	TRUE	TRUE	TRUE
19	5.8424421	3201	5	87.26116821	5.592817883	299	Eemian TW2 mesocratic I	0.04	0	0	TRUE	TRUE	TRUE
20	2.5965462	2934	3	87.26116821	5.592817883	300	Eemian TW2 mesocratic I	0.04	0	0	TRUE	TRUE	TRUE
1	0.5571134	3323	2	75.2326985	0.099900669	301	Eemian TW2 mesocratic I	0.04	0	0	TRUE	TRUE	TRUE
2	0.6182253	3323	2	75.2326985	0.099900669	302	Eemian TW2 mesocratic I	0.04	0	0	TRUE	TRUE	TRUE
3	0.6182253	3323	2	75.2326985	0.099900669	303	Eemian TW2 mesocratic I	0.04	0	0	TRUE	TRUE	TRUE
4	0.6182253	3323	2	75.2326985	0.099900669	304	Eemian TW2 mesocratic I	0.04	0	0	TRUE	TRUE	TRUE
5	2.3010771	3057	2	62.70336517	0.099900669	305	Eemian TW2 mesocratic I	0.04	0	0	TRUE	TRUE	TRUE
6	0.6182253	3323	2	75.2326985	0.099900669	306	Eemian TW2 mesocratic I	0.04	0	0	TRUE	TRUE	TRUE
7	3.5682258	3323	2	68.96803184	0.099900669	307	Eemian TW2 mesocratic I	0.04	0	0	TRUE	TRUE	TRUE
8	4.271155	3323	2	81.49736517	86.73242885	308	Eemian TW2 mesocratic I	0.04	0	0	TRUE	TRUE	TRUE
9	3.716742	2369	2	68.96803184	0.099900669	309	Eemian TW2 mesocratic I	0.04	0	0	TRUE	TRUE	TRUE
10	0.8443394	3323	2	75.2326985	0.099900669	310	Eemian TW2 mesocratic I	0.04	0	0	TRUE	TRUE	TRUE
11	7.1921629	2369	4	81.49736517	0.099900669	311	Eemian TW2 mesocratic I	0.04	0	0	TRUE	TRUE	TRUE
12	1.6038327	3323	2	75.2326985	0.099900669	312	Eemian TW2 mesocratic I	0.04	0	0	TRUE	TRUE	TRUE
13	8.7132813	3323	3	81.49736517	0.099900669	313	Eemian TW2 mesocratic I	0.04	0	0	TRUE	TRUE	TRUE
14	15.3103846	3323	2	68.96803184	6.766567336	314	Eemian TW2 mesocratic I	0.04	0	0	TRUE	TRUE	TRUE
15	7.3199295	3323	4	75.2326985	0.099900669	315	Eemian TW2 mesocratic I	0.04	0	0	TRUE	TRUE	TRUE
16	3.9762545	3323	3	75.2326985	0.099900669	316	Eemian TW2 mesocratic I	0.04	0	0	TRUE	TRUE	TRUE
17	1.9665249	3323	2	75.2326985	0.099900669	317	Eemian TW2 mesocratic I	0.04	0	0	TRUE	TRUE	TRUE
18	0.7936023	3323	2	75.2326985	0.099900669	318	Eemian TW2 mesocratic I	0.04	0	0	TRUE	TRUE	TRUE
19	0.7786796	3323	2	81.49736517	0.099900669	319	Eemian TW2 mesocratic I	0.04	0	0	TRUE	TRUE	TRUE
20	18.4802459	3057	2	75.2326985	34.52614616	320	Eemian TW2 mesocratic I	0.04	0	0	TRUE	TRUE	TRUE
1	0.9979719	3808	3	95.85225859	31.11105659	321	Eemian TW2 mesocratic I	0.04	0	0	TRUE	TRUE	TRUE
2	0.9979719	3808	3	95.85225859	31.11105659	322	Eemian TW2 mesocratic I	0.04	0	0	TRUE	TRUE	TRUE
3	0.9979719	3808	3	95.85225859	31.11105659	323	Eemian TW2 mesocratic I	0.04	0	0	TRUE	TRUE	TRUE
4	0.9979719	3808	3	95.85225859	31.11105659	324	Eemian TW2 mesocratic I	0.04	0	0	TRUE	TRUE	TRUE
5	9.2877334	3542	3	95.85225859	24.44438992	325	Eemian TW2 mesocratic I	0.04	0	0	TRUE	TRUE	TRUE
6	1.3565426	3808	3	95.85225859	31.11105659	326	Eemian TW2 mesocratic I	0.04	0	0	TRUE	TRUE	TRUE
7	5.4734966	3808	3	81.26610169	24.44438992	327	Eemian TW2 mesocratic I	0.04	0	0	TRUE	TRUE	TRUE
8	34.7311857	3808	0	95.85225859	24.44438992	328	Eemian TW2 mesocratic I	0.04	0	0	TRUE	TRUE	TRUE
9	3.0934003	3808	4	95.85225859	31.11105659	329	Eemian TW2 mesocratic I	0.04	0	0	TRUE	TRUE	TRUE
10	4.3531587	3808	3	95.85225859	31.11105659	330	Eemian TW2 mesocratic I	0.04	0	0	TRUE	TRUE	TRUE
11	6.8654273	3808	5	90.37664154	31.11105659	331	Eemian TW2 mesocratic I	0.04	0	0	TRUE	TRUE	TRUE
12	4.0890983	3542	4	95.85225859	31.11105659	332	Eemian TW2 mesocratic I	0.04	0	0	TRUE	TRUE	TRUE
13	2.5203695	3808	4	95.85225859	31.11105659	333	Eemian TW2 mesocratic I	0.04	0	0	TRUE	TRUE	TRUE
14	3.3829003	3808	5	95.85225859	17.77772326	334	Eemian TW2 mesocratic I	0.04	0	0	TRUE	TRUE	TRUE
15	6.6314965	3542	3	95.85225859	31.11105659	335	Eemian TW2 mesocratic I	0.04	0	0	TRUE	TRUE	TRUE
16	5.2408449	3808	5	95.85225859	24.44438992	336	Eemian TW2 mesocratic I	0.04	0	0	TRUE	TRUE	TRUE
17	1.2795132	3808	3	83.32292526	31.11105659	337	Eemian TW2 mesocratic I	0.04	0	0	TRUE	TRUE	TRUE
18	25.6917372	1060	3	78.51829812	31.11105659	338	Eemian TW2 mesocratic I	0.04	0	0	TRUE	TRUE	TRUE
19	2.7216124	3542	5	95.85225859	31.11105659	339	Eemian TW2 mesocratic I	0.04	0	0	TRUE	TRUE	TRUE
20	5.7861623	3808	3	95.85225859	31.11105659	340	Eemian TW2 mesocratic I	0.04	0	0	TRUE	TRUE	TRUE
1	0.7660309	3675	3	78.52447979	4.620680888	341	Eemian TW2 mesocratic I	0.04	0	0	TRUE	TRUE	TRUE
2	0.7660309	3675	3	78.52447979	4.620680888	342	Eemian TW2 mesocratic I	0.04	0	0	TRUE	TRUE	TRUE
3	1.02867	3675	4	78.52447979	4.620680888	343	Eemian TW2 mesocratic I	0.04	0	0	TRUE	TRUE	TRUE
4	1.02867	3675	4	78.52447979	4.620680888	344	Eemian TW2 mesocratic I	0.04	0	0	TRUE	TRUE	TRUE
5	1.493547	3675	3	78.52447979	4.620680888	345	Eemian TW2 mesocratic I	0.04	0	0	TRUE	TRUE	TRUE
6	1.0234116	3408	3	78.52447979	4.620680888	346	Eemian TW2 mesocratic I	0.04	0	0	TRUE	TRUE	TRUE
7	4.7154245	3675	3	78.52447979	4.620680888	347	Eemian TW2 mesocratic I	0.04	0	0	TRUE	TRUE	TRUE
8	3.3369953	3941	4	78.52447979	4.620680888	348	Eemian TW2 mesocratic I	0.04	0	0	TRUE	TRUE	TRUE
9	1.02867	3675	4	78.52447979	4.620680888	349	Eemian TW2 mesocratic I	0.04	0	0	TRUE	TRUE	TRUE
10	3.0027273	3141	4	78.52447979	4.620680888	350	Eemian TW2 mesocratic I	0.04	0	0	TRUE	TRUE	TRUE
11	1.02867	3675	4	78.52447979	4.620680888	351	Eemian TW2 mesocratic I	0.04	0	0	TRUE	TRUE	TRUE
12	1.02867	3675	4	78.52447979	4.620680888	352	Eemian TW2 mesocratic I	0.04	0	0	TRUE	TRUE	TRUE
13	1.02867	3675	4	78.52447979	4.620680888	353	Eemian TW2 mesocratic I	0.04	0	0	TRUE	TRUE	TRUE
14	2.2128201	3675	4	78.52447979	4.620680888	354	Eemian TW2 mesocratic I	0.04	0	0	TRUE	TRUE	TRUE
15	3.3291787	3675	3	84.78914646	4.620680888	355	Eemian TW2 mesocratic I	0.04	0	0	TRUE	TRUE	TRUE
16	3.6142729	3675	4	78.52447979	4.620680888	356	Eemian TW2 mesocratic I	0.04	0	0	TRUE	TRUE	TRUE
17	1.02867	3675	4	78.52447979	4.620680888	357	Eemian TW2 mesocratic I	0.04	0	0	TRUE	TRUE	TRUE
18	1.0894977	3408	4	78.52447979	4.620680888	358	Eemian TW2 mesocratic I	0.04	0	0	TRUE	TRUE	TRUE
19	4.8198833	3675	4	78.52447979	4.620680888	359	Eemian TW2 mesocratic I	0.04	0	0	TRUE	TRUE	TRUE
20	1.02867	3675	4	78.52447979	4.620680888	360	Eemian TW2 mesocratic I	0.04	0	0	TRUE	TRUE	TRUE
1	0.7341958	2514	4	72.05897196	4.526605224	361	Eemian TW2 mesocratic I	0.04	0	0	TRUE	TRUE	TRUE
2	0.7341958	2514	4	72.05897196	4.526605224	362	Eemian TW2 mesocratic I	0.04	0	0	TRUE	TRUE	TRUE
3	0.7341958	2514	4	72.05897196	4.526605224	363	Eemian TW2 mesocratic I	0.04	0	0	TRUE	TRUE	TRUE
4	0.7341958	2514	4	72.05897196	4.526605224	364	Eemian TW2 mesocratic I	0.04	0	0	TRUE	TRUE	TRUE
5	1.9034233	3047	5	72.05897196	4.526605224	365	Eemian TW2 mesocratic I	0.04	0	0	TRUE	TRUE	TRUE
6	8.1719434	2247	5	65.79430529	4.526605224	366	Eemian TW2 mesocratic I	0.04	0	0	TRUE	TRUE	TRUE
7	6.2938176	2514	4	72.05897196	4.526605224	367	Eemian TW2 mesocratic I	0.04	0	0	TRUE	TRUE	TRUE
8	3.4794003	2514	5	72.05897196	4.526605224	368	Eemian TW2 mesocratic I	0.04	0	0	TRUE	TRUE	TRUE
9	3.3503547	3847	4	72.05897196	4.526605224	369	Eemian TW2 mesocratic I	0.04	0	0	TRUE	TRUE	TRUE
10	2.0164093	2514	4	72.05897196	4.526605224	370	Eemian TW2 mesocratic I	0.04	0	0	TRUE	TRUE	TRUE
11	4.8817058	2514	4	72.05897196	4.526605224	371	Eemian TW2 mesocratic I	0.04	0	0	TRUE	TRUE	TRUE
12	16.483023	2514	4	65.79430529	11.19327189	372	Eemian TW2 mesocratic I	0.04	0	0	TRUE	TRUE	TRUE
13	2.6887826	2514	5	72.05897196	4.526605224	373	Eemian TW2 mesocratic I	0.04	0	0	TRUE	TRUE	TRUE
14	4.4837677	2247	4	72.05897196	4.526605224	374	Eemian TW2 mesocratic I	0.04	0	0	TRUE	TRUE	TRUE
15	0.7341958	2514	4	72.05897196	4.526605224	375	Eemian TW2 mesocratic I	0.04	0	0	TRUE	TRUE	TRUE
16	1.9855691	2514	5	72.05897196	4.526605224	376	Eemian TW2 mesocratic I	0.04	0	0	TRUE	TRUE	TRUE
17	13.6397552	2514	4	72.05897196	11.19327189	377	Eemian TW2 mesocratic I	0.04	0	0	TRUE	TRUE	TRUE
18	3.6236529	2514	4	72.05897196	4.526605224	378	Eemian TW2 mesocratic I	0.04	0	0	TRUE	TRUE	TRUE
19	0.8305537	2514	4	72.05897196	4.526605224	379	Eemian TW2 mesocratic I	0.04	0	0	TRUE	TRUE	TRUE
20	10.5548821	2514	4	78.32363863	42.67122243	380	Eemian TW2 mesocratic I	0.04	0	0	TRUE	TRUE	TRUE
1	0.6153829	3531	3	64.64836119	1.577350474	381	Eemian TW2 mesocratic I	0.04	0	0	TRUE	TRUE	TRUE
2	0.6772054	3531	3	64.64836119	1.577350474	382	Eemian TW2 mesocratic I	0.04	0	0	TRUE	TRUE	TRUE
3	0.7290795	3015	4	64.64836119	1.577350474	383	Eemian TW2 mesocratic I	0.04	0	0	TRUE	TRUE	TRUE
4	0.7476973	3531	3	64.64836119	1.577350474	384	Eemian TW2 mesocratic I	0.04	0	0	TRUE	TRUE	TRUE
5	2.1787112	3531	3	58.38369453	1.577350474	385	Eemian TW2 mesocratic I	0.04	0	0	TRUE	TRUE	TRUE
6	4.7553604	3798	3	77.17769453	1.577350474	386	Eemian TW2 mesocratic I	0.04	0	0	TRUE	TRUE	TRUE
7	2.4535727	3531	4	64.64836119	1.577350474	387	Eemian TW2 mesocratic I	0.04	0	0	TRUE	TRUE	TRUE
8	2.584608	3264	3	77.17769453	84.23053257	388	Eemian TW2 mesocratic I	0.04	0	0	TRUE	TRUE	TRUE
9	3.3658458	3264	3	77.17769453	84.23053257	389	Eemian TW2 mesocratic I	0.04	0	0	TRUE	TRUE	TRUE
10	11.7057759	3264	3	64.64836119	8.244017141	390	Eemian TW2 mesocratic I	0.04	0	0	TRUE	TRUE	TRUE
11	1.3814137	3531	3	77.17769453	84.23053257	391	Eemian TW2 mesocratic I	0.04	0	0	TRUE	TRUE	TRUE
12	2.7746235	3264	3	58.38369453	1.577350474	392	Eemian TW2 mesocratic I	0.04	0	0	TRUE	TRUE	TRUE
13	1.13455	3531	3	64.64836119	1.577350474	393	Eemian TW2 mesocratic I	0.04	0	0	TRUE	TRUE	TRUE
14	4.6776204	3531	3	64.64836119	1.577350474	394	Eemian TW2 mesocratic I	0.04	0	0	TRUE	TRUE	TRUE
15	11.9077295	3531	3	70.91302786	29.34749362	395	Eemian TW2 mesocratic I	0.04	0	0	TRUE	TRUE	TRUE
16	1.0218482	2749	4	64.64836119	1.577350474	396	Eemian TW2 mesocratic I	0.04	0	0	TRUE	TRUE	TRUE
17	4.4063119	2749	4	52.11902786	1.577350474	397	Eemian TW2 mesocratic I	0.04	0	0	TRUE	TRUE	TRUE
18	4.0201698	3531	4	70.91302786	1.577350474	398	Eemian TW2 mesocratic I	0.04	0	0	TRUE	TRUE	TRUE
19	3.1962958	3015	3	64.64836119	1.577350474	399	Eemian TW2 mesocratic I	0.04	0	0	TRUE	TRUE	TRUE
20	2.1261265	3282	4	64.64836119	1.577350474	400	Eemian TW2 mesocratic I	0.04	0	0	TRUE	TRUE	TRUE
1	0.958036	3708	3	90.81317044	69.20203622	401	Eemian TW2 mesocratic I	0.04	0	0	TRUE	TRUE	TRUE
2	1.0794071	3708	3	72.5909018	73.10321424	402	Eemian TW2 mesocratic I	0.04	0	0	TRUE	TRUE	TRUE
3	1.0794071	3708	3	72.5909018	73.10321424	403	Eemian TW2 mesocratic I	0.04	0	0	TRUE	TRUE	TRUE
4	1.2560632	3708	3	90.81317044	67.44127688	404	Eemian TW2 mesocratic I	0.04	0	0	TRUE	TRUE	TRUE
5	2.2223422	3708	4	72.5909018	73.10321424	405	Eemian TW2 mesocratic I	0.04	0	0	TRUE	TRUE	TRUE
6	5.9068228	3708	3	90.81317044	55.86870289	406	Eemian TW2 mesocratic I	0.04	0	0	TRUE	TRUE	TRUE
7	1.1230382	3708	3	90.81317044	73.10321424	407	Eemian TW2 mesocratic I	0.04	0	0	TRUE	TRUE	TRUE
8	6.9389037	3708	3	66.32623513	79.76988091	408	Eemian TW2 mesocratic I	0.04	0	0	TRUE	TRUE	TRUE
9	1.2560632	3708	3	90.81317044	67.44127688	409	Eemian TW2 mesocratic I	0.04	0	0	TRUE	TRUE	TRUE
10	40.5579945	36	4	90.81317044	67.44127688	410	Eemian TW2 mesocratic I	0.04	0	0	TRUE	TRUE	TRUE
11	5.3083523	3708	3	84.54850377	67.44127688	411	Eemian TW2 mesocratic I	0.04	0	0	TRUE	TRUE	TRUE
12	1.8005278	3708	3	72.5909018	86.43654757	412	Eemian TW2 mesocratic I	0.04	0	0	TRUE	TRUE	TRUE
13	1.8005278	3708	3	72.5909018	86.43654757	413	Eemian TW2 mesocratic I	0.04	0	0	TRUE	TRUE	TRUE
14	4.598317	3708	3	78.85556846	73.10321424	414	Eemian TW2 mesocratic I	0.04	0	0	TRUE	TRUE	TRUE
15	2.1480131	3441	4	84.54850377	80.77461021	415	Eemian TW2 mesocratic I	0.04	0	0	TRUE	TRUE	TRUE
16	6.3387278	3708	3	84.54850377	67.44127688	416	Eemian TW2 mesocratic I	0.04	0	0	TRUE	TRUE	TRUE
17	3.5521661	3708	3	90.81317044	82.53536956	417	Eemian TW2 mesocratic I	0.04	0	0	TRUE	TRUE	TRUE
18	8.8399109	3708	3	72.5909018	67.44127688	418	Eemian TW2 mesocratic I	0.04	0	0	TRUE	TRUE	TRUE
19	2.9603753	3441	3	90.81317044	74.10794355	419	Eemian TW2 mesocratic I	0.04	0	0	TRUE	TRUE	TRUE
20	2.0367325	3708	4	66.32623513	73.10321424	420	Eemian TW2 mesocratic I	0.04	0	0	TRUE	TRUE	TRUE
1	0.9706848	3156	3	63.18941806	1.095603779	421	Eemian TW2 mesocratic I	0.04	0	0	TRUE	TRUE	TRUE
2	1.2178327	3392	3	63.18941806	1.095603779	422	Eemian TW2 mesocratic I	0.04	0	0	TRUE	TRUE	TRUE
3	1.4971	3556	4	94.10914934	44.6761144	423	Eemian TW2 mesocratic I	0.04	0	0	TRUE	TRUE	TRUE
4	1.4971	3556	4	94.10914934	44.6761144	424	Eemian TW2 mesocratic I	0.04	0	0	TRUE	TRUE	TRUE
5	6.9671857	3556	4	94.10914934	44.6761144	425	Eemian TW2 mesocratic I	0.04	0	0	TRUE	TRUE	TRUE
6	11.3290138	3556	4	94.10914934	1.095603779	426	Eemian TW2 mesocratic I	0.04	0	0	TRUE	TRUE	TRUE
7	0.756793	3156	3	63.18941806	1.095603779	427	Eemian TW2 mesocratic I	0.04	0	0	TRUE	TRUE	TRUE
8	3.8233325	3556	3	63.18941806	1.095603779	428	Eemian TW2 mesocratic I	0.04	0	0	TRUE	TRUE	TRUE
9	5.4824502	3556	4	94.10914934	44.6761144	429	Eemian TW2 mesocratic I	0.04	0	0	TRUE	TRUE	TRUE
10	0.7530979	3156	3	63.18941806	1.095603779	430	Eemian TW2 mesocratic I	0.04	0	0	TRUE	TRUE	TRUE
11	4.4202397	3556	4	94.10914934	51.34278106	431	Eemian TW2 mesocratic I	0.04	0	0	TRUE	TRUE	TRUE
12	17.4925067	2489	3	94.10914934	51.34278106	432	Eemian TW2 mesocratic I	0.04	0	0	TRUE	TRUE	TRUE
13	15.0778751	3156	3	63.18941806	44.6761144	433	Eemian TW2 mesocratic I	0.04	0	0	TRUE	TRUE	TRUE
14	1.8940433	3556	4	94.10914934	44.6761144	434	Eemian TW2 mesocratic I	0.04	0	0	TRUE	TRUE	TRUE
15	9.9736082	3556	3	94.10914934	44.6761144	435	Eemian TW2 mesocratic I	0.04	0	0	TRUE	TRUE	TRUE
16	0.9706848	3156	3	63.18941806	1.095603779	436	Eemian TW2 mesocratic I	0.04	0	0	TRUE	TRUE	TRUE
17	17.8091517	3392	3	63.18941806	46.4632374	437	Eemian TW2 mesocratic I	0.04	0	0	TRUE	TRUE	TRUE
18	1.2178327	3392	3	63.18941806	1.095603779	438	Eemian TW2 mesocratic I	0.04	0	0	TRUE	TRUE	TRUE
19	8.2390244	3556	3	94.10914934	51.34278106	439	Eemian TW2 mesocratic I	0.04	0	0	TRUE	TRUE	TRUE
20	4.5745828	2222	3	57.57865915	98.00944773	440	Eemian TW2 mesocratic I	0.04	0	0	TRUE	TRUE	TRUE
1	0.6210677	3679	3	60.81145198	2.104513044	441	Eemian TW2 mesocratic I	0.04	0	0	TRUE	TRUE	TRUE
2	0.6911332	2820	3	60.81145198	2.104513044	442	Eemian TW2 mesocratic I	0.04	0	0	TRUE	TRUE	TRUE
3	0.6911332	2820	3	60.81145198	2.104513044	443	Eemian TW2 mesocratic I	0.04	0	0	TRUE	TRUE	TRUE
4	0.7094668	3679	3	60.81145198	2.104513044	444	Eemian TW2 mesocratic I	0.04	0	0	TRUE	TRUE	TRUE
5	15.4765238	3413	3	54.54678532	7.152109034	445	Eemian TW2 mesocratic I	0.04	0	0	TRUE	TRUE	TRUE
6	0.6210677	3679	3	60.81145198	2.104513044	446	Eemian TW2 mesocratic I	0.04	0	0	TRUE	TRUE	TRUE
7	2.7061213	2449	4	60.81145198	2.104513044	447	Eemian TW2 mesocratic I	0.04	0	0	TRUE	TRUE	TRUE
8	0.8524403	2820	3	60.81145198	2.104513044	448	Eemian TW2 mesocratic I	0.04	0	0	TRUE	TRUE	TRUE
9	12.2681478	2715	4	67.07611865	8.771179711	449	Eemian TW2 mesocratic I	0.04	0	0	TRUE	TRUE	TRUE
10	1.1834395	3679	3	60.81145198	0.979608856	450	Eemian TW2 mesocratic I	0.04	0	0	TRUE	TRUE	TRUE
11	1.0130367	3645	3	60.81145198	2.104513044	451	Eemian TW2 mesocratic I	0.04	0	0	TRUE	TRUE	TRUE
12	17.2702298	2820	3	60.81145198	8.771179711	452	Eemian TW2 mesocratic I	0.04	0	0	TRUE	TRUE	TRUE
13	4.1846035	3946	3	60.81145198	85.16879131	453	Eemian TW2 mesocratic I	0.04	0	0	TRUE	TRUE	TRUE
14	0.6210677	3679	3	60.81145198	2.104513044	454	Eemian TW2 mesocratic I	0.04	0	0	TRUE	TRUE	TRUE
15	2.2693842	3679	3	60.81145198	2.104513044	455	Eemian TW2 mesocratic I	0.04	0	0	TRUE	TRUE	TRUE
16	2.6855138	2715	4	60.81145198	90.03862613	456	Eemian TW2 mesocratic I	0.04	0	0	TRUE	TRUE	TRUE
17	0.9382812	3679	3	60.81145198	2.104513044	457	Eemian TW2 mesocratic I	0.04	0	0	TRUE	TRUE	TRUE
18	0.7405913	3887	3	60.81145198	2.104513044	458	Eemian TW2 mesocratic I	0.04	0	0	TRUE	TRUE	TRUE
19	0.5956281	3679	3	60.81145198	2.104513044	459	Eemian TW2 mesocratic I	0.04	0	0	TRUE	TRUE	TRUE
20	2.4783017	3887	3	60.81145198	2.104513044	460	Eemian TW2 mesocratic I	0.04	0	0	TRUE	TRUE	TRUE
1	1.0417451	3647	4	93.48961593	42.30131898	461	Eemian TW2 mesocratic I	0.04	0	0	TRUE	TRUE	TRUE
2	1.1162164	3647	4	93.48961593	42.30131898	462	Eemian TW2 mesocratic I	0.04	0	0	TRUE	TRUE	TRUE
3	1.1162164	3647	4	93.48961593	42.30131898	463	Eemian TW2 mesocratic I	0.04	0	0	TRUE	TRUE	TRUE
4	1.1162164	3647	4	93.48961593	42.30131898	464	Eemian TW2 mesocratic I	0.04	0	0	TRUE	TRUE	TRUE
5	3.6036138	3380	4	93.48961593	42.30131898	465	Eemian TW2 mesocratic I	0.04	0	0	TRUE	TRUE	TRUE
6	2.6829556	3647	4	99.75428259	42.30131898	466	Eemian TW2 mesocratic I	0.04	0	0	TRUE	TRUE	TRUE
7	3.8022987	3647	4	93.48961593	42.30131898	467	Eemian TW2 mesocratic I	0.04	0	0	TRUE	TRUE	TRUE
8	11.3368305	3647	3	93.48961593	42.30131898	468	Eemian TW2 mesocratic I	0.04	0	0	TRUE	TRUE	TRUE
9	5.3106262	3647	3	87.22494926	42.30131898	469	Eemian TW2 mesocratic I	0.04	0	0	TRUE	TRUE	TRUE
10	2.8141331	3647	4	93.48961593	42.30131898	470	Eemian TW2 mesocratic I	0.04	0	0	TRUE	TRUE	TRUE
11	12.7912943	3647	3	93.48961593	42.30131898	471	Eemian TW2 mesocratic I	0.04	0	0	TRUE	TRUE	TRUE
12	1.3532738	3647	4	93.48961593	35.63465231	472	Eemian TW2 mesocratic I	0.04	0	0	TRUE	TRUE	TRUE
13	13.0503804	3380	3	90.01870076	59.63672681	473	Eemian TW2 mesocratic I	0.04	0	0	TRUE	TRUE	TRUE
14	1.2988416	3647	4	93.48961593	48.96798565	474	Eemian TW2 mesocratic I	0.04	0	0	TRUE	TRUE	TRUE
15	1.1162164	3647	4	93.48961593	42.30131898	475	Eemian TW2 mesocratic I	0.04	0	0	TRUE	TRUE	TRUE
16	5.4001623	3647	4	93.48961593	22.30131898	476	Eemian TW2 mesocratic I	0.04	0	0	TRUE	TRUE	TRUE
17	2.962365	3380	4	87.22494926	42.30131898	477	Eemian TW2 mesocratic I	0.04	0	0	TRUE	TRUE	TRUE
18	5.519828	3647	4	87.22494926	48.96798565	478	Eemian TW2 mesocratic I	0.04	0	0	TRUE	TRUE	TRUE
19	3.1179872	3913	4	90.01870076	59.63672681	479	Eemian TW2 mesocratic I	0.04	0	0	TRUE	TRUE	TRUE
20	9.9176126	3380	4	93.48961593	42.30131898	480	Eemian TW2 mesocratic I	0.04	0	0	TRUE	TRUE	TRUE
1	0.6995184	2618	4	63.07144476	1.96140979	481	Eemian TW2 mesocratic I	0.04	0	0	TRUE	TRUE	TRUE
2	0.6995184	2618	4	63.07144476	1.96140979	482	Eemian TW2 mesocratic I	0.04	0	0	TRUE	TRUE	TRUE
3	0.7299322	2618	4	75.6007781	1.96140979	483	Eemian TW2 mesocratic I	0.04	0	0	TRUE	TRUE	TRUE
4	0.8193261	2618	4	63.07144476	1.96140979	484	Eemian TW2 mesocratic I	0.04	0	0	TRUE	TRUE	TRUE
5	2.6715859	2618	4	63.07144476	1.96140979	485	Eemian TW2 mesocratic I	0.04	0	0	TRUE	TRUE	TRUE
6	0.6995184	2618	4	63.07144476	1.96140979	486	Eemian TW2 mesocratic I	0.04	0	0	TRUE	TRUE	TRUE
7	0.916821	2618	4	63.07144476	1.96140979	487	Eemian TW2 mesocratic I	0.04	0	0	TRUE	TRUE	TRUE
8	13.0256514	2618	4	69.33611143	33.28512469	488	Eemian TW2 mesocratic I	0.04	0	0	TRUE	TRUE	TRUE
9	14.0450835	2885	4	63.07144476	8.628076456	489	Eemian TW2 mesocratic I	0.04	0	0	TRUE	TRUE	TRUE
10	1.3167488	2885	4	56.8067781	1.96140979	490	Eemian TW2 mesocratic I	0.04	0	0	TRUE	TRUE	TRUE
11	0.9411236	2352	4	63.07144476	1.96140979	491	Eemian TW2 mesocratic I	0.04	0	0	TRUE	TRUE	TRUE
12	1.1778968	2885	4	63.07144476	1.96140979	492	Eemian TW2 mesocratic I	0.04	0	0	TRUE	TRUE	TRUE
13	0.7459918	2618	4	63.07144476	1.96140979	493	Eemian TW2 mesocratic I	0.04	0	0	TRUE	TRUE	TRUE
14	1.9823003	2618	4	63.07144476	1.96140979	494	Eemian TW2 mesocratic I	0.04	0	0	TRUE	TRUE	TRUE
15	0.9337334	2618	4	63.07144476	1.96140979	495	Eemian TW2 mesocratic I	0.04	0	0	TRUE	TRUE	TRUE
16	2.214952	2618	4	56.8067781	1.96140979	496	Eemian TW2 mesocratic I	0.04	0	0	TRUE	TRUE	TRUE
17	6.1236991	2618	3	63.07144476	1.96140979	497	Eemian TW2 mesocratic I	0.04	0	0	TRUE	TRUE	TRUE
18	1.0720168	2618	4	63.07144476	1.96140979	498	Eemian TW2 mesocratic I	0.04	0	0	TRUE	TRUE	TRUE
19	12.3042464	2618	4	63.07144476	43.81483018	499	Eemian TW2 mesocratic I	0.04	0	0	TRUE	TRUE	TRUE
20	1.6601125	2352	4	69.33611143	1.96140979	500	Eemian TW2 mesocratic I	0.04	0	0	TRUE	TRUE	TRUE
1	0.6349955	3772	4	61.24840718	3.156942641	501	Eemian TW2 mesocratic I	0.04	0	0	TRUE	TRUE	TRUE
2	0.7322061	3772	3	61.24840718	3.156942641	502	Eemian TW2 mesocratic I	0.04	0	0	TRUE	TRUE	TRUE
3	0.7322061	3772	3	61.24840718	3.156942641	503	Eemian TW2 mesocratic I	0.04	0	0	TRUE	TRUE	TRUE
4	0.7322061	3772	3	61.24840718	3.156942641	504	Eemian TW2 mesocratic I	0.04	0	0	TRUE	TRUE	TRUE
5	14.8244738	3772	3	61.24840718	9.823609308	505	Eemian TW2 mesocratic I	0.04	0	0	TRUE	TRUE	TRUE
6	3.8111101	3772	3	67.51307385	50.77056808	506	Eemian TW2 mesocratic I	0.04	0	0	TRUE	TRUE	TRUE
7	2.2196419	3238	3	61.24840718	3.156942641	507	Eemian TW2 mesocratic I	0.04	0	0	TRUE	TRUE	TRUE
8	2.3090359	3772	3	61.24840718	3.156942641	508	Eemian TW2 mesocratic I	0.04	0	0	TRUE	TRUE	TRUE
9	2.2297325	3772	4	61.24840718	3.156942641	509	Eemian TW2 mesocratic I	0.04	0	0	TRUE	TRUE	TRUE
10	1.7760831	3772	4	61.24840718	3.156942641	510	Eemian TW2 mesocratic I	0.04	0	0	TRUE	TRUE	TRUE
11	4.3353936	3128	3	54.98374051	3.156942641	511	Eemian TW2 mesocratic I	0.04	0	0	TRUE	TRUE	TRUE
12	17.03502	3772	3	61.24840718	9.823609308	512	Eemian TW2 mesocratic I	0.04	0	0	TRUE	TRUE	TRUE
13	9.0051974	3772	4	61.24840718	26.13787362	513	Eemian TW2 mesocratic I	0.04	0	0	TRUE	TRUE	TRUE
14	16.0549553	3505	3	61.24840718	16.49027597	514	Eemian TW2 mesocratic I	0.04	0	0	TRUE	TRUE	TRUE
15	3.7495719	3772	3	61.24840718	3.156942641	515	Eemian TW2 mesocratic I	0.04	0	0	TRUE	TRUE	TRUE
16	1.7256302	3772	3	61.24840718	3.156942641	516	Eemian TW2 mesocratic I	0.04	0	0	TRUE	TRUE	TRUE
17	0.7322061	3772	3	61.24840718	3.156942641	517	Eemian TW2 mesocratic I	0.04	0	0	TRUE	TRUE	TRUE
18	1.3173173	3772	3	67.51307385	3.156942641	518	Eemian TW2 mesocratic I	0.04	0	0	TRUE	TRUE	TRUE
19	1.7593128	3394	4	61.24840718	3.156942641	519	Eemian TW2 mesocratic I	0.04	0	0	TRUE	TRUE	TRUE
20	2.5202273	3772	3	61.24840718	3.156942641	520	Eemian TW2 mesocratic I	0.04	0	0	TRUE	TRUE	TRUE
1	1.1412297	3704	4	93.24931746	76.71734449	521	Eemian TW2 mesocratic I	0.04	0	0	TRUE	TRUE	TRUE
2	1.1412297	3704	4	93.24931746	76.71734449	522	Eemian TW2 mesocratic I	0.04	0	0	TRUE	TRUE	TRUE
3	1.1412297	3704	4	93.24931746	76.71734449	523	Eemian TW2 mesocratic I	0.04	0	0	TRUE	TRUE	TRUE
4	1.1412297	3704	4	93.24931746	76.71734449	524	Eemian TW2 mesocratic I	0.04	0	0	TRUE	TRUE	TRUE
5	6.444892	3704	4	99.51398413	70.05067782	525	Eemian TW2 mesocratic I	0.04	0	0	TRUE	TRUE	TRUE
6	1.4470735	3584	4	68.1906508	76.71734449	526	Eemian TW2 mesocratic I	0.04	0	0	TRUE	TRUE	TRUE
7	1.1412297	3704	4	93.24931746	76.71734449	527	Eemian TW2 mesocratic I	0.04	0	0	TRUE	TRUE	TRUE
8	2.2587251	3437	4	93.24931746	76.71734449	528	Eemian TW2 mesocratic I	0.04	0	0	TRUE	TRUE	TRUE
9	1.3401987	3704	4	93.24931746	70.05067782	529	Eemian TW2 mesocratic I	0.04	0	0	TRUE	TRUE	TRUE
10	1.2940095	3704	4	86.9846508	76.71734449	530	Eemian TW2 mesocratic I	0.04	0	0	TRUE	TRUE	TRUE
11	1.5060536	3704	5	93.24931746	63.38401115	531	Eemian TW2 mesocratic I	0.04	0	0	TRUE	TRUE	TRUE
12	1.1412297	3704	4	93.24931746	76.71734449	532	Eemian TW2 mesocratic I	0.04	0	0	TRUE	TRUE	TRUE
13	1.4143857	3437	4	93.24931746	70.05067782	533	Eemian TW2 mesocratic I	0.04	0	0	TRUE	TRUE	TRUE
14	2.6887826	3704	4	93.24931746	76.71734449	534	Eemian TW2 mesocratic I	0.04	0	0	TRUE	TRUE	TRUE
15	2.8873252	3437	4	93.24931746	76.71734449	535	Eemian TW2 mesocratic I	0.04	0	0	TRUE	TRUE	TRUE
16	2.3394497	3704	4	93.24931746	76.71734449	536	Eemian TW2 mesocratic I	0.04	0	0	TRUE	TRUE	TRUE
17	1.4408202	3704	4	68.1906508	76.71734449	537	Eemian TW2 mesocratic I	0.04	0	0	TRUE	TRUE	TRUE
18	1.9234623	3704	4	93.24931746	76.71734449	538	Eemian TW2 mesocratic I	0.04	0	0	TRUE	TRUE	TRUE
19	2.6926198	3704	5	93.24931746	63.38401115	539	Eemian TW2 mesocratic I	0.04	0	0	TRUE	TRUE	TRUE
20	1.1796023	3704	4	87.15879819	76.71734449	540	Eemian TW2 mesocratic I	0.04	0	0	TRUE	TRUE	TRUE
1	0.6521921	2546	4	60.69163333	0.92339043	541	Eemian TW2 mesocratic I	0.04	0	0	TRUE	TRUE	TRUE
2	0.6521921	2546	4	60.69163333	0.92339043	542	Eemian TW2 mesocratic I	0.04	0	0	TRUE	TRUE	TRUE
3	0.6965338	2546	4	60.69163333	0.92339043	543	Eemian TW2 mesocratic I	0.04	0	0	TRUE	TRUE	TRUE
4	0.7209786	2546	4	60.69163333	0.92339043	544	Eemian TW2 mesocratic I	0.04	0	0	TRUE	TRUE	TRUE
5	0.9635787	2546	5	60.69163333	0.92339043	545	Eemian TW2 mesocratic I	0.04	0	0	TRUE	TRUE	TRUE
6	1.987843	2546	4	60.69163333	0.92339043	546	Eemian TW2 mesocratic I	0.04	0	0	TRUE	TRUE	TRUE
7	0.7536664	2546	4	60.69163333	0.92339043	547	Eemian TW2 mesocratic I	0.04	0	0	TRUE	TRUE	TRUE
8	1.6423474	2546	4	60.69163333	0.92339043	548	Eemian TW2 mesocratic I	0.04	0	0	TRUE	TRUE	TRUE
9	13.8877559	2546	4	60.69163333	54.80587122	549	Eemian TW2 mesocratic I	0.04	0	0	TRUE	TRUE	TRUE
10	16.1211835	2813	4	60.69163333	15.74450145	550	Eemian TW2 mesocratic I	0.04	0	0	TRUE	TRUE	TRUE
11	12.6069636	2546	4	60.69163333	7.590057097	551	Eemian TW2 mesocratic I	0.04	0	0	TRUE	TRUE	TRUE
12	1.9308526	2280	4	60.69163333	0.92339043	552	Eemian TW2 mesocratic I	0.04	0	0	TRUE	TRUE	TRUE
13	0.7690154	2546	4	60.69163333	0.92339043	553	Eemian TW2 mesocratic I	0.04	0	0	TRUE	TRUE	TRUE
14	12.1183525	2546	4	60.69163333	7.590057097	554	Eemian TW2 mesocratic I	0.04	0	0	TRUE	TRUE	TRUE
15	3.7390549	2280	4	60.69163333	0.92339043	555	Eemian TW2 mesocratic I	0.04	0	0	TRUE	TRUE	TRUE
16	13.9021101	2280	3	66.9563	7.590057097	556	Eemian TW2 mesocratic I	0.04	0	0	TRUE	TRUE	TRUE
17	4.8753104	2546	4	79.48563333	0.92339043	557	Eemian TW2 mesocratic I	0.04	0	0	TRUE	TRUE	TRUE
18	0.8224528	2546	3	60.69163333	0.92339043	558	Eemian TW2 mesocratic I	0.04	0	0	TRUE	TRUE	TRUE
19	17.0471002	2546	4	66.9563	25.41416937	559	Eemian TW2 mesocratic I	0.04	0	0	TRUE	TRUE	TRUE
20	1.9051287	2546	4	66.9563	0.92339043	560	Eemian TW2 mesocratic I	0.04	0	0	TRUE	TRUE	TRUE
1	0.7671678	3037	5	56.73758743	0.735333283	561	Eemian TW2 mesocratic I	0.04	0	0	TRUE	TRUE	TRUE
2	0.7671678	3037	5	56.73758743	0.735333283	562	Eemian TW2 mesocratic I	0.04	0	0	TRUE	TRUE	TRUE
3	0.7671678	3037	5	56.73758743	0.735333283	563	Eemian TW2 mesocratic I	0.04	0	0	TRUE	TRUE	TRUE
4	0.7671678	3037	5	56.73758743	0.735333283	564	Eemian TW2 mesocratic I	0.04	0	0	TRUE	TRUE	TRUE
5	0.9993931	3037	5	56.73758743	0.735333283	565	Eemian TW2 mesocratic I	0.04	0	0	TRUE	TRUE	TRUE
6	1.312343	3037	5	56.73758743	0.735333283	566	Eemian TW2 mesocratic I	0.04	0	0	TRUE	TRUE	TRUE
7	15.2205643	3037	5	56.73758743	7.401999949	567	Eemian TW2 mesocratic I	0.04	0	0	TRUE	TRUE	TRUE
8	2.0417068	2810	5	56.73758743	0.735333283	568	Eemian TW2 mesocratic I	0.04	0	0	TRUE	TRUE	TRUE
9	1.0256855	3037	4	56.73758743	0.735333283	569	Eemian TW2 mesocratic I	0.04	0	0	TRUE	TRUE	TRUE
10	0.7671678	3037	5	56.73758743	0.735333283	570	Eemian TW2 mesocratic I	0.04	0	0	TRUE	TRUE	TRUE
11	2.2509085	2770	5	63.0022541	0.735333283	571	Eemian TW2 mesocratic I	0.04	0	0	TRUE	TRUE	TRUE
12	1.191114	2770	5	56.73758743	0.735333283	572	Eemian TW2 mesocratic I	0.04	0	0	TRUE	TRUE	TRUE
13	0.8188998	3037	5	56.73758743	0.735333283	573	Eemian TW2 mesocratic I	0.04	0	0	TRUE	TRUE	TRUE
14	12.9724982	3037	5	56.73758743	7.401999949	574	Eemian TW2 mesocratic I	0.04	0	0	TRUE	TRUE	TRUE
15	1.426466	3037	5	50.47292077	0.735333283	575	Eemian TW2 mesocratic I	0.04	0	0	TRUE	TRUE	TRUE
16	0.7671678	3037	5	56.73758743	0.735333283	576	Eemian TW2 mesocratic I	0.04	0	0	TRUE	TRUE	TRUE
17	0.8831384	3037	5	56.73758743	0.735333283	577	Eemian TW2 mesocratic I	0.04	0	0	TRUE	TRUE	TRUE
18	11.2171648	3037	5	56.73758743	7.401999949	578	Eemian TW2 mesocratic I	0.04	0	0	TRUE	TRUE	TRUE
19	0.7671678	3037	5	56.73758743	0.735333283	579	Eemian TW2 mesocratic I	0.04	0	0	TRUE	TRUE	TRUE
20	11.9893068	3037	5	50.47292077	7.401999949	580	Eemian TW2 mesocratic I	0.04	0	0	TRUE	TRUE	TRUE
1	1.1504675	3673	4	86.26550507	61.87869834	581	Eemian TW2 mesocratic I	0.04	0	0	TRUE	TRUE	TRUE
2	1.2404299	3673	4	86.26550507	61.87869834	582	Eemian TW2 mesocratic I	0.04	0	0	TRUE	TRUE	TRUE
3	1.2404299	3673	4	86.26550507	61.87869834	583	Eemian TW2 mesocratic I	0.04	0	0	TRUE	TRUE	TRUE
4	1.2404299	3673	4	86.26550507	61.87869834	584	Eemian TW2 mesocratic I	0.04	0	0	TRUE	TRUE	TRUE
5	1.2404299	3673	4	86.26550507	61.87869834	585	Eemian TW2 mesocratic I	0.04	0	0	TRUE	TRUE	TRUE
6	2.2961029	3673	4	86.26550507	81.87869834	586	Eemian TW2 mesocratic I	0.04	0	0	TRUE	TRUE	TRUE
7	4.3255873	3673	5	86.26550507	61.87869834	587	Eemian TW2 mesocratic I	0.04	0	0	TRUE	TRUE	TRUE
8	1.2404299	3673	4	86.26550507	61.87869834	588	Eemian TW2 mesocratic I	0.04	0	0	TRUE	TRUE	TRUE
9	2.0228047	3673	3	86.26550507	68.54536501	589	Eemian TW2 mesocratic I	0.04	0	0	TRUE	TRUE	TRUE
10	10.3426958	2491	5	86.26550507	61.87869834	590	Eemian TW2 mesocratic I	0.04	0	0	TRUE	TRUE	TRUE
11	1.281645	3673	4	80.0008384	61.87869834	591	Eemian TW2 mesocratic I	0.04	0	0	TRUE	TRUE	TRUE
12	8.9874323	3673	4	73.78549923	41.87869834	592	Eemian TW2 mesocratic I	0.04	0	0	TRUE	TRUE	TRUE
13	1.3893725	3673	4	80.0008384	61.87869834	593	Eemian TW2 mesocratic I	0.04	0	0	TRUE	TRUE	TRUE
14	2.4296964	3673	5	73.73617174	61.87869834	594	Eemian TW2 mesocratic I	0.04	0	0	TRUE	TRUE	TRUE
15	1.2630271	3673	4	92.53017174	61.87869834	595	Eemian TW2 mesocratic I	0.04	0	0	TRUE	TRUE	TRUE
16	9.9436207	3140	3	80.0008384	61.87869834	596	Eemian TW2 mesocratic I	0.04	0	0	TRUE	TRUE	TRUE
17	1.0067834	3673	4	86.26550507	68.54536501	597	Eemian TW2 mesocratic I	0.04	0	0	TRUE	TRUE	TRUE
18	40.1373171	3329	4	19.25418188	61.87869834	598	Eemian TW2 mesocratic I	0.04	0	0	TRUE	TRUE	TRUE
19	1.3608062	3673	5	86.26550507	61.87869834	599	Eemian TW2 mesocratic I	0.04	0	0	TRUE	TRUE	TRUE
20	1.1504675	3673	4	86.26550507	61.87869834	600	Eemian TW2 mesocratic I	0.04	0	0	TRUE	TRUE	TRUE
1	1.4509108	2683	3	94.41254364	3.801730229	601	Eemian TW2 mesocratic I	0.04	0	0	TRUE	TRUE	TRUE
2	1.6855521	3217	3	94.41254364	99.29822811	602	Eemian TW2 mesocratic I	0.04	0	0	TRUE	TRUE	TRUE
3	1.6855521	3217	3	94.41254364	99.29822811	603	Eemian TW2 mesocratic I	0.04	0	0	TRUE	TRUE	TRUE
4	1.6855521	3217	3	94.41254364	99.29822811	604	Eemian TW2 mesocratic I	0.04	0	0	TRUE	TRUE	TRUE
5	4.1990998	3217	3	40.71254313	99.29822811	605	Eemian TW2 mesocratic I	0.04	0	0	TRUE	TRUE	TRUE
6	3.6185365	3217	3	94.41254364	99.29822811	606	Eemian TW2 mesocratic I	0.04	0	0	TRUE	TRUE	TRUE
7	4.0692014	3217	3	94.41254364	99.29822811	607	Eemian TW2 mesocratic I	0.04	0	0	TRUE	TRUE	TRUE
8	1.6855521	3217	3	94.41254364	99.29822811	608	Eemian TW2 mesocratic I	0.04	0	0	TRUE	TRUE	TRUE
9	4.7515232	3217	3	94.41254364	99.29822811	609	Eemian TW2 mesocratic I	0.04	0	0	TRUE	TRUE	TRUE
10	1.6919476	3217	3	94.41254364	99.29822811	610	Eemian TW2 mesocratic I	0.04	0	0	TRUE	TRUE	TRUE
11	2.2501979	2683	3	94.41254364	99.29822811	611	Eemian TW2 mesocratic I	0.04	0	0	TRUE	TRUE	TRUE
12	4.2056374	3217	3	94.41254364	99.29822811	612	Eemian TW2 mesocratic I	0.04	0	0	TRUE	TRUE	TRUE
13	24.9168949	3217	3	17.07431279	99.29822811	613	Eemian TW2 mesocratic I	0.04	0	0	TRUE	TRUE	TRUE
14	5.499789	3483	3	81.88321031	99.29822811	614	Eemian TW2 mesocratic I	0.04	0	0	TRUE	TRUE	TRUE
15	5.7770665	3217	3	94.23617527	99.29822811	615	Eemian TW2 mesocratic I	0.04	0	0	TRUE	TRUE	TRUE
16	4.2242552	3217	3	94.41254364	3.801730229	616	Eemian TW2 mesocratic I	0.04	0	0	TRUE	TRUE	TRUE
17	2.2882863	3217	3	94.41254364	99.29822811	617	Eemian TW2 mesocratic I	0.04	0	0	TRUE	TRUE	TRUE
18	4.0203119	2683	3	94.41254364	10.4683969	618	Eemian TW2 mesocratic I	0.04	0	0	TRUE	TRUE	TRUE
19	1.9507495	3217	3	94.41254364	99.29822811	619	Eemian TW2 mesocratic I	0.04	0	0	TRUE	TRUE	TRUE
20	4.6200615	3217	2	94.41254364	99.29822811	620	Eemian TW2 mesocratic I	0.04	0	0	TRUE	TRUE	TRUE
1	0.7928917	3743	3	86.66741668	5.205957033	621	Eemian TW2 mesocratic I	0.04	0	0	TRUE	TRUE	TRUE
2	0.7928917	3743	3	86.66741668	5.205957033	622	Eemian TW2 mesocratic I	0.04	0	0	TRUE	TRUE	TRUE
3	0.7928917	3743	3	86.66741668	5.205957033	623	Eemian TW2 mesocratic I	0.04	0	0	TRUE	TRUE	TRUE
4	0.7928917	3743	3	86.66741668	5.205957033	624	Eemian TW2 mesocratic I	0.04	0	0	TRUE	TRUE	TRUE
5	1.6547119	3743	3	92.93208334	85.48083431	625	Eemian TW2 mesocratic I	0.04	0	0	TRUE	TRUE	TRUE
6	6.6256696	1179	3	86.66741668	5.205957033	626	Eemian TW2 mesocratic I	0.04	0	0	TRUE	TRUE	TRUE
7	30.5244114	111	4	55.34408334	84.68269843	627	Eemian TW2 mesocratic I	0.04	0	0	TRUE	TRUE	TRUE
8	3.3176669	3743	3	86.66741668	5.205957033	628	Eemian TW2 mesocratic I	0.04	0	0	TRUE	TRUE	TRUE
9	1.0728696	3477	3	86.66741668	5.205957033	629	Eemian TW2 mesocratic I	0.04	0	0	TRUE	TRUE	TRUE
10	6.5841703	2943	3	92.93208334	73.88691162	630	Eemian TW2 mesocratic I	0.04	0	0	TRUE	TRUE	TRUE
11	0.7928917	3743	3	86.66741668	5.205957033	631	Eemian TW2 mesocratic I	0.04	0	0	TRUE	TRUE	TRUE
12	3.8432294	3743	3	80.40275001	5.205957033	632	Eemian TW2 mesocratic I	0.04	0	0	TRUE	TRUE	TRUE
13	1.2698489	3743	3	86.66741668	5.205957033	633	Eemian TW2 mesocratic I	0.04	0	0	TRUE	TRUE	TRUE
14	0.7928917	3743	3	86.66741668	5.205957033	634	Eemian TW2 mesocratic I	0.04	0	0	TRUE	TRUE	TRUE
15	3.5528767	3743	3	86.66741668	5.205957033	635	Eemian TW2 mesocratic I	0.04	0	0	TRUE	TRUE	TRUE
16	2.0006339	2943	3	86.66741668	5.205957033	636	Eemian TW2 mesocratic I	0.04	0	0	TRUE	TRUE	TRUE
17	1.5341935	3743	3	86.66741668	86.14064199	637	Eemian TW2 mesocratic I	0.04	0	0	TRUE	TRUE	TRUE
18	7.7590826	3743	3	61.60875001	5.205957033	638	Eemian TW2 mesocratic I	0.04	0	0	TRUE	TRUE	TRUE
19	6.938051	2143	3	86.66741668	5.205957033	639	Eemian TW2 mesocratic I	0.04	0	0	TRUE	TRUE	TRUE
20	1.4833143	3210	3	86.66741668	5.205957033	640	Eemian TW2 mesocratic I	0.04	0	0	TRUE	TRUE	TRUE
1	0.6256156	2808	4	53.41571952	1.240409841	641	Eemian TW2 mesocratic I	0.04	0	0	TRUE	TRUE	TRUE
2	0.6857326	2808	5	53.41571952	1.240409841	642	Eemian TW2 mesocratic I	0.04	0	0	TRUE	TRUE	TRUE
3	0.6857326	2808	5	53.41571952	1.240409841	643	Eemian TW2 mesocratic I	0.04	0	0	TRUE	TRUE	TRUE
4	0.6857326	2808	5	53.41571952	1.240409841	644	Eemian TW2 mesocratic I	0.04	0	0	TRUE	TRUE	TRUE
5	8.5101908	2808	1	59.45627937	1.240409841	645	Eemian TW2 mesocratic I	0.04	0	0	TRUE	TRUE	TRUE
6	9.7632695	2808	5	53.41571952	68.16101547	646	Eemian TW2 mesocratic I	0.04	0	0	TRUE	TRUE	TRUE
7	1.4472156	2808	5	53.41571952	0.3508016	647	Eemian TW2 mesocratic I	0.04	0	0	TRUE	TRUE	TRUE
8	1.1268755	2808	5	59.45627937	1.240409841	648	Eemian TW2 mesocratic I	0.04	0	0	TRUE	TRUE	TRUE
9	1.1412297	2541	5	59.45627937	1.240409841	649	Eemian TW2 mesocratic I	0.04	0	0	TRUE	TRUE	TRUE
10	2.6448672	2808	4	59.68038619	1.240409841	650	Eemian TW2 mesocratic I	0.04	0	0	TRUE	TRUE	TRUE
11	1.8484225	3074	4	53.41571952	1.240409841	651	Eemian TW2 mesocratic I	0.04	0	0	TRUE	TRUE	TRUE
12	1.1902613	2808	5	59.45627937	1.240409841	652	Eemian TW2 mesocratic I	0.04	0	0	TRUE	TRUE	TRUE
13	6.6422977	2808	2	59.68038619	1.240409841	653	Eemian TW2 mesocratic I	0.04	0	0	TRUE	TRUE	TRUE
14	1.3271236	2808	5	59.45627937	1.240409841	654	Eemian TW2 mesocratic I	0.04	0	0	TRUE	TRUE	TRUE
15	4.5562493	3074	5	72.20971952	1.240409841	655	Eemian TW2 mesocratic I	0.04	0	0	TRUE	TRUE	TRUE
16	1.312343	2808	5	53.41571952	1.240409841	656	Eemian TW2 mesocratic I	0.04	0	0	TRUE	TRUE	TRUE
17	1.2608953	2808	5	59.45627937	1.240409841	657	Eemian TW2 mesocratic I	0.04	0	0	TRUE	TRUE	TRUE
18	2.218505	2541	4	53.41571952	1.240409841	658	Eemian TW2 mesocratic I	0.04	0	0	TRUE	TRUE	TRUE
19	3.3819055	2541	5	53.41571952	1.240409841	659	Eemian TW2 mesocratic I	0.04	0	0	TRUE	TRUE	TRUE
20	22.4704282	2808	4	53.41571952	13.48044644	660	Eemian TW2 mesocratic I	0.04	0	0	TRUE	TRUE	TRUE
1	0.6121141	3919	3	65.31444268	5.064528808	661	Eemian TW2 mesocratic I	0.04	0	0	TRUE	TRUE	TRUE
2	0.6121141	3919	3	65.31444268	5.064528808	662	Eemian TW2 mesocratic I	0.04	0	0	TRUE	TRUE	TRUE
3	0.7270898	3919	3	84.10844268	5.064528808	663	Eemian TW2 mesocratic I	0.04	0	0	TRUE	TRUE	TRUE
4	0.7535242	3919	3	84.10844268	5.064528808	664	Eemian TW2 mesocratic I	0.04	0	0	TRUE	TRUE	TRUE
5	4.6615607	3919	3	65.31444268	5.064528808	665	Eemian TW2 mesocratic I	0.04	0	0	TRUE	TRUE	TRUE
6	8.7601812	3919	4	84.10844268	5.064528808	666	Eemian TW2 mesocratic I	0.04	0	0	TRUE	TRUE	TRUE
7	4.2610645	3919	3	84.10844268	5.064528808	667	Eemian TW2 mesocratic I	0.04	0	0	TRUE	TRUE	TRUE
8	5.1434922	3919	3	84.10844268	5.064528808	668	Eemian TW2 mesocratic I	0.04	0	0	TRUE	TRUE	TRUE
9	1.0951825	3919	3	71.57910934	5.064528808	669	Eemian TW2 mesocratic I	0.04	0	0	TRUE	TRUE	TRUE
10	3.7340807	3919	3	84.10844268	5.064528808	670	Eemian TW2 mesocratic I	0.04	0	0	TRUE	TRUE	TRUE
11	12.8398995	3919	3	65.31444268	11.73119547	671	Eemian TW2 mesocratic I	0.04	0	0	TRUE	TRUE	TRUE
12	3.3155351	2867	3	65.31444268	5.064528808	672	Eemian TW2 mesocratic I	0.04	0	0	TRUE	TRUE	TRUE
13	0.7270898	3919	3	84.10844268	5.064528808	673	Eemian TW2 mesocratic I	0.04	0	0	TRUE	TRUE	TRUE
14	3.9860608	3919	3	84.10844268	5.064528808	674	Eemian TW2 mesocratic I	0.04	0	0	TRUE	TRUE	TRUE
15	4.3082485	3919	3	90.37310934	11.73119547	675	Eemian TW2 mesocratic I	0.04	0	0	TRUE	TRUE	TRUE
16	0.7535242	3919	3	84.10844268	5.064528808	676	Eemian TW2 mesocratic I	0.04	0	0	TRUE	TRUE	TRUE
17	0.9354388	3919	3	84.10844268	5.064528808	677	Eemian TW2 mesocratic I	0.04	0	0	TRUE	TRUE	TRUE
18	5.8221188	3919	3	84.10844268	3.77195836	678	Eemian TW2 mesocratic I	0.04	0	0	TRUE	TRUE	TRUE
19	3.6121411	3919	3	84.10844268	5.064528808	679	Eemian TW2 mesocratic I	0.04	0	0	TRUE	TRUE	TRUE
20	3.7919238	3919	3	84.10844268	5.064528808	680	Eemian TW2 mesocratic I	0.04	0	0	TRUE	TRUE	TRUE
1	0.846187	3890	3	89.66233876	27.3413136	681	Eemian TW2 mesocratic I	0.04	0	0	TRUE	TRUE	TRUE
2	0.846187	3890	3	89.66233876	27.3413136	682	Eemian TW2 mesocratic I	0.04	0	0	TRUE	TRUE	TRUE
3	0.846187	3890	3	89.66233876	27.3413136	683	Eemian TW2 mesocratic I	0.04	0	0	TRUE	TRUE	TRUE
4	0.846187	3890	3	89.66233876	27.3413136	684	Eemian TW2 mesocratic I	0.04	0	0	TRUE	TRUE	TRUE
5	0.846187	3890	3	89.66233876	27.3413136	685	Eemian TW2 mesocratic I	0.04	0	0	TRUE	TRUE	TRUE
6	3.3223569	3740	3	89.66233876	27.3413136	686	Eemian TW2 mesocratic I	0.04	0	0	TRUE	TRUE	TRUE
7	0.846187	3890	3	89.66233876	27.3413136	687	Eemian TW2 mesocratic I	0.04	0	0	TRUE	TRUE	TRUE
8	3.8081256	3890	3	83.3976721	27.3413136	688	Eemian TW2 mesocratic I	0.04	0	0	TRUE	TRUE	TRUE
9	6.4264163	3624	3	89.66233876	27.3413136	689	Eemian TW2 mesocratic I	0.04	0	0	TRUE	TRUE	TRUE
10	5.323275	3890	3	89.66233876	27.3413136	690	Eemian TW2 mesocratic I	0.04	0	0	TRUE	TRUE	TRUE
11	1.1101052	3890	3	89.66233876	20.67464693	691	Eemian TW2 mesocratic I	0.04	0	0	TRUE	TRUE	TRUE
12	0.9306067	3765	3	89.66233876	27.3413136	692	Eemian TW2 mesocratic I	0.04	0	0	TRUE	TRUE	TRUE
13	1.0235537	3890	3	89.66233876	27.3413136	693	Eemian TW2 mesocratic I	0.04	0	0	TRUE	TRUE	TRUE
14	1.7796361	3624	3	89.66233876	20.67464693	694	Eemian TW2 mesocratic I	0.04	0	0	TRUE	TRUE	TRUE
15	0.846187	3890	3	89.66233876	27.3413136	695	Eemian TW2 mesocratic I	0.04	0	0	TRUE	TRUE	TRUE
16	6.7210326	3890	3	83.3976721	20.67464693	696	Eemian TW2 mesocratic I	0.04	0	0	TRUE	TRUE	TRUE
17	24.416772	932	3	89.66233876	34.00798026	697	Eemian TW2 mesocratic I	0.04	0	0	TRUE	TRUE	TRUE
18	5.5536527	3890	3	89.66233876	27.3413136	698	Eemian TW2 mesocratic I	0.04	0	0	TRUE	TRUE	TRUE
19	6.6549464	3890	3	89.66233876	27.3413136	699	Eemian TW2 mesocratic I	0.04	0	0	TRUE	TRUE	TRUE
20	3.4839482	3740	3	89.66233876	27.3413136	700	Eemian TW2 mesocratic I	0.04	0	0	TRUE	TRUE	TRUE
1	0.6922702	3724	2	95.35881046	5.137597187	701	Eemian TW2 mesocratic I	0.04	0	0	TRUE	TRUE	TRUE
2	0.6922702	3724	2	95.35881046	5.137597187	702	Eemian TW2 mesocratic I	0.04	0	0	TRUE	TRUE	TRUE
3	0.6922702	3724	2	95.35881046	5.137597187	703	Eemian TW2 mesocratic I	0.04	0	0	TRUE	TRUE	TRUE
4	0.6922702	3724	2	95.35881046	5.137597187	704	Eemian TW2 mesocratic I	0.04	0	0	TRUE	TRUE	TRUE
5	2.147871	3724	2	95.35881046	5.137597187	705	Eemian TW2 mesocratic I	0.04	0	0	TRUE	TRUE	TRUE
6	1.4466472	3724	2	95.35881046	5.137597187	706	Eemian TW2 mesocratic I	0.04	0	0	TRUE	TRUE	TRUE
7	4.7057603	3724	2	95.35881046	5.137597187	707	Eemian TW2 mesocratic I	0.04	0	0	TRUE	TRUE	TRUE
8	10.1725772	3724	1	95.35881046	5.137597187	708	Eemian TW2 mesocratic I	0.04	0	0	TRUE	TRUE	TRUE
9	1.0822495	3724	2	95.35881046	5.137597187	709	Eemian TW2 mesocratic I	0.04	0	0	TRUE	TRUE	TRUE
10	1.0272488	3724	2	95.35881046	5.137597187	710	Eemian TW2 mesocratic I	0.04	0	0	TRUE	TRUE	TRUE
11	0.8123622	3724	2	95.35881046	5.137597187	711	Eemian TW2 mesocratic I	0.04	0	0	TRUE	TRUE	TRUE
12	11.4236662	3724	2	95.35881046	44.39181979	712	Eemian TW2 mesocratic I	0.04	0	0	TRUE	TRUE	TRUE
13	12.5829452	3724	2	95.35881046	26.32662063	713	Eemian TW2 mesocratic I	0.04	0	0	TRUE	TRUE	TRUE
14	0.6922702	3724	2	95.35881046	5.137597187	714	Eemian TW2 mesocratic I	0.04	0	0	TRUE	TRUE	TRUE
15	19.9392576	3724	1	95.35881046	11.80426385	715	Eemian TW2 mesocratic I	0.04	0	0	TRUE	TRUE	TRUE
16	4.2754187	3458	2	95.35881046	5.137597187	716	Eemian TW2 mesocratic I	0.04	0	0	TRUE	TRUE	TRUE
17	1.0252591	3724	2	95.35881046	5.137597187	717	Eemian TW2 mesocratic I	0.04	0	0	TRUE	TRUE	TRUE
18	1.4794771	3458	2	95.35881046	5.137597187	718	Eemian TW2 mesocratic I	0.04	0	0	TRUE	TRUE	TRUE
19	0.9854653	3724	2	95.35881046	5.137597187	719	Eemian TW2 mesocratic I	0.04	0	0	TRUE	TRUE	TRUE
20	2.2109726	3991	2	89.09414379	5.137597187	720	Eemian TW2 mesocratic I	0.04	0	0	TRUE	TRUE	TRUE
1	0.540201	2937	3	59.05416909	0.259791524	721	Eemian TW2 mesocratic I	0.04	0	0	TRUE	TRUE	TRUE
2	0.7269477	3378	3	59.05416909	0.259791524	722	Eemian TW2 mesocratic I	0.04	0	0	TRUE	TRUE	TRUE
3	0.7269477	3378	3	59.05416909	0.259791524	723	Eemian TW2 mesocratic I	0.04	0	0	TRUE	TRUE	TRUE
4	0.7269477	3378	3	59.05416909	0.259791524	724	Eemian TW2 mesocratic I	0.04	0	0	TRUE	TRUE	TRUE
5	2.9855307	2937	3	59.05416909	0.259791524	725	Eemian TW2 mesocratic I	0.04	0	0	TRUE	TRUE	TRUE
6	16.6876769	3912	3	59.05416909	39.24537078	726	Eemian TW2 mesocratic I	0.04	0	0	TRUE	TRUE	TRUE
7	2.3194107	3645	3	59.05416909	0.259791524	727	Eemian TW2 mesocratic I	0.04	0	0	TRUE	TRUE	TRUE
8	0.6133932	3378	3	59.05416909	0.259791524	728	Eemian TW2 mesocratic I	0.04	0	0	TRUE	TRUE	TRUE
9	3.1296411	3378	3	59.05416909	0.259791524	729	Eemian TW2 mesocratic I	0.04	0	0	TRUE	TRUE	TRUE
10	1.0259697	2937	3	59.05416909	0.259791524	730	Eemian TW2 mesocratic I	0.04	0	0	TRUE	TRUE	TRUE
11	1.7458113	3378	3	59.05416909	0.259791524	731	Eemian TW2 mesocratic I	0.04	0	0	TRUE	TRUE	TRUE
12	0.7269477	3378	3	59.05416909	0.259791524	732	Eemian TW2 mesocratic I	0.04	0	0	TRUE	TRUE	TRUE
13	1.4611435	2937	3	59.05416909	0.259791524	733	Eemian TW2 mesocratic I	0.04	0	0	TRUE	TRUE	TRUE
14	13.8944355	3378	3	59.05416909	6.926458191	734	Eemian TW2 mesocratic I	0.04	0	0	TRUE	TRUE	TRUE
15	0.7927496	3378	3	59.05416909	0.259791524	735	Eemian TW2 mesocratic I	0.04	0	0	TRUE	TRUE	TRUE
16	1.7668452	3378	3	59.05416909	0.259791524	736	Eemian TW2 mesocratic I	0.04	0	0	TRUE	TRUE	TRUE
17	17.5000391	3378	3	59.05416909	39.88686691	737	Eemian TW2 mesocratic I	0.04	0	0	TRUE	TRUE	TRUE
18	0.6045817	2937	3	59.05416909	0.259791524	738	Eemian TW2 mesocratic I	0.04	0	0	TRUE	TRUE	TRUE
19	0.8025559	3754	3	59.05416909	0.259791524	739	Eemian TW2 mesocratic I	0.04	0	0	TRUE	TRUE	TRUE
20	0.7269477	3378	3	59.05416909	0.259791524	740	Eemian TW2 mesocratic I	0.04	0	0	TRUE	TRUE	TRUE
1	0.5185986	2377	4	57.72358507	1.325212256	741	Eemian TW2 mesocratic I	0.04	0	0	TRUE	TRUE	TRUE
2	0.5973335	3830	4	57.72358507	1.325212256	742	Eemian TW2 mesocratic I	0.04	0	0	TRUE	TRUE	TRUE
3	0.7192731	3177	4	57.72358507	1.325212256	743	Eemian TW2 mesocratic I	0.04	0	0	TRUE	TRUE	TRUE
4	0.7771163	3436	4	57.72358507	1.325212256	744	Eemian TW2 mesocratic I	0.04	0	0	TRUE	TRUE	TRUE
5	0.8901023	3177	4	57.72358507	1.325212256	745	Eemian TW2 mesocratic I	0.04	0	0	TRUE	TRUE	TRUE
6	3.749714	2377	4	57.72358507	1.325212256	746	Eemian TW2 mesocratic I	0.04	0	0	TRUE	TRUE	TRUE
7	4.5932007	3030	3	76.51758507	1.325212256	747	Eemian TW2 mesocratic I	0.04	0	0	TRUE	TRUE	TRUE
8	9.4166369	3177	3	82.96027426	27.99187892	748	Eemian TW2 mesocratic I	0.04	0	0	TRUE	TRUE	TRUE
9	2.9987479	2377	4	57.72358507	1.325212256	749	Eemian TW2 mesocratic I	0.04	0	0	TRUE	TRUE	TRUE
10	1.0610736	3830	4	57.72358507	1.325212256	750	Eemian TW2 mesocratic I	0.04	0	0	TRUE	TRUE	TRUE
11	1.5071906	3436	4	57.72358507	1.325212256	751	Eemian TW2 mesocratic I	0.04	0	0	TRUE	TRUE	TRUE
12	2.4872553	3731	4	45.19425174	1.325212256	752	Eemian TW2 mesocratic I	0.04	0	0	TRUE	TRUE	TRUE
13	16.6653639	2910	4	63.98825174	7.991878923	753	Eemian TW2 mesocratic I	0.04	0	0	TRUE	TRUE	TRUE
14	1.4290242	3731	4	57.72358507	1.325212256	754	Eemian TW2 mesocratic I	0.04	0	0	TRUE	TRUE	TRUE
15	2.719907	3830	4	51.4589184	1.325212256	755	Eemian TW2 mesocratic I	0.04	0	0	TRUE	TRUE	TRUE
16	3.5309901	2377	4	57.72358507	1.325212256	756	Eemian TW2 mesocratic I	0.04	0	0	TRUE	TRUE	TRUE
17	2.9228554	2377	4	57.72358507	1.325212256	757	Eemian TW2 mesocratic I	0.04	0	0	TRUE	TRUE	TRUE
18	23.0870902	2377	4	57.72358507	47.72618513	758	Eemian TW2 mesocratic I	0.04	0	0	TRUE	TRUE	TRUE
19	11.6652715	3830	4	57.72358507	7.991878923	759	Eemian TW2 mesocratic I	0.04	0	0	TRUE	TRUE	TRUE
20	1.7055912	3422	4	57.72358507	1.325212256	760	Eemian TW2 mesocratic I	0.04	0	0	TRUE	TRUE	TRUE
1	0.5511443	3986	1	97.55736676	1.046863128	761	Eemian TW2 mesocratic I	0.04	0	0	TRUE	TRUE	TRUE
2	0.5511443	3986	1	97.55736676	1.046863128	762	Eemian TW2 mesocratic I	0.04	0	0	TRUE	TRUE	TRUE
3	0.5511443	3986	1	97.55736676	1.046863128	763	Eemian TW2 mesocratic I	0.04	0	0	TRUE	TRUE	TRUE
4	0.6506288	3986	4	53.70470009	1.046863128	764	Eemian TW2 mesocratic I	0.04	0	0	TRUE	TRUE	TRUE
5	2.4878238	3720	1	97.55736676	1.046863128	765	Eemian TW2 mesocratic I	0.04	0	0	TRUE	TRUE	TRUE
6	2.5426824	3986	4	53.70470009	1.046863128	766	Eemian TW2 mesocratic I	0.04	0	0	TRUE	TRUE	TRUE
7	6.7318338	3986	3	69.19540192	1.046863128	767	Eemian TW2 mesocratic I	0.04	0	0	TRUE	TRUE	TRUE
8	2.1265528	1206	4	62.93073525	1.046863128	768	Eemian TW2 mesocratic I	0.04	0	0	TRUE	TRUE	TRUE
9	3.4303686	2006	3	62.93073525	1.046863128	769	Eemian TW2 mesocratic I	0.04	0	0	TRUE	TRUE	TRUE
10	21.8196573	1206	4	62.93073525	7.713529795	770	Eemian TW2 mesocratic I	0.04	0	0	TRUE	TRUE	TRUE
11	7.3942586	3986	2	97.55736676	1.046863128	771	Eemian TW2 mesocratic I	0.04	0	0	TRUE	TRUE	TRUE
12	7.4208352	1206	4	56.66606859	1.046863128	772	Eemian TW2 mesocratic I	0.04	0	0	TRUE	TRUE	TRUE
13	24.3035017	3228	0	97.55736676	7.713529795	773	Eemian TW2 mesocratic I	0.04	0	0	TRUE	TRUE	TRUE
14	0.7199837	3986	4	53.70470009	1.046863128	774	Eemian TW2 mesocratic I	0.04	0	0	TRUE	TRUE	TRUE
15	0.5511443	3986	1	97.55736676	1.046863128	775	Eemian TW2 mesocratic I	0.04	0	0	TRUE	TRUE	TRUE
16	10.5094034	3986	1	97.55736676	7.713529795	776	Eemian TW2 mesocratic I	0.04	0	0	TRUE	TRUE	TRUE
17	3.0148076	2273	4	53.70470009	1.046863128	777	Eemian TW2 mesocratic I	0.04	0	0	TRUE	TRUE	TRUE
18	5.7119752	2539	3	91.29270009	1.046863128	778	Eemian TW2 mesocratic I	0.04	0	0	TRUE	TRUE	TRUE
19	1.4880043	3720	1	97.55736676	1.046863128	779	Eemian TW2 mesocratic I	0.04	0	0	TRUE	TRUE	TRUE
20	15.7135812	3986	1	62.93073525	80.0321914	780	Eemian TW2 mesocratic I	0.04	0	0	TRUE	TRUE	TRUE
1	0.9483718	3982	3	99.84389883	66.42099762	781	Eemian TW2 mesocratic I	0.04	0	0	TRUE	TRUE	TRUE
2	1.0562414	3982	4	99.84389883	39.75433095	782	Eemian TW2 mesocratic I	0.04	0	0	TRUE	TRUE	TRUE
3	1.0586575	3982	4	99.84389883	39.75433095	783	Eemian TW2 mesocratic I	0.04	0	0	TRUE	TRUE	TRUE
4	1.0586575	3982	4	99.84389883	39.75433095	784	Eemian TW2 mesocratic I	0.04	0	0	TRUE	TRUE	TRUE
5	4.0454673	3716	4	99.84389883	33.08766428	785	Eemian TW2 mesocratic I	0.04	0	0	TRUE	TRUE	TRUE
6	1.5141545	3982	4	99.84389883	46.42099762	786	Eemian TW2 mesocratic I	0.04	0	0	TRUE	TRUE	TRUE
7	2.982404	3982	4	81.58491979	39.75433095	787	Eemian TW2 mesocratic I	0.04	0	0	TRUE	TRUE	TRUE
8	2.4466088	3982	4	99.84389883	39.75433095	788	Eemian TW2 mesocratic I	0.04	0	0	TRUE	TRUE	TRUE
9	1.2688541	3982	3	99.84389883	66.42099762	789	Eemian TW2 mesocratic I	0.04	0	0	TRUE	TRUE	TRUE
10	6.2904067	3982	4	75.32025313	73.08766428	790	Eemian TW2 mesocratic I	0.04	0	0	TRUE	TRUE	TRUE
11	4.3451999	3716	3	99.84389883	66.42099762	791	Eemian TW2 mesocratic I	0.04	0	0	TRUE	TRUE	TRUE
12	5.6357985	3982	4	99.84389883	39.75433095	792	Eemian TW2 mesocratic I	0.04	0	0	TRUE	TRUE	TRUE
13	1.5192709	3982	3	99.84389883	39.75433095	793	Eemian TW2 mesocratic I	0.04	0	0	TRUE	TRUE	TRUE
14	11.7920432	2314	4	93.57923216	39.75433095	794	Eemian TW2 mesocratic I	0.04	0	0	TRUE	TRUE	TRUE
15	1.1139425	3982	4	99.84389883	39.75433095	795	Eemian TW2 mesocratic I	0.04	0	0	TRUE	TRUE	TRUE
16	4.3551484	3449	3	81.04989883	53.08766428	796	Eemian TW2 mesocratic I	0.04	0	0	TRUE	TRUE	TRUE
17	3.8655424	3716	4	81.58491979	39.75433095	797	Eemian TW2 mesocratic I	0.04	0	0	TRUE	TRUE	TRUE
18	10.3363003	3982	4	81.58491979	39.75433095	798	Eemian TW2 mesocratic I	0.04	0	0	TRUE	TRUE	TRUE
19	1.4868673	3982	4	99.84389883	46.42099762	799	Eemian TW2 mesocratic I	0.04	0	0	TRUE	TRUE	TRUE
20	32.4515688	3716	4	36.46872565	39.75433095	800	Eemian TW2 mesocratic I	0.04	0	0	TRUE	TRUE	TRUE
1	1.3437517	3132	4	79.6869693	87.17518335	801	Eemian TW2 mesocratic I	0.04	0	0	TRUE	TRUE	TRUE
2	1.3437517	3132	4	79.6869693	87.17518335	802	Eemian TW2 mesocratic I	0.04	0	0	TRUE	TRUE	TRUE
3	1.3890883	3132	4	79.6869693	87.17518335	803	Eemian TW2 mesocratic I	0.04	0	0	TRUE	TRUE	TRUE
4	1.3910779	3132	4	68.09168971	87.17518335	804	Eemian TW2 mesocratic I	0.04	0	0	TRUE	TRUE	TRUE
5	3.9557891	3132	4	79.6869693	87.17518335	805	Eemian TW2 mesocratic I	0.04	0	0	TRUE	TRUE	TRUE
6	3.4724364	3399	4	79.6869693	87.17518335	806	Eemian TW2 mesocratic I	0.04	0	0	TRUE	TRUE	TRUE
7	3.3958333	2866	4	68.09168971	87.17518335	807	Eemian TW2 mesocratic I	0.04	0	0	TRUE	TRUE	TRUE
8	3.0085542	3132	4	68.09168971	93.84185001	808	Eemian TW2 mesocratic I	0.04	0	0	TRUE	TRUE	TRUE
9	1.3910779	3132	4	68.09168971	87.17518335	809	Eemian TW2 mesocratic I	0.04	0	0	TRUE	TRUE	TRUE
10	1.4659756	3132	4	79.6869693	80.50851668	810	Eemian TW2 mesocratic I	0.04	0	0	TRUE	TRUE	TRUE
11	5.8351939	3132	4	49.29768971	87.17518335	811	Eemian TW2 mesocratic I	0.04	0	0	TRUE	TRUE	TRUE
12	1.8769888	3132	5	79.6869693	87.17518335	812	Eemian TW2 mesocratic I	0.04	0	0	TRUE	TRUE	TRUE
13	2.8306191	3132	4	68.09168971	87.17518335	813	Eemian TW2 mesocratic I	0.04	0	0	TRUE	TRUE	TRUE
14	2.3610521	3132	4	60.8929693	93.84185001	814	Eemian TW2 mesocratic I	0.04	0	0	TRUE	TRUE	TRUE
15	3.5959393	3132	4	68.09168971	87.17518335	815	Eemian TW2 mesocratic I	0.04	0	0	TRUE	TRUE	TRUE
16	1.3437517	3132	4	79.6869693	87.17518335	816	Eemian TW2 mesocratic I	0.04	0	0	TRUE	TRUE	TRUE
17	2.1222892	2866	4	68.09168971	87.17518335	817	Eemian TW2 mesocratic I	0.04	0	0	TRUE	TRUE	TRUE
18	1.3241391	3132	4	80.62102305	87.17518335	818	Eemian TW2 mesocratic I	0.04	0	0	TRUE	TRUE	TRUE
19	2.7660962	3399	4	68.09168971	87.17518335	819	Eemian TW2 mesocratic I	0.04	0	0	TRUE	TRUE	TRUE
20	1.8461486	2866	4	68.09168971	87.17518335	820	Eemian TW2 mesocratic I	0.04	0	0	TRUE	TRUE	TRUE
1	0.4675773	3428	1	96.13553409	0.714688518	821	Eemian TW2 mesocratic I	0.04	0	0	TRUE	TRUE	TRUE
2	0.4675773	3428	1	96.13553409	0.714688518	822	Eemian TW2 mesocratic I	0.04	0	0	TRUE	TRUE	TRUE
3	0.4675773	3428	1	96.13553409	0.714688518	823	Eemian TW2 mesocratic I	0.04	0	0	TRUE	TRUE	TRUE
4	0.4675773	3428	1	96.13553409	0.714688518	824	Eemian TW2 mesocratic I	0.04	0	0	TRUE	TRUE	TRUE
5	8.6010059	3428	4	77.34153409	0.714688518	825	Eemian TW2 mesocratic I	0.04	0	0	TRUE	TRUE	TRUE
6	3.1215402	3695	1	90.82357094	0.714688518	826	Eemian TW2 mesocratic I	0.04	0	0	TRUE	TRUE	TRUE
7	1.0799756	1429	4	96.13553409	0.714688518	827	Eemian TW2 mesocratic I	0.04	0	0	TRUE	TRUE	TRUE
8	2.2352752	2226	4	77.34153409	0.714688518	828	Eemian TW2 mesocratic I	0.04	0	0	TRUE	TRUE	TRUE
9	9.6482938	3428	0	96.13553409	0.714688518	829	Eemian TW2 mesocratic I	0.04	0	0	TRUE	TRUE	TRUE
10	2.9787089	1960	5	77.34153409	0.714688518	830	Eemian TW2 mesocratic I	0.04	0	0	TRUE	TRUE	TRUE
11	2.6578002	3428	1	96.13553409	0.714688518	831	Eemian TW2 mesocratic I	0.04	0	0	TRUE	TRUE	TRUE
12	0.7161465	3428	1	96.13553409	0.714688518	832	Eemian TW2 mesocratic I	0.04	0	0	TRUE	TRUE	TRUE
13	0.8628151	1429	4	96.13553409	0.714688518	833	Eemian TW2 mesocratic I	0.04	0	0	TRUE	TRUE	TRUE
14	4.6125291	3161	1	96.13553409	0.714688518	834	Eemian TW2 mesocratic I	0.04	0	0	TRUE	TRUE	TRUE
15	26.8957843	3428	1	89.87086742	24.12403154	835	Eemian TW2 mesocratic I	0.04	0	0	TRUE	TRUE	TRUE
16	2.7741971	3428	1	96.13553409	0.714688518	836	Eemian TW2 mesocratic I	0.04	0	0	TRUE	TRUE	TRUE
17	2.9453105	3428	1	90.82357094	0.714688518	837	Eemian TW2 mesocratic I	0.04	0	0	TRUE	TRUE	TRUE
18	15.1101365	3428	4	96.13553409	0.714688518	838	Eemian TW2 mesocratic I	0.04	0	0	TRUE	TRUE	TRUE
19	11.3251765	3428	0	96.13553409	0.714688518	839	Eemian TW2 mesocratic I	0.04	0	0	TRUE	TRUE	TRUE
20	2.666896	3428	1	89.87086742	0.714688518	840	Eemian TW2 mesocratic I	0.04	0	0	TRUE	TRUE	TRUE
1	0.5302525	3754	2	97.80001678	3.615543017	841	Eemian TW2 mesocratic I	0.04	0	0	TRUE	TRUE	TRUE
2	0.589659	3754	2	97.80001678	3.615543017	842	Eemian TW2 mesocratic I	0.04	0	0	TRUE	TRUE	TRUE
3	0.6040132	2687	2	97.80001678	3.615543017	843	Eemian TW2 mesocratic I	0.04	0	0	TRUE	TRUE	TRUE
4	0.6142459	3754	2	79.00601678	3.615543017	844	Eemian TW2 mesocratic I	0.04	0	0	TRUE	TRUE	TRUE
5	7.205238	2687	1	97.80001678	3.615543017	845	Eemian TW2 mesocratic I	0.04	0	0	TRUE	TRUE	TRUE
6	3.0986588	2687	2	97.80001678	3.615543017	846	Eemian TW2 mesocratic I	0.04	0	0	TRUE	TRUE	TRUE
7	0.6142459	3754	2	79.00601678	3.615543017	847	Eemian TW2 mesocratic I	0.04	0	0	TRUE	TRUE	TRUE
8	2.0515131	3754	2	97.80001678	3.615543017	848	Eemian TW2 mesocratic I	0.04	0	0	TRUE	TRUE	TRUE
9	4.0629481	3786	2	66.47668345	3.615543017	849	Eemian TW2 mesocratic I	0.04	0	0	TRUE	TRUE	TRUE
10	1.3269815	3939	2	79.00601678	3.615543017	850	Eemian TW2 mesocratic I	0.04	0	0	TRUE	TRUE	TRUE
11	0.9439661	3754	2	79.00601678	3.615543017	851	Eemian TW2 mesocratic I	0.04	0	0	TRUE	TRUE	TRUE
12	1.8703091	3754	2	79.00601678	3.615543017	852	Eemian TW2 mesocratic I	0.04	0	0	TRUE	TRUE	TRUE
13	16.6935038	2687	2	97.80001678	69.56121044	853	Eemian TW2 mesocratic I	0.04	0	0	TRUE	TRUE	TRUE
14	16.8637645	2687	2	97.80001678	12.82069418	854	Eemian TW2 mesocratic I	0.04	0	0	TRUE	TRUE	TRUE
15	5.4486255	2687	2	79.00601678	3.615543017	855	Eemian TW2 mesocratic I	0.04	0	0	TRUE	TRUE	TRUE
16	0.945103	2687	2	79.00601678	3.615543017	856	Eemian TW2 mesocratic I	0.04	0	0	TRUE	TRUE	TRUE
17	1.4877201	3220	2	97.80001678	3.615543017	857	Eemian TW2 mesocratic I	0.04	0	0	TRUE	TRUE	TRUE
18	1.8606449	3754	2	79.00601678	3.615543017	858	Eemian TW2 mesocratic I	0.04	0	0	TRUE	TRUE	TRUE
19	2.5077207	2420	2	97.80001678	3.615543017	859	Eemian TW2 mesocratic I	0.04	0	0	TRUE	TRUE	TRUE
20	5.0791115	2420	2	97.80001678	3.615543017	860	Eemian TW2 mesocratic I	0.04	0	0	TRUE	TRUE	TRUE
1	0.4515176	3759	2	64.48706343	0.346241333	861	Eemian TW2 mesocratic I	0.04	0	0	TRUE	TRUE	TRUE
2	0.4515176	3759	2	64.48706343	0.346241333	862	Eemian TW2 mesocratic I	0.04	0	0	TRUE	TRUE	TRUE
3	0.4515176	3759	2	64.48706343	0.346241333	863	Eemian TW2 mesocratic I	0.04	0	0	TRUE	TRUE	TRUE
4	0.4515176	3759	2	64.48706343	0.346241333	864	Eemian TW2 mesocratic I	0.04	0	0	TRUE	TRUE	TRUE
5	1.3637908	3759	2	64.48706343	0.346241333	865	Eemian TW2 mesocratic I	0.04	0	0	TRUE	TRUE	TRUE
6	9.4786016	988	2	70.75173009	0.346241333	866	Eemian TW2 mesocratic I	0.04	0	0	TRUE	TRUE	TRUE
7	13.0402898	3759	2	64.48706343	7.012907999	867	Eemian TW2 mesocratic I	0.04	0	0	TRUE	TRUE	TRUE
8	0.689712	3759	2	64.48706343	0.346241333	868	Eemian TW2 mesocratic I	0.04	0	0	TRUE	TRUE	TRUE
9	1.2512311	3759	2	64.48706343	0.346241333	869	Eemian TW2 mesocratic I	0.04	0	0	TRUE	TRUE	TRUE
10	3.0584386	3759	3	64.48706343	0.346241333	870	Eemian TW2 mesocratic I	0.04	0	0	TRUE	TRUE	TRUE
11	2.470343	2959	3	58.22239676	0.346241333	871	Eemian TW2 mesocratic I	0.04	0	0	TRUE	TRUE	TRUE
12	2.7214703	3759	2	64.48706343	0.346241333	872	Eemian TW2 mesocratic I	0.04	0	0	TRUE	TRUE	TRUE
13	3.137742	3759	3	58.22239676	0.346241333	873	Eemian TW2 mesocratic I	0.04	0	0	TRUE	TRUE	TRUE
14	12.3529938	3026	3	64.48706343	34.57001694	874	Eemian TW2 mesocratic I	0.04	0	0	TRUE	TRUE	TRUE
15	1.8373371	3759	2	64.48706343	0.346241333	875	Eemian TW2 mesocratic I	0.04	0	0	TRUE	TRUE	TRUE
16	1.7404108	2658	2	77.01639676	0.346241333	876	Eemian TW2 mesocratic I	0.04	0	0	TRUE	TRUE	TRUE
17	0.6924123	3759	2	64.48706343	0.346241333	877	Eemian TW2 mesocratic I	0.04	0	0	TRUE	TRUE	TRUE
18	2.6072052	3408	2	64.48706343	0.346241333	878	Eemian TW2 mesocratic I	0.04	0	0	TRUE	TRUE	TRUE
19	2.0628827	3759	2	64.48706343	0.346241333	879	Eemian TW2 mesocratic I	0.04	0	0	TRUE	TRUE	TRUE
20	1.6413526	3759	3	64.48706343	0.346241333	880	Eemian TW2 mesocratic I	0.04	0	0	TRUE	TRUE	TRUE
1	0.7853593	2790	2	97.505172	2.483473462	881	Eemian TW2 mesocratic I	0.04	0	0	TRUE	TRUE	TRUE
2	0.7853593	2790	2	97.505172	2.483473462	882	Eemian TW2 mesocratic I	0.04	0	0	TRUE	TRUE	TRUE
3	0.7853593	2790	2	97.505172	2.483473462	883	Eemian TW2 mesocratic I	0.04	0	0	TRUE	TRUE	TRUE
4	0.7853593	2790	2	97.505172	2.483473462	884	Eemian TW2 mesocratic I	0.04	0	0	TRUE	TRUE	TRUE
5	7.3206401	2790	2	75.64355566	2.483473462	885	Eemian TW2 mesocratic I	0.04	0	0	TRUE	TRUE	TRUE
6	12.0045138	3811	4	97.505172	2.483473462	886	Eemian TW2 mesocratic I	0.04	0	0	TRUE	TRUE	TRUE
7	0.6823217	3057	2	91.24050533	2.483473462	887	Eemian TW2 mesocratic I	0.04	0	0	TRUE	TRUE	TRUE
8	0.7853593	2790	2	97.505172	2.483473462	888	Eemian TW2 mesocratic I	0.04	0	0	TRUE	TRUE	TRUE
9	2.9154652	3811	4	92.65645448	19.73406761	889	Eemian TW2 mesocratic I	0.04	0	0	TRUE	TRUE	TRUE
10	4.3575644	3811	3	84.24196494	63.56298972	890	Eemian TW2 mesocratic I	0.04	0	0	TRUE	TRUE	TRUE
11	3.5082508	3811	2	97.505172	2.483473462	891	Eemian TW2 mesocratic I	0.04	0	0	TRUE	TRUE	TRUE
12	17.1265457	2790	2	78.25846523	26.40073427	892	Eemian TW2 mesocratic I	0.04	0	0	TRUE	TRUE	TRUE
13	17.8132732	2790	2	97.505172	27.05344928	893	Eemian TW2 mesocratic I	0.04	0	0	TRUE	TRUE	TRUE
14	11.9064504	2790	2	90.5066316	84.88396406	894	Eemian TW2 mesocratic I	0.04	0	0	TRUE	TRUE	TRUE
15	3.9266543	3811	2	97.505172	2.483473462	895	Eemian TW2 mesocratic I	0.04	0	0	TRUE	TRUE	TRUE
16	2.5523466	2790	2	97.505172	2.483473462	896	Eemian TW2 mesocratic I	0.04	0	0	TRUE	TRUE	TRUE
17	6.2595665	3811	3	94.73667881	26.40073427	897	Eemian TW2 mesocratic I	0.04	0	0	TRUE	TRUE	TRUE
18	3.1148606	3811	3	92.65645448	19.73406761	898	Eemian TW2 mesocratic I	0.04	0	0	TRUE	TRUE	TRUE
19	0.7853593	2790	2	97.505172	2.483473462	899	Eemian TW2 mesocratic I	0.04	0	0	TRUE	TRUE	TRUE
20	1.7468062	3811	4	98.92112115	13.06740094	900	Eemian TW2 mesocratic I	0.04	0	0	TRUE	TRUE	TRUE
1	0.8254373	2010	3	97.56042681	4.736126172	901	Eemian TW2 mesocratic I	0.04	0	0	TRUE	TRUE	TRUE
2	0.8254373	2010	3	97.56042681	4.736126172	902	Eemian TW2 mesocratic I	0.04	0	0	TRUE	TRUE	TRUE
3	0.8254373	2010	3	97.56042681	4.736126172	903	Eemian TW2 mesocratic I	0.04	0	0	TRUE	TRUE	TRUE
4	0.8254373	2010	3	97.56042681	4.736126172	904	Eemian TW2 mesocratic I	0.04	0	0	TRUE	TRUE	TRUE
5	0.991008	3837	4	72.50176015	4.736126172	905	Eemian TW2 mesocratic I	0.04	0	0	TRUE	TRUE	TRUE
6	1.0990198	3837	4	72.50176015	4.736126172	906	Eemian TW2 mesocratic I	0.04	0	0	TRUE	TRUE	TRUE
7	13.26413	2544	3	97.56042681	11.40279284	907	Eemian TW2 mesocratic I	0.04	0	0	TRUE	TRUE	TRUE
8	7.2065171	2010	3	97.56042681	4.736126172	908	Eemian TW2 mesocratic I	0.04	0	0	TRUE	TRUE	TRUE
9	17.5256208	1744	3	91.29576015	32.28373579	909	Eemian TW2 mesocratic I	0.04	0	0	TRUE	TRUE	TRUE
10	0.8254373	2010	3	97.56042681	4.736126172	910	Eemian TW2 mesocratic I	0.04	0	0	TRUE	TRUE	TRUE
11	11.4920263	3837	3	97.56042681	4.736126172	911	Eemian TW2 mesocratic I	0.04	0	0	TRUE	TRUE	TRUE
12	3.1427162	1744	3	97.56042681	4.736126172	912	Eemian TW2 mesocratic I	0.04	0	0	TRUE	TRUE	TRUE
13	11.425798	2010	4	59.97242681	4.736126172	913	Eemian TW2 mesocratic I	0.04	0	0	TRUE	TRUE	TRUE
14	0.8517297	3837	3	72.50176015	4.736126172	914	Eemian TW2 mesocratic I	0.04	0	0	TRUE	TRUE	TRUE
15	0.873332	3837	3	72.50176015	65.35343381	915	Eemian TW2 mesocratic I	0.04	0	0	TRUE	TRUE	TRUE
16	0.8517297	3837	3	72.50176015	4.736126172	916	Eemian TW2 mesocratic I	0.04	0	0	TRUE	TRUE	TRUE
17	5.0876388	2010	3	97.56042681	4.736126172	917	Eemian TW2 mesocratic I	0.04	0	0	TRUE	TRUE	TRUE
18	0.8400758	3837	3	72.50176015	4.736126172	918	Eemian TW2 mesocratic I	0.04	0	0	TRUE	TRUE	TRUE
19	19.8754454	2544	3	18.33240425	4.736126172	919	Eemian TW2 mesocratic I	0.04	0	0	TRUE	TRUE	TRUE
20	18.6908689	1744	3	97.56042681	65.35343381	920	Eemian TW2 mesocratic I	0.04	0	0	TRUE	TRUE	TRUE
1	0.6375537	3462	2	98.89530972	3.442768613	921	Eemian TW2 mesocratic I	0.04	0	0	TRUE	TRUE	TRUE
2	0.6375537	3462	2	98.89530972	3.442768613	922	Eemian TW2 mesocratic I	0.04	0	0	TRUE	TRUE	TRUE
3	0.6375537	3462	2	98.89530972	3.442768613	923	Eemian TW2 mesocratic I	0.04	0	0	TRUE	TRUE	TRUE
4	0.6375537	3462	2	98.89530972	3.442768613	924	Eemian TW2 mesocratic I	0.04	0	0	TRUE	TRUE	TRUE
5	5.9996276	3195	2	77.54920833	92.82792083	925	Eemian TW2 mesocratic I	0.04	0	0	TRUE	TRUE	TRUE
6	1.6235875	3462	2	77.54920833	92.82792083	926	Eemian TW2 mesocratic I	0.04	0	0	TRUE	TRUE	TRUE
7	0.8476082	3462	2	98.89530972	3.442768613	927	Eemian TW2 mesocratic I	0.04	0	0	TRUE	TRUE	TRUE
8	2.3530933	3462	2	96.29088941	3.442768613	928	Eemian TW2 mesocratic I	0.04	0	0	TRUE	TRUE	TRUE
9	0.6423858	3729	2	98.89530972	3.442768613	929	Eemian TW2 mesocratic I	0.04	0	0	TRUE	TRUE	TRUE
10	0.6375537	3462	2	98.89530972	3.442768613	930	Eemian TW2 mesocratic I	0.04	0	0	TRUE	TRUE	TRUE
11	7.5885377	3462	1	77.54920833	3.442768613	931	Eemian TW2 mesocratic I	0.04	0	0	TRUE	TRUE	TRUE
12	2.1694733	3462	2	92.63064305	3.442768613	932	Eemian TW2 mesocratic I	0.04	0	0	TRUE	TRUE	TRUE
13	3.9906087	3462	2	77.54920833	3.442768613	933	Eemian TW2 mesocratic I	0.04	0	0	TRUE	TRUE	TRUE
14	4.8625195	3462	2	98.89530972	3.442768613	934	Eemian TW2 mesocratic I	0.04	0	0	TRUE	TRUE	TRUE
15	18.0473461	3462	2	98.89530972	62.16761612	935	Eemian TW2 mesocratic I	0.04	0	0	TRUE	TRUE	TRUE
16	1.3036737	3282	2	98.89530972	3.442768613	936	Eemian TW2 mesocratic I	0.04	0	0	TRUE	TRUE	TRUE
17	3.798035	3282	2	67.57197639	3.442768613	937	Eemian TW2 mesocratic I	0.04	0	0	TRUE	TRUE	TRUE
18	0.6375537	3462	2	98.89530972	3.442768613	938	Eemian TW2 mesocratic I	0.04	0	0	TRUE	TRUE	TRUE
19	10.6283585	3462	2	92.63064305	10.10943528	939	Eemian TW2 mesocratic I	0.04	0	0	TRUE	TRUE	TRUE
20	1.1361133	3195	2	73.83664305	3.442768613	940	Eemian TW2 mesocratic I	0.04	0	0	TRUE	TRUE	TRUE
1	0.4279256	2650	2	67.46207156	0.197643111	941	Eemian TW2 mesocratic I	0.04	0	0	TRUE	TRUE	TRUE
2	0.4279256	2650	2	67.46207156	0.197643111	942	Eemian TW2 mesocratic I	0.04	0	0	TRUE	TRUE	TRUE
3	0.4279256	2650	2	67.46207156	0.197643111	943	Eemian TW2 mesocratic I	0.04	0	0	TRUE	TRUE	TRUE
4	0.4279256	2650	2	67.46207156	0.197643111	944	Eemian TW2 mesocratic I	0.04	0	0	TRUE	TRUE	TRUE
5	0.4279256	2650	2	67.46207156	0.197643111	945	Eemian TW2 mesocratic I	0.04	0	0	TRUE	TRUE	TRUE
6	1.9091081	3983	2	67.46207156	0.197643111	946	Eemian TW2 mesocratic I	0.04	0	0	TRUE	TRUE	TRUE
7	2.7008628	2650	2	73.72673822	0.197643111	947	Eemian TW2 mesocratic I	0.04	0	0	TRUE	TRUE	TRUE
8	13.6069253	3183	2	73.72673822	6.864309778	948	Eemian TW2 mesocratic I	0.04	0	0	TRUE	TRUE	TRUE
9	13.0815048	2383	2	73.72673822	6.864309778	949	Eemian TW2 mesocratic I	0.04	0	0	TRUE	TRUE	TRUE
10	14.3004745	3450	2	61.19740489	6.864309778	950	Eemian TW2 mesocratic I	0.04	0	0	TRUE	TRUE	TRUE
11	6.1526917	2383	2	67.46207156	0.197643111	951	Eemian TW2 mesocratic I	0.04	0	0	TRUE	TRUE	TRUE
12	17.5692519	2383	2	67.46207156	6.864309778	952	Eemian TW2 mesocratic I	0.04	0	0	TRUE	TRUE	TRUE
13	0.4279256	2650	2	67.46207156	0.197643111	953	Eemian TW2 mesocratic I	0.04	0	0	TRUE	TRUE	TRUE
14	2.4130683	3183	2	61.19740489	0.197643111	954	Eemian TW2 mesocratic I	0.04	0	0	TRUE	TRUE	TRUE
15	6.4608095	2650	2	67.46207156	95.13807949	955	Eemian TW2 mesocratic I	0.04	0	0	TRUE	TRUE	TRUE
16	16.6416297	3183	2	67.46207156	6.864309778	956	Eemian TW2 mesocratic I	0.04	0	0	TRUE	TRUE	TRUE
17	3.5562876	2650	2	67.46207156	0.197643111	957	Eemian TW2 mesocratic I	0.04	0	0	TRUE	TRUE	TRUE
18	18.8165036	3450	2	67.46207156	8.804965578	958	Eemian TW2 mesocratic I	0.04	0	0	TRUE	TRUE	TRUE
19	0.6971023	2650	2	67.46207156	0.197643111	959	Eemian TW2 mesocratic I	0.04	0	0	TRUE	TRUE	TRUE
20	4.2253921	2650	2	67.46207156	0.197643111	960	Eemian TW2 mesocratic I	0.04	0	0	TRUE	TRUE	TRUE
1	0.5838321	3733	3	71.14524008	4.063926404	961	Eemian TW2 mesocratic I	0.04	0	0	TRUE	TRUE	TRUE
2	0.7586406	3200	3	71.14524008	4.063926404	962	Eemian TW2 mesocratic I	0.04	0	0	TRUE	TRUE	TRUE
3	0.7948814	3733	4	60.8272665	4.063926404	963	Eemian TW2 mesocratic I	0.04	0	0	TRUE	TRUE	TRUE
4	0.7948814	3733	4	60.8272665	4.063926404	964	Eemian TW2 mesocratic I	0.04	0	0	TRUE	TRUE	TRUE
5	12.0175889	3733	4	64.88057342	10.73059307	965	Eemian TW2 mesocratic I	0.04	0	0	TRUE	TRUE	TRUE
6	0.7948814	3733	4	60.8272665	4.063926404	966	Eemian TW2 mesocratic I	0.04	0	0	TRUE	TRUE	TRUE
7	0.9254904	3733	4	60.8272665	4.063926404	967	Eemian TW2 mesocratic I	0.04	0	0	TRUE	TRUE	TRUE
8	4.9787743	3733	3	60.8272665	4.063926404	968	Eemian TW2 mesocratic I	0.04	0	0	TRUE	TRUE	TRUE
9	4.3776035	4000	3	71.14524008	4.063926404	969	Eemian TW2 mesocratic I	0.04	0	0	TRUE	TRUE	TRUE
10	0.9036038	3200	4	67.09193317	4.063926404	970	Eemian TW2 mesocratic I	0.04	0	0	TRUE	TRUE	TRUE
11	0.6907069	3466	3	71.14524008	4.063926404	971	Eemian TW2 mesocratic I	0.04	0	0	TRUE	TRUE	TRUE
12	3.4685991	2933	3	71.14524008	4.063926404	972	Eemian TW2 mesocratic I	0.04	0	0	TRUE	TRUE	TRUE
13	0.7948814	3733	4	60.8272665	4.063926404	973	Eemian TW2 mesocratic I	0.04	0	0	TRUE	TRUE	TRUE
14	0.7948814	3733	4	60.8272665	4.063926404	974	Eemian TW2 mesocratic I	0.04	0	0	TRUE	TRUE	TRUE
15	1.3265551	3200	3	77.40990675	4.063926404	975	Eemian TW2 mesocratic I	0.04	0	0	TRUE	TRUE	TRUE
16	0.9236428	3466	3	71.14524008	4.063926404	976	Eemian TW2 mesocratic I	0.04	0	0	TRUE	TRUE	TRUE
17	2.5652796	4000	3	60.8272665	4.063926404	977	Eemian TW2 mesocratic I	0.04	0	0	TRUE	TRUE	TRUE
18	1.1511781	3733	3	71.14524008	4.063926404	978	Eemian TW2 mesocratic I	0.04	0	0	TRUE	TRUE	TRUE
19	1.8040809	2783	3	77.40990675	4.063926404	979	Eemian TW2 mesocratic I	0.04	0	0	TRUE	TRUE	TRUE
20	1.8599343	3733	4	67.09193317	4.063926404	980	Eemian TW2 mesocratic I	0.04	0	0	TRUE	TRUE	TRUE
1	0.7262371	3580	2	81.98502376	3.657021816	981	Eemian TW2 mesocratic I	0.04	0	0	TRUE	TRUE	TRUE
2	0.7326325	3580	3	69.43626629	3.657021816	982	Eemian TW2 mesocratic I	0.04	0	0	TRUE	TRUE	TRUE
3	0.8265743	3580	2	79.86905556	3.657021816	983	Eemian TW2 mesocratic I	0.04	0	0	TRUE	TRUE	TRUE
4	0.8265743	3580	2	79.86905556	3.657021816	984	Eemian TW2 mesocratic I	0.04	0	0	TRUE	TRUE	TRUE
5	5.585772	3580	3	92.39838889	3.657021816	985	Eemian TW2 mesocratic I	0.04	0	0	TRUE	TRUE	TRUE
6	1.0951825	3047	2	86.13372223	3.657021816	986	Eemian TW2 mesocratic I	0.04	0	0	TRUE	TRUE	TRUE
7	1.2401457	3847	2	79.86905556	3.657021816	987	Eemian TW2 mesocratic I	0.04	0	0	TRUE	TRUE	TRUE
8	0.9586045	3580	2	92.39838889	3.657021816	988	Eemian TW2 mesocratic I	0.04	0	0	TRUE	TRUE	TRUE
9	3.188337	3314	2	81.98502376	3.657021816	989	Eemian TW2 mesocratic I	0.04	0	0	TRUE	TRUE	TRUE
10	17.8229374	3047	2	92.39838889	45.74698522	990	Eemian TW2 mesocratic I	0.04	0	0	TRUE	TRUE	TRUE
11	1.3849668	3580	2	79.86905556	3.657021816	991	Eemian TW2 mesocratic I	0.04	0	0	TRUE	TRUE	TRUE
12	5.9270039	3580	3	92.39838889	3.657021816	992	Eemian TW2 mesocratic I	0.04	0	0	TRUE	TRUE	TRUE
13	14.8698103	3580	2	84.90027475	16.99035515	993	Eemian TW2 mesocratic I	0.04	0	0	TRUE	TRUE	TRUE
14	6.0701195	3580	2	79.86905556	3.657021816	994	Eemian TW2 mesocratic I	0.04	0	0	TRUE	TRUE	TRUE
15	2.4852656	3314	2	79.86905556	3.657021816	995	Eemian TW2 mesocratic I	0.04	0	0	TRUE	TRUE	TRUE
16	15.3065474	3580	2	73.60438889	29.18610938	996	Eemian TW2 mesocratic I	0.04	0	0	TRUE	TRUE	TRUE
17	11.0670853	3314	2	79.86905556	84.70292317	997	Eemian TW2 mesocratic I	0.04	0	0	TRUE	TRUE	TRUE
18	14.2271402	3580	2	79.86905556	27.30804768	998	Eemian TW2 mesocratic I	0.04	0	0	TRUE	TRUE	TRUE
19	1.8332156	3847	2	84.90027475	3.657021816	999	Eemian TW2 mesocratic I	0.04	0	0	TRUE	TRUE	TRUE
20	1.3224336	3580	2	79.86905556	3.657021816	1000	Eemian TW2 mesocratic I	0.04	0	0	TRUE	TRUE	TRUE
1	0.8557091	3391	4	90.14973326	24.21648915	1001	Eemian TW2 mesocratic I	0.04	0	0	TRUE	TRUE	TRUE
2	0.8761745	3391	4	93.60011219	37.54982249	1002	Eemian TW2 mesocratic I	0.04	0	0	TRUE	TRUE	TRUE
3	1.0914874	3391	4	93.60011219	24.21648915	1003	Eemian TW2 mesocratic I	0.04	0	0	TRUE	TRUE	TRUE
4	1.095751	3391	4	87.24211711	81.95676266	1004	Eemian TW2 mesocratic I	0.04	0	0	TRUE	TRUE	TRUE
5	4.7944436	3391	4	93.60011219	30.88315582	1005	Eemian TW2 mesocratic I	0.04	0	0	TRUE	TRUE	TRUE
6	0.8557091	3391	4	90.14973326	24.21648915	1006	Eemian TW2 mesocratic I	0.04	0	0	TRUE	TRUE	TRUE
7	2.0418489	3391	4	87.24211711	75.29009599	1007	Eemian TW2 mesocratic I	0.04	0	0	TRUE	TRUE	TRUE
8	1.871304	3658	4	93.60011219	24.21648915	1008	Eemian TW2 mesocratic I	0.04	0	0	TRUE	TRUE	TRUE
9	7.2656393	3391	3	87.24211711	24.21648915	1009	Eemian TW2 mesocratic I	0.04	0	0	TRUE	TRUE	TRUE
10	2.430407	3391	4	80.97745045	81.95676266	1010	Eemian TW2 mesocratic I	0.04	0	0	TRUE	TRUE	TRUE
11	1.6409262	3391	4	93.60011219	81.95676266	1011	Eemian TW2 mesocratic I	0.04	0	0	TRUE	TRUE	TRUE
12	1.6486008	3391	3	87.24211711	81.95676266	1012	Eemian TW2 mesocratic I	0.04	0	0	TRUE	TRUE	TRUE
13	2.8607487	3391	4	90.14973326	24.21648915	1013	Eemian TW2 mesocratic I	0.04	0	0	TRUE	TRUE	TRUE
14	1.678304	2858	4	87.24211711	81.95676266	1014	Eemian TW2 mesocratic I	0.04	0	0	TRUE	TRUE	TRUE
15	1.6191818	3391	4	87.33544552	24.21648915	1015	Eemian TW2 mesocratic I	0.04	0	0	TRUE	TRUE	TRUE
16	2.2948238	3391	4	93.60011219	10.88315582	1016	Eemian TW2 mesocratic I	0.04	0	0	TRUE	TRUE	TRUE
17	2.4620999	3391	4	93.60011219	24.21648915	1017	Eemian TW2 mesocratic I	0.04	0	0	TRUE	TRUE	TRUE
18	4.8345217	3391	4	87.24211711	81.95676266	1018	Eemian TW2 mesocratic I	0.04	0	0	TRUE	TRUE	TRUE
19	1.5884837	3391	4	99.86477886	24.21648915	1019	Eemian TW2 mesocratic I	0.04	0	0	TRUE	TRUE	TRUE
20	1.8482804	3391	4	99.86477886	24.21648915	1020	Eemian TW2 mesocratic I	0.04	0	0	TRUE	TRUE	TRUE
1	0.9306067	3323	4	88.44620559	32.17843615	1021	Eemian TW2 mesocratic I	0.04	0	0	TRUE	TRUE	TRUE
2	0.9306067	3323	4	88.44620559	32.17843615	1022	Eemian TW2 mesocratic I	0.04	0	0	TRUE	TRUE	TRUE
3	0.9719638	3323	4	88.44620559	32.17843615	1023	Eemian TW2 mesocratic I	0.04	0	0	TRUE	TRUE	TRUE
4	0.9719638	3323	4	88.44620559	32.17843615	1024	Eemian TW2 mesocratic I	0.04	0	0	TRUE	TRUE	TRUE
5	3.0743562	3323	4	88.44620559	32.17843615	1025	Eemian TW2 mesocratic I	0.04	0	0	TRUE	TRUE	TRUE
6	5.9088125	3323	3	88.44620559	32.17843615	1026	Eemian TW2 mesocratic I	0.04	0	0	TRUE	TRUE	TRUE
7	6.3240893	3323	3	88.44620559	25.51176948	1027	Eemian TW2 mesocratic I	0.04	0	0	TRUE	TRUE	TRUE
8	1.5216869	3323	4	88.44620559	32.17843615	1028	Eemian TW2 mesocratic I	0.04	0	0	TRUE	TRUE	TRUE
9	0.9719638	3323	4	88.44620559	32.17843615	1029	Eemian TW2 mesocratic I	0.04	0	0	TRUE	TRUE	TRUE
10	0.9719638	3323	4	88.44620559	32.17843615	1030	Eemian TW2 mesocratic I	0.04	0	0	TRUE	TRUE	TRUE
11	10.6718474	3323	3	88.44620559	45.51176948	1031	Eemian TW2 mesocratic I	0.04	0	0	TRUE	TRUE	TRUE
12	0.9452451	3323	4	88.44620559	32.17843615	1032	Eemian TW2 mesocratic I	0.04	0	0	TRUE	TRUE	TRUE
13	5.5942993	3323	3	88.71436221	93.81188522	1033	Eemian TW2 mesocratic I	0.04	0	0	TRUE	TRUE	TRUE
14	2.1060875	3323	4	88.44620559	32.17843615	1034	Eemian TW2 mesocratic I	0.04	0	0	TRUE	TRUE	TRUE
15	2.5723857	3323	4	88.44620559	32.17843615	1035	Eemian TW2 mesocratic I	0.04	0	0	TRUE	TRUE	TRUE
16	1.418223	3323	4	88.44620559	32.17843615	1036	Eemian TW2 mesocratic I	0.04	0	0	TRUE	TRUE	TRUE
17	1.4105485	3323	4	88.44620559	32.17843615	1037	Eemian TW2 mesocratic I	0.04	0	0	TRUE	TRUE	TRUE
18	1.5616228	3323	4	88.71436221	87.14521856	1038	Eemian TW2 mesocratic I	0.04	0	0	TRUE	TRUE	TRUE
19	5.6480209	3057	4	88.44620559	32.17843615	1039	Eemian TW2 mesocratic I	0.04	0	0	TRUE	TRUE	TRUE
20	1.293441	3590	4	88.44620559	32.17843615	1040	Eemian TW2 mesocratic I	0.04	0	0	TRUE	TRUE	TRUE
1	1.5144388	3994	2	77.19682496	97.82680061	1041	Eemian TW2 mesocratic I	0.04	0	0	TRUE	TRUE	TRUE
2	1.5259505	3994	2	58.40282496	97.82680061	1042	Eemian TW2 mesocratic I	0.04	0	0	TRUE	TRUE	TRUE
3	1.5718555	3994	2	77.19682496	97.82680061	1043	Eemian TW2 mesocratic I	0.04	0	0	TRUE	TRUE	TRUE
4	1.5718555	3994	2	77.19682496	97.82680061	1044	Eemian TW2 mesocratic I	0.04	0	0	TRUE	TRUE	TRUE
5	1.5718555	3994	2	77.19682496	97.82680061	1045	Eemian TW2 mesocratic I	0.04	0	0	TRUE	TRUE	TRUE
6	16.080537	3994	2	77.19682496	15.58261064	1046	Eemian TW2 mesocratic I	0.04	0	0	TRUE	TRUE	TRUE
7	3.1903267	3994	2	77.19682496	93.74148757	1047	Eemian TW2 mesocratic I	0.04	0	0	TRUE	TRUE	TRUE
8	2.1976132	3994	2	58.40282496	97.82680061	1048	Eemian TW2 mesocratic I	0.04	0	0	TRUE	TRUE	TRUE
9	9.7430883	3994	2	77.19682496	77.82680061	1049	Eemian TW2 mesocratic I	0.04	0	0	TRUE	TRUE	TRUE
10	11.9711154	2840	2	70.93215829	84.49346728	1050	Eemian TW2 mesocratic I	0.04	0	0	TRUE	TRUE	TRUE
11	1.5259505	3994	2	58.40282496	97.82680061	1051	Eemian TW2 mesocratic I	0.04	0	0	TRUE	TRUE	TRUE
12	3.4717258	3994	2	77.19682496	97.82680061	1052	Eemian TW2 mesocratic I	0.04	0	0	TRUE	TRUE	TRUE
13	26.9678395	119	2	70.93215829	97.82680061	1053	Eemian TW2 mesocratic I	0.04	0	0	TRUE	TRUE	TRUE
14	1.4149542	3994	3	83.46149162	77.82680061	1054	Eemian TW2 mesocratic I	0.04	0	0	TRUE	TRUE	TRUE
15	4.733616	3994	2	77.19682496	84.49346728	1055	Eemian TW2 mesocratic I	0.04	0	0	TRUE	TRUE	TRUE
16	2.9954791	3727	2	77.19682496	91.16013395	1056	Eemian TW2 mesocratic I	0.04	0	0	TRUE	TRUE	TRUE
17	5.097303	3727	3	83.69485763	29.06526034	1057	Eemian TW2 mesocratic I	0.04	0	0	TRUE	TRUE	TRUE
18	3.2616713	3727	2	58.40282496	91.16013395	1058	Eemian TW2 mesocratic I	0.04	0	0	TRUE	TRUE	TRUE
19	1.9463437	3994	2	77.19682496	97.82680061	1059	Eemian TW2 mesocratic I	0.04	0	0	TRUE	TRUE	TRUE
20	2.0263577	3994	2	70.93215829	97.82680061	1060	Eemian TW2 mesocratic I	0.04	0	0	TRUE	TRUE	TRUE
1	0.928617	3777	4	55.25376402	2.928275778	1061	Eemian TW2 mesocratic I	0.04	0	0	TRUE	TRUE	TRUE
2	0.928617	3777	4	55.25376402	2.928275778	1062	Eemian TW2 mesocratic I	0.04	0	0	TRUE	TRUE	TRUE
3	0.9685529	3777	3	64.43779955	71.30696462	1063	Eemian TW2 mesocratic I	0.04	0	0	TRUE	TRUE	TRUE
4	1.0981671	3777	4	64.43779955	71.30696462	1064	Eemian TW2 mesocratic I	0.04	0	0	TRUE	TRUE	TRUE
5	5.4099686	3777	4	64.43779955	64.64029795	1065	Eemian TW2 mesocratic I	0.04	0	0	TRUE	TRUE	TRUE
6	1.1456354	3777	4	58.17313288	71.30696462	1066	Eemian TW2 mesocratic I	0.04	0	0	TRUE	TRUE	TRUE
7	1.2509469	3777	4	95.76113288	71.30696462	1067	Eemian TW2 mesocratic I	0.04	0	0	TRUE	TRUE	TRUE
8	4.0302604	2825	4	95.76113288	77.97363128	1068	Eemian TW2 mesocratic I	0.04	0	0	TRUE	TRUE	TRUE
9	17.3896113	3777	4	48.98909735	9.594942445	1069	Eemian TW2 mesocratic I	0.04	0	0	TRUE	TRUE	TRUE
10	23.5786859	154	4	89.49646621	6.066422886	1070	Eemian TW2 mesocratic I	0.04	0	0	TRUE	TRUE	TRUE
11	1.950181	3777	4	55.25376402	2.928275778	1071	Eemian TW2 mesocratic I	0.04	0	0	TRUE	TRUE	TRUE
12	0.928617	3777	4	55.25376402	2.928275778	1072	Eemian TW2 mesocratic I	0.04	0	0	TRUE	TRUE	TRUE
13	1.9432171	3941	4	55.25376402	77.97363128	1073	Eemian TW2 mesocratic I	0.04	0	0	TRUE	TRUE	TRUE
14	3.7256956	2977	4	64.43779955	57.97363128	1074	Eemian TW2 mesocratic I	0.04	0	0	TRUE	TRUE	TRUE
15	7.1100171	3510	3	64.43779955	71.30696462	1075	Eemian TW2 mesocratic I	0.04	0	0	TRUE	TRUE	TRUE
16	36.6684337	401	4	64.43779955	64.64029795	1076	Eemian TW2 mesocratic I	0.04	0	0	TRUE	TRUE	TRUE
17	3.1520962	3777	4	55.25376402	2.928275778	1077	Eemian TW2 mesocratic I	0.04	0	0	TRUE	TRUE	TRUE
18	4.9151042	3777	4	55.25376402	70.90345819	1078	Eemian TW2 mesocratic I	0.04	0	0	TRUE	TRUE	TRUE
19	0.928617	3777	4	55.25376402	2.928275778	1079	Eemian TW2 mesocratic I	0.04	0	0	TRUE	TRUE	TRUE
20	4.1692544	3777	4	48.98909735	2.928275778	1080	Eemian TW2 mesocratic I	0.04	0	0	TRUE	TRUE	TRUE
1	1.220533	3957	3	61.16780536	72.77263808	1081	Eemian TW2 mesocratic I	0.04	0	0	TRUE	TRUE	TRUE
2	1.220533	3957	3	61.16780536	72.77263808	1082	Eemian TW2 mesocratic I	0.04	0	0	TRUE	TRUE	TRUE
3	1.220533	3957	3	61.16780536	72.77263808	1083	Eemian TW2 mesocratic I	0.04	0	0	TRUE	TRUE	TRUE
4	1.220533	3957	3	61.16780536	72.77263808	1084	Eemian TW2 mesocratic I	0.04	0	0	TRUE	TRUE	TRUE
5	9.9906627	3957	2	61.16780536	72.77263808	1085	Eemian TW2 mesocratic I	0.04	0	0	TRUE	TRUE	TRUE
6	1.2779498	3957	3	73.69713869	86.10597141	1086	Eemian TW2 mesocratic I	0.04	0	0	TRUE	TRUE	TRUE
7	1.220533	3957	3	61.16780536	72.77263808	1087	Eemian TW2 mesocratic I	0.04	0	0	TRUE	TRUE	TRUE
8	1.9921066	3957	3	61.16780536	79.43930475	1088	Eemian TW2 mesocratic I	0.04	0	0	TRUE	TRUE	TRUE
9	5.7580224	3957	3	61.16780536	72.77263808	1089	Eemian TW2 mesocratic I	0.04	0	0	TRUE	TRUE	TRUE
10	20.389354	1680	3	67.43247202	72.77263808	1090	Eemian TW2 mesocratic I	0.04	0	0	TRUE	TRUE	TRUE
11	0.983902	3957	3	61.16780536	72.77263808	1091	Eemian TW2 mesocratic I	0.04	0	0	TRUE	TRUE	TRUE
12	17.5149618	1894	3	61.16780536	72.77263808	1092	Eemian TW2 mesocratic I	0.04	0	0	TRUE	TRUE	TRUE
13	1.3355087	3957	3	61.16780536	72.77263808	1093	Eemian TW2 mesocratic I	0.04	0	0	TRUE	TRUE	TRUE
14	2.0544976	3690	3	61.16780536	92.77263808	1094	Eemian TW2 mesocratic I	0.04	0	0	TRUE	TRUE	TRUE
15	9.0603402	3957	2	61.16780536	72.77263808	1095	Eemian TW2 mesocratic I	0.04	0	0	TRUE	TRUE	TRUE
16	3.5224629	3957	3	61.16780536	72.77263808	1096	Eemian TW2 mesocratic I	0.04	0	0	TRUE	TRUE	TRUE
17	5.4369716	3957	3	61.16780536	92.77263808	1097	Eemian TW2 mesocratic I	0.04	0	0	TRUE	TRUE	TRUE
18	4.2694496	3957	3	61.16780536	72.77263808	1098	Eemian TW2 mesocratic I	0.04	0	0	TRUE	TRUE	TRUE
19	3.5646728	3957	3	61.16780536	72.77263808	1099	Eemian TW2 mesocratic I	0.04	0	0	TRUE	TRUE	TRUE
20	4.9639937	3957	3	61.16780536	72.77263808	1100	Eemian TW2 mesocratic I	0.04	0	0	TRUE	TRUE	TRUE
1	0.6460809	3689	2	78.55488019	2.420957154	1101	Eemian TW2 mesocratic I	0.04	0	0	TRUE	TRUE	TRUE
2	0.6460809	3689	2	78.55488019	2.420957154	1102	Eemian TW2 mesocratic I	0.04	0	0	TRUE	TRUE	TRUE
3	0.6524764	3689	3	66.91695243	2.420957154	1103	Eemian TW2 mesocratic I	0.04	0	0	TRUE	TRUE	TRUE
4	0.6524764	3689	3	66.91695243	2.420957154	1104	Eemian TW2 mesocratic I	0.04	0	0	TRUE	TRUE	TRUE
5	2.3123047	3689	2	78.55488019	2.420957154	1105	Eemian TW2 mesocratic I	0.04	0	0	TRUE	TRUE	TRUE
6	5.666923	2206	4	66.91695243	2.420957154	1106	Eemian TW2 mesocratic I	0.04	0	0	TRUE	TRUE	TRUE
7	3.1458429	3689	3	66.91695243	2.420957154	1107	Eemian TW2 mesocratic I	0.04	0	0	TRUE	TRUE	TRUE
8	1.8055021	3123	3	66.91695243	95.27205948	1108	Eemian TW2 mesocratic I	0.04	0	0	TRUE	TRUE	TRUE
9	2.8769504	3956	3	66.91695243	2.420957154	1109	Eemian TW2 mesocratic I	0.04	0	0	TRUE	TRUE	TRUE
10	0.7307849	3689	3	66.91695243	2.420957154	1110	Eemian TW2 mesocratic I	0.04	0	0	TRUE	TRUE	TRUE
11	3.3243466	3156	3	66.91695243	2.420957154	1111	Eemian TW2 mesocratic I	0.04	0	0	TRUE	TRUE	TRUE
12	3.4636249	3689	4	66.91695243	2.420957154	1112	Eemian TW2 mesocratic I	0.04	0	0	TRUE	TRUE	TRUE
13	0.6524764	3689	3	66.91695243	2.420957154	1113	Eemian TW2 mesocratic I	0.04	0	0	TRUE	TRUE	TRUE
14	3.0509062	3689	3	66.91695243	2.420957154	1114	Eemian TW2 mesocratic I	0.04	0	0	TRUE	TRUE	TRUE
15	3.0355572	3689	4	66.91695243	2.420957154	1115	Eemian TW2 mesocratic I	0.04	0	0	TRUE	TRUE	TRUE
16	2.8910204	3423	2	78.55488019	2.420957154	1116	Eemian TW2 mesocratic I	0.04	0	0	TRUE	TRUE	TRUE
17	1.0880765	3956	2	78.55488019	2.420957154	1117	Eemian TW2 mesocratic I	0.04	0	0	TRUE	TRUE	TRUE
18	2.3114519	3689	3	66.91695243	2.420957154	1118	Eemian TW2 mesocratic I	0.04	0	0	TRUE	TRUE	TRUE
19	17.0658602	3689	2	78.55488019	49.42900513	1119	Eemian TW2 mesocratic I	0.04	0	0	TRUE	TRUE	TRUE
20	13.0807942	3689	2	78.55488019	9.08762382	1120	Eemian TW2 mesocratic I	0.04	0	0	TRUE	TRUE	TRUE
1	1.2635956	3788	5	81.11908815	65.78258597	1121	Eemian TW2 mesocratic I	0.04	0	0	TRUE	TRUE	TRUE
2	1.280508	3788	5	74.70766447	65.78258597	1122	Eemian TW2 mesocratic I	0.04	0	0	TRUE	TRUE	TRUE
3	1.280508	3788	5	74.70766447	65.78258597	1123	Eemian TW2 mesocratic I	0.04	0	0	TRUE	TRUE	TRUE
4	1.280508	3788	5	74.70766447	65.78258597	1124	Eemian TW2 mesocratic I	0.04	0	0	TRUE	TRUE	TRUE
5	11.6710985	2502	3	68.4429978	59.11591931	1125	Eemian TW2 mesocratic I	0.04	0	0	TRUE	TRUE	TRUE
6	1.1653902	3788	4	74.70766447	59.11591931	1126	Eemian TW2 mesocratic I	0.04	0	0	TRUE	TRUE	TRUE
7	1.9068342	3788	5	74.70766447	65.78258597	1127	Eemian TW2 mesocratic I	0.04	0	0	TRUE	TRUE	TRUE
8	1.2635956	3788	5	81.11908815	65.78258597	1128	Eemian TW2 mesocratic I	0.04	0	0	TRUE	TRUE	TRUE
9	1.720656	3788	5	74.70766447	59.11591931	1129	Eemian TW2 mesocratic I	0.04	0	0	TRUE	TRUE	TRUE
10	3.4776949	3522	5	74.70766447	59.11591931	1130	Eemian TW2 mesocratic I	0.04	0	0	TRUE	TRUE	TRUE
11	3.4636249	3788	5	74.70766447	59.11591931	1131	Eemian TW2 mesocratic I	0.04	0	0	TRUE	TRUE	TRUE
12	1.8310838	3522	5	93.64842148	78.8200354	1132	Eemian TW2 mesocratic I	0.04	0	0	TRUE	TRUE	TRUE
13	1.280508	3788	5	74.70766447	65.78258597	1133	Eemian TW2 mesocratic I	0.04	0	0	TRUE	TRUE	TRUE
14	4.4245033	3788	5	87.2369978	78.8200354	1134	Eemian TW2 mesocratic I	0.04	0	0	TRUE	TRUE	TRUE
15	1.9318474	3788	5	81.11908815	59.11591931	1135	Eemian TW2 mesocratic I	0.04	0	0	TRUE	TRUE	TRUE
16	3.2528598	3035	5	93.64842148	78.8200354	1136	Eemian TW2 mesocratic I	0.04	0	0	TRUE	TRUE	TRUE
17	1.4998003	3035	5	93.64842148	78.8200354	1137	Eemian TW2 mesocratic I	0.04	0	0	TRUE	TRUE	TRUE
18	2.421027	3788	5	74.70766447	65.78258597	1138	Eemian TW2 mesocratic I	0.04	0	0	TRUE	TRUE	TRUE
19	8.2768285	2668	4	74.70766447	65.78258597	1139	Eemian TW2 mesocratic I	0.04	0	0	TRUE	TRUE	TRUE
20	3.2169033	3522	4	68.4429978	65.78258597	1140	Eemian TW2 mesocratic I	0.04	0	0	TRUE	TRUE	TRUE
1	0.9632945	3900	4	86.20536486	22.63964362	1141	Eemian TW2 mesocratic I	0.04	0	0	TRUE	TRUE	TRUE
2	0.9969771	3900	4	86.20536486	9.306310288	1142	Eemian TW2 mesocratic I	0.04	0	0	TRUE	TRUE	TRUE
3	0.9969771	3900	4	86.20536486	9.306310288	1143	Eemian TW2 mesocratic I	0.04	0	0	TRUE	TRUE	TRUE
4	0.9969771	3900	4	86.20536486	9.306310288	1144	Eemian TW2 mesocratic I	0.04	0	0	TRUE	TRUE	TRUE
5	2.0708415	3633	4	86.20536486	9.306310288	1145	Eemian TW2 mesocratic I	0.04	0	0	TRUE	TRUE	TRUE
6	0.9969771	3900	4	86.20536486	9.306310288	1146	Eemian TW2 mesocratic I	0.04	0	0	TRUE	TRUE	TRUE
7	0.9969771	3900	4	86.20536486	9.306310288	1147	Eemian TW2 mesocratic I	0.04	0	0	TRUE	TRUE	TRUE
8	4.6130976	3900	4	79.9406982	9.306310288	1148	Eemian TW2 mesocratic I	0.04	0	0	TRUE	TRUE	TRUE
9	2.7019998	3367	4	86.20536486	9.306310288	1149	Eemian TW2 mesocratic I	0.04	0	0	TRUE	TRUE	TRUE
10	20.6285432	1371	4	86.20536486	22.63964362	1150	Eemian TW2 mesocratic I	0.04	0	0	TRUE	TRUE	TRUE
11	1.4567377	3900	4	92.47003153	22.63964362	1151	Eemian TW2 mesocratic I	0.04	0	0	TRUE	TRUE	TRUE
12	0.8608254	3900	4	86.20536486	9.306310288	1152	Eemian TW2 mesocratic I	0.04	0	0	TRUE	TRUE	TRUE
13	1.9686567	3900	4	86.20536486	9.306310288	1153	Eemian TW2 mesocratic I	0.04	0	0	TRUE	TRUE	TRUE
14	13.8228067	1928	4	79.9406982	22.63964362	1154	Eemian TW2 mesocratic I	0.04	0	0	TRUE	TRUE	TRUE
15	3.719158	3900	4	86.20536486	9.306310288	1155	Eemian TW2 mesocratic I	0.04	0	0	TRUE	TRUE	TRUE
16	2.4989092	3900	4	86.20536486	9.306310288	1156	Eemian TW2 mesocratic I	0.04	0	0	TRUE	TRUE	TRUE
17	1.6068172	3900	4	86.20536486	9.306310288	1157	Eemian TW2 mesocratic I	0.04	0	0	TRUE	TRUE	TRUE
18	0.9632945	3900	4	86.20536486	22.63964362	1158	Eemian TW2 mesocratic I	0.04	0	0	TRUE	TRUE	TRUE
19	0.9969771	3900	4	86.20536486	9.306310288	1159	Eemian TW2 mesocratic I	0.04	0	0	TRUE	TRUE	TRUE
20	2.3960138	3900	4	86.20536486	29.30631029	1160	Eemian TW2 mesocratic I	0.04	0	0	TRUE	TRUE	TRUE
1	1.1150794	3792	3	86.12439397	85.22626699	1161	Eemian TW2 mesocratic I	0.04	0	0	TRUE	TRUE	TRUE
2	1.1150794	3792	3	86.12439397	85.22626699	1162	Eemian TW2 mesocratic I	0.04	0	0	TRUE	TRUE	TRUE
3	1.1346921	3792	3	86.12439397	85.22626699	1163	Eemian TW2 mesocratic I	0.04	0	0	TRUE	TRUE	TRUE
4	1.1346921	3792	3	86.12439397	85.22626699	1164	Eemian TW2 mesocratic I	0.04	0	0	TRUE	TRUE	TRUE
5	4.0112162	3792	3	86.12439397	85.22626699	1165	Eemian TW2 mesocratic I	0.04	0	0	TRUE	TRUE	TRUE
6	2.8179703	3946	3	86.12439397	85.22626699	1166	Eemian TW2 mesocratic I	0.04	0	0	TRUE	TRUE	TRUE
7	1.3497208	3792	3	86.12439397	85.22626699	1167	Eemian TW2 mesocratic I	0.04	0	0	TRUE	TRUE	TRUE
8	1.1150794	3792	3	86.12439397	85.22626699	1168	Eemian TW2 mesocratic I	0.04	0	0	TRUE	TRUE	TRUE
9	1.9115241	3112	3	86.12439397	91.89293366	1169	Eemian TW2 mesocratic I	0.04	0	0	TRUE	TRUE	TRUE
10	1.6281354	3792	3	86.12439397	85.22626699	1170	Eemian TW2 mesocratic I	0.04	0	0	TRUE	TRUE	TRUE
11	1.9187723	3792	3	86.12439397	85.22626699	1171	Eemian TW2 mesocratic I	0.04	0	0	TRUE	TRUE	TRUE
12	28.6157296	163	3	86.12439397	85.22626699	1172	Eemian TW2 mesocratic I	0.04	0	0	TRUE	TRUE	TRUE
13	3.0796146	3792	3	86.12439397	85.22626699	1173	Eemian TW2 mesocratic I	0.04	0	0	TRUE	TRUE	TRUE
14	1.7176714	3792	3	86.12439397	85.22626699	1174	Eemian TW2 mesocratic I	0.04	0	0	TRUE	TRUE	TRUE
15	2.595125	3792	3	92.38906064	91.89293366	1175	Eemian TW2 mesocratic I	0.04	0	0	TRUE	TRUE	TRUE
16	6.5418183	3792	3	86.12439397	85.22626699	1176	Eemian TW2 mesocratic I	0.04	0	0	TRUE	TRUE	TRUE
17	1.8508386	3792	3	86.12439397	85.22626699	1177	Eemian TW2 mesocratic I	0.04	0	0	TRUE	TRUE	TRUE
18	3.2946433	3792	3	86.12439397	85.22626699	1178	Eemian TW2 mesocratic I	0.04	0	0	TRUE	TRUE	TRUE
19	4.2658966	3118	3	79.85972731	85.22626699	1179	Eemian TW2 mesocratic I	0.04	0	0	TRUE	TRUE	TRUE
20	1.7439638	3258	3	86.12439397	85.22626699	1180	Eemian TW2 mesocratic I	0.04	0	0	TRUE	TRUE	TRUE
1	0.5835478	2956	4	56.2344748	1.072371076	1181	Eemian TW2 mesocratic I	0.04	0	0	TRUE	TRUE	TRUE
2	0.5835478	2956	4	56.2344748	1.072371076	1182	Eemian TW2 mesocratic I	0.04	0	0	TRUE	TRUE	TRUE
3	0.5835478	2956	4	56.2344748	1.072371076	1183	Eemian TW2 mesocratic I	0.04	0	0	TRUE	TRUE	TRUE
4	0.5835478	2956	4	56.2344748	1.072371076	1184	Eemian TW2 mesocratic I	0.04	0	0	TRUE	TRUE	TRUE
5	0.6497761	2956	4	56.2344748	1.072371076	1185	Eemian TW2 mesocratic I	0.04	0	0	TRUE	TRUE	TRUE
6	2.6441566	2956	4	62.49914146	1.072371076	1186	Eemian TW2 mesocratic I	0.04	0	0	TRUE	TRUE	TRUE
7	2.6600742	2956	4	68.76380813	93.02930885	1187	Eemian TW2 mesocratic I	0.04	0	0	TRUE	TRUE	TRUE
8	0.7204101	2956	4	56.2344748	1.072371076	1188	Eemian TW2 mesocratic I	0.04	0	0	TRUE	TRUE	TRUE
9	1.8724409	2956	4	68.76380813	1.072371076	1189	Eemian TW2 mesocratic I	0.04	0	0	TRUE	TRUE	TRUE
10	12.4809025	2689	4	56.2344748	70.27683328	1190	Eemian TW2 mesocratic I	0.04	0	0	TRUE	TRUE	TRUE
11	0.5835478	2956	4	56.2344748	1.072371076	1191	Eemian TW2 mesocratic I	0.04	0	0	TRUE	TRUE	TRUE
12	0.5835478	2956	4	56.2344748	1.072371076	1192	Eemian TW2 mesocratic I	0.04	0	0	TRUE	TRUE	TRUE
13	7.5713411	2956	3	56.2344748	86.25160637	1193	Eemian TW2 mesocratic I	0.04	0	0	TRUE	TRUE	TRUE
14	0.8024138	2956	4	56.2344748	1.072371076	1194	Eemian TW2 mesocratic I	0.04	0	0	TRUE	TRUE	TRUE
15	16.2999714	2689	4	56.2344748	7.739037743	1195	Eemian TW2 mesocratic I	0.04	0	0	TRUE	TRUE	TRUE
16	14.7961917	2956	4	56.2344748	57.69059779	1196	Eemian TW2 mesocratic I	0.04	0	0	TRUE	TRUE	TRUE
17	4.1107007	2956	4	49.96980813	1.072371076	1197	Eemian TW2 mesocratic I	0.04	0	0	TRUE	TRUE	TRUE
18	2.3282222	2956	3	62.49914146	1.072371076	1198	Eemian TW2 mesocratic I	0.04	0	0	TRUE	TRUE	TRUE
19	1.6599704	2956	4	56.2344748	1.072371076	1199	Eemian TW2 mesocratic I	0.04	0	0	TRUE	TRUE	TRUE
20	1.9224674	2956	4	56.2344748	96.87328278	1200	Eemian TW2 mesocratic I	0.04	0	0	TRUE	TRUE	TRUE
1	0.8881083	3091	4	79.16358948	8.124397319	1	Eemian TW3 mesocratic II	0.04	0	0	TRUE	TRUE	TRUE
2	0.8881083	3091	4	79.16358948	8.124397319	2	Eemian TW3 mesocratic II	0.04	0	0	TRUE	TRUE	TRUE
3	0.9957123	3091	4	79.16358948	16.69894719	3	Eemian TW3 mesocratic II	0.04	0	0	TRUE	TRUE	TRUE
4	0.9957123	3091	4	79.16358948	16.69894719	4	Eemian TW3 mesocratic II	0.04	0	0	TRUE	TRUE	TRUE
5	4.4387429	3091	4	72.89892281	16.69894719	5	Eemian TW3 mesocratic II	0.04	0	0	TRUE	TRUE	TRUE
6	2.5700588	3358	4	79.16358948	8.124397319	6	Eemian TW3 mesocratic II	0.04	0	0	TRUE	TRUE	TRUE
7	2.3389648	3091	4	79.16358948	17.34817172	7	Eemian TW3 mesocratic II	0.04	0	0	TRUE	TRUE	TRUE
8	1.2480873	3091	4	85.42825615	16.69894719	8	Eemian TW3 mesocratic II	0.04	0	0	TRUE	TRUE	TRUE
9	4.8564205	3091	4	79.16358948	16.69894719	9	Eemian TW3 mesocratic II	0.04	0	0	TRUE	TRUE	TRUE
10	10.3637108	3091	4	79.16358948	1.457730653	10	Eemian TW3 mesocratic II	0.04	0	0	TRUE	TRUE	TRUE
11	3.7571505	2824	4	72.89892281	16.69894719	11	Eemian TW3 mesocratic II	0.04	0	0	TRUE	TRUE	TRUE
12	2.4593075	2824	4	79.16358948	8.124397319	12	Eemian TW3 mesocratic II	0.04	0	0	TRUE	TRUE	TRUE
13	5.6812851	3091	4	72.89892281	19.14231745	13	Eemian TW3 mesocratic II	0.04	0	0	TRUE	TRUE	TRUE
14	1.0003582	3091	4	79.16358948	16.69894719	14	Eemian TW3 mesocratic II	0.04	0	0	TRUE	TRUE	TRUE
15	4.7029573	3091	4	79.16358948	8.124397319	15	Eemian TW3 mesocratic II	0.04	0	0	TRUE	TRUE	TRUE
16	4.7197423	3091	3	79.16358948	5.808984116	16	Eemian TW3 mesocratic II	0.04	0	0	TRUE	TRUE	TRUE
17	1.3284157	3091	4	79.16358948	28.12439732	17	Eemian TW3 mesocratic II	0.04	0	0	TRUE	TRUE	TRUE
18	0.9342671	3091	4	79.16358948	28.12439732	18	Eemian TW3 mesocratic II	0.04	0	0	TRUE	TRUE	TRUE
19	6.3495394	3091	3	79.16358948	14.89749179	19	Eemian TW3 mesocratic II	0.04	0	0	TRUE	TRUE	TRUE
20	2.3899194	3091	5	79.16358948	16.69894719	20	Eemian TW3 mesocratic II	0.04	0	0	TRUE	TRUE	TRUE
1	0.6857886	3937	3	55.7421955	3.396661095	21	Eemian TW3 mesocratic II	0.04	0	0	TRUE	TRUE	TRUE
2	0.7045219	3403	3	55.7421955	3.396661095	22	Eemian TW3 mesocratic II	0.04	0	0	TRUE	TRUE	TRUE
3	0.7045219	3403	3	55.7421955	3.396661095	23	Eemian TW3 mesocratic II	0.04	0	0	TRUE	TRUE	TRUE
4	0.7364435	3937	3	55.7421955	3.396661095	24	Eemian TW3 mesocratic II	0.04	0	0	TRUE	TRUE	TRUE
5	3.2110374	2840	3	49.47752883	3.396661095	25	Eemian TW3 mesocratic II	0.04	0	0	TRUE	TRUE	TRUE
6	2.0966309	3403	5	68.27152883	10.06332776	26	Eemian TW3 mesocratic II	0.04	0	0	TRUE	TRUE	TRUE
7	0.7602722	3403	3	55.7421955	3.396661095	27	Eemian TW3 mesocratic II	0.04	0	0	TRUE	TRUE	TRUE
8	6.8557881	3403	3	55.7421955	10.06332776	28	Eemian TW3 mesocratic II	0.04	0	0	TRUE	TRUE	TRUE
9	0.7364435	3937	3	55.7421955	3.396661095	29	Eemian TW3 mesocratic II	0.04	0	0	TRUE	TRUE	TRUE
10	4.2648978	3403	5	62.00686217	3.396661095	30	Eemian TW3 mesocratic II	0.04	0	0	TRUE	TRUE	TRUE
11	2.3044955	3670	2	55.7421955	3.396661095	31	Eemian TW3 mesocratic II	0.04	0	0	TRUE	TRUE	TRUE
12	9.7459615	3403	3	55.7421955	10.06332776	32	Eemian TW3 mesocratic II	0.04	0	0	TRUE	TRUE	TRUE
13	5.341538	3937	3	62.00686217	3.396661095	33	Eemian TW3 mesocratic II	0.04	0	0	TRUE	TRUE	TRUE
14	1.4800805	3403	3	55.7421955	3.396661095	34	Eemian TW3 mesocratic II	0.04	0	0	TRUE	TRUE	TRUE
15	6.2747561	3403	3	49.47752883	3.396661095	35	Eemian TW3 mesocratic II	0.04	0	0	TRUE	TRUE	TRUE
16	1.9481133	2840	3	55.7421955	3.396661095	36	Eemian TW3 mesocratic II	0.04	0	0	TRUE	TRUE	TRUE
17	0.9533001	3403	5	55.7421955	3.396661095	37	Eemian TW3 mesocratic II	0.04	0	0	TRUE	TRUE	TRUE
18	1.2567796	3937	3	55.7421955	3.396661095	38	Eemian TW3 mesocratic II	0.04	0	0	TRUE	TRUE	TRUE
19	3.498631	3937	3	62.00686217	3.396661095	39	Eemian TW3 mesocratic II	0.04	0	0	TRUE	TRUE	TRUE
20	0.8322081	3937	3	55.7421955	3.396661095	40	Eemian TW3 mesocratic II	0.04	0	0	TRUE	TRUE	TRUE
1	0.88616	3548	4	72.96103899	12.30880865	41	Eemian TW3 mesocratic II	0.04	0	0	TRUE	TRUE	TRUE
2	0.88616	3548	4	72.96103899	12.30880865	42	Eemian TW3 mesocratic II	0.04	0	0	TRUE	TRUE	TRUE
3	0.88616	3548	4	72.96103899	12.30880865	43	Eemian TW3 mesocratic II	0.04	0	0	TRUE	TRUE	TRUE
4	0.88616	3548	4	72.96103899	12.30880865	44	Eemian TW3 mesocratic II	0.04	0	0	TRUE	TRUE	TRUE
5	0.88616	3548	4	72.96103899	12.30880865	45	Eemian TW3 mesocratic II	0.04	0	0	TRUE	TRUE	TRUE
6	0.88616	3548	4	72.96103899	12.30880865	46	Eemian TW3 mesocratic II	0.04	0	0	TRUE	TRUE	TRUE
7	1.310132	3548	5	72.96103899	12.30880865	47	Eemian TW3 mesocratic II	0.04	0	0	TRUE	TRUE	TRUE
8	0.88616	3548	4	72.96103899	12.30880865	48	Eemian TW3 mesocratic II	0.04	0	0	TRUE	TRUE	TRUE
9	0.8534891	3281	4	79.22570566	12.30880865	49	Eemian TW3 mesocratic II	0.04	0	0	TRUE	TRUE	TRUE
10	1.2575289	3548	4	66.69637232	12.30880865	50	Eemian TW3 mesocratic II	0.04	0	0	TRUE	TRUE	TRUE
11	2.7466014	3548	4	66.69637232	5.642141982	51	Eemian TW3 mesocratic II	0.04	0	0	TRUE	TRUE	TRUE
12	3.6885117	3548	4	72.96103899	5.642141982	52	Eemian TW3 mesocratic II	0.04	0	0	TRUE	TRUE	TRUE
13	2.2946044	3548	4	72.96103899	12.30880865	53	Eemian TW3 mesocratic II	0.04	0	0	TRUE	TRUE	TRUE
14	0.8740208	3548	4	72.96103899	18.97547532	54	Eemian TW3 mesocratic II	0.04	0	0	TRUE	TRUE	TRUE
15	1.0469666	3548	4	72.96103899	12.30880865	55	Eemian TW3 mesocratic II	0.04	0	0	TRUE	TRUE	TRUE
16	5.0010416	3548	4	72.96103899	5.642141982	56	Eemian TW3 mesocratic II	0.04	0	0	TRUE	TRUE	TRUE
17	2.747051	3548	4	72.96103899	12.30880865	57	Eemian TW3 mesocratic II	0.04	0	0	TRUE	TRUE	TRUE
18	0.88616	3548	4	72.96103899	12.30880865	58	Eemian TW3 mesocratic II	0.04	0	0	TRUE	TRUE	TRUE
19	2.0417798	3548	4	66.69637232	12.30880865	59	Eemian TW3 mesocratic II	0.04	0	0	TRUE	TRUE	TRUE
20	3.5277051	3281	4	72.96103899	12.30880865	60	Eemian TW3 mesocratic II	0.04	0	0	TRUE	TRUE	TRUE
1	0.5708411	2656	3	62.01485218	4.081474175	61	Eemian TW3 mesocratic II	0.04	0	0	TRUE	TRUE	TRUE
2	0.5708411	2656	3	62.01485218	4.081474175	62	Eemian TW3 mesocratic II	0.04	0	0	TRUE	TRUE	TRUE
3	0.6571641	2656	3	68.27951885	4.081474175	63	Eemian TW3 mesocratic II	0.04	0	0	TRUE	TRUE	TRUE
4	0.6917833	2656	3	62.01485218	4.081474175	64	Eemian TW3 mesocratic II	0.04	0	0	TRUE	TRUE	TRUE
5	13.2053275	2656	3	62.01485218	10.74814084	65	Eemian TW3 mesocratic II	0.04	0	0	TRUE	TRUE	TRUE
6	4.2463144	2656	3	55.75018551	4.081474175	66	Eemian TW3 mesocratic II	0.04	0	0	TRUE	TRUE	TRUE
7	0.8645792	2656	3	68.27951885	4.081474175	67	Eemian TW3 mesocratic II	0.04	0	0	TRUE	TRUE	TRUE
8	1.0890791	2656	3	68.27951885	4.081474175	68	Eemian TW3 mesocratic II	0.04	0	0	TRUE	TRUE	TRUE
9	1.4752848	2656	3	62.01485218	4.081474175	69	Eemian TW3 mesocratic II	0.04	0	0	TRUE	TRUE	TRUE
10	1.2420927	2390	3	68.27951885	4.081474175	70	Eemian TW3 mesocratic II	0.04	0	0	TRUE	TRUE	TRUE
11	7.0429712	2656	2	62.01485218	4.081474175	71	Eemian TW3 mesocratic II	0.04	0	0	TRUE	TRUE	TRUE
12	0.5708411	2656	3	62.01485218	4.081474175	72	Eemian TW3 mesocratic II	0.04	0	0	TRUE	TRUE	TRUE
13	0.6571641	2656	3	68.27951885	4.081474175	73	Eemian TW3 mesocratic II	0.04	0	0	TRUE	TRUE	TRUE
14	5.2923818	3190	2	62.01485218	4.081474175	74	Eemian TW3 mesocratic II	0.04	0	0	TRUE	TRUE	TRUE
15	14.2146776	2656	3	68.27951885	54.00596836	75	Eemian TW3 mesocratic II	0.04	0	0	TRUE	TRUE	TRUE
16	5.2823408	2656	3	93.33818551	4.081474175	76	Eemian TW3 mesocratic II	0.04	0	0	TRUE	TRUE	TRUE
17	3.0079684	2923	2	62.01485218	4.081474175	77	Eemian TW3 mesocratic II	0.04	0	0	TRUE	TRUE	TRUE
18	0.9855214	2656	3	93.33818551	4.081474175	78	Eemian TW3 mesocratic II	0.04	0	0	TRUE	TRUE	TRUE
19	9.137354	2656	3	68.27951885	10.74814084	79	Eemian TW3 mesocratic II	0.04	0	0	TRUE	TRUE	TRUE
20	1.730807	2656	3	74.54418551	17.41480751	80	Eemian TW3 mesocratic II	0.04	0	0	TRUE	TRUE	TRUE
1	0.6934318	2717	3	83.84191707	5.254470394	81	Eemian TW3 mesocratic II	0.04	0	0	TRUE	TRUE	TRUE
2	0.6934318	2717	3	83.84191707	5.254470394	82	Eemian TW3 mesocratic II	0.04	0	0	TRUE	TRUE	TRUE
3	0.6934318	2717	3	83.84191707	5.254470394	83	Eemian TW3 mesocratic II	0.04	0	0	TRUE	TRUE	TRUE
4	0.6934318	2717	3	83.84191707	5.254470394	84	Eemian TW3 mesocratic II	0.04	0	0	TRUE	TRUE	TRUE
5	0.6934318	2717	3	83.84191707	5.254470394	85	Eemian TW3 mesocratic II	0.04	0	0	TRUE	TRUE	TRUE
6	5.3749582	2450	3	83.84191707	18.58780373	86	Eemian TW3 mesocratic II	0.04	0	0	TRUE	TRUE	TRUE
7	4.0507388	2450	3	83.84191707	5.254470394	87	Eemian TW3 mesocratic II	0.04	0	0	TRUE	TRUE	TRUE
8	2.4359284	2527	3	83.84191707	5.254470394	88	Eemian TW3 mesocratic II	0.04	0	0	TRUE	TRUE	TRUE
9	2.4076036	2717	3	90.10658374	5.254470394	89	Eemian TW3 mesocratic II	0.04	0	0	TRUE	TRUE	TRUE
10	3.2096886	2983	3	83.84191707	5.254470394	90	Eemian TW3 mesocratic II	0.04	0	0	TRUE	TRUE	TRUE
11	1.9930732	2717	3	71.31258374	5.254470394	91	Eemian TW3 mesocratic II	0.04	0	0	TRUE	TRUE	TRUE
12	1.8102362	2717	3	83.84191707	5.254470394	92	Eemian TW3 mesocratic II	0.04	0	0	TRUE	TRUE	TRUE
13	0.6934318	2717	3	83.84191707	5.254470394	93	Eemian TW3 mesocratic II	0.04	0	0	TRUE	TRUE	TRUE
14	1.8941614	2717	3	90.10658374	5.254470394	94	Eemian TW3 mesocratic II	0.04	0	0	TRUE	TRUE	TRUE
15	7.7593326	2717	3	83.84191707	11.92113706	95	Eemian TW3 mesocratic II	0.04	0	0	TRUE	TRUE	TRUE
16	5.1597501	2983	3	90.10658374	76.27517371	96	Eemian TW3 mesocratic II	0.04	0	0	TRUE	TRUE	TRUE
17	2.7929101	2717	3	71.31258374	5.254470394	97	Eemian TW3 mesocratic II	0.04	0	0	TRUE	TRUE	TRUE
18	16.8419854	1383	3	83.84191707	11.92113706	98	Eemian TW3 mesocratic II	0.04	0	0	TRUE	TRUE	TRUE
19	5.9768217	2717	3	53.41594314	5.254470394	99	Eemian TW3 mesocratic II	0.04	0	0	TRUE	TRUE	TRUE
20	6.904045	2717	4	90.10658374	5.254470394	100	Eemian TW3 mesocratic II	0.04	0	0	TRUE	TRUE	TRUE
1	0.7102168	3656	3	77.54324466	15.63766075	101	Eemian TW3 mesocratic II	0.04	0	0	TRUE	TRUE	TRUE
2	0.8185702	3656	3	77.54324466	28.97099408	102	Eemian TW3 mesocratic II	0.04	0	0	TRUE	TRUE	TRUE
3	0.8647291	3656	3	77.54324466	15.63766075	103	Eemian TW3 mesocratic II	0.04	0	0	TRUE	TRUE	TRUE
4	0.8647291	3656	3	77.54324466	15.63766075	104	Eemian TW3 mesocratic II	0.04	0	0	TRUE	TRUE	TRUE
5	4.3793958	3656	3	71.27857799	15.63766075	105	Eemian TW3 mesocratic II	0.04	0	0	TRUE	TRUE	TRUE
6	3.3646504	3656	3	77.54324466	8.970994082	106	Eemian TW3 mesocratic II	0.04	0	0	TRUE	TRUE	TRUE
7	1.6641164	3656	3	77.54324466	22.30432741	107	Eemian TW3 mesocratic II	0.04	0	0	TRUE	TRUE	TRUE
8	1.1374859	3262	3	77.54324466	22.30432741	108	Eemian TW3 mesocratic II	0.04	0	0	TRUE	TRUE	TRUE
9	1.9437671	3656	3	77.54324466	15.63766075	109	Eemian TW3 mesocratic II	0.04	0	0	TRUE	TRUE	TRUE
10	3.0265518	3529	3	77.54324466	15.63766075	110	Eemian TW3 mesocratic II	0.04	0	0	TRUE	TRUE	TRUE
11	0.8185702	3656	3	77.54324466	28.97099408	111	Eemian TW3 mesocratic II	0.04	0	0	TRUE	TRUE	TRUE
12	1.282107	3389	3	77.54324466	8.970994082	112	Eemian TW3 mesocratic II	0.04	0	0	TRUE	TRUE	TRUE
13	1.3099822	3656	3	77.54324466	8.970994082	113	Eemian TW3 mesocratic II	0.04	0	0	TRUE	TRUE	TRUE
14	1.4316737	3389	3	77.54324466	15.63766075	114	Eemian TW3 mesocratic II	0.04	0	0	TRUE	TRUE	TRUE
15	0.8647291	3656	3	77.54324466	15.63766075	115	Eemian TW3 mesocratic II	0.04	0	0	TRUE	TRUE	TRUE
16	0.7102168	3656	3	77.54324466	15.63766075	116	Eemian TW3 mesocratic II	0.04	0	0	TRUE	TRUE	TRUE
17	2.0402811	3656	3	77.54324466	15.63766075	117	Eemian TW3 mesocratic II	0.04	0	0	TRUE	TRUE	TRUE
18	0.8647291	3656	3	77.54324466	15.63766075	118	Eemian TW3 mesocratic II	0.04	0	0	TRUE	TRUE	TRUE
19	1.2233594	3656	3	77.54324466	15.63766075	119	Eemian TW3 mesocratic II	0.04	0	0	TRUE	TRUE	TRUE
20	2.1345471	3656	3	77.54324466	15.63766075	120	Eemian TW3 mesocratic II	0.04	0	0	TRUE	TRUE	TRUE
1	0.7120152	3617	3	79.62877767	12.21311733	121	Eemian TW3 mesocratic II	0.04	0	0	TRUE	TRUE	TRUE
2	0.7120152	3617	3	79.62877767	12.21311733	122	Eemian TW3 mesocratic II	0.04	0	0	TRUE	TRUE	TRUE
3	0.7120152	3617	3	79.62877767	12.21311733	123	Eemian TW3 mesocratic II	0.04	0	0	TRUE	TRUE	TRUE
4	0.7120152	3617	3	79.62877767	12.21311733	124	Eemian TW3 mesocratic II	0.04	0	0	TRUE	TRUE	TRUE
5	0.7120152	3617	3	79.62877767	12.21311733	125	Eemian TW3 mesocratic II	0.04	0	0	TRUE	TRUE	TRUE
6	0.7386915	3350	3	79.62877767	13.15956635	126	Eemian TW3 mesocratic II	0.04	0	0	TRUE	TRUE	TRUE
7	0.7154622	3617	4	79.62877767	13.15956635	127	Eemian TW3 mesocratic II	0.04	0	0	TRUE	TRUE	TRUE
8	1.3306637	3526	3	79.62877767	18.87978399	128	Eemian TW3 mesocratic II	0.04	0	0	TRUE	TRUE	TRUE
9	1.3996023	3884	3	79.62877767	19.82623302	129	Eemian TW3 mesocratic II	0.04	0	0	TRUE	TRUE	TRUE
10	4.9890523	3617	2	92.158111	75.79701378	130	Eemian TW3 mesocratic II	0.04	0	0	TRUE	TRUE	TRUE
11	7.5544652	3617	2	79.62877767	12.21311733	131	Eemian TW3 mesocratic II	0.04	0	0	TRUE	TRUE	TRUE
12	3.4766006	3617	3	79.62877767	18.87978399	132	Eemian TW3 mesocratic II	0.04	0	0	TRUE	TRUE	TRUE
13	4.9324028	3617	3	79.62877767	55.79701378	133	Eemian TW3 mesocratic II	0.04	0	0	TRUE	TRUE	TRUE
14	2.0573659	3617	3	79.62877767	12.21311733	134	Eemian TW3 mesocratic II	0.04	0	0	TRUE	TRUE	TRUE
15	1.0421709	3526	3	87.99640976	23.02050276	135	Eemian TW3 mesocratic II	0.04	0	0	TRUE	TRUE	TRUE
16	4.5073817	3526	3	79.62877767	18.87978399	136	Eemian TW3 mesocratic II	0.04	0	0	TRUE	TRUE	TRUE
17	7.865438	3617	3	85.89344434	12.21311733	137	Eemian TW3 mesocratic II	0.04	0	0	TRUE	TRUE	TRUE
18	1.0295821	3617	3	79.62877767	12.21311733	138	Eemian TW3 mesocratic II	0.04	0	0	TRUE	TRUE	TRUE
19	2.7421054	3350	4	79.62877767	18.87978399	139	Eemian TW3 mesocratic II	0.04	0	0	TRUE	TRUE	TRUE
20	1.7970479	3617	3	79.62877767	12.21311733	140	Eemian TW3 mesocratic II	0.04	0	0	TRUE	TRUE	TRUE
1	0.6167002	2537	5	44.42835265	0.867930101	141	Eemian TW3 mesocratic II	0.04	0	0	TRUE	TRUE	TRUE
2	0.6167002	2537	5	44.42835265	0.867930101	142	Eemian TW3 mesocratic II	0.04	0	0	TRUE	TRUE	TRUE
3	0.6167002	2537	5	44.42835265	0.867930101	143	Eemian TW3 mesocratic II	0.04	0	0	TRUE	TRUE	TRUE
4	0.6466735	2998	4	44.42835265	0.867930101	144	Eemian TW3 mesocratic II	0.04	0	0	TRUE	TRUE	TRUE
5	3.4148557	2537	5	50.69301931	0.867930101	145	Eemian TW3 mesocratic II	0.04	0	0	TRUE	TRUE	TRUE
6	0.7374925	2537	5	50.69301931	0.867930101	146	Eemian TW3 mesocratic II	0.04	0	0	TRUE	TRUE	TRUE
7	1.297843	2998	3	44.42835265	0.867930101	147	Eemian TW3 mesocratic II	0.04	0	0	TRUE	TRUE	TRUE
8	0.6967289	2537	5	44.42835265	0.867930101	148	Eemian TW3 mesocratic II	0.04	0	0	TRUE	TRUE	TRUE
9	0.7670162	2537	5	44.42835265	0.867930101	149	Eemian TW3 mesocratic II	0.04	0	0	TRUE	TRUE	TRUE
10	4.6220295	2271	5	31.89901931	0.867930101	150	Eemian TW3 mesocratic II	0.04	0	0	TRUE	TRUE	TRUE
11	1.2205119	2804	5	44.42835265	0.867930101	151	Eemian TW3 mesocratic II	0.04	0	0	TRUE	TRUE	TRUE
12	1.7783146	2537	5	44.42835265	0.867930101	152	Eemian TW3 mesocratic II	0.04	0	0	TRUE	TRUE	TRUE
13	11.3910449	2732	4	38.16368598	7.534596768	153	Eemian TW3 mesocratic II	0.04	0	0	TRUE	TRUE	TRUE
14	0.6883363	2998	4	44.42835265	0.867930101	154	Eemian TW3 mesocratic II	0.04	0	0	TRUE	TRUE	TRUE
15	0.8404507	2537	5	44.42835265	0.867930101	155	Eemian TW3 mesocratic II	0.04	0	0	TRUE	TRUE	TRUE
16	7.0924271	2537	4	44.42835265	83.76518039	156	Eemian TW3 mesocratic II	0.04	0	0	TRUE	TRUE	TRUE
17	18.0349219	2537	5	44.42835265	65.46158902	157	Eemian TW3 mesocratic II	0.04	0	0	TRUE	TRUE	TRUE
18	1.0294323	2537	5	44.42835265	0.867930101	158	Eemian TW3 mesocratic II	0.04	0	0	TRUE	TRUE	TRUE
19	2.1663187	2732	5	44.42835265	0.867930101	159	Eemian TW3 mesocratic II	0.04	0	0	TRUE	TRUE	TRUE
20	14.0355873	2998	4	44.42835265	69.43206587	160	Eemian TW3 mesocratic II	0.04	0	0	TRUE	TRUE	TRUE
1	0.8821136	3292	4	75.71306156	8.208461508	161	Eemian TW3 mesocratic II	0.04	0	0	TRUE	TRUE	TRUE
2	0.8821136	3292	4	75.71306156	8.208461508	162	Eemian TW3 mesocratic II	0.04	0	0	TRUE	TRUE	TRUE
3	0.8821136	3292	4	75.71306156	8.208461508	163	Eemian TW3 mesocratic II	0.04	0	0	TRUE	TRUE	TRUE
4	0.8821136	3292	4	75.71306156	8.208461508	164	Eemian TW3 mesocratic II	0.04	0	0	TRUE	TRUE	TRUE
5	1.9936726	3559	4	75.71306156	8.208461508	165	Eemian TW3 mesocratic II	0.04	0	0	TRUE	TRUE	TRUE
6	0.8789664	3825	4	75.71306156	8.208461508	166	Eemian TW3 mesocratic II	0.04	0	0	TRUE	TRUE	TRUE
7	5.7548695	3292	4	81.97772823	8.208461508	167	Eemian TW3 mesocratic II	0.04	0	0	TRUE	TRUE	TRUE
8	1.3054862	3292	4	75.71306156	21.54179484	168	Eemian TW3 mesocratic II	0.04	0	0	TRUE	TRUE	TRUE
9	12.9193824	2225	3	75.71306156	14.87512817	169	Eemian TW3 mesocratic II	0.04	0	0	TRUE	TRUE	TRUE
10	1.5695507	3559	4	75.71306156	8.208461508	170	Eemian TW3 mesocratic II	0.04	0	0	TRUE	TRUE	TRUE
11	4.6343185	3292	4	75.71306156	8.208461508	171	Eemian TW3 mesocratic II	0.04	0	0	TRUE	TRUE	TRUE
12	0.8821136	3292	4	75.71306156	8.208461508	172	Eemian TW3 mesocratic II	0.04	0	0	TRUE	TRUE	TRUE
13	2.5095128	3292	4	75.71306156	14.87512817	173	Eemian TW3 mesocratic II	0.04	0	0	TRUE	TRUE	TRUE
14	5.0032896	3825	4	75.71306156	8.208461508	174	Eemian TW3 mesocratic II	0.04	0	0	TRUE	TRUE	TRUE
15	1.1719552	3292	4	75.71306156	8.208461508	175	Eemian TW3 mesocratic II	0.04	0	0	TRUE	TRUE	TRUE
16	2.7125817	3292	4	69.4483949	8.208461508	176	Eemian TW3 mesocratic II	0.04	0	0	TRUE	TRUE	TRUE
17	8.4235404	3292	4	75.71306156	1.541794841	177	Eemian TW3 mesocratic II	0.04	0	0	TRUE	TRUE	TRUE
18	1.2362479	3025	4	75.71306156	8.208461508	178	Eemian TW3 mesocratic II	0.04	0	0	TRUE	TRUE	TRUE
19	2.6123211	3825	4	69.4483949	8.208461508	179	Eemian TW3 mesocratic II	0.04	0	0	TRUE	TRUE	TRUE
20	0.8821136	3292	4	75.71306156	8.208461508	180	Eemian TW3 mesocratic II	0.04	0	0	TRUE	TRUE	TRUE
1	0.6387306	2757	3	50.45751359	0.334047154	181	Eemian TW3 mesocratic II	0.04	0	0	TRUE	TRUE	TRUE
2	0.6387306	2757	3	50.45751359	0.334047154	182	Eemian TW3 mesocratic II	0.04	0	0	TRUE	TRUE	TRUE
3	0.6387306	2757	3	50.45751359	0.334047154	183	Eemian TW3 mesocratic II	0.04	0	0	TRUE	TRUE	TRUE
4	0.6387306	2757	3	50.45751359	0.334047154	184	Eemian TW3 mesocratic II	0.04	0	0	TRUE	TRUE	TRUE
5	1.127295	2490	3	50.45751359	0.334047154	185	Eemian TW3 mesocratic II	0.04	0	0	TRUE	TRUE	TRUE
6	0.7347949	2757	3	50.45751359	0.334047154	186	Eemian TW3 mesocratic II	0.04	0	0	TRUE	TRUE	TRUE
7	13.9001081	2757	3	50.45751359	32.29587653	187	Eemian TW3 mesocratic II	0.04	0	0	TRUE	TRUE	TRUE
8	1.0157944	2757	3	50.45751359	0.334047154	188	Eemian TW3 mesocratic II	0.04	0	0	TRUE	TRUE	TRUE
9	0.9985598	2757	3	50.45751359	0.334047154	189	Eemian TW3 mesocratic II	0.04	0	0	TRUE	TRUE	TRUE
10	0.8617318	2757	3	50.45751359	0.334047154	190	Eemian TW3 mesocratic II	0.04	0	0	TRUE	TRUE	TRUE
11	0.677546	2757	3	50.45751359	0.334047154	191	Eemian TW3 mesocratic II	0.04	0	0	TRUE	TRUE	TRUE
12	0.7622205	2757	3	50.45751359	0.334047154	192	Eemian TW3 mesocratic II	0.04	0	0	TRUE	TRUE	TRUE
13	0.7622205	2757	3	50.45751359	0.334047154	193	Eemian TW3 mesocratic II	0.04	0	0	TRUE	TRUE	TRUE
14	5.0477999	2757	3	50.45751359	7.00071382	194	Eemian TW3 mesocratic II	0.04	0	0	TRUE	TRUE	TRUE
15	2.9129531	2757	3	50.45751359	95.82220514	195	Eemian TW3 mesocratic II	0.04	0	0	TRUE	TRUE	TRUE
16	0.6253925	3023	3	50.45751359	0.334047154	196	Eemian TW3 mesocratic II	0.04	0	0	TRUE	TRUE	TRUE
17	15.4320423	2757	3	50.45751359	23.44400601	197	Eemian TW3 mesocratic II	0.04	0	0	TRUE	TRUE	TRUE
18	0.6387306	2757	3	50.45751359	0.334047154	198	Eemian TW3 mesocratic II	0.04	0	0	TRUE	TRUE	TRUE
19	0.7192088	2757	3	56.72218026	0.334047154	199	Eemian TW3 mesocratic II	0.04	0	0	TRUE	TRUE	TRUE
20	0.49351	2757	3	50.45751359	0.334047154	200	Eemian TW3 mesocratic II	0.04	0	0	TRUE	TRUE	TRUE
1	1.2611257	3356	3	55.55791395	83.20691139	201	Eemian TW3 mesocratic II	0.04	0	0	TRUE	TRUE	TRUE
2	1.2611257	3356	3	55.55791395	83.20691139	202	Eemian TW3 mesocratic II	0.04	0	0	TRUE	TRUE	TRUE
3	1.343852	3209	4	55.55791395	83.20691139	203	Eemian TW3 mesocratic II	0.04	0	0	TRUE	TRUE	TRUE
4	1.343852	3209	4	55.55791395	83.20691139	204	Eemian TW3 mesocratic II	0.04	0	0	TRUE	TRUE	TRUE
5	1.343852	3209	4	55.55791395	83.20691139	205	Eemian TW3 mesocratic II	0.04	0	0	TRUE	TRUE	TRUE
6	1.4905712	3356	3	55.55791395	83.20691139	206	Eemian TW3 mesocratic II	0.04	0	0	TRUE	TRUE	TRUE
7	1.2611257	3356	3	55.55791395	83.20691139	207	Eemian TW3 mesocratic II	0.04	0	0	TRUE	TRUE	TRUE
8	9.2992098	3209	4	55.55791395	88.42180865	208	Eemian TW3 mesocratic II	0.04	0	0	TRUE	TRUE	TRUE
9	3.7075447	3209	3	61.82258061	89.87357805	209	Eemian TW3 mesocratic II	0.04	0	0	TRUE	TRUE	TRUE
10	1.4587995	3356	3	55.55791395	83.20691139	210	Eemian TW3 mesocratic II	0.04	0	0	TRUE	TRUE	TRUE
11	3.4262455	3356	3	55.55791395	83.20691139	211	Eemian TW3 mesocratic II	0.04	0	0	TRUE	TRUE	TRUE
12	1.4354203	3209	4	55.55791395	83.20691139	212	Eemian TW3 mesocratic II	0.04	0	0	TRUE	TRUE	TRUE
13	5.2041105	3356	3	55.55791395	83.20691139	213	Eemian TW3 mesocratic II	0.04	0	0	TRUE	TRUE	TRUE
14	5.6865305	3356	3	55.55791395	89.87357805	214	Eemian TW3 mesocratic II	0.04	0	0	TRUE	TRUE	TRUE
15	1.343852	3209	4	55.55791395	83.20691139	215	Eemian TW3 mesocratic II	0.04	0	0	TRUE	TRUE	TRUE
16	7.2898011	3209	5	55.55791395	95.08847531	216	Eemian TW3 mesocratic II	0.04	0	0	TRUE	TRUE	TRUE
17	1.2611257	3356	3	55.55791395	83.20691139	217	Eemian TW3 mesocratic II	0.04	0	0	TRUE	TRUE	TRUE
18	4.6897691	3209	5	55.55791395	83.20691139	218	Eemian TW3 mesocratic II	0.04	0	0	TRUE	TRUE	TRUE
19	2.6043782	3209	4	55.55791395	83.20691139	219	Eemian TW3 mesocratic II	0.04	0	0	TRUE	TRUE	TRUE
20	1.5313348	3209	4	55.55791395	83.20691139	220	Eemian TW3 mesocratic II	0.04	0	0	TRUE	TRUE	TRUE
1	0.6447252	2766	3	84.51047471	24.2932643	221	Eemian TW3 mesocratic II	0.04	0	0	TRUE	TRUE	TRUE
2	0.6447252	2766	3	84.51047471	24.2932643	222	Eemian TW3 mesocratic II	0.04	0	0	TRUE	TRUE	TRUE
3	0.6447252	2766	3	84.51047471	24.2932643	223	Eemian TW3 mesocratic II	0.04	0	0	TRUE	TRUE	TRUE
4	0.6447252	2766	3	84.51047471	24.2932643	224	Eemian TW3 mesocratic II	0.04	0	0	TRUE	TRUE	TRUE
5	7.2067752	2766	3	78.24580804	17.62659764	225	Eemian TW3 mesocratic II	0.04	0	0	TRUE	TRUE	TRUE
6	1.1521728	2233	3	84.51047471	24.2932643	226	Eemian TW3 mesocratic II	0.04	0	0	TRUE	TRUE	TRUE
7	8.4788411	2499	3	84.51047471	24.2932643	227	Eemian TW3 mesocratic II	0.04	0	0	TRUE	TRUE	TRUE
8	8.2102805	3033	3	84.51047471	24.2932643	228	Eemian TW3 mesocratic II	0.04	0	0	TRUE	TRUE	TRUE
9	3.790271	2766	3	84.51047471	24.2932643	229	Eemian TW3 mesocratic II	0.04	0	0	TRUE	TRUE	TRUE
10	3.8439231	2766	3	84.51047471	30.95993097	230	Eemian TW3 mesocratic II	0.04	0	0	TRUE	TRUE	TRUE
11	4.0959984	2766	3	90.77514138	24.2932643	231	Eemian TW3 mesocratic II	0.04	0	0	TRUE	TRUE	TRUE
12	6.0331714	2766	3	84.51047471	30.95993097	232	Eemian TW3 mesocratic II	0.04	0	0	TRUE	TRUE	TRUE
13	10.1921137	2233	3	84.51047471	30.95993097	233	Eemian TW3 mesocratic II	0.04	0	0	TRUE	TRUE	TRUE
14	1.6513778	2499	3	84.51047471	17.62659764	234	Eemian TW3 mesocratic II	0.04	0	0	TRUE	TRUE	TRUE
15	4.945591	2766	3	78.24580804	30.95993097	235	Eemian TW3 mesocratic II	0.04	0	0	TRUE	TRUE	TRUE
16	11.8078233	3033	2	84.51047471	17.62659764	236	Eemian TW3 mesocratic II	0.04	0	0	TRUE	TRUE	TRUE
17	2.7737272	3033	3	84.51047471	24.2932643	237	Eemian TW3 mesocratic II	0.04	0	0	TRUE	TRUE	TRUE
18	4.7365274	2766	3	78.24580804	17.62659764	238	Eemian TW3 mesocratic II	0.04	0	0	TRUE	TRUE	TRUE
19	0.6447252	2766	3	84.51047471	24.2932643	239	Eemian TW3 mesocratic II	0.04	0	0	TRUE	TRUE	TRUE
20	11.715056	2233	2	84.51047471	17.62659764	240	Eemian TW3 mesocratic II	0.04	0	0	TRUE	TRUE	TRUE
1	0.905193	3307	4	74.2909211	21.20896115	241	Eemian TW3 mesocratic II	0.04	0	0	TRUE	TRUE	TRUE
2	0.905193	3307	4	74.2909211	21.20896115	242	Eemian TW3 mesocratic II	0.04	0	0	TRUE	TRUE	TRUE
3	0.9912163	3307	4	84.00053325	17.3983642	243	Eemian TW3 mesocratic II	0.04	0	0	TRUE	TRUE	TRUE
4	0.9912163	3307	4	84.00053325	17.3983642	244	Eemian TW3 mesocratic II	0.04	0	0	TRUE	TRUE	TRUE
5	0.9615428	3307	4	74.2909211	24.06503087	245	Eemian TW3 mesocratic II	0.04	0	0	TRUE	TRUE	TRUE
6	1.7201665	3307	4	77.73586658	17.3983642	246	Eemian TW3 mesocratic II	0.04	0	0	TRUE	TRUE	TRUE
7	11.9867638	3040	2	73.20809598	10.73169753	247	Eemian TW3 mesocratic II	0.04	0	0	TRUE	TRUE	TRUE
8	3.7016999	3307	4	80.55558777	21.20896115	248	Eemian TW3 mesocratic II	0.04	0	0	TRUE	TRUE	TRUE
9	6.9188818	3574	4	84.00053325	17.3983642	249	Eemian TW3 mesocratic II	0.04	0	0	TRUE	TRUE	TRUE
10	1.0938748	3574	4	84.00053325	21.20896115	250	Eemian TW3 mesocratic II	0.04	0	0	TRUE	TRUE	TRUE
11	2.7858664	3307	2	73.20809598	4.065030866	251	Eemian TW3 mesocratic II	0.04	0	0	TRUE	TRUE	TRUE
12	6.3649756	3307	4	74.2909211	24.06503087	252	Eemian TW3 mesocratic II	0.04	0	0	TRUE	TRUE	TRUE
13	1.464944	3840	4	84.00053325	17.3983642	253	Eemian TW3 mesocratic II	0.04	0	0	TRUE	TRUE	TRUE
14	0.9912163	3307	4	84.00053325	17.3983642	254	Eemian TW3 mesocratic II	0.04	0	0	TRUE	TRUE	TRUE
15	2.2352573	3307	5	84.00053325	21.20896115	255	Eemian TW3 mesocratic II	0.04	0	0	TRUE	TRUE	TRUE
16	7.7921533	3840	4	84.00053325	21.20896115	256	Eemian TW3 mesocratic II	0.04	0	0	TRUE	TRUE	TRUE
17	3.0508302	3307	4	84.00053325	17.3983642	257	Eemian TW3 mesocratic II	0.04	0	0	TRUE	TRUE	TRUE
18	1.2235092	3307	4	77.73586658	17.3983642	258	Eemian TW3 mesocratic II	0.04	0	0	TRUE	TRUE	TRUE
19	5.6841326	3840	4	84.00053325	17.3983642	259	Eemian TW3 mesocratic II	0.04	0	0	TRUE	TRUE	TRUE
20	8.1414919	3307	4	90.26519992	10.73169753	260	Eemian TW3 mesocratic II	0.04	0	0	TRUE	TRUE	TRUE
1	0.6210463	3190	4	45.63699385	0.251699309	261	Eemian TW3 mesocratic II	0.04	0	0	TRUE	TRUE	TRUE
2	0.6210463	3190	4	45.63699385	0.251699309	262	Eemian TW3 mesocratic II	0.04	0	0	TRUE	TRUE	TRUE
3	0.6210463	3190	4	45.63699385	0.251699309	263	Eemian TW3 mesocratic II	0.04	0	0	TRUE	TRUE	TRUE
4	0.6210463	3190	4	45.63699385	0.251699309	264	Eemian TW3 mesocratic II	0.04	0	0	TRUE	TRUE	TRUE
5	1.0639015	3190	4	45.63699385	0.251699309	265	Eemian TW3 mesocratic II	0.04	0	0	TRUE	TRUE	TRUE
6	7.8369633	2923	4	45.63699385	6.918365976	266	Eemian TW3 mesocratic II	0.04	0	0	TRUE	TRUE	TRUE
7	1.2771614	3190	4	45.63699385	0.251699309	267	Eemian TW3 mesocratic II	0.04	0	0	TRUE	TRUE	TRUE
8	0.6210463	3190	4	45.63699385	0.251699309	268	Eemian TW3 mesocratic II	0.04	0	0	TRUE	TRUE	TRUE
9	0.7980385	3723	3	45.63699385	0.251699309	269	Eemian TW3 mesocratic II	0.04	0	0	TRUE	TRUE	TRUE
10	1.5286372	2923	4	45.63699385	0.251699309	270	Eemian TW3 mesocratic II	0.04	0	0	TRUE	TRUE	TRUE
11	1.7365019	3190	4	39.37232718	0.251699309	271	Eemian TW3 mesocratic II	0.04	0	0	TRUE	TRUE	TRUE
12	1.5891832	3190	3	45.63699385	0.251699309	272	Eemian TW3 mesocratic II	0.04	0	0	TRUE	TRUE	TRUE
13	0.9943635	3190	3	45.63699385	0.251699309	273	Eemian TW3 mesocratic II	0.04	0	0	TRUE	TRUE	TRUE
14	1.2900499	3190	4	45.63699385	0.251699309	274	Eemian TW3 mesocratic II	0.04	0	0	TRUE	TRUE	TRUE
15	1.8360132	3990	4	45.63699385	0.251699309	275	Eemian TW3 mesocratic II	0.04	0	0	TRUE	TRUE	TRUE
16	0.7427378	3190	4	45.63699385	0.251699309	276	Eemian TW3 mesocratic II	0.04	0	0	TRUE	TRUE	TRUE
17	1.072294	3190	3	45.63699385	0.251699309	277	Eemian TW3 mesocratic II	0.04	0	0	TRUE	TRUE	TRUE
18	0.8746203	3190	4	45.63699385	0.251699309	278	Eemian TW3 mesocratic II	0.04	0	0	TRUE	TRUE	TRUE
19	2.5328919	3190	4	39.37232718	0.251699309	279	Eemian TW3 mesocratic II	0.04	0	0	TRUE	TRUE	TRUE
20	1.1286438	3190	4	45.63699385	0.251699309	280	Eemian TW3 mesocratic II	0.04	0	0	TRUE	TRUE	TRUE
1	0.758324	2561	3	97.44094922	14.77163106	281	Eemian TW3 mesocratic II	0.04	0	0	TRUE	TRUE	TRUE
2	0.758324	2561	3	97.44094922	14.77163106	282	Eemian TW3 mesocratic II	0.04	0	0	TRUE	TRUE	TRUE
3	0.758324	2561	3	97.44094922	14.77163106	283	Eemian TW3 mesocratic II	0.04	0	0	TRUE	TRUE	TRUE
4	0.758324	2561	3	97.44094922	14.77163106	284	Eemian TW3 mesocratic II	0.04	0	0	TRUE	TRUE	TRUE
5	6.9209799	2028	3	97.44094922	14.77163106	285	Eemian TW3 mesocratic II	0.04	0	0	TRUE	TRUE	TRUE
6	1.1647616	2561	3	97.44094922	8.104964391	286	Eemian TW3 mesocratic II	0.04	0	0	TRUE	TRUE	TRUE
7	1.251834	2561	4	84.91161588	14.77163106	287	Eemian TW3 mesocratic II	0.04	0	0	TRUE	TRUE	TRUE
8	5.7224984	2561	3	97.44094922	14.77163106	288	Eemian TW3 mesocratic II	0.04	0	0	TRUE	TRUE	TRUE
9	3.1647286	2828	3	97.44094922	14.77163106	289	Eemian TW3 mesocratic II	0.04	0	0	TRUE	TRUE	TRUE
10	1.1685083	2561	3	97.44094922	14.77163106	290	Eemian TW3 mesocratic II	0.04	0	0	TRUE	TRUE	TRUE
11	0.758324	2561	3	97.44094922	14.77163106	291	Eemian TW3 mesocratic II	0.04	0	0	TRUE	TRUE	TRUE
12	1.1608651	2561	3	97.44094922	21.43829772	292	Eemian TW3 mesocratic II	0.04	0	0	TRUE	TRUE	TRUE
13	2.49018	2294	4	91.17628255	14.77163106	293	Eemian TW3 mesocratic II	0.04	0	0	TRUE	TRUE	TRUE
14	4.0420465	2561	4	97.44094922	14.77163106	294	Eemian TW3 mesocratic II	0.04	0	0	TRUE	TRUE	TRUE
15	5.6065018	2561	3	97.44094922	8.104964391	295	Eemian TW3 mesocratic II	0.04	0	0	TRUE	TRUE	TRUE
16	4.5758706	2561	3	97.44094922	14.77163106	296	Eemian TW3 mesocratic II	0.04	0	0	TRUE	TRUE	TRUE
17	3.3640509	2028	3	97.44094922	14.77163106	297	Eemian TW3 mesocratic II	0.04	0	0	TRUE	TRUE	TRUE
18	0.7625202	2561	3	97.44094922	14.77163106	298	Eemian TW3 mesocratic II	0.04	0	0	TRUE	TRUE	TRUE
19	7.2466396	2561	3	97.44094922	1.438297724	299	Eemian TW3 mesocratic II	0.04	0	0	TRUE	TRUE	TRUE
20	6.839003	2561	3	97.44094922	14.77163106	300	Eemian TW3 mesocratic II	0.04	0	0	TRUE	TRUE	TRUE
1	1.0048542	2681	4	97.62842997	39.82857345	301	Eemian TW3 mesocratic II	0.04	0	0	TRUE	TRUE	TRUE
2	1.0048542	2681	4	97.62842997	39.82857345	302	Eemian TW3 mesocratic II	0.04	0	0	TRUE	TRUE	TRUE
3	1.0048542	2681	4	97.62842997	39.82857345	303	Eemian TW3 mesocratic II	0.04	0	0	TRUE	TRUE	TRUE
4	1.0048542	2681	4	97.62842997	39.82857345	304	Eemian TW3 mesocratic II	0.04	0	0	TRUE	TRUE	TRUE
5	4.1613402	2681	4	97.62842997	39.82857345	305	Eemian TW3 mesocratic II	0.04	0	0	TRUE	TRUE	TRUE
6	2.628207	2681	4	88.62663769	11.79198411	306	Eemian TW3 mesocratic II	0.04	0	0	TRUE	TRUE	TRUE
7	2.6037787	3747	4	97.62842997	39.82857345	307	Eemian TW3 mesocratic II	0.04	0	0	TRUE	TRUE	TRUE
8	1.4105425	3481	4	97.62842997	59.82857345	308	Eemian TW3 mesocratic II	0.04	0	0	TRUE	TRUE	TRUE
9	4.8098121	2681	4	97.62842997	46.49524011	309	Eemian TW3 mesocratic II	0.04	0	0	TRUE	TRUE	TRUE
10	26.9149553	2681	4	15.02018203	19.82857345	310	Eemian TW3 mesocratic II	0.04	0	0	TRUE	TRUE	TRUE
11	2.9746981	3214	5	97.62842997	46.49524011	311	Eemian TW3 mesocratic II	0.04	0	0	TRUE	TRUE	TRUE
12	3.9052185	2681	4	97.62842997	13.16190678	312	Eemian TW3 mesocratic II	0.04	0	0	TRUE	TRUE	TRUE
13	3.9052185	2681	4	97.62842997	13.16190678	313	Eemian TW3 mesocratic II	0.04	0	0	TRUE	TRUE	TRUE
14	6.3535858	3214	4	97.62842997	26.49524011	314	Eemian TW3 mesocratic II	0.04	0	0	TRUE	TRUE	TRUE
15	1.0048542	2681	4	97.62842997	39.82857345	315	Eemian TW3 mesocratic II	0.04	0	0	TRUE	TRUE	TRUE
16	8.1417916	2947	4	97.62842997	39.82857345	316	Eemian TW3 mesocratic II	0.04	0	0	TRUE	TRUE	TRUE
17	0.9865705	2681	4	91.3637633	33.16190678	317	Eemian TW3 mesocratic II	0.04	0	0	TRUE	TRUE	TRUE
18	3.9052185	2681	4	97.62842997	13.16190678	318	Eemian TW3 mesocratic II	0.04	0	0	TRUE	TRUE	TRUE
19	1.0048542	2681	4	97.62842997	39.82857345	319	Eemian TW3 mesocratic II	0.04	0	0	TRUE	TRUE	TRUE
20	9.9458832	2681	4	97.62842997	39.82857345	320	Eemian TW3 mesocratic II	0.04	0	0	TRUE	TRUE	TRUE
1	1.325868	3104	5	74.53914128	58.35871838	321	Eemian TW3 mesocratic II	0.04	0	0	TRUE	TRUE	TRUE
2	1.3420536	3659	4	87.06847461	58.35871838	322	Eemian TW3 mesocratic II	0.04	0	0	TRUE	TRUE	TRUE
3	1.3867137	3104	5	87.06847461	58.35871838	323	Eemian TW3 mesocratic II	0.04	0	0	TRUE	TRUE	TRUE
4	1.3867137	3104	5	87.06847461	58.35871838	324	Eemian TW3 mesocratic II	0.04	0	0	TRUE	TRUE	TRUE
5	1.8331657	3104	5	87.06847461	58.35871838	325	Eemian TW3 mesocratic II	0.04	0	0	TRUE	TRUE	TRUE
6	2.0750501	3659	5	87.06847461	51.69205171	326	Eemian TW3 mesocratic II	0.04	0	0	TRUE	TRUE	TRUE
7	1.3420536	3659	4	87.06847461	58.35871838	327	Eemian TW3 mesocratic II	0.04	0	0	TRUE	TRUE	TRUE
8	1.993223	3104	5	87.06847461	58.35871838	328	Eemian TW3 mesocratic II	0.04	0	0	TRUE	TRUE	TRUE
9	4.413865	3659	4	80.80380795	58.35871838	329	Eemian TW3 mesocratic II	0.04	0	0	TRUE	TRUE	TRUE
10	1.8836707	3104	2	80.80380795	96.46896659	330	Eemian TW3 mesocratic II	0.04	0	0	TRUE	TRUE	TRUE
11	1.8931123	3104	2	87.06847461	96.46896659	331	Eemian TW3 mesocratic II	0.04	0	0	TRUE	TRUE	TRUE
12	4.882797	2837	5	87.06847461	58.35871838	332	Eemian TW3 mesocratic II	0.04	0	0	TRUE	TRUE	TRUE
13	3.2549482	3659	5	87.06847461	65.02538504	333	Eemian TW3 mesocratic II	0.04	0	0	TRUE	TRUE	TRUE
14	1.5472207	3371	5	87.06847461	51.69205171	334	Eemian TW3 mesocratic II	0.04	0	0	TRUE	TRUE	TRUE
15	6.9932155	3371	5	74.53914128	96.46896659	335	Eemian TW3 mesocratic II	0.04	0	0	TRUE	TRUE	TRUE
16	2.8930209	3104	5	87.06847461	58.35871838	336	Eemian TW3 mesocratic II	0.04	0	0	TRUE	TRUE	TRUE
17	5.6958222	3926	2	74.53914128	96.46896659	337	Eemian TW3 mesocratic II	0.04	0	0	TRUE	TRUE	TRUE
18	2.1858014	3104	5	74.53914128	58.35871838	338	Eemian TW3 mesocratic II	0.04	0	0	TRUE	TRUE	TRUE
19	3.3764899	3104	2	74.53914128	96.46896659	339	Eemian TW3 mesocratic II	0.04	0	0	TRUE	TRUE	TRUE
20	3.5371466	2571	5	80.80380795	58.35871838	340	Eemian TW3 mesocratic II	0.04	0	0	TRUE	TRUE	TRUE
1	0.9195802	3891	4	80.58183384	48.04939125	341	Eemian TW3 mesocratic II	0.04	0	0	TRUE	TRUE	TRUE
2	0.9359156	3891	4	80.58183384	48.04939125	342	Eemian TW3 mesocratic II	0.04	0	0	TRUE	TRUE	TRUE
3	0.9751806	2874	4	80.58183384	14.71605791	343	Eemian TW3 mesocratic II	0.04	0	0	TRUE	TRUE	TRUE
4	1.0940247	3676	4	80.58183384	48.04939125	344	Eemian TW3 mesocratic II	0.04	0	0	TRUE	TRUE	TRUE
5	1.3306637	3891	4	80.58183384	48.04939125	345	Eemian TW3 mesocratic II	0.04	0	0	TRUE	TRUE	TRUE
6	1.2241087	3891	4	74.31716717	48.04939125	346	Eemian TW3 mesocratic II	0.04	0	0	TRUE	TRUE	TRUE
7	1.360637	3676	4	93.11116717	41.38272458	347	Eemian TW3 mesocratic II	0.04	0	0	TRUE	TRUE	TRUE
8	2.4297838	3891	4	99.37583384	48.04939125	348	Eemian TW3 mesocratic II	0.04	0	0	TRUE	TRUE	TRUE
9	0.9359156	3891	4	80.58183384	48.04939125	349	Eemian TW3 mesocratic II	0.04	0	0	TRUE	TRUE	TRUE
10	7.4936194	3891	4	80.58183384	41.38272458	350	Eemian TW3 mesocratic II	0.04	0	0	TRUE	TRUE	TRUE
11	1.8438062	3891	4	74.31716717	48.04939125	351	Eemian TW3 mesocratic II	0.04	0	0	TRUE	TRUE	TRUE
12	3.5047755	3891	4	80.58183384	14.71605791	352	Eemian TW3 mesocratic II	0.04	0	0	TRUE	TRUE	TRUE
13	3.3655496	3891	4	80.58183384	14.71605791	353	Eemian TW3 mesocratic II	0.04	0	0	TRUE	TRUE	TRUE
14	1.1740533	3891	4	80.58183384	54.71605791	354	Eemian TW3 mesocratic II	0.04	0	0	TRUE	TRUE	TRUE
15	4.1094864	3676	4	80.58183384	74.71605791	355	Eemian TW3 mesocratic II	0.04	0	0	TRUE	TRUE	TRUE
16	5.111643	3891	4	80.58183384	41.38272458	356	Eemian TW3 mesocratic II	0.04	0	0	TRUE	TRUE	TRUE
17	10.652803	2874	4	80.58183384	48.04939125	357	Eemian TW3 mesocratic II	0.04	0	0	TRUE	TRUE	TRUE
18	20.8076	536	4	74.31716717	14.71605791	358	Eemian TW3 mesocratic II	0.04	0	0	TRUE	TRUE	TRUE
19	5.8632229	3676	4	86.8465005	48.04939125	359	Eemian TW3 mesocratic II	0.04	0	0	TRUE	TRUE	TRUE
20	1.2471881	3891	4	80.58183384	48.04939125	360	Eemian TW3 mesocratic II	0.04	0	0	TRUE	TRUE	TRUE
1	0.6331855	1355	3	91.94792444	2.88917427	361	Eemian TW3 mesocratic II	0.04	0	0	TRUE	TRUE	TRUE
2	0.6331855	1355	3	91.94792444	2.88917427	362	Eemian TW3 mesocratic II	0.04	0	0	TRUE	TRUE	TRUE
3	0.6331855	1355	3	91.94792444	2.88917427	363	Eemian TW3 mesocratic II	0.04	0	0	TRUE	TRUE	TRUE
4	0.6331855	1355	3	91.94792444	2.88917427	364	Eemian TW3 mesocratic II	0.04	0	0	TRUE	TRUE	TRUE
5	11.0142808	1355	3	91.94792444	9.555840936	365	Eemian TW3 mesocratic II	0.04	0	0	TRUE	TRUE	TRUE
6	2.8542055	1355	4	74.13110425	2.88917427	366	Eemian TW3 mesocratic II	0.04	0	0	TRUE	TRUE	TRUE
7	3.7481585	1089	3	91.94792444	2.88917427	367	Eemian TW3 mesocratic II	0.04	0	0	TRUE	TRUE	TRUE
8	6.688687	1355	3	91.94792444	9.555840936	368	Eemian TW3 mesocratic II	0.04	0	0	TRUE	TRUE	TRUE
9	0.708868	1355	3	91.94792444	2.88917427	369	Eemian TW3 mesocratic II	0.04	0	0	TRUE	TRUE	TRUE
10	0.7653677	1355	4	91.94792444	2.88917427	370	Eemian TW3 mesocratic II	0.04	0	0	TRUE	TRUE	TRUE
11	3.5900495	1355	3	91.94792444	2.88917427	371	Eemian TW3 mesocratic II	0.04	0	0	TRUE	TRUE	TRUE
12	12.02468	1355	3	91.94792444	9.555840936	372	Eemian TW3 mesocratic II	0.04	0	0	TRUE	TRUE	TRUE
13	3.4105095	1355	2	85.68325777	2.88917427	373	Eemian TW3 mesocratic II	0.04	0	0	TRUE	TRUE	TRUE
14	20.6634286	1355	3	91.94792444	48.98306609	374	Eemian TW3 mesocratic II	0.04	0	0	TRUE	TRUE	TRUE
15	6.2258996	1355	3	91.94792444	2.88917427	375	Eemian TW3 mesocratic II	0.04	0	0	TRUE	TRUE	TRUE
16	1.3150776	1355	3	91.94792444	2.88917427	376	Eemian TW3 mesocratic II	0.04	0	0	TRUE	TRUE	TRUE
17	4.2675954	822	3	91.94792444	2.88917427	377	Eemian TW3 mesocratic II	0.04	0	0	TRUE	TRUE	TRUE
18	4.0748673	1355	2	91.94792444	2.88917427	378	Eemian TW3 mesocratic II	0.04	0	0	TRUE	TRUE	TRUE
19	0.6331855	1355	3	91.94792444	2.88917427	379	Eemian TW3 mesocratic II	0.04	0	0	TRUE	TRUE	TRUE
20	2.186251	1355	3	85.68325777	2.88917427	380	Eemian TW3 mesocratic II	0.04	0	0	TRUE	TRUE	TRUE
1	1.0676482	2943	4	93.04477695	67.0962505	381	Eemian TW3 mesocratic II	0.04	0	0	TRUE	TRUE	TRUE
2	1.0676482	2943	4	93.04477695	67.0962505	382	Eemian TW3 mesocratic II	0.04	0	0	TRUE	TRUE	TRUE
3	1.0676482	2943	4	93.04477695	67.0962505	383	Eemian TW3 mesocratic II	0.04	0	0	TRUE	TRUE	TRUE
4	1.0676482	2943	4	93.04477695	67.0962505	384	Eemian TW3 mesocratic II	0.04	0	0	TRUE	TRUE	TRUE
5	1.310132	2943	4	86.78011029	73.76291717	385	Eemian TW3 mesocratic II	0.04	0	0	TRUE	TRUE	TRUE
6	1.0676482	2943	4	93.04477695	67.0962505	386	Eemian TW3 mesocratic II	0.04	0	0	TRUE	TRUE	TRUE
7	1.0676482	2943	4	93.04477695	67.0962505	387	Eemian TW3 mesocratic II	0.04	0	0	TRUE	TRUE	TRUE
8	5.6805358	2943	4	99.30944362	67.0962505	388	Eemian TW3 mesocratic II	0.04	0	0	TRUE	TRUE	TRUE
9	6.9786785	2677	4	93.04477695	67.0962505	389	Eemian TW3 mesocratic II	0.04	0	0	TRUE	TRUE	TRUE
10	1.0676482	2943	4	93.04477695	67.0962505	390	Eemian TW3 mesocratic II	0.04	0	0	TRUE	TRUE	TRUE
11	10.2649488	2677	4	93.04477695	67.0962505	391	Eemian TW3 mesocratic II	0.04	0	0	TRUE	TRUE	TRUE
12	5.8699669	2677	4	93.04477695	67.0962505	392	Eemian TW3 mesocratic II	0.04	0	0	TRUE	TRUE	TRUE
13	1.3889617	2943	4	99.30944362	67.0962505	393	Eemian TW3 mesocratic II	0.04	0	0	TRUE	TRUE	TRUE
14	1.1670096	3210	4	93.04477695	67.0962505	394	Eemian TW3 mesocratic II	0.04	0	0	TRUE	TRUE	TRUE
15	1.9127448	3477	4	93.04477695	53.76291717	395	Eemian TW3 mesocratic II	0.04	0	0	TRUE	TRUE	TRUE
16	1.7000844	2943	4	93.04477695	67.0962505	396	Eemian TW3 mesocratic II	0.04	0	0	TRUE	TRUE	TRUE
17	1.4734864	2943	4	93.04477695	73.76291717	397	Eemian TW3 mesocratic II	0.04	0	0	TRUE	TRUE	TRUE
18	3.3760403	2943	4	86.78011029	60.42958384	398	Eemian TW3 mesocratic II	0.04	0	0	TRUE	TRUE	TRUE
19	5.8007287	2943	5	93.04477695	67.0962505	399	Eemian TW3 mesocratic II	0.04	0	0	TRUE	TRUE	TRUE
20	1.0676482	2943	4	93.04477695	67.0962505	400	Eemian TW3 mesocratic II	0.04	0	0	TRUE	TRUE	TRUE
1	1.2262068	2908	4	52.50992653	83.94505447	401	Eemian TW3 mesocratic II	0.04	0	0	TRUE	TRUE	TRUE
2	1.2699678	2375	3	71.30392653	83.94505447	402	Eemian TW3 mesocratic II	0.04	0	0	TRUE	TRUE	TRUE
3	1.4607477	3281	3	52.50992653	83.94505447	403	Eemian TW3 mesocratic II	0.04	0	0	TRUE	TRUE	TRUE
4	1.5146996	3281	4	52.50992653	83.94505447	404	Eemian TW3 mesocratic II	0.04	0	0	TRUE	TRUE	TRUE
5	2.7046388	2375	3	71.30392653	83.94505447	405	Eemian TW3 mesocratic II	0.04	0	0	TRUE	TRUE	TRUE
6	2.4558606	3442	4	52.50992653	83.94505447	406	Eemian TW3 mesocratic II	0.04	0	0	TRUE	TRUE	TRUE
7	5.7018168	2908	4	52.50992653	77.2783878	407	Eemian TW3 mesocratic II	0.04	0	0	TRUE	TRUE	TRUE
8	3.1660774	3281	4	52.50992653	90.61172113	408	Eemian TW3 mesocratic II	0.04	0	0	TRUE	TRUE	TRUE
9	3.3378243	3548	3	71.30392653	83.94505447	409	Eemian TW3 mesocratic II	0.04	0	0	TRUE	TRUE	TRUE
10	1.4607477	3281	3	52.50992653	83.94505447	410	Eemian TW3 mesocratic II	0.04	0	0	TRUE	TRUE	TRUE
11	7.2706182	2908	4	77.56859319	90.61172113	411	Eemian TW3 mesocratic II	0.04	0	0	TRUE	TRUE	TRUE
12	6.9088408	3442	3	46.24525986	83.94505447	412	Eemian TW3 mesocratic II	0.04	0	0	TRUE	TRUE	TRUE
13	6.0601474	3281	4	52.50992653	90.61172113	413	Eemian TW3 mesocratic II	0.04	0	0	TRUE	TRUE	TRUE
14	8.6125219	2108	3	71.30392653	83.94505447	414	Eemian TW3 mesocratic II	0.04	0	0	TRUE	TRUE	TRUE
15	1.647781	2642	4	71.30392653	83.94505447	415	Eemian TW3 mesocratic II	0.04	0	0	TRUE	TRUE	TRUE
16	2.4982728	3708	4	52.50992653	83.94505447	416	Eemian TW3 mesocratic II	0.04	0	0	TRUE	TRUE	TRUE
17	2.6463408	2908	4	46.24525986	83.94505447	417	Eemian TW3 mesocratic II	0.04	0	0	TRUE	TRUE	TRUE
18	2.0984293	2375	3	71.30392653	90.61172113	418	Eemian TW3 mesocratic II	0.04	0	0	TRUE	TRUE	TRUE
19	1.5305855	2908	4	52.50992653	83.94505447	419	Eemian TW3 mesocratic II	0.04	0	0	TRUE	TRUE	TRUE
20	1.7084769	3175	4	52.50992653	83.94505447	420	Eemian TW3 mesocratic II	0.04	0	0	TRUE	TRUE	TRUE
1	0.7422883	3391	3	51.48753571	3.463754826	421	Eemian TW3 mesocratic II	0.04	0	0	TRUE	TRUE	TRUE
2	0.7422883	3391	3	51.48753571	3.463754826	422	Eemian TW3 mesocratic II	0.04	0	0	TRUE	TRUE	TRUE
3	0.7422883	3391	3	51.48753571	3.463754826	423	Eemian TW3 mesocratic II	0.04	0	0	TRUE	TRUE	TRUE
4	0.7422883	3391	3	51.48753571	3.463754826	424	Eemian TW3 mesocratic II	0.04	0	0	TRUE	TRUE	TRUE
5	2.9426266	3391	3	70.28153571	85.91296237	425	Eemian TW3 mesocratic II	0.04	0	0	TRUE	TRUE	TRUE
6	5.871016	3125	3	45.22286904	3.463754826	426	Eemian TW3 mesocratic II	0.04	0	0	TRUE	TRUE	TRUE
7	2.462155	3391	3	51.48753571	3.463754826	427	Eemian TW3 mesocratic II	0.04	0	0	TRUE	TRUE	TRUE
8	13.0099017	2858	3	57.75220238	69.16956063	428	Eemian TW3 mesocratic II	0.04	0	0	TRUE	TRUE	TRUE
9	1.758832	3391	4	51.48753571	3.463754826	429	Eemian TW3 mesocratic II	0.04	0	0	TRUE	TRUE	TRUE
10	13.7707734	3391	3	51.48753571	10.13042149	430	Eemian TW3 mesocratic II	0.04	0	0	TRUE	TRUE	TRUE
11	1.1972826	3658	3	51.48753571	3.463754826	431	Eemian TW3 mesocratic II	0.04	0	0	TRUE	TRUE	TRUE
12	1.4159377	3391	3	51.48753571	3.463754826	432	Eemian TW3 mesocratic II	0.04	0	0	TRUE	TRUE	TRUE
13	4.5079811	3658	4	38.95820238	3.463754826	433	Eemian TW3 mesocratic II	0.04	0	0	TRUE	TRUE	TRUE
14	13.7878581	3391	3	51.48753571	10.13042149	434	Eemian TW3 mesocratic II	0.04	0	0	TRUE	TRUE	TRUE
15	1.4910208	2591	3	51.48753571	2.507394156	435	Eemian TW3 mesocratic II	0.04	0	0	TRUE	TRUE	TRUE
16	3.82504	3391	3	45.22286904	3.463754826	436	Eemian TW3 mesocratic II	0.04	0	0	TRUE	TRUE	TRUE
17	0.7858994	3391	3	57.75220238	3.463754826	437	Eemian TW3 mesocratic II	0.04	0	0	TRUE	TRUE	TRUE
18	11.2351838	3391	3	57.75220238	23.84578206	438	Eemian TW3 mesocratic II	0.04	0	0	TRUE	TRUE	TRUE
19	1.6148104	3391	4	51.48753571	3.463754826	439	Eemian TW3 mesocratic II	0.04	0	0	TRUE	TRUE	TRUE
20	1.5818398	3391	3	51.48753571	3.463754826	440	Eemian TW3 mesocratic II	0.04	0	0	TRUE	TRUE	TRUE
1	0.9963118	3290	4	71.53932953	34.2897794	441	Eemian TW3 mesocratic II	0.04	0	0	TRUE	TRUE	TRUE
2	1.0074019	3843	3	71.53932953	34.2897794	442	Eemian TW3 mesocratic II	0.04	0	0	TRUE	TRUE	TRUE
3	1.0074019	3843	3	71.53932953	34.2897794	443	Eemian TW3 mesocratic II	0.04	0	0	TRUE	TRUE	TRUE
4	1.0074019	3843	3	71.53932953	34.2897794	444	Eemian TW3 mesocratic II	0.04	0	0	TRUE	TRUE	TRUE
5	4.9743654	3290	3	71.53932953	20.95644606	445	Eemian TW3 mesocratic II	0.04	0	0	TRUE	TRUE	TRUE
6	1.1211505	3843	3	71.53932953	34.2897794	446	Eemian TW3 mesocratic II	0.04	0	0	TRUE	TRUE	TRUE
7	5.2053095	3290	3	71.53932953	34.2897794	447	Eemian TW3 mesocratic II	0.04	0	0	TRUE	TRUE	TRUE
8	2.846862	3290	4	65.27466286	34.2897794	448	Eemian TW3 mesocratic II	0.04	0	0	TRUE	TRUE	TRUE
9	1.7952495	3843	3	71.53932953	20.95644606	449	Eemian TW3 mesocratic II	0.04	0	0	TRUE	TRUE	TRUE
10	10.4043245	3843	2	71.53932953	34.2897794	450	Eemian TW3 mesocratic II	0.04	0	0	TRUE	TRUE	TRUE
11	5.297777	3557	3	71.53932953	34.2897794	451	Eemian TW3 mesocratic II	0.04	0	0	TRUE	TRUE	TRUE
12	9.1190703	3843	3	71.53932953	34.2897794	452	Eemian TW3 mesocratic II	0.04	0	0	TRUE	TRUE	TRUE
13	6.4937109	3126	3	71.53932953	34.2897794	453	Eemian TW3 mesocratic II	0.04	0	0	TRUE	TRUE	TRUE
14	1.7952495	3843	3	71.53932953	20.95644606	454	Eemian TW3 mesocratic II	0.04	0	0	TRUE	TRUE	TRUE
15	5.605153	3211	4	65.27466286	34.2897794	455	Eemian TW3 mesocratic II	0.04	0	0	TRUE	TRUE	TRUE
16	4.1247728	3843	3	71.53932953	27.62311273	456	Eemian TW3 mesocratic II	0.04	0	0	TRUE	TRUE	TRUE
17	8.1654705	3211	4	71.53932953	40.95644606	457	Eemian TW3 mesocratic II	0.04	0	0	TRUE	TRUE	TRUE
18	11.6234877	3290	3	71.53932953	14.2897794	458	Eemian TW3 mesocratic II	0.04	0	0	TRUE	TRUE	TRUE
19	18.9137384	1869	3	71.53932953	47.62311273	459	Eemian TW3 mesocratic II	0.04	0	0	TRUE	TRUE	TRUE
20	1.0074019	3843	3	71.53932953	34.2897794	460	Eemian TW3 mesocratic II	0.04	0	0	TRUE	TRUE	TRUE
1	0.705571	3848	3	77.2137103	13.22280003	461	Eemian TW3 mesocratic II	0.04	0	0	TRUE	TRUE	TRUE
2	0.7392909	3314	4	77.2137103	13.22280003	462	Eemian TW3 mesocratic II	0.04	0	0	TRUE	TRUE	TRUE
3	0.9066917	2582	4	77.2137103	13.22280003	463	Eemian TW3 mesocratic II	0.04	0	0	TRUE	TRUE	TRUE
4	0.9066917	2582	4	77.2137103	13.22280003	464	Eemian TW3 mesocratic II	0.04	0	0	TRUE	TRUE	TRUE
5	5.1874754	2048	4	89.74304363	13.22280003	465	Eemian TW3 mesocratic II	0.04	0	0	TRUE	TRUE	TRUE
6	1.3144781	2582	4	77.2137103	13.22280003	466	Eemian TW3 mesocratic II	0.04	0	0	TRUE	TRUE	TRUE
7	2.3446597	2582	4	77.2137103	19.8894667	467	Eemian TW3 mesocratic II	0.04	0	0	TRUE	TRUE	TRUE
8	7.2123202	3848	3	83.47837697	13.22280003	468	Eemian TW3 mesocratic II	0.04	0	0	TRUE	TRUE	TRUE
9	2.0401312	3583	4	77.2137103	69.41182344	469	Eemian TW3 mesocratic II	0.04	0	0	TRUE	TRUE	TRUE
10	1.421183	2582	4	77.2137103	6.556133366	470	Eemian TW3 mesocratic II	0.04	0	0	TRUE	TRUE	TRUE
11	3.4015175	2582	4	83.47837697	13.22280003	471	Eemian TW3 mesocratic II	0.04	0	0	TRUE	TRUE	TRUE
12	4.1388602	2582	4	77.2137103	19.8894667	472	Eemian TW3 mesocratic II	0.04	0	0	TRUE	TRUE	TRUE
13	3.4006183	3314	4	77.2137103	76.0784901	473	Eemian TW3 mesocratic II	0.04	0	0	TRUE	TRUE	TRUE
14	3.652244	2582	4	77.2137103	13.22280003	474	Eemian TW3 mesocratic II	0.04	0	0	TRUE	TRUE	TRUE
15	1.3658823	2582	3	83.47837697	13.22280003	475	Eemian TW3 mesocratic II	0.04	0	0	TRUE	TRUE	TRUE
16	6.4276198	2315	4	77.2137103	13.22280003	476	Eemian TW3 mesocratic II	0.04	0	0	TRUE	TRUE	TRUE
17	2.4910792	2582	5	77.2137103	13.22280003	477	Eemian TW3 mesocratic II	0.04	0	0	TRUE	TRUE	TRUE
18	6.0821777	2048	4	83.47837697	13.22280003	478	Eemian TW3 mesocratic II	0.04	0	0	TRUE	TRUE	TRUE
19	1.09927	2582	4	89.74304363	13.22280003	479	Eemian TW3 mesocratic II	0.04	0	0	TRUE	TRUE	TRUE
20	3.6267667	2582	4	77.2137103	19.8894667	480	Eemian TW3 mesocratic II	0.04	0	0	TRUE	TRUE	TRUE
1	0.4615885	2290	2	93.76208531	1.159598911	481	Eemian TW3 mesocratic II	0.04	0	0	TRUE	TRUE	TRUE
2	0.4615885	2290	2	93.76208531	1.159598911	482	Eemian TW3 mesocratic II	0.04	0	0	TRUE	TRUE	TRUE
3	0.4651853	2290	2	92.44623582	1.159598911	483	Eemian TW3 mesocratic II	0.04	0	0	TRUE	TRUE	TRUE
4	0.4975564	2290	2	67.38756915	1.159598911	484	Eemian TW3 mesocratic II	0.04	0	0	TRUE	TRUE	TRUE
5	4.7210911	2557	2	93.76208531	1.159598911	485	Eemian TW3 mesocratic II	0.04	0	0	TRUE	TRUE	TRUE
6	0.835655	2290	2	93.76208531	1.159598911	486	Eemian TW3 mesocratic II	0.04	0	0	TRUE	TRUE	TRUE
7	8.0789976	2290	2	93.76208531	7.826265578	487	Eemian TW3 mesocratic II	0.04	0	0	TRUE	TRUE	TRUE
8	2.0883882	2290	2	87.49741864	1.159598911	488	Eemian TW3 mesocratic II	0.04	0	0	TRUE	TRUE	TRUE
9	7.7223156	2023	2	31.60662518	1.159598911	489	Eemian TW3 mesocratic II	0.04	0	0	TRUE	TRUE	TRUE
10	10.6109903	2290	2	67.38756915	7.826265578	490	Eemian TW3 mesocratic II	0.04	0	0	TRUE	TRUE	TRUE
11	1.109311	2290	2	86.18156915	1.159598911	491	Eemian TW3 mesocratic II	0.04	0	0	TRUE	TRUE	TRUE
12	13.8984595	2290	2	74.96808531	14.49293224	492	Eemian TW3 mesocratic II	0.04	0	0	TRUE	TRUE	TRUE
13	0.6448751	1757	2	95.2627554	1.159598911	493	Eemian TW3 mesocratic II	0.04	0	0	TRUE	TRUE	TRUE
14	0.4615885	2290	2	93.76208531	1.159598911	494	Eemian TW3 mesocratic II	0.04	0	0	TRUE	TRUE	TRUE
15	1.2404441	2290	2	87.49741864	1.159598911	495	Eemian TW3 mesocratic II	0.04	0	0	TRUE	TRUE	TRUE
16	0.4615885	2290	2	93.76208531	1.159598911	496	Eemian TW3 mesocratic II	0.04	0	0	TRUE	TRUE	TRUE
17	3.0832013	1490	2	93.76208531	1.159598911	497	Eemian TW3 mesocratic II	0.04	0	0	TRUE	TRUE	TRUE
18	2.4894307	2557	2	67.38756915	1.159598911	498	Eemian TW3 mesocratic II	0.04	0	0	TRUE	TRUE	TRUE
19	0.4304163	2290	2	93.76208531	1.159598911	499	Eemian TW3 mesocratic II	0.04	0	0	TRUE	TRUE	TRUE
20	4.5231176	2290	2	93.76208531	1.159598911	500	Eemian TW3 mesocratic II	0.04	0	0	TRUE	TRUE	TRUE
1	0.5461131	862	4	83.06161901	0.655819871	501	Eemian TW3 mesocratic II	0.04	0	0	TRUE	TRUE	TRUE
2	0.6818921	862	4	83.06161901	0.655819871	502	Eemian TW3 mesocratic II	0.04	0	0	TRUE	TRUE	TRUE
3	0.6818921	862	4	83.06161901	0.655819871	503	Eemian TW3 mesocratic II	0.04	0	0	TRUE	TRUE	TRUE
4	0.6818921	862	4	83.06161901	0.655819871	504	Eemian TW3 mesocratic II	0.04	0	0	TRUE	TRUE	TRUE
5	2.7990546	862	4	83.06161901	0.655819871	505	Eemian TW3 mesocratic II	0.04	0	0	TRUE	TRUE	TRUE
6	1.7738186	862	4	83.06161901	0.655819871	506	Eemian TW3 mesocratic II	0.04	0	0	TRUE	TRUE	TRUE
7	4.168234	595	4	83.06161901	0.655819871	507	Eemian TW3 mesocratic II	0.04	0	0	TRUE	TRUE	TRUE
8	1.1039159	862	4	89.32628568	0.655819871	508	Eemian TW3 mesocratic II	0.04	0	0	TRUE	TRUE	TRUE
9	1.0223885	862	4	83.06161901	0.655819871	509	Eemian TW3 mesocratic II	0.04	0	0	TRUE	TRUE	TRUE
10	1.4262785	1395	4	83.06161901	0.655819871	510	Eemian TW3 mesocratic II	0.04	0	0	TRUE	TRUE	TRUE
11	3.2257243	862	4	83.06161901	0.655819871	511	Eemian TW3 mesocratic II	0.04	0	0	TRUE	TRUE	TRUE
12	16.5196228	595	4	83.06161901	13.9891532	512	Eemian TW3 mesocratic II	0.04	0	0	TRUE	TRUE	TRUE
13	5.6540095	1662	4	83.06161901	0.655819871	513	Eemian TW3 mesocratic II	0.04	0	0	TRUE	TRUE	TRUE
14	5.2550651	595	4	83.06161901	0.655819871	514	Eemian TW3 mesocratic II	0.04	0	0	TRUE	TRUE	TRUE
15	0.7364435	862	4	83.06161901	0.655819871	515	Eemian TW3 mesocratic II	0.04	0	0	TRUE	TRUE	TRUE
16	7.2505361	328	4	83.06161901	0.655819871	516	Eemian TW3 mesocratic II	0.04	0	0	TRUE	TRUE	TRUE
17	12.7765597	595	4	83.06161901	7.322486538	517	Eemian TW3 mesocratic II	0.04	0	0	TRUE	TRUE	TRUE
18	32.2843685	862	4	83.06161901	48.72353277	518	Eemian TW3 mesocratic II	0.04	0	0	TRUE	TRUE	TRUE
19	0.6818921	862	4	83.06161901	0.655819871	519	Eemian TW3 mesocratic II	0.04	0	0	TRUE	TRUE	TRUE
20	4.2616008	595	4	83.06161901	0.655819871	520	Eemian TW3 mesocratic II	0.04	0	0	TRUE	TRUE	TRUE
1	0.9317194	3878	1	96.47726396	2.992373146	521	Eemian TW3 mesocratic II	0.04	0	0	TRUE	TRUE	TRUE
2	0.9317194	3878	1	96.47726396	2.992373146	522	Eemian TW3 mesocratic II	0.04	0	0	TRUE	TRUE	TRUE
3	1.0124974	3529	4	96.47726396	37.13320353	523	Eemian TW3 mesocratic II	0.04	0	0	TRUE	TRUE	TRUE
4	1.0525117	3529	3	96.47726396	63.7998702	524	Eemian TW3 mesocratic II	0.04	0	0	TRUE	TRUE	TRUE
5	3.1092781	3263	3	73.26470534	83.7998702	525	Eemian TW3 mesocratic II	0.04	0	0	TRUE	TRUE	TRUE
6	1.6327944	3878	1	90.21259729	2.992373146	526	Eemian TW3 mesocratic II	0.04	0	0	TRUE	TRUE	TRUE
7	3.9467315	3529	3	96.47726396	70.46653687	527	Eemian TW3 mesocratic II	0.04	0	0	TRUE	TRUE	TRUE
8	1.0525117	3529	3	96.47726396	63.7998702	528	Eemian TW3 mesocratic II	0.04	0	0	TRUE	TRUE	TRUE
9	1.122799	3796	4	90.21259729	37.13320353	529	Eemian TW3 mesocratic II	0.04	0	0	TRUE	TRUE	TRUE
10	18.5733918	3612	1	96.47726396	77.13320353	530	Eemian TW3 mesocratic II	0.04	0	0	TRUE	TRUE	TRUE
11	7.8368135	3529	3	96.47726396	63.7998702	531	Eemian TW3 mesocratic II	0.04	0	0	TRUE	TRUE	TRUE
12	1.6236525	3529	4	96.47726396	63.7998702	532	Eemian TW3 mesocratic II	0.04	0	0	TRUE	TRUE	TRUE
13	1.9337261	3529	3	46.17587465	83.7998702	533	Eemian TW3 mesocratic II	0.04	0	0	TRUE	TRUE	TRUE
14	1.0525117	3529	3	96.47726396	63.7998702	534	Eemian TW3 mesocratic II	0.04	0	0	TRUE	TRUE	TRUE
15	1.3222712	3529	4	96.47726396	70.46653687	535	Eemian TW3 mesocratic II	0.04	0	0	TRUE	TRUE	TRUE
16	1.2304031	3878	3	96.47726396	63.7998702	536	Eemian TW3 mesocratic II	0.04	0	0	TRUE	TRUE	TRUE
17	2.4320318	3263	3	96.47726396	63.7998702	537	Eemian TW3 mesocratic II	0.04	0	0	TRUE	TRUE	TRUE
18	1.3095326	3796	3	96.47726396	37.13320353	538	Eemian TW3 mesocratic II	0.04	0	0	TRUE	TRUE	TRUE
19	7.1526734	3529	3	90.21259729	63.7998702	539	Eemian TW3 mesocratic II	0.04	0	0	TRUE	TRUE	TRUE
20	1.7667749	3529	3	96.47726396	63.7998702	540	Eemian TW3 mesocratic II	0.04	0	0	TRUE	TRUE	TRUE
1	0.6769465	3760	3	84.3339533	21.58376174	541	Eemian TW3 mesocratic II	0.04	0	0	TRUE	TRUE	TRUE
2	0.6769465	3760	3	84.3339533	21.58376174	542	Eemian TW3 mesocratic II	0.04	0	0	TRUE	TRUE	TRUE
3	0.6769465	3760	3	84.3339533	21.58376174	543	Eemian TW3 mesocratic II	0.04	0	0	TRUE	TRUE	TRUE
4	0.6769465	3760	3	84.3339533	21.58376174	544	Eemian TW3 mesocratic II	0.04	0	0	TRUE	TRUE	TRUE
5	2.2920566	3760	4	84.3339533	21.58376174	545	Eemian TW3 mesocratic II	0.04	0	0	TRUE	TRUE	TRUE
6	13.1558715	1753	3	84.3339533	21.58376174	546	Eemian TW3 mesocratic II	0.04	0	0	TRUE	TRUE	TRUE
7	4.9907008	3493	3	84.3339533	21.58376174	547	Eemian TW3 mesocratic II	0.04	0	0	TRUE	TRUE	TRUE
8	2.732514	3493	3	84.3339533	21.58376174	548	Eemian TW3 mesocratic II	0.04	0	0	TRUE	TRUE	TRUE
9	7.2132194	3760	3	90.59861997	21.58376174	549	Eemian TW3 mesocratic II	0.04	0	0	TRUE	TRUE	TRUE
10	4.3654582	3760	3	84.3339533	21.58376174	550	Eemian TW3 mesocratic II	0.04	0	0	TRUE	TRUE	TRUE
11	7.2419938	3760	3	65.5399533	21.58376174	551	Eemian TW3 mesocratic II	0.04	0	0	TRUE	TRUE	TRUE
12	4.1688335	2912	3	84.3339533	28.25042841	552	Eemian TW3 mesocratic II	0.04	0	0	TRUE	TRUE	TRUE
13	1.2939464	3760	3	71.80461997	12.46718324	553	Eemian TW3 mesocratic II	0.04	0	0	TRUE	TRUE	TRUE
14	6.6859894	3760	2	84.3339533	39.13384991	554	Eemian TW3 mesocratic II	0.04	0	0	TRUE	TRUE	TRUE
15	1.5027103	3760	3	78.06928664	28.25042841	555	Eemian TW3 mesocratic II	0.04	0	0	TRUE	TRUE	TRUE
16	1.8043914	3227	3	84.3339533	14.91709507	556	Eemian TW3 mesocratic II	0.04	0	0	TRUE	TRUE	TRUE
17	4.2145427	3227	3	84.3339533	21.58376174	557	Eemian TW3 mesocratic II	0.04	0	0	TRUE	TRUE	TRUE
18	0.6769465	3760	3	84.3339533	21.58376174	558	Eemian TW3 mesocratic II	0.04	0	0	TRUE	TRUE	TRUE
19	1.0310808	3493	3	90.59861997	12.46718324	559	Eemian TW3 mesocratic II	0.04	0	0	TRUE	TRUE	TRUE
20	0.6769465	3760	3	84.3339533	21.58376174	560	Eemian TW3 mesocratic II	0.04	0	0	TRUE	TRUE	TRUE
1	0.4843682	2480	2	71.67401269	3.175630607	561	Eemian TW3 mesocratic II	0.04	0	0	TRUE	TRUE	TRUE
2	0.4843682	2480	2	71.67401269	3.175630607	562	Eemian TW3 mesocratic II	0.04	0	0	TRUE	TRUE	TRUE
3	0.4843682	2480	2	71.67401269	3.175630607	563	Eemian TW3 mesocratic II	0.04	0	0	TRUE	TRUE	TRUE
4	0.4843682	2480	2	71.67401269	3.175630607	564	Eemian TW3 mesocratic II	0.04	0	0	TRUE	TRUE	TRUE
5	0.5645467	2747	2	71.67401269	3.175630607	565	Eemian TW3 mesocratic II	0.04	0	0	TRUE	TRUE	TRUE
6	2.7497486	2480	2	71.67401269	3.175630607	566	Eemian TW3 mesocratic II	0.04	0	0	TRUE	TRUE	TRUE
7	0.8302598	2480	2	71.67401269	3.175630607	567	Eemian TW3 mesocratic II	0.04	0	0	TRUE	TRUE	TRUE
8	0.4843682	2480	2	71.67401269	3.175630607	568	Eemian TW3 mesocratic II	0.04	0	0	TRUE	TRUE	TRUE
9	10.9856563	2480	2	71.67401269	9.842297273	569	Eemian TW3 mesocratic II	0.04	0	0	TRUE	TRUE	TRUE
10	4.4739615	3013	2	59.14467936	3.175630607	570	Eemian TW3 mesocratic II	0.04	0	0	TRUE	TRUE	TRUE
11	0.4843682	2480	2	71.67401269	3.175630607	571	Eemian TW3 mesocratic II	0.04	0	0	TRUE	TRUE	TRUE
12	4.0339537	2480	2	59.14467936	3.175630607	572	Eemian TW3 mesocratic II	0.04	0	0	TRUE	TRUE	TRUE
13	3.019658	2480	2	65.40934603	3.175630607	573	Eemian TW3 mesocratic II	0.04	0	0	TRUE	TRUE	TRUE
14	0.8388022	2480	3	59.14467936	3.175630607	574	Eemian TW3 mesocratic II	0.04	0	0	TRUE	TRUE	TRUE
15	0.8388022	2480	3	59.14467936	3.175630607	575	Eemian TW3 mesocratic II	0.04	0	0	TRUE	TRUE	TRUE
16	1.7212155	2480	2	84.20334603	3.175630607	576	Eemian TW3 mesocratic II	0.04	0	0	TRUE	TRUE	TRUE
17	0.5948197	2480	2	71.67401269	3.175630607	577	Eemian TW3 mesocratic II	0.04	0	0	TRUE	TRUE	TRUE
18	5.3755577	2480	3	77.93867936	3.175630607	578	Eemian TW3 mesocratic II	0.04	0	0	TRUE	TRUE	TRUE
19	3.7949168	2480	2	71.67401269	3.175630607	579	Eemian TW3 mesocratic II	0.04	0	0	TRUE	TRUE	TRUE
20	9.2212792	2480	2	71.67401269	9.842297273	580	Eemian TW3 mesocratic II	0.04	0	0	TRUE	TRUE	TRUE
1	0.6980777	3059	3	79.23695731	24.56849657	581	Eemian TW3 mesocratic II	0.04	0	0	TRUE	TRUE	TRUE
2	0.7385416	3059	3	79.23695731	7.400162006	582	Eemian TW3 mesocratic II	0.04	0	0	TRUE	TRUE	TRUE
3	0.7385416	3059	3	79.23695731	7.400162006	583	Eemian TW3 mesocratic II	0.04	0	0	TRUE	TRUE	TRUE
4	0.7385416	3059	3	79.23695731	7.400162006	584	Eemian TW3 mesocratic II	0.04	0	0	TRUE	TRUE	TRUE
5	7.4011519	3059	3	79.23695731	0.733495339	585	Eemian TW3 mesocratic II	0.04	0	0	TRUE	TRUE	TRUE
6	0.7385416	3059	3	79.23695731	7.400162006	586	Eemian TW3 mesocratic II	0.04	0	0	TRUE	TRUE	TRUE
7	3.8741962	3059	3	79.23695731	14.06682867	587	Eemian TW3 mesocratic II	0.04	0	0	TRUE	TRUE	TRUE
8	0.6980777	3059	3	79.23695731	24.56849657	588	Eemian TW3 mesocratic II	0.04	0	0	TRUE	TRUE	TRUE
9	3.8138	3059	3	79.23695731	24.56849657	589	Eemian TW3 mesocratic II	0.04	0	0	TRUE	TRUE	TRUE
10	1.205825	2792	3	79.23695731	7.400162006	590	Eemian TW3 mesocratic II	0.04	0	0	TRUE	TRUE	TRUE
11	9.5875527	3059	3	85.50162398	0.733495339	591	Eemian TW3 mesocratic II	0.04	0	0	TRUE	TRUE	TRUE
12	9.6452513	3059	3	72.97229064	0.733495339	592	Eemian TW3 mesocratic II	0.04	0	0	TRUE	TRUE	TRUE
13	6.6082088	3059	3	91.76629064	7.400162006	593	Eemian TW3 mesocratic II	0.04	0	0	TRUE	TRUE	TRUE
14	0.962442	3059	4	79.23695731	7.400162006	594	Eemian TW3 mesocratic II	0.04	0	0	TRUE	TRUE	TRUE
15	1.9541079	3059	3	85.50162398	7.400162006	595	Eemian TW3 mesocratic II	0.04	0	0	TRUE	TRUE	TRUE
16	5.8873514	2792	3	79.23695731	7.400162006	596	Eemian TW3 mesocratic II	0.04	0	0	TRUE	TRUE	TRUE
17	1.2437412	3059	3	79.23695731	7.400162006	597	Eemian TW3 mesocratic II	0.04	0	0	TRUE	TRUE	TRUE
18	10.2066508	3059	3	85.50162398	0.733495339	598	Eemian TW3 mesocratic II	0.04	0	0	TRUE	TRUE	TRUE
19	4.8209022	2792	3	72.97229064	0.733495339	599	Eemian TW3 mesocratic II	0.04	0	0	TRUE	TRUE	TRUE
20	2.9655562	3875	2	79.23695731	7.400162006	600	Eemian TW3 mesocratic II	0.04	0	0	TRUE	TRUE	TRUE
1	0.5371212	3035	2	71.52756707	1.637141872	601	Eemian TW3 mesocratic II	0.04	0	0	TRUE	TRUE	TRUE
2	0.6390303	2502	2	71.52756707	1.637141872	602	Eemian TW3 mesocratic II	0.04	0	0	TRUE	TRUE	TRUE
3	1.0665991	3035	4	71.52756707	19.15122937	603	Eemian TW3 mesocratic II	0.04	0	0	TRUE	TRUE	TRUE
4	1.0665991	3035	4	71.52756707	19.15122937	604	Eemian TW3 mesocratic II	0.04	0	0	TRUE	TRUE	TRUE
5	12.3552853	3104	4	71.52756707	1.637141872	605	Eemian TW3 mesocratic II	0.04	0	0	TRUE	TRUE	TRUE
6	17.3681663	2769	2	71.52756707	66.15294742	606	Eemian TW3 mesocratic II	0.04	0	0	TRUE	TRUE	TRUE
7	3.8394272	3835	4	65.2629004	60.33582797	607	Eemian TW3 mesocratic II	0.04	0	0	TRUE	TRUE	TRUE
8	1.0665991	3035	4	71.52756707	19.15122937	608	Eemian TW3 mesocratic II	0.04	0	0	TRUE	TRUE	TRUE
9	2.144738	3035	2	65.2629004	1.637141872	609	Eemian TW3 mesocratic II	0.04	0	0	TRUE	TRUE	TRUE
10	8.5981348	2502	4	71.52756707	30.00310883	610	Eemian TW3 mesocratic II	0.04	0	0	TRUE	TRUE	TRUE
11	3.0335955	3035	4	71.52756707	12.4845627	611	Eemian TW3 mesocratic II	0.04	0	0	TRUE	TRUE	TRUE
12	2.0606629	3035	5	71.52756707	25.81789604	612	Eemian TW3 mesocratic II	0.04	0	0	TRUE	TRUE	TRUE
13	1.9422685	3035	4	71.52756707	12.4845627	613	Eemian TW3 mesocratic II	0.04	0	0	TRUE	TRUE	TRUE
14	1.0665991	3035	4	71.52756707	19.15122937	614	Eemian TW3 mesocratic II	0.04	0	0	TRUE	TRUE	TRUE
15	2.1299012	3035	4	71.52756707	19.15122937	615	Eemian TW3 mesocratic II	0.04	0	0	TRUE	TRUE	TRUE
16	1.1745029	3835	4	71.52756707	19.15122937	616	Eemian TW3 mesocratic II	0.04	0	0	TRUE	TRUE	TRUE
17	1.5061573	2769	4	71.52756707	30.00310883	617	Eemian TW3 mesocratic II	0.04	0	0	TRUE	TRUE	TRUE
18	1.6952887	3835	4	71.52756707	19.15122937	618	Eemian TW3 mesocratic II	0.04	0	0	TRUE	TRUE	TRUE
19	3.0013743	3835	4	71.52756707	36.6697755	619	Eemian TW3 mesocratic II	0.04	0	0	TRUE	TRUE	TRUE
20	12.2929408	2502	2	65.2629004	19.15122937	620	Eemian TW3 mesocratic II	0.04	0	0	TRUE	TRUE	TRUE
1	0.6723006	2797	2	65.84281177	3.460771241	621	Eemian TW3 mesocratic II	0.04	0	0	TRUE	TRUE	TRUE
2	0.6723006	2797	2	65.84281177	3.460771241	622	Eemian TW3 mesocratic II	0.04	0	0	TRUE	TRUE	TRUE
3	0.6723006	2797	2	65.84281177	3.460771241	623	Eemian TW3 mesocratic II	0.04	0	0	TRUE	TRUE	TRUE
4	0.6723006	2797	2	65.84281177	3.460771241	624	Eemian TW3 mesocratic II	0.04	0	0	TRUE	TRUE	TRUE
5	0.8549878	3064	2	65.84281177	3.460771241	625	Eemian TW3 mesocratic II	0.04	0	0	TRUE	TRUE	TRUE
6	7.2683702	1997	2	72.10747844	3.460771241	626	Eemian TW3 mesocratic II	0.04	0	0	TRUE	TRUE	TRUE
7	2.8258807	2797	2	65.84281177	3.460771241	627	Eemian TW3 mesocratic II	0.04	0	0	TRUE	TRUE	TRUE
8	12.3939508	2797	2	59.57814511	10.12743791	628	Eemian TW3 mesocratic II	0.04	0	0	TRUE	TRUE	TRUE
9	0.6678047	2797	2	65.84281177	3.460771241	629	Eemian TW3 mesocratic II	0.04	0	0	TRUE	TRUE	TRUE
10	3.8674522	2797	2	65.84281177	3.460771241	630	Eemian TW3 mesocratic II	0.04	0	0	TRUE	TRUE	TRUE
11	14.3913701	2797	2	65.84281177	10.12743791	631	Eemian TW3 mesocratic II	0.04	0	0	TRUE	TRUE	TRUE
12	8.3265769	3864	3	72.10747844	3.460771241	632	Eemian TW3 mesocratic II	0.04	0	0	TRUE	TRUE	TRUE
13	0.6723006	2797	2	65.84281177	3.460771241	633	Eemian TW3 mesocratic II	0.04	0	0	TRUE	TRUE	TRUE
14	2.5559714	3864	3	65.84281177	10.12743791	634	Eemian TW3 mesocratic II	0.04	0	0	TRUE	TRUE	TRUE
15	0.6723006	2797	2	65.84281177	3.460771241	635	Eemian TW3 mesocratic II	0.04	0	0	TRUE	TRUE	TRUE
16	6.7905962	3597	3	65.84281177	3.460771241	636	Eemian TW3 mesocratic II	0.04	0	0	TRUE	TRUE	TRUE
17	4.3293404	3864	3	65.84281177	74.9800998	637	Eemian TW3 mesocratic II	0.04	0	0	TRUE	TRUE	TRUE
18	13.5139024	2797	2	72.10747844	61.64676647	638	Eemian TW3 mesocratic II	0.04	0	0	TRUE	TRUE	TRUE
19	11.8947458	3864	2	65.84281177	68.31343314	639	Eemian TW3 mesocratic II	0.04	0	0	TRUE	TRUE	TRUE
20	1.4316737	3597	2	65.84281177	3.460771241	640	Eemian TW3 mesocratic II	0.04	0	0	TRUE	TRUE	TRUE
1	1.0385741	3192	4	86.59389498	58.76808869	641	Eemian TW3 mesocratic II	0.04	0	0	TRUE	TRUE	TRUE
2	1.0385741	3192	4	86.59389498	58.76808869	642	Eemian TW3 mesocratic II	0.04	0	0	TRUE	TRUE	TRUE
3	1.0385741	3192	4	86.59389498	58.76808869	643	Eemian TW3 mesocratic II	0.04	0	0	TRUE	TRUE	TRUE
4	1.0385741	3192	4	86.59389498	58.76808869	644	Eemian TW3 mesocratic II	0.04	0	0	TRUE	TRUE	TRUE
5	7.1267465	3192	4	86.59389498	58.76808869	645	Eemian TW3 mesocratic II	0.04	0	0	TRUE	TRUE	TRUE
6	1.3458002	3192	4	86.59389498	58.76808869	646	Eemian TW3 mesocratic II	0.04	0	0	TRUE	TRUE	TRUE
7	1.1646117	3192	4	86.59389498	65.43475536	647	Eemian TW3 mesocratic II	0.04	0	0	TRUE	TRUE	TRUE
8	3.2174816	3192	4	86.59389498	32.10142202	648	Eemian TW3 mesocratic II	0.04	0	0	TRUE	TRUE	TRUE
9	1.5230922	2925	4	80.32922831	58.76808869	649	Eemian TW3 mesocratic II	0.04	0	0	TRUE	TRUE	TRUE
10	2.5212023	3192	4	86.59389498	58.76808869	650	Eemian TW3 mesocratic II	0.04	0	0	TRUE	TRUE	TRUE
11	1.8917635	3192	4	86.59389498	58.76808869	651	Eemian TW3 mesocratic II	0.04	0	0	TRUE	TRUE	TRUE
12	3.2663381	3192	4	80.32922831	58.76808869	652	Eemian TW3 mesocratic II	0.04	0	0	TRUE	TRUE	TRUE
13	4.4652692	3192	4	86.59389498	58.76808869	653	Eemian TW3 mesocratic II	0.04	0	0	TRUE	TRUE	TRUE
14	3.4845435	2925	4	86.59389498	25.43475536	654	Eemian TW3 mesocratic II	0.04	0	0	TRUE	TRUE	TRUE
15	2.3849738	3192	4	86.59389498	58.76808869	655	Eemian TW3 mesocratic II	0.04	0	0	TRUE	TRUE	TRUE
16	1.1263958	2228	4	86.59389498	18.76808869	656	Eemian TW3 mesocratic II	0.04	0	0	TRUE	TRUE	TRUE
17	1.0385741	3192	4	86.59389498	58.76808869	657	Eemian TW3 mesocratic II	0.04	0	0	TRUE	TRUE	TRUE
18	1.2166154	3459	4	80.32922831	58.76808869	658	Eemian TW3 mesocratic II	0.04	0	0	TRUE	TRUE	TRUE
19	6.8055828	2925	4	86.59389498	52.10142202	659	Eemian TW3 mesocratic II	0.04	0	0	TRUE	TRUE	TRUE
20	11.4763189	3192	4	67.79989498	52.10142202	660	Eemian TW3 mesocratic II	0.04	0	0	TRUE	TRUE	TRUE
1	1.0192413	3678	2	93.31575464	83.41783744	661	Eemian TW3 mesocratic II	0.04	0	0	TRUE	TRUE	TRUE
2	1.0192413	3678	2	93.31575464	83.41783744	662	Eemian TW3 mesocratic II	0.04	0	0	TRUE	TRUE	TRUE
3	1.0192413	3678	2	93.31575464	83.41783744	663	Eemian TW3 mesocratic II	0.04	0	0	TRUE	TRUE	TRUE
4	1.0192413	3678	2	93.31575464	83.41783744	664	Eemian TW3 mesocratic II	0.04	0	0	TRUE	TRUE	TRUE
5	4.3521201	3411	2	93.31575464	83.41783744	665	Eemian TW3 mesocratic II	0.04	0	0	TRUE	TRUE	TRUE
6	2.4434217	3678	2	99.58042131	83.41783744	666	Eemian TW3 mesocratic II	0.04	0	0	TRUE	TRUE	TRUE
7	2.2126274	3411	2	93.31575464	96.75117077	667	Eemian TW3 mesocratic II	0.04	0	0	TRUE	TRUE	TRUE
8	2.9886356	3945	2	88.75534312	83.41783744	668	Eemian TW3 mesocratic II	0.04	0	0	TRUE	TRUE	TRUE
9	3.112725	3678	4	74.52175464	70.0845041	669	Eemian TW3 mesocratic II	0.04	0	0	TRUE	TRUE	TRUE
10	8.7779744	3678	2	93.31575464	70.0845041	670	Eemian TW3 mesocratic II	0.04	0	0	TRUE	TRUE	TRUE
11	2.5042674	3945	2	93.31575464	76.75117077	671	Eemian TW3 mesocratic II	0.04	0	0	TRUE	TRUE	TRUE
12	8.148086	3678	2	88.75534312	83.41783744	672	Eemian TW3 mesocratic II	0.04	0	0	TRUE	TRUE	TRUE
13	1.6536258	3678	2	87.05108798	83.41783744	673	Eemian TW3 mesocratic II	0.04	0	0	TRUE	TRUE	TRUE
14	4.0411473	3678	2	88.75534312	83.41783744	674	Eemian TW3 mesocratic II	0.04	0	0	TRUE	TRUE	TRUE
15	2.5753041	3678	2	87.05108798	83.41783744	675	Eemian TW3 mesocratic II	0.04	0	0	TRUE	TRUE	TRUE
16	13.4779344	3945	1	93.31575464	83.41783744	676	Eemian TW3 mesocratic II	0.04	0	0	TRUE	TRUE	TRUE
17	2.0408806	3678	2	99.58042131	90.0845041	677	Eemian TW3 mesocratic II	0.04	0	0	TRUE	TRUE	TRUE
18	1.598475	3678	2	93.31575464	83.41783744	678	Eemian TW3 mesocratic II	0.04	0	0	TRUE	TRUE	TRUE
19	1.0192413	3678	2	93.31575464	83.41783744	679	Eemian TW3 mesocratic II	0.04	0	0	TRUE	TRUE	TRUE
20	2.2411021	3678	2	93.31575464	90.0845041	680	Eemian TW3 mesocratic II	0.04	0	0	TRUE	TRUE	TRUE
1	0.7298493	3976	4	45.0870923	2.857513493	681	Eemian TW3 mesocratic II	0.04	0	0	TRUE	TRUE	TRUE
2	0.7704631	3976	4	45.0870923	2.857513493	682	Eemian TW3 mesocratic II	0.04	0	0	TRUE	TRUE	TRUE
3	0.7704631	3976	4	45.0870923	2.857513493	683	Eemian TW3 mesocratic II	0.04	0	0	TRUE	TRUE	TRUE
4	0.7731607	3976	5	45.0870923	2.857513493	684	Eemian TW3 mesocratic II	0.04	0	0	TRUE	TRUE	TRUE
5	0.7704631	3976	4	45.0870923	2.857513493	685	Eemian TW3 mesocratic II	0.04	0	0	TRUE	TRUE	TRUE
6	0.7298493	3976	4	45.0870923	2.857513493	686	Eemian TW3 mesocratic II	0.04	0	0	TRUE	TRUE	TRUE
7	4.1183285	3976	4	38.82242563	2.857513493	687	Eemian TW3 mesocratic II	0.04	0	0	TRUE	TRUE	TRUE
8	2.3460085	3976	4	45.0870923	2.857513493	688	Eemian TW3 mesocratic II	0.04	0	0	TRUE	TRUE	TRUE
9	11.2290393	1637	4	45.0870923	94.9847861	689	Eemian TW3 mesocratic II	0.04	0	0	TRUE	TRUE	TRUE
10	1.2723657	3709	4	51.35175896	2.857513493	690	Eemian TW3 mesocratic II	0.04	0	0	TRUE	TRUE	TRUE
11	8.735862	3450	4	51.35175896	9.52418016	691	Eemian TW3 mesocratic II	0.04	0	0	TRUE	TRUE	TRUE
12	10.4588759	3976	4	45.0870923	9.52418016	692	Eemian TW3 mesocratic II	0.04	0	0	TRUE	TRUE	TRUE
13	5.7265448	1848	4	45.0870923	2.857513493	693	Eemian TW3 mesocratic II	0.04	0	0	TRUE	TRUE	TRUE
14	10.7962252	3976	4	45.0870923	9.52418016	694	Eemian TW3 mesocratic II	0.04	0	0	TRUE	TRUE	TRUE
15	13.5765465	3442	4	45.0870923	11.42980854	695	Eemian TW3 mesocratic II	0.04	0	0	TRUE	TRUE	TRUE
16	5.298976	3976	4	57.61642563	2.857513493	696	Eemian TW3 mesocratic II	0.04	0	0	TRUE	TRUE	TRUE
17	2.5538732	2044	5	63.8810923	87.22187292	697	Eemian TW3 mesocratic II	0.04	0	0	TRUE	TRUE	TRUE
18	10.3927848	3709	5	45.0870923	9.52418016	698	Eemian TW3 mesocratic II	0.04	0	0	TRUE	TRUE	TRUE
19	9.2272739	3976	4	45.0870923	9.52418016	699	Eemian TW3 mesocratic II	0.04	0	0	TRUE	TRUE	TRUE
20	1.3120803	3819	5	45.0870923	2.857513493	700	Eemian TW3 mesocratic II	0.04	0	0	TRUE	TRUE	TRUE
1	0.8194694	3596	4	75.56791535	11.18966015	701	Eemian TW3 mesocratic II	0.04	0	0	TRUE	TRUE	TRUE
2	0.8194694	3596	4	75.56791535	11.18966015	702	Eemian TW3 mesocratic II	0.04	0	0	TRUE	TRUE	TRUE
3	0.8194694	3596	4	75.56791535	11.18966015	703	Eemian TW3 mesocratic II	0.04	0	0	TRUE	TRUE	TRUE
4	0.8194694	3596	4	75.56791535	11.18966015	704	Eemian TW3 mesocratic II	0.04	0	0	TRUE	TRUE	TRUE
5	1.4493579	3862	4	75.56791535	11.18966015	705	Eemian TW3 mesocratic II	0.04	0	0	TRUE	TRUE	TRUE
6	3.4662598	3862	4	75.56791535	11.18966015	706	Eemian TW3 mesocratic II	0.04	0	0	TRUE	TRUE	TRUE
7	1.5969763	3596	4	75.56791535	11.18966015	707	Eemian TW3 mesocratic II	0.04	0	0	TRUE	TRUE	TRUE
8	1.8021434	3596	4	75.56791535	11.18966015	708	Eemian TW3 mesocratic II	0.04	0	0	TRUE	TRUE	TRUE
9	1.2885513	3596	4	75.56791535	11.18966015	709	Eemian TW3 mesocratic II	0.04	0	0	TRUE	TRUE	TRUE
10	10.1820727	3329	4	75.56791535	4.522993484	710	Eemian TW3 mesocratic II	0.04	0	0	TRUE	TRUE	TRUE
11	1.2735646	3596	4	75.56791535	11.18966015	711	Eemian TW3 mesocratic II	0.04	0	0	TRUE	TRUE	TRUE
12	7.1565699	3596	4	75.56791535	4.522993484	712	Eemian TW3 mesocratic II	0.04	0	0	TRUE	TRUE	TRUE
13	4.2786856	3596	3	75.56791535	11.18966015	713	Eemian TW3 mesocratic II	0.04	0	0	TRUE	TRUE	TRUE
14	6.2419353	3862	3	69.30324868	11.18966015	714	Eemian TW3 mesocratic II	0.04	0	0	TRUE	TRUE	TRUE
15	9.726329	3596	5	75.56791535	4.522993484	715	Eemian TW3 mesocratic II	0.04	0	0	TRUE	TRUE	TRUE
16	1.1619142	3596	4	75.56791535	11.18966015	716	Eemian TW3 mesocratic II	0.04	0	0	TRUE	TRUE	TRUE
17	2.1260047	3596	4	81.83258202	11.18966015	717	Eemian TW3 mesocratic II	0.04	0	0	TRUE	TRUE	TRUE
18	2.5321426	3596	5	75.56791535	11.18966015	718	Eemian TW3 mesocratic II	0.04	0	0	TRUE	TRUE	TRUE
19	9.471706	3862	4	75.56791535	4.522993484	719	Eemian TW3 mesocratic II	0.04	0	0	TRUE	TRUE	TRUE
20	2.2917569	3329	4	75.56791535	11.18966015	720	Eemian TW3 mesocratic II	0.04	0	0	TRUE	TRUE	TRUE
1	0.66181	2886	3	78.60129616	7.683803304	721	Eemian TW3 mesocratic II	0.04	0	0	TRUE	TRUE	TRUE
2	0.66181	2886	3	78.60129616	7.683803304	722	Eemian TW3 mesocratic II	0.04	0	0	TRUE	TRUE	TRUE
3	0.66181	2886	3	78.60129616	7.683803304	723	Eemian TW3 mesocratic II	0.04	0	0	TRUE	TRUE	TRUE
4	0.66181	2886	3	78.60129616	7.683803304	724	Eemian TW3 mesocratic II	0.04	0	0	TRUE	TRUE	TRUE
5	1.131791	2886	3	78.60129616	7.683803304	725	Eemian TW3 mesocratic II	0.04	0	0	TRUE	TRUE	TRUE
6	1.5520164	2886	3	78.60129616	7.683803304	726	Eemian TW3 mesocratic II	0.04	0	0	TRUE	TRUE	TRUE
7	2.0200491	3152	3	84.86596282	7.683803304	727	Eemian TW3 mesocratic II	0.04	0	0	TRUE	TRUE	TRUE
8	3.1044824	3152	3	78.60129616	7.683803304	728	Eemian TW3 mesocratic II	0.04	0	0	TRUE	TRUE	TRUE
9	5.0139301	2886	3	78.60129616	1.017136637	729	Eemian TW3 mesocratic II	0.04	0	0	TRUE	TRUE	TRUE
10	1.183345	2886	3	78.60129616	7.683803304	730	Eemian TW3 mesocratic II	0.04	0	0	TRUE	TRUE	TRUE
11	4.5677778	3152	3	84.86596282	7.683803304	731	Eemian TW3 mesocratic II	0.04	0	0	TRUE	TRUE	TRUE
12	4.1160805	2886	3	78.60129616	14.35046997	732	Eemian TW3 mesocratic II	0.04	0	0	TRUE	TRUE	TRUE
13	2.4985725	3152	3	78.60129616	7.683803304	733	Eemian TW3 mesocratic II	0.04	0	0	TRUE	TRUE	TRUE
14	0.6658564	2886	3	78.60129616	7.683803304	734	Eemian TW3 mesocratic II	0.04	0	0	TRUE	TRUE	TRUE
15	1.2528831	2886	3	78.60129616	7.683803304	735	Eemian TW3 mesocratic II	0.04	0	0	TRUE	TRUE	TRUE
16	0.7422883	2886	3	78.60129616	7.683803304	736	Eemian TW3 mesocratic II	0.04	0	0	TRUE	TRUE	TRUE
17	0.66181	2886	3	78.60129616	7.683803304	737	Eemian TW3 mesocratic II	0.04	0	0	TRUE	TRUE	TRUE
18	4.6203809	2886	3	78.60129616	14.35046997	738	Eemian TW3 mesocratic II	0.04	0	0	TRUE	TRUE	TRUE
19	0.66181	2886	3	78.60129616	7.683803304	739	Eemian TW3 mesocratic II	0.04	0	0	TRUE	TRUE	TRUE
20	1.2918483	2886	3	84.86596282	7.683803304	740	Eemian TW3 mesocratic II	0.04	0	0	TRUE	TRUE	TRUE
1	0.685339	3839	2	93.61366869	15.06316985	741	Eemian TW3 mesocratic II	0.04	0	0	TRUE	TRUE	TRUE
2	0.685339	3839	2	93.61366869	15.06316985	742	Eemian TW3 mesocratic II	0.04	0	0	TRUE	TRUE	TRUE
3	0.685339	3839	2	93.61366869	15.06316985	743	Eemian TW3 mesocratic II	0.04	0	0	TRUE	TRUE	TRUE
4	0.685339	3839	2	93.61366869	15.06316985	744	Eemian TW3 mesocratic II	0.04	0	0	TRUE	TRUE	TRUE
5	14.2370077	1511	2	93.61366869	15.06316985	745	Eemian TW3 mesocratic II	0.04	0	0	TRUE	TRUE	TRUE
6	10.9412958	3839	1	93.61366869	21.72983652	746	Eemian TW3 mesocratic II	0.04	0	0	TRUE	TRUE	TRUE
7	3.2601935	3839	2	93.61366869	15.06316985	747	Eemian TW3 mesocratic II	0.04	0	0	TRUE	TRUE	TRUE
8	0.685339	3839	2	93.61366869	15.06316985	748	Eemian TW3 mesocratic II	0.04	0	0	TRUE	TRUE	TRUE
9	0.731348	3839	2	93.61366869	8.396503188	749	Eemian TW3 mesocratic II	0.04	0	0	TRUE	TRUE	TRUE
10	1.3297645	3839	2	93.61366869	15.06316985	750	Eemian TW3 mesocratic II	0.04	0	0	TRUE	TRUE	TRUE
11	1.3354594	3839	2	93.61366869	8.396503188	751	Eemian TW3 mesocratic II	0.04	0	0	TRUE	TRUE	TRUE
12	2.5887921	3839	2	93.61366869	15.06316985	752	Eemian TW3 mesocratic II	0.04	0	0	TRUE	TRUE	TRUE
13	2.9562645	3839	2	93.61366869	8.396503188	753	Eemian TW3 mesocratic II	0.04	0	0	TRUE	TRUE	TRUE
14	0.9039941	3839	2	87.34900202	15.06316985	754	Eemian TW3 mesocratic II	0.04	0	0	TRUE	TRUE	TRUE
15	3.2261739	3839	2	93.61366869	15.06316985	755	Eemian TW3 mesocratic II	0.04	0	0	TRUE	TRUE	TRUE
16	1.378621	3839	2	87.34900202	15.06316985	756	Eemian TW3 mesocratic II	0.04	0	0	TRUE	TRUE	TRUE
17	3.1804646	3839	2	87.34900202	15.06316985	757	Eemian TW3 mesocratic II	0.04	0	0	TRUE	TRUE	TRUE
18	7.879975	2742	2	93.61366869	15.06316985	758	Eemian TW3 mesocratic II	0.04	0	0	TRUE	TRUE	TRUE
19	2.582198	3839	2	93.61366869	15.06316985	759	Eemian TW3 mesocratic II	0.04	0	0	TRUE	TRUE	TRUE
20	16.3663094	3839	1	87.34900202	28.39650319	760	Eemian TW3 mesocratic II	0.04	0	0	TRUE	TRUE	TRUE
1	0.7391411	2220	4	70.11954248	5.265904241	761	Eemian TW3 mesocratic II	0.04	0	0	TRUE	TRUE	TRUE
2	0.7757085	2405	4	70.11954248	5.265904241	762	Eemian TW3 mesocratic II	0.04	0	0	TRUE	TRUE	TRUE
3	0.7776567	2405	4	70.11954248	5.265904241	763	Eemian TW3 mesocratic II	0.04	0	0	TRUE	TRUE	TRUE
4	0.8470449	2405	4	70.11954248	5.265904241	764	Eemian TW3 mesocratic II	0.04	0	0	TRUE	TRUE	TRUE
5	4.2036025	2405	4	57.59020915	5.265904241	765	Eemian TW3 mesocratic II	0.04	0	0	TRUE	TRUE	TRUE
6	0.8470449	2405	4	70.11954248	5.265904241	766	Eemian TW3 mesocratic II	0.04	0	0	TRUE	TRUE	TRUE
7	5.1029507	2405	3	57.59020915	5.265904241	767	Eemian TW3 mesocratic II	0.04	0	0	TRUE	TRUE	TRUE
8	1.20028	2220	4	70.11954248	5.265904241	768	Eemian TW3 mesocratic II	0.04	0	0	TRUE	TRUE	TRUE
9	1.2815075	2220	3	86.74680367	5.265904241	769	Eemian TW3 mesocratic II	0.04	0	0	TRUE	TRUE	TRUE
10	3.4846934	2671	4	63.85487581	5.265904241	770	Eemian TW3 mesocratic II	0.04	0	0	TRUE	TRUE	TRUE
11	3.0027231	2220	4	70.11954248	5.265904241	771	Eemian TW3 mesocratic II	0.04	0	0	TRUE	TRUE	TRUE
12	1.6155597	2405	4	70.11954248	5.265904241	772	Eemian TW3 mesocratic II	0.04	0	0	TRUE	TRUE	TRUE
13	1.079038	2405	4	70.11954248	5.265904241	773	Eemian TW3 mesocratic II	0.04	0	0	TRUE	TRUE	TRUE
14	3.4515729	2220	3	63.85487581	89.62701468	774	Eemian TW3 mesocratic II	0.04	0	0	TRUE	TRUE	TRUE
15	1.6437346	2220	4	70.11954248	90.00289435	775	Eemian TW3 mesocratic II	0.04	0	0	TRUE	TRUE	TRUE
16	2.9760469	2405	4	57.59020915	5.265904241	776	Eemian TW3 mesocratic II	0.04	0	0	TRUE	TRUE	TRUE
17	1.4114417	2405	4	63.85487581	5.265904241	777	Eemian TW3 mesocratic II	0.04	0	0	TRUE	TRUE	TRUE
18	2.7837683	2405	4	80.48213701	5.265904241	778	Eemian TW3 mesocratic II	0.04	0	0	TRUE	TRUE	TRUE
19	0.7776567	2405	4	70.11954248	5.265904241	779	Eemian TW3 mesocratic II	0.04	0	0	TRUE	TRUE	TRUE
20	1.3784711	2405	4	70.11954248	5.265904241	780	Eemian TW3 mesocratic II	0.04	0	0	TRUE	TRUE	TRUE
1	0.5258812	963	3	97.66945039	2.619658434	781	Eemian TW3 mesocratic II	0.04	0	0	TRUE	TRUE	TRUE
2	0.5871765	1763	3	97.66945039	2.619658434	782	Eemian TW3 mesocratic II	0.04	0	0	TRUE	TRUE	TRUE
3	0.7797548	1436	3	97.66945039	2.619658434	783	Eemian TW3 mesocratic II	0.04	0	0	TRUE	TRUE	TRUE
4	0.8080796	1436	3	97.66945039	2.619658434	784	Eemian TW3 mesocratic II	0.04	0	0	TRUE	TRUE	TRUE
5	11.6804369	1169	3	91.40478372	9.2863251	785	Eemian TW3 mesocratic II	0.04	0	0	TRUE	TRUE	TRUE
6	0.7574248	1763	3	97.66945039	2.619658434	786	Eemian TW3 mesocratic II	0.04	0	0	TRUE	TRUE	TRUE
7	2.5445815	1763	3	91.40478372	2.619658434	787	Eemian TW3 mesocratic II	0.04	0	0	TRUE	TRUE	TRUE
8	2.8410172	1436	3	79.2693411	2.619658434	788	Eemian TW3 mesocratic II	0.04	0	0	TRUE	TRUE	TRUE
9	0.865928	903	3	95.24491795	2.619658434	789	Eemian TW3 mesocratic II	0.04	0	0	TRUE	TRUE	TRUE
10	2.510412	1436	3	91.40478372	2.619658434	790	Eemian TW3 mesocratic II	0.04	0	0	TRUE	TRUE	TRUE
11	11.5515518	1436	3	97.66945039	9.2863251	791	Eemian TW3 mesocratic II	0.04	0	0	TRUE	TRUE	TRUE
12	0.8080796	1436	3	97.66945039	2.619658434	792	Eemian TW3 mesocratic II	0.04	0	0	TRUE	TRUE	TRUE
13	3.7559516	1436	3	97.66945039	2.619658434	793	Eemian TW3 mesocratic II	0.04	0	0	TRUE	TRUE	TRUE
14	0.6153514	963	3	97.66945039	2.619658434	794	Eemian TW3 mesocratic II	0.04	0	0	TRUE	TRUE	TRUE
15	7.2572801	903	3	97.66945039	4.656641325	795	Eemian TW3 mesocratic II	0.04	0	0	TRUE	TRUE	TRUE
16	3.9660643	1436	3	97.66945039	2.619658434	796	Eemian TW3 mesocratic II	0.04	0	0	TRUE	TRUE	TRUE
17	11.9851153	963	4	18.0153847	2.619658434	797	Eemian TW3 mesocratic II	0.04	0	0	TRUE	TRUE	TRUE
18	1.0601549	1436	3	91.40478372	2.619658434	798	Eemian TW3 mesocratic II	0.04	0	0	TRUE	TRUE	TRUE
19	0.8080796	1436	3	97.66945039	2.619658434	799	Eemian TW3 mesocratic II	0.04	0	0	TRUE	TRUE	TRUE
[truncated: 5,201 more rows]
