# Supplementary material for: On the ecological impact of prehistoric hunter-gatherers in Europe: Early Holocene (Mesolithic) and Last Interglacial (Neanderthal) foragers compared
Source: PLoS One. 2025 Oct 22;20(10):e0328218. doi: 10.1371/journal.pone.0328218 (PMC12543167; doi:10.1371/journal.pone.0328218)
Supplement: S2 File — (ZIP) [file pone.0328218.s002.zip › Supplementary Data 1/PFT_scenarios/PFT_scenarios_climate_megafauna_impact.csv]

popSize_ID	Evaluations	Number_of_groups	Accessible_radius	Openness_criteria_to_burn	Hunting_pressure	ID	TW	Territory_impacted_by_thunderstorms	Movement_frequency_of_campsites	Campsites_to_move	Natural_fires	Megafauna_impact	Humans
1	46.35865309	0	0	0	55.95135172	1	Eemian TW2 mesocratic I	0	0	0	FALSE	TRUE	FALSE
2	46.35865309	0	0	0	89.76439936	2	Eemian TW2 mesocratic I	0	0	0	FALSE	TRUE	FALSE
3	46.35865309	0	0	0	45.93520251	3	Eemian TW2 mesocratic I	0	0	0	FALSE	TRUE	FALSE
4	46.35865309	0	0	0	54.79095301	4	Eemian TW2 mesocratic I	0	0	0	FALSE	TRUE	FALSE
5	46.35865309	0	0	0	48.12428634	5	Eemian TW2 mesocratic I	0	0	0	FALSE	TRUE	FALSE
6	46.35865309	0	0	0	62.61801839	6	Eemian TW2 mesocratic I	0	0	0	FALSE	TRUE	FALSE
7	46.35865309	0	0	0	99.4436427	7	Eemian TW2 mesocratic I	0	0	0	FALSE	TRUE	FALSE
8	46.35865309	0	0	0	69.76439936	8	Eemian TW2 mesocratic I	0	0	0	FALSE	TRUE	FALSE
9	46.35865309	0	0	0	61.45761968	9	Eemian TW2 mesocratic I	0	0	0	FALSE	TRUE	FALSE
10	46.35865309	0	0	0	23.63381973	10	Eemian TW2 mesocratic I	0	0	0	FALSE	TRUE	FALSE
11	46.35865309	0	0	0	59.26853584	11	Eemian TW2 mesocratic I	0	0	0	FALSE	TRUE	FALSE
12	46.35865309	0	0	0	23.09773269	12	Eemian TW2 mesocratic I	0	0	0	FALSE	TRUE	FALSE
13	46.35865309	0	0	0	45.93520251	13	Eemian TW2 mesocratic I	0	0	0	FALSE	TRUE	FALSE
14	46.35865309	0	0	0	92.56514145	14	Eemian TW2 mesocratic I	0	0	0	FALSE	TRUE	FALSE
15	46.35865309	0	0	0	17.66523074	15	Eemian TW2 mesocratic I	0	0	0	FALSE	TRUE	FALSE
16	46.35865309	0	0	0	96.43106603	16	Eemian TW2 mesocratic I	0	0	0	FALSE	TRUE	FALSE
17	46.35865309	0	0	0	52.60186917	17	Eemian TW2 mesocratic I	0	0	0	FALSE	TRUE	FALSE
18	46.35865309	0	0	0	89.76439936	18	Eemian TW2 mesocratic I	0	0	0	FALSE	TRUE	FALSE
19	46.35865309	0	0	0	49.28468505	19	Eemian TW2 mesocratic I	0	0	0	FALSE	TRUE	FALSE
20	46.35865309	0	0	0	14.79095301	20	Eemian TW2 mesocratic I	0	0	0	FALSE	TRUE	FALSE
1	46.35865309	0	0	0	48.2398604	21	Eemian TW2 mesocratic I	0	0	0	FALSE	TRUE	FALSE
2	46.35865309	0	0	0	77.05499134	22	Eemian TW2 mesocratic I	0	0	0	FALSE	TRUE	FALSE
3	46.35865309	0	0	0	93.6455095	23	Eemian TW2 mesocratic I	0	0	0	FALSE	TRUE	FALSE
4	46.35865309	0	0	0	97.09880895	24	Eemian TW2 mesocratic I	0	0	0	FALSE	TRUE	FALSE
5	46.35865309	0	0	0	93.6455095	25	Eemian TW2 mesocratic I	0	0	0	FALSE	TRUE	FALSE
6	46.35865309	0	0	0	57.05499134	26	Eemian TW2 mesocratic I	0	0	0	FALSE	TRUE	FALSE
7	46.35865309	0	0	0	53.89277702	27	Eemian TW2 mesocratic I	0	0	0	FALSE	TRUE	FALSE
8	46.35865309	0	0	0	41.57319374	28	Eemian TW2 mesocratic I	0	0	0	FALSE	TRUE	FALSE
9	46.35865309	0	0	0	61.57319374	29	Eemian TW2 mesocratic I	0	0	0	FALSE	TRUE	FALSE
10	46.35865309	0	0	0	41.57319374	30	Eemian TW2 mesocratic I	0	0	0	FALSE	TRUE	FALSE
11	46.35865309	0	0	0	99.90091748	31	Eemian TW2 mesocratic I	0	0	0	FALSE	TRUE	FALSE
12	46.35865309	0	0	0	90.38832467	32	Eemian TW2 mesocratic I	0	0	0	FALSE	TRUE	FALSE
13	46.35865309	0	0	0	50.43214228	33	Eemian TW2 mesocratic I	0	0	0	FALSE	TRUE	FALSE
14	46.35865309	0	0	0	63.72230337	34	Eemian TW2 mesocratic I	0	0	0	FALSE	TRUE	FALSE
15	46.35865309	0	0	0	0.312176162	35	Eemian TW2 mesocratic I	0	0	0	FALSE	TRUE	FALSE
16	46.35865309	0	0	0	83.72165801	36	Eemian TW2 mesocratic I	0	0	0	FALSE	TRUE	FALSE
17	46.35865309	0	0	0	83.76547561	37	Eemian TW2 mesocratic I	0	0	0	FALSE	TRUE	FALSE
18	46.35865309	0	0	0	58.8463701	38	Eemian TW2 mesocratic I	0	0	0	FALSE	TRUE	FALSE
19	46.35865309	0	0	0	86.97884283	39	Eemian TW2 mesocratic I	0	0	0	FALSE	TRUE	FALSE
20	46.35865309	0	0	0	21.05530021	40	Eemian TW2 mesocratic I	0	0	0	FALSE	TRUE	FALSE
1	46.35865309	0	0	0	95.32284741	41	Eemian TW2 mesocratic I	0	0	0	FALSE	TRUE	FALSE
2	46.35865309	0	0	0	83.51900259	42	Eemian TW2 mesocratic I	0	0	0	FALSE	TRUE	FALSE
3	46.35865309	0	0	0	36.20409779	43	Eemian TW2 mesocratic I	0	0	0	FALSE	TRUE	FALSE
4	46.35865309	0	0	0	90.44532753	44	Eemian TW2 mesocratic I	0	0	0	FALSE	TRUE	FALSE
5	46.35865309	0	0	0	90.44532753	45	Eemian TW2 mesocratic I	0	0	0	FALSE	TRUE	FALSE
6	46.35865309	0	0	0	67.78298879	46	Eemian TW2 mesocratic I	0	0	0	FALSE	TRUE	FALSE
7	46.35865309	0	0	0	68.90004235	47	Eemian TW2 mesocratic I	0	0	0	FALSE	TRUE	FALSE
8	46.35865309	0	0	0	36.20409779	48	Eemian TW2 mesocratic I	0	0	0	FALSE	TRUE	FALSE
9	46.35865309	0	0	0	44.15380185	49	Eemian TW2 mesocratic I	0	0	0	FALSE	TRUE	FALSE
10	46.35865309	0	0	0	42.87076446	50	Eemian TW2 mesocratic I	0	0	0	FALSE	TRUE	FALSE
11	46.35865309	0	0	0	36.20409779	51	Eemian TW2 mesocratic I	0	0	0	FALSE	TRUE	FALSE
12	46.35865309	0	0	0	29.1759903	52	Eemian TW2 mesocratic I	0	0	0	FALSE	TRUE	FALSE
13	46.35865309	0	0	0	70.18566925	53	Eemian TW2 mesocratic I	0	0	0	FALSE	TRUE	FALSE
14	46.35865309	0	0	0	3.519002586	54	Eemian TW2 mesocratic I	0	0	0	FALSE	TRUE	FALSE
15	46.35865309	0	0	0	56.20409779	55	Eemian TW2 mesocratic I	0	0	0	FALSE	TRUE	FALSE
16	46.35865309	0	0	0	68.65618075	56	Eemian TW2 mesocratic I	0	0	0	FALSE	TRUE	FALSE
17	46.35865309	0	0	0	16.37832071	57	Eemian TW2 mesocratic I	0	0	0	FALSE	TRUE	FALSE
18	46.35865309	0	0	0	95.32284741	58	Eemian TW2 mesocratic I	0	0	0	FALSE	TRUE	FALSE
19	46.35865309	0	0	0	75.27770889	59	Eemian TW2 mesocratic I	0	0	0	FALSE	TRUE	FALSE
20	46.35865309	0	0	0	88.65618075	60	Eemian TW2 mesocratic I	0	0	0	FALSE	TRUE	FALSE
1	46.35865309	0	0	0	89.71415607	61	Eemian TW2 mesocratic I	0	0	0	FALSE	TRUE	FALSE
2	46.35865309	0	0	0	36.46743635	62	Eemian TW2 mesocratic I	0	0	0	FALSE	TRUE	FALSE
3	46.35865309	0	0	0	39.35159764	63	Eemian TW2 mesocratic I	0	0	0	FALSE	TRUE	FALSE
4	46.35865309	0	0	0	87.60866842	64	Eemian TW2 mesocratic I	0	0	0	FALSE	TRUE	FALSE
5	46.35865309	0	0	0	56.46743635	65	Eemian TW2 mesocratic I	0	0	0	FALSE	TRUE	FALSE
6	46.35865309	0	0	0	94.27533508	66	Eemian TW2 mesocratic I	0	0	0	FALSE	TRUE	FALSE
7	46.35865309	0	0	0	34.2788903	67	Eemian TW2 mesocratic I	0	0	0	FALSE	TRUE	FALSE
8	46.35865309	0	0	0	49.80076969	68	Eemian TW2 mesocratic I	0	0	0	FALSE	TRUE	FALSE
9	46.35865309	0	0	0	51.53465201	69	Eemian TW2 mesocratic I	0	0	0	FALSE	TRUE	FALSE
10	46.35865309	0	0	0	46.91240455	70	Eemian TW2 mesocratic I	0	0	0	FALSE	TRUE	FALSE
11	46.35865309	0	0	0	46.0182643	71	Eemian TW2 mesocratic I	0	0	0	FALSE	TRUE	FALSE
12	46.35865309	0	0	0	59.35159764	72	Eemian TW2 mesocratic I	0	0	0	FALSE	TRUE	FALSE
13	46.35865309	0	0	0	43.13410302	73	Eemian TW2 mesocratic I	0	0	0	FALSE	TRUE	FALSE
14	46.35865309	0	0	0	32.68493097	74	Eemian TW2 mesocratic I	0	0	0	FALSE	TRUE	FALSE
15	46.35865309	0	0	0	59.35159764	75	Eemian TW2 mesocratic I	0	0	0	FALSE	TRUE	FALSE
16	46.35865309	0	0	0	83.0474894	76	Eemian TW2 mesocratic I	0	0	0	FALSE	TRUE	FALSE
17	46.35865309	0	0	0	96.38082273	77	Eemian TW2 mesocratic I	0	0	0	FALSE	TRUE	FALSE
18	46.35865309	0	0	0	60.94200175	78	Eemian TW2 mesocratic I	0	0	0	FALSE	TRUE	FALSE
19	46.35865309	0	0	0	69.86493248	79	Eemian TW2 mesocratic I	0	0	0	FALSE	TRUE	FALSE
20	46.35865309	0	0	0	36.46743635	80	Eemian TW2 mesocratic I	0	0	0	FALSE	TRUE	FALSE
1	46.35865309	0	0	0	65.53533517	81	Eemian TW2 mesocratic I	0	0	0	FALSE	TRUE	FALSE
2	46.35865309	0	0	0	64.46352438	82	Eemian TW2 mesocratic I	0	0	0	FALSE	TRUE	FALSE
3	46.35865309	0	0	0	61.70546939	83	Eemian TW2 mesocratic I	0	0	0	FALSE	TRUE	FALSE
4	46.35865309	0	0	0	67.13402632	84	Eemian TW2 mesocratic I	0	0	0	FALSE	TRUE	FALSE
5	46.35865309	0	0	0	61.70546939	85	Eemian TW2 mesocratic I	0	0	0	FALSE	TRUE	FALSE
6	46.35865309	0	0	0	49.97346792	86	Eemian TW2 mesocratic I	0	0	0	FALSE	TRUE	FALSE
7	46.35865309	0	0	0	41.70546939	87	Eemian TW2 mesocratic I	0	0	0	FALSE	TRUE	FALSE
8	46.35865309	0	0	0	60.46735965	88	Eemian TW2 mesocratic I	0	0	0	FALSE	TRUE	FALSE
9	46.35865309	0	0	0	72.20200184	89	Eemian TW2 mesocratic I	0	0	0	FALSE	TRUE	FALSE
10	46.35865309	0	0	0	57.79685771	90	Eemian TW2 mesocratic I	0	0	0	FALSE	TRUE	FALSE
11	46.35865309	0	0	0	28.37213605	91	Eemian TW2 mesocratic I	0	0	0	FALSE	TRUE	FALSE
12	46.35865309	0	0	0	48.37213605	92	Eemian TW2 mesocratic I	0	0	0	FALSE	TRUE	FALSE
13	46.35865309	0	0	0	32.20200184	93	Eemian TW2 mesocratic I	0	0	0	FALSE	TRUE	FALSE
14	46.35865309	0	0	0	71.13019105	94	Eemian TW2 mesocratic I	0	0	0	FALSE	TRUE	FALSE
15	46.35865309	0	0	0	8.165343408	95	Eemian TW2 mesocratic I	0	0	0	FALSE	TRUE	FALSE
16	46.35865309	0	0	0	84.46352438	96	Eemian TW2 mesocratic I	0	0	0	FALSE	TRUE	FALSE
17	46.35865309	0	0	0	81.70546939	97	Eemian TW2 mesocratic I	0	0	0	FALSE	TRUE	FALSE
18	46.35865309	0	0	0	73.80069299	98	Eemian TW2 mesocratic I	0	0	0	FALSE	TRUE	FALSE
19	46.35865309	0	0	0	37.97499074	99	Eemian TW2 mesocratic I	0	0	0	FALSE	TRUE	FALSE
20	46.35865309	0	0	0	47.13402632	100	Eemian TW2 mesocratic I	0	0	0	FALSE	TRUE	FALSE
1	46.35865309	0	0	0	25.6430652	101	Eemian TW2 mesocratic I	0	0	0	FALSE	TRUE	FALSE
2	46.35865309	0	0	0	70.11699376	102	Eemian TW2 mesocratic I	0	0	0	FALSE	TRUE	FALSE
3	46.35865309	0	0	0	34.79362503	103	Eemian TW2 mesocratic I	0	0	0	FALSE	TRUE	FALSE
4	46.35865309	0	0	0	70.74680144	104	Eemian TW2 mesocratic I	0	0	0	FALSE	TRUE	FALSE
5	46.35865309	0	0	0	70.11699376	105	Eemian TW2 mesocratic I	0	0	0	FALSE	TRUE	FALSE
6	46.35865309	0	0	0	31.75700114	106	Eemian TW2 mesocratic I	0	0	0	FALSE	TRUE	FALSE
7	46.35865309	0	0	0	12.30973187	107	Eemian TW2 mesocratic I	0	0	0	FALSE	TRUE	FALSE
8	46.35865309	0	0	0	34.47237406	108	Eemian TW2 mesocratic I	0	0	0	FALSE	TRUE	FALSE
9	46.35865309	0	0	0	25.6430652	109	Eemian TW2 mesocratic I	0	0	0	FALSE	TRUE	FALSE
10	46.35865309	0	0	0	70.11699376	110	Eemian TW2 mesocratic I	0	0	0	FALSE	TRUE	FALSE
11	46.35865309	0	0	0	61.46029169	111	Eemian TW2 mesocratic I	0	0	0	FALSE	TRUE	FALSE
12	46.35865309	0	0	0	34.79362503	112	Eemian TW2 mesocratic I	0	0	0	FALSE	TRUE	FALSE
13	46.35865309	0	0	0	33.78869986	113	Eemian TW2 mesocratic I	0	0	0	FALSE	TRUE	FALSE
14	46.35865309	0	0	0	76.78366043	114	Eemian TW2 mesocratic I	0	0	0	FALSE	TRUE	FALSE
15	46.35865309	0	0	0	84.08013478	115	Eemian TW2 mesocratic I	0	0	0	FALSE	TRUE	FALSE
16	46.35865309	0	0	0	28.12695836	116	Eemian TW2 mesocratic I	0	0	0	FALSE	TRUE	FALSE
17	46.35865309	0	0	0	50.11699376	117	Eemian TW2 mesocratic I	0	0	0	FALSE	TRUE	FALSE
18	46.35865309	0	0	0	41.46029169	118	Eemian TW2 mesocratic I	0	0	0	FALSE	TRUE	FALSE
19	46.35865309	0	0	0	38.97639853	119	Eemian TW2 mesocratic I	0	0	0	FALSE	TRUE	FALSE
20	46.35865309	0	0	0	70.74680144	120	Eemian TW2 mesocratic I	0	0	0	FALSE	TRUE	FALSE
1	46.35865309	0	0	0	81.25058142	121	Eemian TW2 mesocratic I	0	0	0	FALSE	TRUE	FALSE
2	46.35865309	0	0	0	75.79894848	122	Eemian TW2 mesocratic I	0	0	0	FALSE	TRUE	FALSE
3	46.35865309	0	0	0	71.70119842	123	Eemian TW2 mesocratic I	0	0	0	FALSE	TRUE	FALSE
4	46.35865309	0	0	0	32.98995805	124	Eemian TW2 mesocratic I	0	0	0	FALSE	TRUE	FALSE
5	46.35865309	0	0	0	49.13228182	125	Eemian TW2 mesocratic I	0	0	0	FALSE	TRUE	FALSE
6	46.35865309	0	0	0	12.68268425	126	Eemian TW2 mesocratic I	0	0	0	FALSE	TRUE	FALSE
7	46.35865309	0	0	0	46.484274	127	Eemian TW2 mesocratic I	0	0	0	FALSE	TRUE	FALSE
8	46.35865309	0	0	0	74.58391476	128	Eemian TW2 mesocratic I	0	0	0	FALSE	TRUE	FALSE
9	46.35865309	0	0	0	7.649010187	129	Eemian TW2 mesocratic I	0	0	0	FALSE	TRUE	FALSE
10	46.35865309	0	0	0	39.65662471	130	Eemian TW2 mesocratic I	0	0	0	FALSE	TRUE	FALSE
11	46.35865309	0	0	0	62.46561515	131	Eemian TW2 mesocratic I	0	0	0	FALSE	TRUE	FALSE
12	46.35865309	0	0	0	85.03453175	132	Eemian TW2 mesocratic I	0	0	0	FALSE	TRUE	FALSE
13	46.35865309	0	0	0	74.58391476	133	Eemian TW2 mesocratic I	0	0	0	FALSE	TRUE	FALSE
14	46.35865309	0	0	0	54.58391476	134	Eemian TW2 mesocratic I	0	0	0	FALSE	TRUE	FALSE
15	46.35865309	0	0	0	75.33902868	135	Eemian TW2 mesocratic I	0	0	0	FALSE	TRUE	FALSE
16	46.35865309	0	0	0	74.58391476	136	Eemian TW2 mesocratic I	0	0	0	FALSE	TRUE	FALSE
17	46.35865309	0	0	0	14.87822649	137	Eemian TW2 mesocratic I	0	0	0	FALSE	TRUE	FALSE
18	46.35865309	0	0	0	71.70119842	138	Eemian TW2 mesocratic I	0	0	0	FALSE	TRUE	FALSE
19	46.35865309	0	0	0	69.13228182	139	Eemian TW2 mesocratic I	0	0	0	FALSE	TRUE	FALSE
20	46.35865309	0	0	0	74.24611034	140	Eemian TW2 mesocratic I	0	0	0	FALSE	TRUE	FALSE
1	46.35865309	0	0	0	7.804257097	141	Eemian TW2 mesocratic I	0	0	0	FALSE	TRUE	FALSE
2	46.35865309	0	0	0	17.96567321	142	Eemian TW2 mesocratic I	0	0	0	FALSE	TRUE	FALSE
3	46.35865309	0	0	0	9.538228577	143	Eemian TW2 mesocratic I	0	0	0	FALSE	TRUE	FALSE
4	46.35865309	0	0	0	70.22431514	144	Eemian TW2 mesocratic I	0	0	0	FALSE	TRUE	FALSE
5	46.35865309	0	0	0	96.8909818	145	Eemian TW2 mesocratic I	0	0	0	FALSE	TRUE	FALSE
6	46.35865309	0	0	0	7.804257097	146	Eemian TW2 mesocratic I	0	0	0	FALSE	TRUE	FALSE
7	46.35865309	0	0	0	1.13759043	147	Eemian TW2 mesocratic I	0	0	0	FALSE	TRUE	FALSE
8	46.35865309	0	0	0	2.756778056	148	Eemian TW2 mesocratic I	0	0	0	FALSE	TRUE	FALSE
9	46.35865309	0	0	0	94.47092376	149	Eemian TW2 mesocratic I	0	0	0	FALSE	TRUE	FALSE
10	46.35865309	0	0	0	12.06752814	150	Eemian TW2 mesocratic I	0	0	0	FALSE	TRUE	FALSE
11	46.35865309	0	0	0	41.13759043	151	Eemian TW2 mesocratic I	0	0	0	FALSE	TRUE	FALSE
12	46.35865309	0	0	0	68.26324509	152	Eemian TW2 mesocratic I	0	0	0	FALSE	TRUE	FALSE
13	46.35865309	0	0	0	60.29684056	153	Eemian TW2 mesocratic I	0	0	0	FALSE	TRUE	FALSE
14	46.35865309	0	0	0	70.22431514	154	Eemian TW2 mesocratic I	0	0	0	FALSE	TRUE	FALSE
15	46.35865309	0	0	0	24.63233988	155	Eemian TW2 mesocratic I	0	0	0	FALSE	TRUE	FALSE
16	46.35865309	0	0	0	56.8909818	156	Eemian TW2 mesocratic I	0	0	0	FALSE	TRUE	FALSE
17	46.35865309	0	0	0	36.20489524	157	Eemian TW2 mesocratic I	0	0	0	FALSE	TRUE	FALSE
18	46.35865309	0	0	0	25.22576196	158	Eemian TW2 mesocratic I	0	0	0	FALSE	TRUE	FALSE
19	46.35865309	0	0	0	9.538228577	159	Eemian TW2 mesocratic I	0	0	0	FALSE	TRUE	FALSE
20	46.35865309	0	0	0	74.6322911	160	Eemian TW2 mesocratic I	0	0	0	FALSE	TRUE	FALSE
1	46.35865309	0	0	0	26.6893914	161	Eemian TW2 mesocratic I	0	0	0	FALSE	TRUE	FALSE
2	46.35865309	0	0	0	6.788410479	162	Eemian TW2 mesocratic I	0	0	0	FALSE	TRUE	FALSE
3	46.35865309	0	0	0	97.96248074	163	Eemian TW2 mesocratic I	0	0	0	FALSE	TRUE	FALSE
4	46.35865309	0	0	0	71.93138192	164	Eemian TW2 mesocratic I	0	0	0	FALSE	TRUE	FALSE
5	46.35865309	0	0	0	78.59804859	165	Eemian TW2 mesocratic I	0	0	0	FALSE	TRUE	FALSE
6	46.35865309	0	0	0	53.4191395	166	Eemian TW2 mesocratic I	0	0	0	FALSE	TRUE	FALSE
7	46.35865309	0	0	0	40.39897777	167	Eemian TW2 mesocratic I	0	0	0	FALSE	TRUE	FALSE
8	46.35865309	0	0	0	4.629147404	168	Eemian TW2 mesocratic I	0	0	0	FALSE	TRUE	FALSE
9	46.35865309	0	0	0	27.00433585	169	Eemian TW2 mesocratic I	0	0	0	FALSE	TRUE	FALSE
10	46.35865309	0	0	0	1.676525036	170	Eemian TW2 mesocratic I	0	0	0	FALSE	TRUE	FALSE
11	46.35865309	0	0	0	26.6893914	171	Eemian TW2 mesocratic I	0	0	0	FALSE	TRUE	FALSE
12	46.35865309	0	0	0	6.889013895	172	Eemian TW2 mesocratic I	0	0	0	FALSE	TRUE	FALSE
13	46.35865309	0	0	0	6.788410479	173	Eemian TW2 mesocratic I	0	0	0	FALSE	TRUE	FALSE
14	46.35865309	0	0	0	97.96248074	174	Eemian TW2 mesocratic I	0	0	0	FALSE	TRUE	FALSE
15	46.35865309	0	0	0	65.26471525	175	Eemian TW2 mesocratic I	0	0	0	FALSE	TRUE	FALSE
16	46.35865309	0	0	0	71.93138192	176	Eemian TW2 mesocratic I	0	0	0	FALSE	TRUE	FALSE
17	46.35865309	0	0	0	26.63095806	177	Eemian TW2 mesocratic I	0	0	0	FALSE	TRUE	FALSE
18	46.35865309	0	0	0	40.02272473	178	Eemian TW2 mesocratic I	0	0	0	FALSE	TRUE	FALSE
19	46.35865309	0	0	0	20.02272473	179	Eemian TW2 mesocratic I	0	0	0	FALSE	TRUE	FALSE
20	46.35865309	0	0	0	97.96248074	180	Eemian TW2 mesocratic I	0	0	0	FALSE	TRUE	FALSE
1	46.35865309	0	0	0	8.439461375	181	Eemian TW2 mesocratic I	0	0	0	FALSE	TRUE	FALSE
2	46.35865309	0	0	0	12.65709426	182	Eemian TW2 mesocratic I	0	0	0	FALSE	TRUE	FALSE
3	46.35865309	0	0	0	19.56079472	183	Eemian TW2 mesocratic I	0	0	0	FALSE	TRUE	FALSE
4	46.35865309	0	0	0	49.62234856	184	Eemian TW2 mesocratic I	0	0	0	FALSE	TRUE	FALSE
5	46.35865309	0	0	0	25.99042759	185	Eemian TW2 mesocratic I	0	0	0	FALSE	TRUE	FALSE
6	46.35865309	0	0	0	49.62234856	186	Eemian TW2 mesocratic I	0	0	0	FALSE	TRUE	FALSE
7	46.35865309	0	0	0	32.65709426	187	Eemian TW2 mesocratic I	0	0	0	FALSE	TRUE	FALSE
8	46.35865309	0	0	0	65.99042759	188	Eemian TW2 mesocratic I	0	0	0	FALSE	TRUE	FALSE
9	46.35865309	0	0	0	81.77279471	189	Eemian TW2 mesocratic I	0	0	0	FALSE	TRUE	FALSE
10	46.35865309	0	0	0	36.28901522	190	Eemian TW2 mesocratic I	0	0	0	FALSE	TRUE	FALSE
11	46.35865309	0	0	0	91.29539584	191	Eemian TW2 mesocratic I	0	0	0	FALSE	TRUE	FALSE
12	46.35865309	0	0	0	32.89412805	192	Eemian TW2 mesocratic I	0	0	0	FALSE	TRUE	FALSE
13	46.35865309	0	0	0	86.55854359	193	Eemian TW2 mesocratic I	0	0	0	FALSE	TRUE	FALSE
14	46.35865309	0	0	0	12.65709426	194	Eemian TW2 mesocratic I	0	0	0	FALSE	TRUE	FALSE
15	46.35865309	0	0	0	69.62234856	195	Eemian TW2 mesocratic I	0	0	0	FALSE	TRUE	FALSE
16	46.35865309	0	0	0	11.70562886	196	Eemian TW2 mesocratic I	0	0	0	FALSE	TRUE	FALSE
17	46.35865309	0	0	0	8.439461375	197	Eemian TW2 mesocratic I	0	0	0	FALSE	TRUE	FALSE
18	46.35865309	0	0	0	69.62234856	198	Eemian TW2 mesocratic I	0	0	0	FALSE	TRUE	FALSE
19	46.35865309	0	0	0	19.56079472	199	Eemian TW2 mesocratic I	0	0	0	FALSE	TRUE	FALSE
20	46.35865309	0	0	0	19.56079472	200	Eemian TW2 mesocratic I	0	0	0	FALSE	TRUE	FALSE
1	46.35865309	0	0	0	63.63161285	201	Eemian TW2 mesocratic I	0	0	0	FALSE	TRUE	FALSE
2	46.35865309	0	0	0	60.8686757	202	Eemian TW2 mesocratic I	0	0	0	FALSE	TRUE	FALSE
3	46.35865309	0	0	0	65.21787378	203	Eemian TW2 mesocratic I	0	0	0	FALSE	TRUE	FALSE
4	46.35865309	0	0	0	85.17075207	204	Eemian TW2 mesocratic I	0	0	0	FALSE	TRUE	FALSE
5	46.35865309	0	0	0	48.3443599	205	Eemian TW2 mesocratic I	0	0	0	FALSE	TRUE	FALSE
6	46.35865309	0	0	0	70.29827952	206	Eemian TW2 mesocratic I	0	0	0	FALSE	TRUE	FALSE
7	46.35865309	0	0	0	78.5040854	207	Eemian TW2 mesocratic I	0	0	0	FALSE	TRUE	FALSE
8	46.35865309	0	0	0	50.29827952	208	Eemian TW2 mesocratic I	0	0	0	FALSE	TRUE	FALSE
9	46.35865309	0	0	0	75.61683301	209	Eemian TW2 mesocratic I	0	0	0	FALSE	TRUE	FALSE
10	46.35865309	0	0	0	68.42549685	210	Eemian TW2 mesocratic I	0	0	0	FALSE	TRUE	FALSE
11	46.35865309	0	0	0	50.71042317	211	Eemian TW2 mesocratic I	0	0	0	FALSE	TRUE	FALSE
12	46.35865309	0	0	0	91.83741873	212	Eemian TW2 mesocratic I	0	0	0	FALSE	TRUE	FALSE
13	46.35865309	0	0	0	58.55120711	213	Eemian TW2 mesocratic I	0	0	0	FALSE	TRUE	FALSE
14	46.35865309	0	0	0	38.55120711	214	Eemian TW2 mesocratic I	0	0	0	FALSE	TRUE	FALSE
15	46.35865309	0	0	0	54.20200904	215	Eemian TW2 mesocratic I	0	0	0	FALSE	TRUE	FALSE
16	46.35865309	0	0	0	65.21787378	216	Eemian TW2 mesocratic I	0	0	0	FALSE	TRUE	FALSE
17	46.35865309	0	0	0	85.21787378	217	Eemian TW2 mesocratic I	0	0	0	FALSE	TRUE	FALSE
18	46.35865309	0	0	0	10.29827952	218	Eemian TW2 mesocratic I	0	0	0	FALSE	TRUE	FALSE
19	46.35865309	0	0	0	85.17075207	219	Eemian TW2 mesocratic I	0	0	0	FALSE	TRUE	FALSE
20	46.35865309	0	0	0	28.49569517	220	Eemian TW2 mesocratic I	0	0	0	FALSE	TRUE	FALSE
1	46.35865309	0	0	0	2.987007098	221	Eemian TW2 mesocratic I	0	0	0	FALSE	TRUE	FALSE
2	46.35865309	0	0	0	82.55416979	222	Eemian TW2 mesocratic I	0	0	0	FALSE	TRUE	FALSE
3	46.35865309	0	0	0	79.47909976	223	Eemian TW2 mesocratic I	0	0	0	FALSE	TRUE	FALSE
4	46.35865309	0	0	0	72.41759899	224	Eemian TW2 mesocratic I	0	0	0	FALSE	TRUE	FALSE
5	46.35865309	0	0	0	82.55416979	225	Eemian TW2 mesocratic I	0	0	0	FALSE	TRUE	FALSE
6	46.35865309	0	0	0	72.41759899	226	Eemian TW2 mesocratic I	0	0	0	FALSE	TRUE	FALSE
7	46.35865309	0	0	0	60.07152351	227	Eemian TW2 mesocratic I	0	0	0	FALSE	TRUE	FALSE
8	46.35865309	0	0	0	72.8124331	228	Eemian TW2 mesocratic I	0	0	0	FALSE	TRUE	FALSE
9	46.35865309	0	0	0	29.97443294	229	Eemian TW2 mesocratic I	0	0	0	FALSE	TRUE	FALSE
10	46.35865309	0	0	0	95.09101009	230	Eemian TW2 mesocratic I	0	0	0	FALSE	TRUE	FALSE
11	46.35865309	0	0	0	66.14576643	231	Eemian TW2 mesocratic I	0	0	0	FALSE	TRUE	FALSE
12	46.35865309	0	0	0	72.41759899	232	Eemian TW2 mesocratic I	0	0	0	FALSE	TRUE	FALSE
13	46.35865309	0	0	0	24.10724732	233	Eemian TW2 mesocratic I	0	0	0	FALSE	TRUE	FALSE
14	46.35865309	0	0	0	9.653673765	234	Eemian TW2 mesocratic I	0	0	0	FALSE	TRUE	FALSE
15	46.35865309	0	0	0	31.68544909	235	Eemian TW2 mesocratic I	0	0	0	FALSE	TRUE	FALSE
16	46.35865309	0	0	0	86.14576643	236	Eemian TW2 mesocratic I	0	0	0	FALSE	TRUE	FALSE
17	46.35865309	0	0	0	69.22083646	237	Eemian TW2 mesocratic I	0	0	0	FALSE	TRUE	FALSE
18	46.35865309	0	0	0	86.56139372	238	Eemian TW2 mesocratic I	0	0	0	FALSE	TRUE	FALSE
19	46.35865309	0	0	0	82.55416979	239	Eemian TW2 mesocratic I	0	0	0	FALSE	TRUE	FALSE
20	46.35865309	0	0	0	29.65367376	240	Eemian TW2 mesocratic I	0	0	0	FALSE	TRUE	FALSE
1	46.35865309	0	0	0	48.94742724	241	Eemian TW2 mesocratic I	0	0	0	FALSE	TRUE	FALSE
2	46.35865309	0	0	0	82.13334472	242	Eemian TW2 mesocratic I	0	0	0	FALSE	TRUE	FALSE
3	46.35865309	0	0	0	12.47722281	243	Eemian TW2 mesocratic I	0	0	0	FALSE	TRUE	FALSE
4	46.35865309	0	0	0	19.93214544	244	Eemian TW2 mesocratic I	0	0	0	FALSE	TRUE	FALSE
5	46.35865309	0	0	0	75.46667806	245	Eemian TW2 mesocratic I	0	0	0	FALSE	TRUE	FALSE
6	46.35865309	0	0	0	19.93214544	246	Eemian TW2 mesocratic I	0	0	0	FALSE	TRUE	FALSE
7	46.35865309	0	0	0	34.11215409	247	Eemian TW2 mesocratic I	0	0	0	FALSE	TRUE	FALSE
8	46.35865309	0	0	0	35.6140939	248	Eemian TW2 mesocratic I	0	0	0	FALSE	TRUE	FALSE
9	46.35865309	0	0	0	42.28076057	249	Eemian TW2 mesocratic I	0	0	0	FALSE	TRUE	FALSE
10	46.35865309	0	0	0	62.99253064	250	Eemian TW2 mesocratic I	0	0	0	FALSE	TRUE	FALSE
11	46.35865309	0	0	0	19.93214544	251	Eemian TW2 mesocratic I	0	0	0	FALSE	TRUE	FALSE
12	46.35865309	0	0	0	2.280760569	252	Eemian TW2 mesocratic I	0	0	0	FALSE	TRUE	FALSE
13	46.35865309	0	0	0	18.17624957	253	Eemian TW2 mesocratic I	0	0	0	FALSE	TRUE	FALSE
14	46.35865309	0	0	0	62.13334472	254	Eemian TW2 mesocratic I	0	0	0	FALSE	TRUE	FALSE
15	46.35865309	0	0	0	28.94742724	255	Eemian TW2 mesocratic I	0	0	0	FALSE	TRUE	FALSE
16	46.35865309	0	0	0	52.52105086	256	Eemian TW2 mesocratic I	0	0	0	FALSE	TRUE	FALSE
17	46.35865309	0	0	0	89.58312753	257	Eemian TW2 mesocratic I	0	0	0	FALSE	TRUE	FALSE
18	46.35865309	0	0	0	85.98177334	258	Eemian TW2 mesocratic I	0	0	0	FALSE	TRUE	FALSE
19	46.35865309	0	0	0	5.81055614	259	Eemian TW2 mesocratic I	0	0	0	FALSE	TRUE	FALSE
20	46.35865309	0	0	0	60.79093208	260	Eemian TW2 mesocratic I	0	0	0	FALSE	TRUE	FALSE
1	46.35865309	0	0	0	58.72352964	261	Eemian TW2 mesocratic I	0	0	0	FALSE	TRUE	FALSE
2	46.35865309	0	0	0	78.83126717	262	Eemian TW2 mesocratic I	0	0	0	FALSE	TRUE	FALSE
3	46.35865309	0	0	0	12.67622116	263	Eemian TW2 mesocratic I	0	0	0	FALSE	TRUE	FALSE
4	46.35865309	0	0	0	87.15545221	264	Eemian TW2 mesocratic I	0	0	0	FALSE	TRUE	FALSE
5	46.35865309	0	0	0	72.05686297	265	Eemian TW2 mesocratic I	0	0	0	FALSE	TRUE	FALSE
6	46.35865309	0	0	0	7.226790786	266	Eemian TW2 mesocratic I	0	0	0	FALSE	TRUE	FALSE
7	46.35865309	0	0	0	80.48878554	267	Eemian TW2 mesocratic I	0	0	0	FALSE	TRUE	FALSE
8	46.35865309	0	0	0	78.83126717	268	Eemian TW2 mesocratic I	0	0	0	FALSE	TRUE	FALSE
9	46.35865309	0	0	0	93.82211887	269	Eemian TW2 mesocratic I	0	0	0	FALSE	TRUE	FALSE
10	46.35865309	0	0	0	12.05686297	270	Eemian TW2 mesocratic I	0	0	0	FALSE	TRUE	FALSE
11	46.35865309	0	0	0	14.16459092	271	Eemian TW2 mesocratic I	0	0	0	FALSE	TRUE	FALSE
12	46.35865309	0	0	0	78.83126717	272	Eemian TW2 mesocratic I	0	0	0	FALSE	TRUE	FALSE
13	46.35865309	0	0	0	85.49793384	273	Eemian TW2 mesocratic I	0	0	0	FALSE	TRUE	FALSE
14	46.35865309	0	0	0	87.15545221	274	Eemian TW2 mesocratic I	0	0	0	FALSE	TRUE	FALSE
15	46.35865309	0	0	0	35.07106603	275	Eemian TW2 mesocratic I	0	0	0	FALSE	TRUE	FALSE
16	46.35865309	0	0	0	71.09128423	276	Eemian TW2 mesocratic I	0	0	0	FALSE	TRUE	FALSE
17	46.35865309	0	0	0	25.74942847	277	Eemian TW2 mesocratic I	0	0	0	FALSE	TRUE	FALSE
18	46.35865309	0	0	0	12.67622116	278	Eemian TW2 mesocratic I	0	0	0	FALSE	TRUE	FALSE
19	46.35865309	0	0	0	12.67622116	279	Eemian TW2 mesocratic I	0	0	0	FALSE	TRUE	FALSE
20	46.35865309	0	0	0	98.72352964	280	Eemian TW2 mesocratic I	0	0	0	FALSE	TRUE	FALSE
1	46.35865309	0	0	0	52.2587362	281	Eemian TW2 mesocratic I	0	0	0	FALSE	TRUE	FALSE
2	46.35865309	0	0	0	33.10542358	282	Eemian TW2 mesocratic I	0	0	0	FALSE	TRUE	FALSE
3	46.35865309	0	0	0	70.39259959	283	Eemian TW2 mesocratic I	0	0	0	FALSE	TRUE	FALSE
4	46.35865309	0	0	0	91.31023956	284	Eemian TW2 mesocratic I	0	0	0	FALSE	TRUE	FALSE
5	46.35865309	0	0	0	58.92540286	285	Eemian TW2 mesocratic I	0	0	0	FALSE	TRUE	FALSE
6	46.35865309	0	0	0	46.43875691	286	Eemian TW2 mesocratic I	0	0	0	FALSE	TRUE	FALSE
7	46.35865309	0	0	0	97.16002711	287	Eemian TW2 mesocratic I	0	0	0	FALSE	TRUE	FALSE
8	46.35865309	0	0	0	7.151308364	288	Eemian TW2 mesocratic I	0	0	0	FALSE	TRUE	FALSE
9	46.35865309	0	0	0	58.92540286	289	Eemian TW2 mesocratic I	0	0	0	FALSE	TRUE	FALSE
10	46.35865309	0	0	0	77.05926625	290	Eemian TW2 mesocratic I	0	0	0	FALSE	TRUE	FALSE
11	46.35865309	0	0	0	44.13898217	291	Eemian TW2 mesocratic I	0	0	0	FALSE	TRUE	FALSE
12	46.35865309	0	0	0	15.50261085	292	Eemian TW2 mesocratic I	0	0	0	FALSE	TRUE	FALSE
13	46.35865309	0	0	0	79.77209025	293	Eemian TW2 mesocratic I	0	0	0	FALSE	TRUE	FALSE
14	46.35865309	0	0	0	77.05926625	294	Eemian TW2 mesocratic I	0	0	0	FALSE	TRUE	FALSE
15	46.35865309	0	0	0	91.31023956	295	Eemian TW2 mesocratic I	0	0	0	FALSE	TRUE	FALSE
16	46.35865309	0	0	0	25.59206953	296	Eemian TW2 mesocratic I	0	0	0	FALSE	TRUE	FALSE
17	46.35865309	0	0	0	33.10542358	297	Eemian TW2 mesocratic I	0	0	0	FALSE	TRUE	FALSE
18	46.35865309	0	0	0	56.6062592	298	Eemian TW2 mesocratic I	0	0	0	FALSE	TRUE	FALSE
19	46.35865309	0	0	0	77.05926625	299	Eemian TW2 mesocratic I	0	0	0	FALSE	TRUE	FALSE
20	46.35865309	0	0	0	33.10542358	300	Eemian TW2 mesocratic I	0	0	0	FALSE	TRUE	FALSE
1	46.35865309	0	0	0	13.46846039	301	Eemian TW2 mesocratic I	0	0	0	FALSE	TRUE	FALSE
2	46.35865309	0	0	0	6.329857511	302	Eemian TW2 mesocratic I	0	0	0	FALSE	TRUE	FALSE
3	46.35865309	0	0	0	90.97030531	303	Eemian TW2 mesocratic I	0	0	0	FALSE	TRUE	FALSE
4	46.35865309	0	0	0	12.3768908	304	Eemian TW2 mesocratic I	0	0	0	FALSE	TRUE	FALSE
5	46.35865309	0	0	0	36.38316056	305	Eemian TW2 mesocratic I	0	0	0	FALSE	TRUE	FALSE
6	46.35865309	0	0	0	6.329857511	306	Eemian TW2 mesocratic I	0	0	0	FALSE	TRUE	FALSE
7	46.35865309	0	0	0	6.329857511	307	Eemian TW2 mesocratic I	0	0	0	FALSE	TRUE	FALSE
8	46.35865309	0	0	0	33.46846039	308	Eemian TW2 mesocratic I	0	0	0	FALSE	TRUE	FALSE
9	46.35865309	0	0	0	12.3768908	309	Eemian TW2 mesocratic I	0	0	0	FALSE	TRUE	FALSE
10	46.35865309	0	0	0	90.97030531	310	Eemian TW2 mesocratic I	0	0	0	FALSE	TRUE	FALSE
11	46.35865309	0	0	0	97.63697197	311	Eemian TW2 mesocratic I	0	0	0	FALSE	TRUE	FALSE
12	46.35865309	0	0	0	33.12647051	312	Eemian TW2 mesocratic I	0	0	0	FALSE	TRUE	FALSE
13	46.35865309	0	0	0	60.13512706	313	Eemian TW2 mesocratic I	0	0	0	FALSE	TRUE	FALSE
14	46.35865309	0	0	0	82.79675551	314	Eemian TW2 mesocratic I	0	0	0	FALSE	TRUE	FALSE
15	46.35865309	0	0	0	72.07748984	315	Eemian TW2 mesocratic I	0	0	0	FALSE	TRUE	FALSE
16	46.35865309	0	0	0	20.13512706	316	Eemian TW2 mesocratic I	0	0	0	FALSE	TRUE	FALSE
17	46.35865309	0	0	0	95.7316648	317	Eemian TW2 mesocratic I	0	0	0	FALSE	TRUE	FALSE
18	46.35865309	0	0	0	19.04355746	318	Eemian TW2 mesocratic I	0	0	0	FALSE	TRUE	FALSE
19	46.35865309	0	0	0	1.227240311	319	Eemian TW2 mesocratic I	0	0	0	FALSE	TRUE	FALSE
20	46.35865309	0	0	0	54.46168908	320	Eemian TW2 mesocratic I	0	0	0	FALSE	TRUE	FALSE
1	46.35865309	0	0	0	36.89416915	321	Eemian TW2 mesocratic I	0	0	0	FALSE	TRUE	FALSE
2	46.35865309	0	0	0	60.67403422	322	Eemian TW2 mesocratic I	0	0	0	FALSE	TRUE	FALSE
3	46.35865309	0	0	0	78.66756166	323	Eemian TW2 mesocratic I	0	0	0	FALSE	TRUE	FALSE
4	46.35865309	0	0	0	71.77125476	324	Eemian TW2 mesocratic I	0	0	0	FALSE	TRUE	FALSE
5	46.35865309	0	0	0	50.22750248	325	Eemian TW2 mesocratic I	0	0	0	FALSE	TRUE	FALSE
6	46.35865309	0	0	0	57.98115919	326	Eemian TW2 mesocratic I	0	0	0	FALSE	TRUE	FALSE
7	46.35865309	0	0	0	25.1045881	327	Eemian TW2 mesocratic I	0	0	0	FALSE	TRUE	FALSE
8	46.35865309	0	0	0	87.34070089	328	Eemian TW2 mesocratic I	0	0	0	FALSE	TRUE	FALSE
9	46.35865309	0	0	0	3.560835814	329	Eemian TW2 mesocratic I	0	0	0	FALSE	TRUE	FALSE
10	46.35865309	0	0	0	60.67403422	330	Eemian TW2 mesocratic I	0	0	0	FALSE	TRUE	FALSE
11	46.35865309	0	0	0	98.77378147	331	Eemian TW2 mesocratic I	0	0	0	FALSE	TRUE	FALSE
12	46.35865309	0	0	0	58.43792143	332	Eemian TW2 mesocratic I	0	0	0	FALSE	TRUE	FALSE
13	46.35865309	0	0	0	36.89416915	333	Eemian TW2 mesocratic I	0	0	0	FALSE	TRUE	FALSE
14	46.35865309	0	0	0	54.00736756	334	Eemian TW2 mesocratic I	0	0	0	FALSE	TRUE	FALSE
15	46.35865309	0	0	0	58.43792143	335	Eemian TW2 mesocratic I	0	0	0	FALSE	TRUE	FALSE
16	46.35865309	0	0	0	30.22750248	336	Eemian TW2 mesocratic I	0	0	0	FALSE	TRUE	FALSE
17	46.35865309	0	0	0	54.00736756	337	Eemian TW2 mesocratic I	0	0	0	FALSE	TRUE	FALSE
18	46.35865309	0	0	0	47.34070089	338	Eemian TW2 mesocratic I	0	0	0	FALSE	TRUE	FALSE
19	46.35865309	0	0	0	52.000895	339	Eemian TW2 mesocratic I	0	0	0	FALSE	TRUE	FALSE
20	46.35865309	0	0	0	72.000895	340	Eemian TW2 mesocratic I	0	0	0	FALSE	TRUE	FALSE
1	46.35865309	0	0	0	18.52052372	341	Eemian TW2 mesocratic I	0	0	0	FALSE	TRUE	FALSE
2	46.35865309	0	0	0	41.82433577	342	Eemian TW2 mesocratic I	0	0	0	FALSE	TRUE	FALSE
3	46.35865309	0	0	0	85.64539715	343	Eemian TW2 mesocratic I	0	0	0	FALSE	TRUE	FALSE
4	46.35865309	0	0	0	30.6296279	344	Eemian TW2 mesocratic I	0	0	0	FALSE	TRUE	FALSE
5	46.35865309	0	0	0	11.85385706	345	Eemian TW2 mesocratic I	0	0	0	FALSE	TRUE	FALSE
6	46.35865309	0	0	0	72.31206381	346	Eemian TW2 mesocratic I	0	0	0	FALSE	TRUE	FALSE
7	46.35865309	0	0	0	78.97873048	347	Eemian TW2 mesocratic I	0	0	0	FALSE	TRUE	FALSE
8	46.35865309	0	0	0	51.85385706	348	Eemian TW2 mesocratic I	0	0	0	FALSE	TRUE	FALSE
9	46.35865309	0	0	0	59.16762042	349	Eemian TW2 mesocratic I	0	0	0	FALSE	TRUE	FALSE
10	46.35865309	0	0	0	30.6296279	350	Eemian TW2 mesocratic I	0	0	0	FALSE	TRUE	FALSE
11	46.35865309	0	0	0	45.64539715	351	Eemian TW2 mesocratic I	0	0	0	FALSE	TRUE	FALSE
12	46.35865309	0	0	0	18.52052372	352	Eemian TW2 mesocratic I	0	0	0	FALSE	TRUE	FALSE
13	46.35865309	0	0	0	55.95653728	353	Eemian TW2 mesocratic I	0	0	0	FALSE	TRUE	FALSE
14	46.35865309	0	0	0	41.82433577	354	Eemian TW2 mesocratic I	0	0	0	FALSE	TRUE	FALSE
15	46.35865309	0	0	0	55.1576691	355	Eemian TW2 mesocratic I	0	0	0	FALSE	TRUE	FALSE
16	46.35865309	0	0	0	41.82433577	356	Eemian TW2 mesocratic I	0	0	0	FALSE	TRUE	FALSE
17	46.35865309	0	0	0	34.68763134	357	Eemian TW2 mesocratic I	0	0	0	FALSE	TRUE	FALSE
18	46.35865309	0	0	0	37.29629456	358	Eemian TW2 mesocratic I	0	0	0	FALSE	TRUE	FALSE
19	46.35865309	0	0	0	23.96296123	359	Eemian TW2 mesocratic I	0	0	0	FALSE	TRUE	FALSE
20	46.35865309	0	0	0	23.96296123	360	Eemian TW2 mesocratic I	0	0	0	FALSE	TRUE	FALSE
1	46.35865309	0	0	0	56.91664531	361	Eemian TW2 mesocratic I	0	0	0	FALSE	TRUE	FALSE
2	46.35865309	0	0	0	44.22831761	362	Eemian TW2 mesocratic I	0	0	0	FALSE	TRUE	FALSE
3	46.35865309	0	0	0	83.96201008	363	Eemian TW2 mesocratic I	0	0	0	FALSE	TRUE	FALSE
4	46.35865309	0	0	0	87.01361893	364	Eemian TW2 mesocratic I	0	0	0	FALSE	TRUE	FALSE
5	46.35865309	0	0	0	94.86726533	365	Eemian TW2 mesocratic I	0	0	0	FALSE	TRUE	FALSE
6	46.35865309	0	0	0	73.8956186	366	Eemian TW2 mesocratic I	0	0	0	FALSE	TRUE	FALSE
7	46.35865309	0	0	0	36.91664531	367	Eemian TW2 mesocratic I	0	0	0	FALSE	TRUE	FALSE
8	46.35865309	0	0	0	24.22831761	368	Eemian TW2 mesocratic I	0	0	0	FALSE	TRUE	FALSE
9	46.35865309	0	0	0	8.019771981	369	Eemian TW2 mesocratic I	0	0	0	FALSE	TRUE	FALSE
10	46.35865309	0	0	0	83.58331198	370	Eemian TW2 mesocratic I	0	0	0	FALSE	TRUE	FALSE
11	46.35865309	0	0	0	33.7119383	371	Eemian TW2 mesocratic I	0	0	0	FALSE	TRUE	FALSE
12	46.35865309	0	0	0	37.56165095	372	Eemian TW2 mesocratic I	0	0	0	FALSE	TRUE	FALSE
13	46.35865309	0	0	0	50.62867675	373	Eemian TW2 mesocratic I	0	0	0	FALSE	TRUE	FALSE
14	46.35865309	0	0	0	83.96201008	374	Eemian TW2 mesocratic I	0	0	0	FALSE	TRUE	FALSE
15	46.35865309	0	0	0	56.91664531	375	Eemian TW2 mesocratic I	0	0	0	FALSE	TRUE	FALSE
16	46.35865309	0	0	0	23.58331198	376	Eemian TW2 mesocratic I	0	0	0	FALSE	TRUE	FALSE
17	46.35865309	0	0	0	70.62867675	377	Eemian TW2 mesocratic I	0	0	0	FALSE	TRUE	FALSE
18	46.35865309	0	0	0	44.22831761	378	Eemian TW2 mesocratic I	0	0	0	FALSE	TRUE	FALSE
19	46.35865309	0	0	0	90.62867675	379	Eemian TW2 mesocratic I	0	0	0	FALSE	TRUE	FALSE
20	46.35865309	0	0	0	35.1672152	380	Eemian TW2 mesocratic I	0	0	0	FALSE	TRUE	FALSE
1	46.35865309	0	0	0	86.32444935	381	Eemian TW2 mesocratic I	0	0	0	FALSE	TRUE	FALSE
2	46.35865309	0	0	0	57.76218977	382	Eemian TW2 mesocratic I	0	0	0	FALSE	TRUE	FALSE
3	46.35865309	0	0	0	35.94132639	383	Eemian TW2 mesocratic I	0	0	0	FALSE	TRUE	FALSE
4	46.35865309	0	0	0	94.10835369	384	Eemian TW2 mesocratic I	0	0	0	FALSE	TRUE	FALSE
5	46.35865309	0	0	0	79.65778268	385	Eemian TW2 mesocratic I	0	0	0	FALSE	TRUE	FALSE
6	46.35865309	0	0	0	98.18252018	386	Eemian TW2 mesocratic I	0	0	0	FALSE	TRUE	FALSE
7	46.35865309	0	0	0	84.42885643	387	Eemian TW2 mesocratic I	0	0	0	FALSE	TRUE	FALSE
8	46.35865309	0	0	0	51.63151165	388	Eemian TW2 mesocratic I	0	0	0	FALSE	TRUE	FALSE
9	46.35865309	0	0	0	42.60799305	389	Eemian TW2 mesocratic I	0	0	0	FALSE	TRUE	FALSE
10	46.35865309	0	0	0	86.32444935	390	Eemian TW2 mesocratic I	0	0	0	FALSE	TRUE	FALSE
11	46.35865309	0	0	0	57.76218977	391	Eemian TW2 mesocratic I	0	0	0	FALSE	TRUE	FALSE
12	46.35865309	0	0	0	57.76218977	392	Eemian TW2 mesocratic I	0	0	0	FALSE	TRUE	FALSE
13	46.35865309	0	0	0	22.60799305	393	Eemian TW2 mesocratic I	0	0	0	FALSE	TRUE	FALSE
14	46.35865309	0	0	0	92.99111602	394	Eemian TW2 mesocratic I	0	0	0	FALSE	TRUE	FALSE
15	46.35865309	0	0	0	54.10835369	395	Eemian TW2 mesocratic I	0	0	0	FALSE	TRUE	FALSE
16	46.35865309	0	0	0	94.10835369	396	Eemian TW2 mesocratic I	0	0	0	FALSE	TRUE	FALSE
17	46.35865309	0	0	0	90.21055625	397	Eemian TW2 mesocratic I	0	0	0	FALSE	TRUE	FALSE
18	46.35865309	0	0	0	64.42885643	398	Eemian TW2 mesocratic I	0	0	0	FALSE	TRUE	FALSE
19	46.35865309	0	0	0	79.11709268	399	Eemian TW2 mesocratic I	0	0	0	FALSE	TRUE	FALSE
20	46.35865309	0	0	0	17.80456489	400	Eemian TW2 mesocratic I	0	0	0	FALSE	TRUE	FALSE
1	46.35865309	0	0	0	64.31810413	401	Eemian TW2 mesocratic I	0	0	0	FALSE	TRUE	FALSE
2	46.35865309	0	0	0	36.11435115	402	Eemian TW2 mesocratic I	0	0	0	FALSE	TRUE	FALSE
3	46.35865309	0	0	0	89.47304313	403	Eemian TW2 mesocratic I	0	0	0	FALSE	TRUE	FALSE
4	46.35865309	0	0	0	12.78900995	404	Eemian TW2 mesocratic I	0	0	0	FALSE	TRUE	FALSE
5	46.35865309	0	0	0	27.88556445	405	Eemian TW2 mesocratic I	0	0	0	FALSE	TRUE	FALSE
6	46.35865309	0	0	0	56.11435115	406	Eemian TW2 mesocratic I	0	0	0	FALSE	TRUE	FALSE
7	46.35865309	0	0	0	25.73515221	407	Eemian TW2 mesocratic I	0	0	0	FALSE	TRUE	FALSE
8	46.35865309	0	0	0	30.92426934	408	Eemian TW2 mesocratic I	0	0	0	FALSE	TRUE	FALSE
9	46.35865309	0	0	0	52.78900995	409	Eemian TW2 mesocratic I	0	0	0	FALSE	TRUE	FALSE
10	46.35865309	0	0	0	79.90769374	410	Eemian TW2 mesocratic I	0	0	0	FALSE	TRUE	FALSE
11	46.35865309	0	0	0	37.07742289	411	Eemian TW2 mesocratic I	0	0	0	FALSE	TRUE	FALSE
12	46.35865309	0	0	0	36.11435115	412	Eemian TW2 mesocratic I	0	0	0	FALSE	TRUE	FALSE
13	46.35865309	0	0	0	89.47304313	413	Eemian TW2 mesocratic I	0	0	0	FALSE	TRUE	FALSE
14	46.35865309	0	0	0	13.8236583	414	Eemian TW2 mesocratic I	0	0	0	FALSE	TRUE	FALSE
15	46.35865309	0	0	0	12.78900995	415	Eemian TW2 mesocratic I	0	0	0	FALSE	TRUE	FALSE
16	46.35865309	0	0	0	84.31810413	416	Eemian TW2 mesocratic I	0	0	0	FALSE	TRUE	FALSE
17	46.35865309	0	0	0	44.31810413	417	Eemian TW2 mesocratic I	0	0	0	FALSE	TRUE	FALSE
18	46.35865309	0	0	0	29.44768448	418	Eemian TW2 mesocratic I	0	0	0	FALSE	TRUE	FALSE
19	46.35865309	0	0	0	64.31810413	419	Eemian TW2 mesocratic I	0	0	0	FALSE	TRUE	FALSE
20	46.35865309	0	0	0	50.9847708	420	Eemian TW2 mesocratic I	0	0	0	FALSE	TRUE	FALSE
1	46.35865309	0	0	0	9.357412742	421	Eemian TW2 mesocratic I	0	0	0	FALSE	TRUE	FALSE
2	46.35865309	0	0	0	70.50968281	422	Eemian TW2 mesocratic I	0	0	0	FALSE	TRUE	FALSE
3	46.35865309	0	0	0	15.77768538	423	Eemian TW2 mesocratic I	0	0	0	FALSE	TRUE	FALSE
4	46.35865309	0	0	0	29.07321134	424	Eemian TW2 mesocratic I	0	0	0	FALSE	TRUE	FALSE
5	46.35865309	0	0	0	41.2944193	425	Eemian TW2 mesocratic I	0	0	0	FALSE	TRUE	FALSE
6	46.35865309	0	0	0	9.357412742	426	Eemian TW2 mesocratic I	0	0	0	FALSE	TRUE	FALSE
7	46.35865309	0	0	0	51.34162088	427	Eemian TW2 mesocratic I	0	0	0	FALSE	TRUE	FALSE
8	46.35865309	0	0	0	29.35741274	428	Eemian TW2 mesocratic I	0	0	0	FALSE	TRUE	FALSE
9	46.35865309	0	0	0	56.02407941	429	Eemian TW2 mesocratic I	0	0	0	FALSE	TRUE	FALSE
10	46.35865309	0	0	0	83.84301614	430	Eemian TW2 mesocratic I	0	0	0	FALSE	TRUE	FALSE
11	46.35865309	0	0	0	57.17634947	431	Eemian TW2 mesocratic I	0	0	0	FALSE	TRUE	FALSE
12	46.35865309	0	0	0	83.84301614	432	Eemian TW2 mesocratic I	0	0	0	FALSE	TRUE	FALSE
13	46.35865309	0	0	0	49.68116239	433	Eemian TW2 mesocratic I	0	0	0	FALSE	TRUE	FALSE
14	46.35865309	0	0	0	69.07321134	434	Eemian TW2 mesocratic I	0	0	0	FALSE	TRUE	FALSE
15	46.35865309	0	0	0	26.58845335	435	Eemian TW2 mesocratic I	0	0	0	FALSE	TRUE	FALSE
16	46.35865309	0	0	0	75.73987801	436	Eemian TW2 mesocratic I	0	0	0	FALSE	TRUE	FALSE
17	46.35865309	0	0	0	2.444352043	437	Eemian TW2 mesocratic I	0	0	0	FALSE	TRUE	FALSE
18	46.35865309	0	0	0	29.07321134	438	Eemian TW2 mesocratic I	0	0	0	FALSE	TRUE	FALSE
19	46.35865309	0	0	0	79.09060167	439	Eemian TW2 mesocratic I	0	0	0	FALSE	TRUE	FALSE
20	46.35865309	0	0	0	9.073211341	440	Eemian TW2 mesocratic I	0	0	0	FALSE	TRUE	FALSE
1	46.35865309	0	0	0	14.32694772	441	Eemian TW2 mesocratic I	0	0	0	FALSE	TRUE	FALSE
2	46.35865309	0	0	0	75.89427994	442	Eemian TW2 mesocratic I	0	0	0	FALSE	TRUE	FALSE
3	46.35865309	0	0	0	0.538538699	443	Eemian TW2 mesocratic I	0	0	0	FALSE	TRUE	FALSE
4	46.35865309	0	0	0	66.62671426	444	Eemian TW2 mesocratic I	0	0	0	FALSE	TRUE	FALSE
5	46.35865309	0	0	0	20.99361438	445	Eemian TW2 mesocratic I	0	0	0	FALSE	TRUE	FALSE
6	46.35865309	0	0	0	53.5080566	446	Eemian TW2 mesocratic I	0	0	0	FALSE	TRUE	FALSE
7	46.35865309	0	0	0	66.62671426	447	Eemian TW2 mesocratic I	0	0	0	FALSE	TRUE	FALSE
8	46.35865309	0	0	0	14.27257778	448	Eemian TW2 mesocratic I	0	0	0	FALSE	TRUE	FALSE
9	46.35865309	0	0	0	60.75195766	449	Eemian TW2 mesocratic I	0	0	0	FALSE	TRUE	FALSE
10	46.35865309	0	0	0	35.81205122	450	Eemian TW2 mesocratic I	0	0	0	FALSE	TRUE	FALSE
11	46.35865309	0	0	0	89.10038771	451	Eemian TW2 mesocratic I	0	0	0	FALSE	TRUE	FALSE
12	46.35865309	0	0	0	34.03211437	452	Eemian TW2 mesocratic I	0	0	0	FALSE	TRUE	FALSE
13	46.35865309	0	0	0	98.37784325	453	Eemian TW2 mesocratic I	0	0	0	FALSE	TRUE	FALSE
14	46.35865309	0	0	0	48.58802173	454	Eemian TW2 mesocratic I	0	0	0	FALSE	TRUE	FALSE
15	46.35865309	0	0	0	61.98982007	455	Eemian TW2 mesocratic I	0	0	0	FALSE	TRUE	FALSE
16	46.35865309	0	0	0	82.56094661	456	Eemian TW2 mesocratic I	0	0	0	FALSE	TRUE	FALSE
17	46.35865309	0	0	0	14.32694772	457	Eemian TW2 mesocratic I	0	0	0	FALSE	TRUE	FALSE
18	46.35865309	0	0	0	14.32694772	458	Eemian TW2 mesocratic I	0	0	0	FALSE	TRUE	FALSE
19	46.35865309	0	0	0	86.62671426	459	Eemian TW2 mesocratic I	0	0	0	FALSE	TRUE	FALSE
20	46.35865309	0	0	0	39.82511956	460	Eemian TW2 mesocratic I	0	0	0	FALSE	TRUE	FALSE
1	46.35865309	0	0	0	24.0068991	461	Eemian TW2 mesocratic I	0	0	0	FALSE	TRUE	FALSE
2	46.35865309	0	0	0	99.19778763	462	Eemian TW2 mesocratic I	0	0	0	FALSE	TRUE	FALSE
3	46.35865309	0	0	0	73.27182891	463	Eemian TW2 mesocratic I	0	0	0	FALSE	TRUE	FALSE
4	46.35865309	0	0	0	74.35786962	464	Eemian TW2 mesocratic I	0	0	0	FALSE	TRUE	FALSE
5	46.35865309	0	0	0	30.67356576	465	Eemian TW2 mesocratic I	0	0	0	FALSE	TRUE	FALSE
6	46.35865309	0	0	0	74.35786962	466	Eemian TW2 mesocratic I	0	0	0	FALSE	TRUE	FALSE
7	46.35865309	0	0	0	27.74962047	467	Eemian TW2 mesocratic I	0	0	0	FALSE	TRUE	FALSE
8	46.35865309	0	0	0	70.67356576	468	Eemian TW2 mesocratic I	0	0	0	FALSE	TRUE	FALSE
9	46.35865309	0	0	0	39.93849558	469	Eemian TW2 mesocratic I	0	0	0	FALSE	TRUE	FALSE
10	46.35865309	0	0	0	85.8644543	470	Eemian TW2 mesocratic I	0	0	0	FALSE	TRUE	FALSE
11	46.35865309	0	0	0	59.93849558	471	Eemian TW2 mesocratic I	0	0	0	FALSE	TRUE	FALSE
12	46.35865309	0	0	0	70.99268043	472	Eemian TW2 mesocratic I	0	0	0	FALSE	TRUE	FALSE
13	46.35865309	0	0	0	24.0068991	473	Eemian TW2 mesocratic I	0	0	0	FALSE	TRUE	FALSE
14	46.35865309	0	0	0	92.53112096	474	Eemian TW2 mesocratic I	0	0	0	FALSE	TRUE	FALSE
15	46.35865309	0	0	0	86.60516225	475	Eemian TW2 mesocratic I	0	0	0	FALSE	TRUE	FALSE
16	46.35865309	0	0	0	41.02453628	476	Eemian TW2 mesocratic I	0	0	0	FALSE	TRUE	FALSE
17	46.35865309	0	0	0	73.27182891	477	Eemian TW2 mesocratic I	0	0	0	FALSE	TRUE	FALSE
18	46.35865309	0	0	0	99.19778763	478	Eemian TW2 mesocratic I	0	0	0	FALSE	TRUE	FALSE
19	46.35865309	0	0	0	57.70421082	479	Eemian TW2 mesocratic I	0	0	0	FALSE	TRUE	FALSE
20	46.35865309	0	0	0	50.67356576	480	Eemian TW2 mesocratic I	0	0	0	FALSE	TRUE	FALSE
1	46.35865309	0	0	0	87.04597822	481	Eemian TW2 mesocratic I	0	0	0	FALSE	TRUE	FALSE
2	46.35865309	0	0	0	23.18692289	482	Eemian TW2 mesocratic I	0	0	0	FALSE	TRUE	FALSE
3	46.35865309	0	0	0	53.90555733	483	Eemian TW2 mesocratic I	0	0	0	FALSE	TRUE	FALSE
4	46.35865309	0	0	0	1.289660181	484	Eemian TW2 mesocratic I	0	0	0	FALSE	TRUE	FALSE
5	46.35865309	0	0	0	47.23889066	485	Eemian TW2 mesocratic I	0	0	0	FALSE	TRUE	FALSE
6	46.35865309	0	0	0	29.85358955	486	Eemian TW2 mesocratic I	0	0	0	FALSE	TRUE	FALSE
7	46.35865309	0	0	0	3.186922888	487	Eemian TW2 mesocratic I	0	0	0	FALSE	TRUE	FALSE
8	46.35865309	0	0	0	29.85358955	488	Eemian TW2 mesocratic I	0	0	0	FALSE	TRUE	FALSE
9	46.35865309	0	0	0	80.37931155	489	Eemian TW2 mesocratic I	0	0	0	FALSE	TRUE	FALSE
10	46.35865309	0	0	0	96.17907722	490	Eemian TW2 mesocratic I	0	0	0	FALSE	TRUE	FALSE
11	46.35865309	0	0	0	60.572224	491	Eemian TW2 mesocratic I	0	0	0	FALSE	TRUE	FALSE
12	46.35865309	0	0	0	5.180011806	492	Eemian TW2 mesocratic I	0	0	0	FALSE	TRUE	FALSE
13	46.35865309	0	0	0	63.02347509	493	Eemian TW2 mesocratic I	0	0	0	FALSE	TRUE	FALSE
14	46.35865309	0	0	0	66.93029698	494	Eemian TW2 mesocratic I	0	0	0	FALSE	TRUE	FALSE
15	46.35865309	0	0	0	41.28966018	495	Eemian TW2 mesocratic I	0	0	0	FALSE	TRUE	FALSE
16	46.35865309	0	0	0	25.38529404	496	Eemian TW2 mesocratic I	0	0	0	FALSE	TRUE	FALSE
17	46.35865309	0	0	0	12.03105636	497	Eemian TW2 mesocratic I	0	0	0	FALSE	TRUE	FALSE
18	46.35865309	0	0	0	90.27843021	498	Eemian TW2 mesocratic I	0	0	0	FALSE	TRUE	FALSE
19	46.35865309	0	0	0	7.956326848	499	Eemian TW2 mesocratic I	0	0	0	FALSE	TRUE	FALSE
20	46.35865309	0	0	0	60.572224	500	Eemian TW2 mesocratic I	0	0	0	FALSE	TRUE	FALSE
1	46.35865309	0	0	0	3.510182048	501	Eemian TW2 mesocratic I	0	0	0	FALSE	TRUE	FALSE
2	46.35865309	0	0	0	62.75329245	502	Eemian TW2 mesocratic I	0	0	0	FALSE	TRUE	FALSE
3	46.35865309	0	0	0	65.90273622	503	Eemian TW2 mesocratic I	0	0	0	FALSE	TRUE	FALSE
4	46.35865309	0	0	0	64.42685525	504	Eemian TW2 mesocratic I	0	0	0	FALSE	TRUE	FALSE
5	46.35865309	0	0	0	84.42685525	505	Eemian TW2 mesocratic I	0	0	0	FALSE	TRUE	FALSE
6	46.35865309	0	0	0	51.09352192	506	Eemian TW2 mesocratic I	0	0	0	FALSE	TRUE	FALSE
7	46.35865309	0	0	0	76.08662579	507	Eemian TW2 mesocratic I	0	0	0	FALSE	TRUE	FALSE
8	46.35865309	0	0	0	72.85175286	508	Eemian TW2 mesocratic I	0	0	0	FALSE	TRUE	FALSE
9	46.35865309	0	0	0	59.23606956	509	Eemian TW2 mesocratic I	0	0	0	FALSE	TRUE	FALSE
10	46.35865309	0	0	0	71.09352192	510	Eemian TW2 mesocratic I	0	0	0	FALSE	TRUE	FALSE
11	46.35865309	0	0	0	64.42685525	511	Eemian TW2 mesocratic I	0	0	0	FALSE	TRUE	FALSE
12	46.35865309	0	0	0	10.17684871	512	Eemian TW2 mesocratic I	0	0	0	FALSE	TRUE	FALSE
13	46.35865309	0	0	0	96.08662579	513	Eemian TW2 mesocratic I	0	0	0	FALSE	TRUE	FALSE
14	46.35865309	0	0	0	79.23606956	514	Eemian TW2 mesocratic I	0	0	0	FALSE	TRUE	FALSE
15	46.35865309	0	0	0	50.19519176	515	Eemian TW2 mesocratic I	0	0	0	FALSE	TRUE	FALSE
16	46.35865309	0	0	0	56.08662579	516	Eemian TW2 mesocratic I	0	0	0	FALSE	TRUE	FALSE
17	46.35865309	0	0	0	72.56940289	517	Eemian TW2 mesocratic I	0	0	0	FALSE	TRUE	FALSE
18	46.35865309	0	0	0	36.1213723	518	Eemian TW2 mesocratic I	0	0	0	FALSE	TRUE	FALSE
19	46.35865309	0	0	0	72.56940289	519	Eemian TW2 mesocratic I	0	0	0	FALSE	TRUE	FALSE
20	46.35865309	0	0	0	16.84351538	520	Eemian TW2 mesocratic I	0	0	0	FALSE	TRUE	FALSE
1	46.35865309	0	0	0	69.81144235	521	Eemian TW2 mesocratic I	0	0	0	FALSE	TRUE	FALSE
2	46.35865309	0	0	0	98.20841353	522	Eemian TW2 mesocratic I	0	0	0	FALSE	TRUE	FALSE
3	46.35865309	0	0	0	3.09148808	523	Eemian TW2 mesocratic I	0	0	0	FALSE	TRUE	FALSE
4	46.35865309	0	0	0	76.15697405	524	Eemian TW2 mesocratic I	0	0	0	FALSE	TRUE	FALSE
5	46.35865309	0	0	0	79.04080052	525	Eemian TW2 mesocratic I	0	0	0	FALSE	TRUE	FALSE
6	46.35865309	0	0	0	82.82364072	526	Eemian TW2 mesocratic I	0	0	0	FALSE	TRUE	FALSE
7	46.35865309	0	0	0	63.14477569	527	Eemian TW2 mesocratic I	0	0	0	FALSE	TRUE	FALSE
8	46.35865309	0	0	0	36.47810902	528	Eemian TW2 mesocratic I	0	0	0	FALSE	TRUE	FALSE
9	46.35865309	0	0	0	64.23607436	529	Eemian TW2 mesocratic I	0	0	0	FALSE	TRUE	FALSE
10	46.35865309	0	0	0	52.68160608	530	Eemian TW2 mesocratic I	0	0	0	FALSE	TRUE	FALSE
11	46.35865309	0	0	0	39.48288399	531	Eemian TW2 mesocratic I	0	0	0	FALSE	TRUE	FALSE
12	46.35865309	0	0	0	91.54174686	532	Eemian TW2 mesocratic I	0	0	0	FALSE	TRUE	FALSE
13	46.35865309	0	0	0	91.54174686	533	Eemian TW2 mesocratic I	0	0	0	FALSE	TRUE	FALSE
14	46.35865309	0	0	0	3.09148808	534	Eemian TW2 mesocratic I	0	0	0	FALSE	TRUE	FALSE
15	46.35865309	0	0	0	46.15304789	535	Eemian TW2 mesocratic I	0	0	0	FALSE	TRUE	FALSE
16	46.35865309	0	0	0	41.38903705	536	Eemian TW2 mesocratic I	0	0	0	FALSE	TRUE	FALSE
17	46.35865309	0	0	0	76.15697405	537	Eemian TW2 mesocratic I	0	0	0	FALSE	TRUE	FALSE
18	46.35865309	0	0	0	62.82364072	538	Eemian TW2 mesocratic I	0	0	0	FALSE	TRUE	FALSE
19	46.35865309	0	0	0	52.63488826	539	Eemian TW2 mesocratic I	0	0	0	FALSE	TRUE	FALSE
20	46.35865309	0	0	0	91.54174686	540	Eemian TW2 mesocratic I	0	0	0	FALSE	TRUE	FALSE
1	46.35865309	0	0	0	74.72592148	541	Eemian TW2 mesocratic I	0	0	0	FALSE	TRUE	FALSE
2	46.35865309	0	0	0	50.26133521	542	Eemian TW2 mesocratic I	0	0	0	FALSE	TRUE	FALSE
3	46.35865309	0	0	0	61.79020037	543	Eemian TW2 mesocratic I	0	0	0	FALSE	TRUE	FALSE
4	46.35865309	0	0	0	41.15293995	544	Eemian TW2 mesocratic I	0	0	0	FALSE	TRUE	FALSE
5	46.35865309	0	0	0	74.72592148	545	Eemian TW2 mesocratic I	0	0	0	FALSE	TRUE	FALSE
6	46.35865309	0	0	0	68.05925481	546	Eemian TW2 mesocratic I	0	0	0	FALSE	TRUE	FALSE
7	46.35865309	0	0	0	55.51997849	547	Eemian TW2 mesocratic I	0	0	0	FALSE	TRUE	FALSE
8	46.35865309	0	0	0	50.26133521	548	Eemian TW2 mesocratic I	0	0	0	FALSE	TRUE	FALSE
9	46.35865309	0	0	0	88.97997641	549	Eemian TW2 mesocratic I	0	0	0	FALSE	TRUE	FALSE
10	46.35865309	0	0	0	81.79020037	550	Eemian TW2 mesocratic I	0	0	0	FALSE	TRUE	FALSE
11	46.35865309	0	0	0	55.1235337	551	Eemian TW2 mesocratic I	0	0	0	FALSE	TRUE	FALSE
12	46.35865309	0	0	0	74.48627328	552	Eemian TW2 mesocratic I	0	0	0	FALSE	TRUE	FALSE
13	46.35865309	0	0	0	61.15293995	553	Eemian TW2 mesocratic I	0	0	0	FALSE	TRUE	FALSE
14	46.35865309	0	0	0	28.05925481	554	Eemian TW2 mesocratic I	0	0	0	FALSE	TRUE	FALSE
15	46.35865309	0	0	0	47.81960661	555	Eemian TW2 mesocratic I	0	0	0	FALSE	TRUE	FALSE
16	46.35865309	0	0	0	75.1235337	556	Eemian TW2 mesocratic I	0	0	0	FALSE	TRUE	FALSE
17	46.35865309	0	0	0	50.26133521	557	Eemian TW2 mesocratic I	0	0	0	FALSE	TRUE	FALSE
18	46.35865309	0	0	0	34.48627328	558	Eemian TW2 mesocratic I	0	0	0	FALSE	TRUE	FALSE
19	46.35865309	0	0	0	8.059254809	559	Eemian TW2 mesocratic I	0	0	0	FALSE	TRUE	FALSE
20	46.35865309	0	0	0	77.15778118	560	Eemian TW2 mesocratic I	0	0	0	FALSE	TRUE	FALSE
1	46.35865309	0	0	0	15.25011361	561	Eemian TW2 mesocratic I	0	0	0	FALSE	TRUE	FALSE
2	46.35865309	0	0	0	73.98248326	562	Eemian TW2 mesocratic I	0	0	0	FALSE	TRUE	FALSE
3	46.35865309	0	0	0	67.18508317	563	Eemian TW2 mesocratic I	0	0	0	FALSE	TRUE	FALSE
4	46.35865309	0	0	0	84.70643051	564	Eemian TW2 mesocratic I	0	0	0	FALSE	TRUE	FALSE
5	46.35865309	0	0	0	67.3158166	565	Eemian TW2 mesocratic I	0	0	0	FALSE	TRUE	FALSE
6	46.35865309	0	0	0	66.97830555	566	Eemian TW2 mesocratic I	0	0	0	FALSE	TRUE	FALSE
7	46.35865309	0	0	0	31.37309718	567	Eemian TW2 mesocratic I	0	0	0	FALSE	TRUE	FALSE
8	46.35865309	0	0	0	38.71636933	568	Eemian TW2 mesocratic I	0	0	0	FALSE	TRUE	FALSE
9	46.35865309	0	0	0	67.18508317	569	Eemian TW2 mesocratic I	0	0	0	FALSE	TRUE	FALSE
10	46.35865309	0	0	0	46.95141472	570	Eemian TW2 mesocratic I	0	0	0	FALSE	TRUE	FALSE
11	46.35865309	0	0	0	33.98248326	571	Eemian TW2 mesocratic I	0	0	0	FALSE	TRUE	FALSE
12	46.35865309	0	0	0	73.98248326	572	Eemian TW2 mesocratic I	0	0	0	FALSE	TRUE	FALSE
13	46.35865309	0	0	0	67.18508317	573	Eemian TW2 mesocratic I	0	0	0	FALSE	TRUE	FALSE
14	46.35865309	0	0	0	60.5184165	574	Eemian TW2 mesocratic I	0	0	0	FALSE	TRUE	FALSE
15	46.35865309	0	0	0	73.98248326	575	Eemian TW2 mesocratic I	0	0	0	FALSE	TRUE	FALSE
16	46.35865309	0	0	0	73.85174984	576	Eemian TW2 mesocratic I	0	0	0	FALSE	TRUE	FALSE
17	46.35865309	0	0	0	55.25011361	577	Eemian TW2 mesocratic I	0	0	0	FALSE	TRUE	FALSE
18	46.35865309	0	0	0	32.83160836	578	Eemian TW2 mesocratic I	0	0	0	FALSE	TRUE	FALSE
19	46.35865309	0	0	0	68.9822611	579	Eemian TW2 mesocratic I	0	0	0	FALSE	TRUE	FALSE
20	46.35865309	0	0	0	21.91678027	580	Eemian TW2 mesocratic I	0	0	0	FALSE	TRUE	FALSE
1	46.35865309	0	0	0	70.9663695	581	Eemian TW2 mesocratic I	0	0	0	FALSE	TRUE	FALSE
2	46.35865309	0	0	0	54.53406819	582	Eemian TW2 mesocratic I	0	0	0	FALSE	TRUE	FALSE
3	46.35865309	0	0	0	47.11710769	583	Eemian TW2 mesocratic I	0	0	0	FALSE	TRUE	FALSE
4	46.35865309	0	0	0	9.891741024	584	Eemian TW2 mesocratic I	0	0	0	FALSE	TRUE	FALSE
5	46.35865309	0	0	0	40.45044102	585	Eemian TW2 mesocratic I	0	0	0	FALSE	TRUE	FALSE
6	46.35865309	0	0	0	64.14981974	586	Eemian TW2 mesocratic I	0	0	0	FALSE	TRUE	FALSE
7	46.35865309	0	0	0	43.3092823	587	Eemian TW2 mesocratic I	0	0	0	FALSE	TRUE	FALSE
8	46.35865309	0	0	0	41.20073486	588	Eemian TW2 mesocratic I	0	0	0	FALSE	TRUE	FALSE
9	46.35865309	0	0	0	70.9663695	589	Eemian TW2 mesocratic I	0	0	0	FALSE	TRUE	FALSE
10	46.35865309	0	0	0	47.86740152	590	Eemian TW2 mesocratic I	0	0	0	FALSE	TRUE	FALSE
11	46.35865309	0	0	0	1.893511638	591	Eemian TW2 mesocratic I	0	0	0	FALSE	TRUE	FALSE
12	46.35865309	0	0	0	70.9663695	592	Eemian TW2 mesocratic I	0	0	0	FALSE	TRUE	FALSE
13	46.35865309	0	0	0	40.45044102	593	Eemian TW2 mesocratic I	0	0	0	FALSE	TRUE	FALSE
14	46.35865309	0	0	0	97.63303616	594	Eemian TW2 mesocratic I	0	0	0	FALSE	TRUE	FALSE
15	46.35865309	0	0	0	11.48815257	595	Eemian TW2 mesocratic I	0	0	0	FALSE	TRUE	FALSE
16	46.35865309	0	0	0	87.11710769	596	Eemian TW2 mesocratic I	0	0	0	FALSE	TRUE	FALSE
17	46.35865309	0	0	0	16.55840769	597	Eemian TW2 mesocratic I	0	0	0	FALSE	TRUE	FALSE
18	46.35865309	0	0	0	74.53406819	598	Eemian TW2 mesocratic I	0	0	0	FALSE	TRUE	FALSE
19	46.35865309	0	0	0	16.55840769	599	Eemian TW2 mesocratic I	0	0	0	FALSE	TRUE	FALSE
20	46.35865309	0	0	0	7.043697375	600	Eemian TW2 mesocratic I	0	0	0	FALSE	TRUE	FALSE
1	46.35865309	0	0	0	14.39010447	601	Eemian TW2 mesocratic I	0	0	0	FALSE	TRUE	FALSE
2	46.35865309	0	0	0	6.507250993	602	Eemian TW2 mesocratic I	0	0	0	FALSE	TRUE	FALSE
3	46.35865309	0	0	0	55.65205459	603	Eemian TW2 mesocratic I	0	0	0	FALSE	TRUE	FALSE
4	46.35865309	0	0	0	80.04703692	604	Eemian TW2 mesocratic I	0	0	0	FALSE	TRUE	FALSE
5	46.35865309	0	0	0	59.07741455	605	Eemian TW2 mesocratic I	0	0	0	FALSE	TRUE	FALSE
6	46.35865309	0	0	0	35.65205459	606	Eemian TW2 mesocratic I	0	0	0	FALSE	TRUE	FALSE
7	46.35865309	0	0	0	54.34659531	607	Eemian TW2 mesocratic I	0	0	0	FALSE	TRUE	FALSE
8	46.35865309	0	0	0	80.04703692	608	Eemian TW2 mesocratic I	0	0	0	FALSE	TRUE	FALSE
9	46.35865309	0	0	0	66.71370358	609	Eemian TW2 mesocratic I	0	0	0	FALSE	TRUE	FALSE
10	46.35865309	0	0	0	41.05677114	610	Eemian TW2 mesocratic I	0	0	0	FALSE	TRUE	FALSE
11	46.35865309	0	0	0	7.723437807	611	Eemian TW2 mesocratic I	0	0	0	FALSE	TRUE	FALSE
12	46.35865309	0	0	0	45.4279185	612	Eemian TW2 mesocratic I	0	0	0	FALSE	TRUE	FALSE
13	46.35865309	0	0	0	53.30111901	613	Eemian TW2 mesocratic I	0	0	0	FALSE	TRUE	FALSE
14	46.35865309	0	0	0	55.65205459	614	Eemian TW2 mesocratic I	0	0	0	FALSE	TRUE	FALSE
15	46.35865309	0	0	0	21.05677114	615	Eemian TW2 mesocratic I	0	0	0	FALSE	TRUE	FALSE
16	46.35865309	0	0	0	86.71370358	616	Eemian TW2 mesocratic I	0	0	0	FALSE	TRUE	FALSE
17	46.35865309	0	0	0	75.65205459	617	Eemian TW2 mesocratic I	0	0	0	FALSE	TRUE	FALSE
18	46.35865309	0	0	0	35.65205459	618	Eemian TW2 mesocratic I	0	0	0	FALSE	TRUE	FALSE
19	46.35865309	0	0	0	42.31872125	619	Eemian TW2 mesocratic I	0	0	0	FALSE	TRUE	FALSE
20	46.35865309	0	0	0	27.72343781	620	Eemian TW2 mesocratic I	0	0	0	FALSE	TRUE	FALSE
1	46.35865309	0	0	0	80.14801128	621	Eemian TW2 mesocratic I	0	0	0	FALSE	TRUE	FALSE
2	46.35865309	0	0	0	49.58340211	622	Eemian TW2 mesocratic I	0	0	0	FALSE	TRUE	FALSE
3	46.35865309	0	0	0	32.0425926	623	Eemian TW2 mesocratic I	0	0	0	FALSE	TRUE	FALSE
4	46.35865309	0	0	0	54.59931984	624	Eemian TW2 mesocratic I	0	0	0	FALSE	TRUE	FALSE
5	46.35865309	0	0	0	71.56749417	625	Eemian TW2 mesocratic I	0	0	0	FALSE	TRUE	FALSE
6	46.35865309	0	0	0	54.59931984	626	Eemian TW2 mesocratic I	0	0	0	FALSE	TRUE	FALSE
7	46.35865309	0	0	0	7.546686893	627	Eemian TW2 mesocratic I	0	0	0	FALSE	TRUE	FALSE
8	46.35865309	0	0	0	73.48134462	628	Eemian TW2 mesocratic I	0	0	0	FALSE	TRUE	FALSE
9	46.35865309	0	0	0	73.48134462	629	Eemian TW2 mesocratic I	0	0	0	FALSE	TRUE	FALSE
10	46.35865309	0	0	0	12.0425926	630	Eemian TW2 mesocratic I	0	0	0	FALSE	TRUE	FALSE
11	46.35865309	0	0	0	65.52990728	631	Eemian TW2 mesocratic I	0	0	0	FALSE	TRUE	FALSE
12	46.35865309	0	0	0	62.91673545	632	Eemian TW2 mesocratic I	0	0	0	FALSE	TRUE	FALSE
13	46.35865309	0	0	0	80.14801128	633	Eemian TW2 mesocratic I	0	0	0	FALSE	TRUE	FALSE
14	46.35865309	0	0	0	47.93265317	634	Eemian TW2 mesocratic I	0	0	0	FALSE	TRUE	FALSE
15	46.35865309	0	0	0	54.23226387	635	Eemian TW2 mesocratic I	0	0	0	FALSE	TRUE	FALSE
16	46.35865309	0	0	0	18.27232989	636	Eemian TW2 mesocratic I	0	0	0	FALSE	TRUE	FALSE
17	46.35865309	0	0	0	32.0425926	637	Eemian TW2 mesocratic I	0	0	0	FALSE	TRUE	FALSE
18	46.35865309	0	0	0	24.38829473	638	Eemian TW2 mesocratic I	0	0	0	FALSE	TRUE	FALSE
19	46.35865309	0	0	0	49.58340211	639	Eemian TW2 mesocratic I	0	0	0	FALSE	TRUE	FALSE
20	46.35865309	0	0	0	47.93265317	640	Eemian TW2 mesocratic I	0	0	0	FALSE	TRUE	FALSE
1	46.35865309	0	0	0	55.60618814	641	Eemian TW2 mesocratic I	0	0	0	FALSE	TRUE	FALSE
2	46.35865309	0	0	0	60.14970965	642	Eemian TW2 mesocratic I	0	0	0	FALSE	TRUE	FALSE
3	46.35865309	0	0	0	37.43310077	643	Eemian TW2 mesocratic I	0	0	0	FALSE	TRUE	FALSE
4	46.35865309	0	0	0	28.34541916	644	Eemian TW2 mesocratic I	0	0	0	FALSE	TRUE	FALSE
5	46.35865309	0	0	0	21.6787525	645	Eemian TW2 mesocratic I	0	0	0	FALSE	TRUE	FALSE
6	46.35865309	0	0	0	26.81637631	646	Eemian TW2 mesocratic I	0	0	0	FALSE	TRUE	FALSE
7	46.35865309	0	0	0	72.6855384	647	Eemian TW2 mesocratic I	0	0	0	FALSE	TRUE	FALSE
8	46.35865309	0	0	0	53.48304298	648	Eemian TW2 mesocratic I	0	0	0	FALSE	TRUE	FALSE
9	46.35865309	0	0	0	16.07294455	649	Eemian TW2 mesocratic I	0	0	0	FALSE	TRUE	FALSE
10	46.35865309	0	0	0	50.7664341	650	Eemian TW2 mesocratic I	0	0	0	FALSE	TRUE	FALSE
11	46.35865309	0	0	0	72.43250585	651	Eemian TW2 mesocratic I	0	0	0	FALSE	TRUE	FALSE
12	46.35865309	0	0	0	63.64638414	652	Eemian TW2 mesocratic I	0	0	0	FALSE	TRUE	FALSE
13	46.35865309	0	0	0	66.81637631	653	Eemian TW2 mesocratic I	0	0	0	FALSE	TRUE	FALSE
14	46.35865309	0	0	0	88.93952147	654	Eemian TW2 mesocratic I	0	0	0	FALSE	TRUE	FALSE
15	46.35865309	0	0	0	61.6787525	655	Eemian TW2 mesocratic I	0	0	0	FALSE	TRUE	FALSE
16	46.35865309	0	0	0	48.93952147	656	Eemian TW2 mesocratic I	0	0	0	FALSE	TRUE	FALSE
17	46.35865309	0	0	0	30.7664341	657	Eemian TW2 mesocratic I	0	0	0	FALSE	TRUE	FALSE
18	46.35865309	0	0	0	44.09976744	658	Eemian TW2 mesocratic I	0	0	0	FALSE	TRUE	FALSE
19	46.35865309	0	0	0	28.34541916	659	Eemian TW2 mesocratic I	0	0	0	FALSE	TRUE	FALSE
20	46.35865309	0	0	0	53.48304298	660	Eemian TW2 mesocratic I	0	0	0	FALSE	TRUE	FALSE
1	46.35865309	0	0	0	51.08782724	661	Eemian TW2 mesocratic I	0	0	0	FALSE	TRUE	FALSE
2	46.35865309	0	0	0	0.201429077	662	Eemian TW2 mesocratic I	0	0	0	FALSE	TRUE	FALSE
3	46.35865309	0	0	0	21.04492041	663	Eemian TW2 mesocratic I	0	0	0	FALSE	TRUE	FALSE
4	46.35865309	0	0	0	57.22164472	664	Eemian TW2 mesocratic I	0	0	0	FALSE	TRUE	FALSE
5	46.35865309	0	0	0	63.88831139	665	Eemian TW2 mesocratic I	0	0	0	FALSE	TRUE	FALSE
6	46.35865309	0	0	0	33.79381158	666	Eemian TW2 mesocratic I	0	0	0	FALSE	TRUE	FALSE
7	46.35865309	0	0	0	50.55497805	667	Eemian TW2 mesocratic I	0	0	0	FALSE	TRUE	FALSE
8	46.35865309	0	0	0	63.88831139	668	Eemian TW2 mesocratic I	0	0	0	FALSE	TRUE	FALSE
9	46.35865309	0	0	0	6.868095744	669	Eemian TW2 mesocratic I	0	0	0	FALSE	TRUE	FALSE
10	46.35865309	0	0	0	0.201429077	670	Eemian TW2 mesocratic I	0	0	0	FALSE	TRUE	FALSE
11	46.35865309	0	0	0	13.53476241	671	Eemian TW2 mesocratic I	0	0	0	FALSE	TRUE	FALSE
12	46.35865309	0	0	0	20.28917523	672	Eemian TW2 mesocratic I	0	0	0	FALSE	TRUE	FALSE
13	46.35865309	0	0	0	0.201429077	673	Eemian TW2 mesocratic I	0	0	0	FALSE	TRUE	FALSE
14	46.35865309	0	0	0	84.37365034	674	Eemian TW2 mesocratic I	0	0	0	FALSE	TRUE	FALSE
15	46.35865309	0	0	0	64.42116057	675	Eemian TW2 mesocratic I	0	0	0	FALSE	TRUE	FALSE
16	46.35865309	0	0	0	51.08782724	676	Eemian TW2 mesocratic I	0	0	0	FALSE	TRUE	FALSE
17	46.35865309	0	0	0	2.867622743	677	Eemian TW2 mesocratic I	0	0	0	FALSE	TRUE	FALSE
18	46.35865309	0	0	0	21.04492041	678	Eemian TW2 mesocratic I	0	0	0	FALSE	TRUE	FALSE
19	46.35865309	0	0	0	46.86809574	679	Eemian TW2 mesocratic I	0	0	0	FALSE	TRUE	FALSE
20	46.35865309	0	0	0	85.03985064	680	Eemian TW2 mesocratic I	0	0	0	FALSE	TRUE	FALSE
1	46.35865309	0	0	0	5.3218032	681	Eemian TW2 mesocratic I	0	0	0	FALSE	TRUE	FALSE
2	46.35865309	0	0	0	72.1832881	682	Eemian TW2 mesocratic I	0	0	0	FALSE	TRUE	FALSE
3	46.35865309	0	0	0	57.28155528	683	Eemian TW2 mesocratic I	0	0	0	FALSE	TRUE	FALSE
4	46.35865309	0	0	0	1.495942823	684	Eemian TW2 mesocratic I	0	0	0	FALSE	TRUE	FALSE
5	46.35865309	0	0	0	58.84995476	685	Eemian TW2 mesocratic I	0	0	0	FALSE	TRUE	FALSE
6	46.35865309	0	0	0	74.22885702	686	Eemian TW2 mesocratic I	0	0	0	FALSE	TRUE	FALSE
7	46.35865309	0	0	0	78.84995476	687	Eemian TW2 mesocratic I	0	0	0	FALSE	TRUE	FALSE
8	46.35865309	0	0	0	64.37488558	688	Eemian TW2 mesocratic I	0	0	0	FALSE	TRUE	FALSE
9	46.35865309	0	0	0	86.13604768	689	Eemian TW2 mesocratic I	0	0	0	FALSE	TRUE	FALSE
10	46.35865309	0	0	0	77.28155528	690	Eemian TW2 mesocratic I	0	0	0	FALSE	TRUE	FALSE
11	46.35865309	0	0	0	41.49594282	691	Eemian TW2 mesocratic I	0	0	0	FALSE	TRUE	FALSE
12	46.35865309	0	0	0	14.82927616	692	Eemian TW2 mesocratic I	0	0	0	FALSE	TRUE	FALSE
13	46.35865309	0	0	0	65.51662143	693	Eemian TW2 mesocratic I	0	0	0	FALSE	TRUE	FALSE
14	46.35865309	0	0	0	41.61495408	694	Eemian TW2 mesocratic I	0	0	0	FALSE	TRUE	FALSE
15	46.35865309	0	0	0	5.3218032	695	Eemian TW2 mesocratic I	0	0	0	FALSE	TRUE	FALSE
16	46.35865309	0	0	0	47.68697897	696	Eemian TW2 mesocratic I	0	0	0	FALSE	TRUE	FALSE
17	46.35865309	0	0	0	69.49591541	697	Eemian TW2 mesocratic I	0	0	0	FALSE	TRUE	FALSE
18	46.35865309	0	0	0	65.51662143	698	Eemian TW2 mesocratic I	0	0	0	FALSE	TRUE	FALSE
19	46.35865309	0	0	0	63.94822195	699	Eemian TW2 mesocratic I	0	0	0	FALSE	TRUE	FALSE
20	46.35865309	0	0	0	8.162609489	700	Eemian TW2 mesocratic I	0	0	0	FALSE	TRUE	FALSE
1	46.35865309	0	0	0	35.28615152	701	Eemian TW2 mesocratic I	0	0	0	FALSE	TRUE	FALSE
2	46.35865309	0	0	0	79.07310803	702	Eemian TW2 mesocratic I	0	0	0	FALSE	TRUE	FALSE
3	46.35865309	0	0	0	80.65220914	703	Eemian TW2 mesocratic I	0	0	0	FALSE	TRUE	FALSE
4	46.35865309	0	0	0	1.987431338	704	Eemian TW2 mesocratic I	0	0	0	FALSE	TRUE	FALSE
5	46.35865309	0	0	0	55.93766095	705	Eemian TW2 mesocratic I	0	0	0	FALSE	TRUE	FALSE
6	46.35865309	0	0	0	48.61948486	706	Eemian TW2 mesocratic I	0	0	0	FALSE	TRUE	FALSE
7	46.35865309	0	0	0	85.7397747	707	Eemian TW2 mesocratic I	0	0	0	FALSE	TRUE	FALSE
8	46.35865309	0	0	0	79.81741181	708	Eemian TW2 mesocratic I	0	0	0	FALSE	TRUE	FALSE
9	46.35865309	0	0	0	64.83243238	709	Eemian TW2 mesocratic I	0	0	0	FALSE	TRUE	FALSE
10	46.35865309	0	0	0	80.65220914	710	Eemian TW2 mesocratic I	0	0	0	FALSE	TRUE	FALSE
11	46.35865309	0	0	0	14.14196701	711	Eemian TW2 mesocratic I	0	0	0	FALSE	TRUE	FALSE
12	46.35865309	0	0	0	85.40698227	712	Eemian TW2 mesocratic I	0	0	0	FALSE	TRUE	FALSE
13	46.35865309	0	0	0	39.18420652	713	Eemian TW2 mesocratic I	0	0	0	FALSE	TRUE	FALSE
14	46.35865309	0	0	0	68.61948486	714	Eemian TW2 mesocratic I	0	0	0	FALSE	TRUE	FALSE
15	46.35865309	0	0	0	65.583872	715	Eemian TW2 mesocratic I	0	0	0	FALSE	TRUE	FALSE
16	46.35865309	0	0	0	35.28615152	716	Eemian TW2 mesocratic I	0	0	0	FALSE	TRUE	FALSE
17	46.35865309	0	0	0	25.76281267	717	Eemian TW2 mesocratic I	0	0	0	FALSE	TRUE	FALSE
18	46.35865309	0	0	0	59.07310803	718	Eemian TW2 mesocratic I	0	0	0	FALSE	TRUE	FALSE
19	46.35865309	0	0	0	41.95281819	719	Eemian TW2 mesocratic I	0	0	0	FALSE	TRUE	FALSE
20	46.35865309	0	0	0	93.98554247	720	Eemian TW2 mesocratic I	0	0	0	FALSE	TRUE	FALSE
1	46.35865309	0	0	0	74.94722125	721	Eemian TW2 mesocratic I	0	0	0	FALSE	TRUE	FALSE
2	46.35865309	0	0	0	83.15193104	722	Eemian TW2 mesocratic I	0	0	0	FALSE	TRUE	FALSE
3	46.35865309	0	0	0	24.60395759	723	Eemian TW2 mesocratic I	0	0	0	FALSE	TRUE	FALSE
4	46.35865309	0	0	0	81.24930377	724	Eemian TW2 mesocratic I	0	0	0	FALSE	TRUE	FALSE
5	46.35865309	0	0	0	79.6821004	725	Eemian TW2 mesocratic I	0	0	0	FALSE	TRUE	FALSE
6	46.35865309	0	0	0	92.01673083	726	Eemian TW2 mesocratic I	0	0	0	FALSE	TRUE	FALSE
7	46.35865309	0	0	0	24.60395759	727	Eemian TW2 mesocratic I	0	0	0	FALSE	TRUE	FALSE
8	46.35865309	0	0	0	81.61388792	728	Eemian TW2 mesocratic I	0	0	0	FALSE	TRUE	FALSE
9	46.35865309	0	0	0	81.24930377	729	Eemian TW2 mesocratic I	0	0	0	FALSE	TRUE	FALSE
10	46.35865309	0	0	0	41.61388792	730	Eemian TW2 mesocratic I	0	0	0	FALSE	TRUE	FALSE
11	46.35865309	0	0	0	83.15193104	731	Eemian TW2 mesocratic I	0	0	0	FALSE	TRUE	FALSE
12	46.35865309	0	0	0	7.915970433	732	Eemian TW2 mesocratic I	0	0	0	FALSE	TRUE	FALSE
13	46.35865309	0	0	0	21.61388792	733	Eemian TW2 mesocratic I	0	0	0	FALSE	TRUE	FALSE
14	46.35865309	0	0	0	87.91597043	734	Eemian TW2 mesocratic I	0	0	0	FALSE	TRUE	FALSE
15	46.35865309	0	0	0	61.24930377	735	Eemian TW2 mesocratic I	0	0	0	FALSE	TRUE	FALSE
16	46.35865309	0	0	0	32.21284181	736	Eemian TW2 mesocratic I	0	0	0	FALSE	TRUE	FALSE
17	46.35865309	0	0	0	11.27062426	737	Eemian TW2 mesocratic I	0	0	0	FALSE	TRUE	FALSE
18	46.35865309	0	0	0	63.15193104	738	Eemian TW2 mesocratic I	0	0	0	FALSE	TRUE	FALSE
19	46.35865309	0	0	0	61.61388792	739	Eemian TW2 mesocratic I	0	0	0	FALSE	TRUE	FALSE
20	46.35865309	0	0	0	9.061753371	740	Eemian TW2 mesocratic I	0	0	0	FALSE	TRUE	FALSE
1	46.35865309	0	0	0	42.28224033	741	Eemian TW2 mesocratic I	0	0	0	FALSE	TRUE	FALSE
2	46.35865309	0	0	0	73.87693075	742	Eemian TW2 mesocratic I	0	0	0	FALSE	TRUE	FALSE
3	46.35865309	0	0	0	74.38423303	743	Eemian TW2 mesocratic I	0	0	0	FALSE	TRUE	FALSE
4	46.35865309	0	0	0	73.63610761	744	Eemian TW2 mesocratic I	0	0	0	FALSE	TRUE	FALSE
5	46.35865309	0	0	0	73.87693075	745	Eemian TW2 mesocratic I	0	0	0	FALSE	TRUE	FALSE
6	46.35865309	0	0	0	44.04729777	746	Eemian TW2 mesocratic I	0	0	0	FALSE	TRUE	FALSE
7	46.35865309	0	0	0	47.71756636	747	Eemian TW2 mesocratic I	0	0	0	FALSE	TRUE	FALSE
8	46.35865309	0	0	0	48.94890699	748	Eemian TW2 mesocratic I	0	0	0	FALSE	TRUE	FALSE
9	46.35865309	0	0	0	68.64329698	749	Eemian TW2 mesocratic I	0	0	0	FALSE	TRUE	FALSE
10	46.35865309	0	0	0	80.61304905	750	Eemian TW2 mesocratic I	0	0	0	FALSE	TRUE	FALSE
11	46.35865309	0	0	0	60.30277428	751	Eemian TW2 mesocratic I	0	0	0	FALSE	TRUE	FALSE
12	46.35865309	0	0	0	28.84226716	752	Eemian TW2 mesocratic I	0	0	0	FALSE	TRUE	FALSE
13	46.35865309	0	0	0	55.61557366	753	Eemian TW2 mesocratic I	0	0	0	FALSE	TRUE	FALSE
14	46.35865309	0	0	0	42.28224033	754	Eemian TW2 mesocratic I	0	0	0	FALSE	TRUE	FALSE
15	46.35865309	0	0	0	92.43561875	755	Eemian TW2 mesocratic I	0	0	0	FALSE	TRUE	FALSE
16	46.35865309	0	0	0	35.61557366	756	Eemian TW2 mesocratic I	0	0	0	FALSE	TRUE	FALSE
17	46.35865309	0	0	0	87.71756636	757	Eemian TW2 mesocratic I	0	0	0	FALSE	TRUE	FALSE
18	46.35865309	0	0	0	66.96944095	758	Eemian TW2 mesocratic I	0	0	0	FALSE	TRUE	FALSE
19	46.35865309	0	0	0	72.21773947	759	Eemian TW2 mesocratic I	0	0	0	FALSE	TRUE	FALSE
20	46.35865309	0	0	0	74.38423303	760	Eemian TW2 mesocratic I	0	0	0	FALSE	TRUE	FALSE
1	46.35865309	0	0	0	76.20448789	761	Eemian TW2 mesocratic I	0	0	0	FALSE	TRUE	FALSE
2	46.35865309	0	0	0	44.29468345	762	Eemian TW2 mesocratic I	0	0	0	FALSE	TRUE	FALSE
3	46.35865309	0	0	0	57.87341318	763	Eemian TW2 mesocratic I	0	0	0	FALSE	TRUE	FALSE
4	46.35865309	0	0	0	18.46149678	764	Eemian TW2 mesocratic I	0	0	0	FALSE	TRUE	FALSE
5	46.35865309	0	0	0	38.58841713	765	Eemian TW2 mesocratic I	0	0	0	FALSE	TRUE	FALSE
6	46.35865309	0	0	0	18.46149678	766	Eemian TW2 mesocratic I	0	0	0	FALSE	TRUE	FALSE
7	46.35865309	0	0	0	58.97702737	767	Eemian TW2 mesocratic I	0	0	0	FALSE	TRUE	FALSE
8	46.35865309	0	0	0	18.46149678	768	Eemian TW2 mesocratic I	0	0	0	FALSE	TRUE	FALSE
9	46.35865309	0	0	0	69.47474482	769	Eemian TW2 mesocratic I	0	0	0	FALSE	TRUE	FALSE
10	46.35865309	0	0	0	62.87115456	770	Eemian TW2 mesocratic I	0	0	0	FALSE	TRUE	FALSE
11	46.35865309	0	0	0	32.01921093	771	Eemian TW2 mesocratic I	0	0	0	FALSE	TRUE	FALSE
12	46.35865309	0	0	0	53.318227	772	Eemian TW2 mesocratic I	0	0	0	FALSE	TRUE	FALSE
13	46.35865309	0	0	0	88.89559488	773	Eemian TW2 mesocratic I	0	0	0	FALSE	TRUE	FALSE
14	46.35865309	0	0	0	36.20448789	774	Eemian TW2 mesocratic I	0	0	0	FALSE	TRUE	FALSE
15	46.35865309	0	0	0	50.43715162	775	Eemian TW2 mesocratic I	0	0	0	FALSE	TRUE	FALSE
16	46.35865309	0	0	0	11.79483011	776	Eemian TW2 mesocratic I	0	0	0	FALSE	TRUE	FALSE
17	46.35865309	0	0	0	36.85102854	777	Eemian TW2 mesocratic I	0	0	0	FALSE	TRUE	FALSE
18	46.35865309	0	0	0	84.54007984	778	Eemian TW2 mesocratic I	0	0	0	FALSE	TRUE	FALSE
19	46.35865309	0	0	0	44.29468345	779	Eemian TW2 mesocratic I	0	0	0	FALSE	TRUE	FALSE
20	46.35865309	0	0	0	37.62801678	780	Eemian TW2 mesocratic I	0	0	0	FALSE	TRUE	FALSE
1	46.35865309	0	0	0	12.79914454	781	Eemian TW2 mesocratic I	0	0	0	FALSE	TRUE	FALSE
2	46.35865309	0	0	0	88.16343336	782	Eemian TW2 mesocratic I	0	0	0	FALSE	TRUE	FALSE
3	46.35865309	0	0	0	70.01585639	783	Eemian TW2 mesocratic I	0	0	0	FALSE	TRUE	FALSE
4	46.35865309	0	0	0	29.00115049	784	Eemian TW2 mesocratic I	0	0	0	FALSE	TRUE	FALSE
5	46.35865309	0	0	0	40.18995366	785	Eemian TW2 mesocratic I	0	0	0	FALSE	TRUE	FALSE
6	46.35865309	0	0	0	12.79914454	786	Eemian TW2 mesocratic I	0	0	0	FALSE	TRUE	FALSE
7	46.35865309	0	0	0	42.58225712	787	Eemian TW2 mesocratic I	0	0	0	FALSE	TRUE	FALSE
8	46.35865309	0	0	0	86.17292233	788	Eemian TW2 mesocratic I	0	0	0	FALSE	TRUE	FALSE
9	46.35865309	0	0	0	81.4967667	789	Eemian TW2 mesocratic I	0	0	0	FALSE	TRUE	FALSE
10	46.35865309	0	0	0	81.4967667	790	Eemian TW2 mesocratic I	0	0	0	FALSE	TRUE	FALSE
11	46.35865309	0	0	0	22.33448382	791	Eemian TW2 mesocratic I	0	0	0	FALSE	TRUE	FALSE
12	46.35865309	0	0	0	70.01585639	792	Eemian TW2 mesocratic I	0	0	0	FALSE	TRUE	FALSE
13	46.35865309	0	0	0	35.66781716	793	Eemian TW2 mesocratic I	0	0	0	FALSE	TRUE	FALSE
14	46.35865309	0	0	0	56.68252306	794	Eemian TW2 mesocratic I	0	0	0	FALSE	TRUE	FALSE
15	46.35865309	0	0	0	39.4658112	795	Eemian TW2 mesocratic I	0	0	0	FALSE	TRUE	FALSE
16	46.35865309	0	0	0	15.1496839	796	Eemian TW2 mesocratic I	0	0	0	FALSE	TRUE	FALSE
17	46.35865309	0	0	0	78.5157813	797	Eemian TW2 mesocratic I	0	0	0	FALSE	TRUE	FALSE
18	46.35865309	0	0	0	40.26148033	798	Eemian TW2 mesocratic I	0	0	0	FALSE	TRUE	FALSE
19	46.35865309	0	0	0	36.08001222	799	Eemian TW2 mesocratic I	0	0	0	FALSE	TRUE	FALSE
20	46.35865309	0	0	0	32.79914454	800	Eemian TW2 mesocratic I	0	0	0	FALSE	TRUE	FALSE
1	46.35865309	0	0	0	21.90206798	801	Eemian TW2 mesocratic I	0	0	0	FALSE	TRUE	FALSE
2	46.35865309	0	0	0	81.05824187	802	Eemian TW2 mesocratic I	0	0	0	FALSE	TRUE	FALSE
3	46.35865309	0	0	0	55.01971624	803	Eemian TW2 mesocratic I	0	0	0	FALSE	TRUE	FALSE
4	46.35865309	0	0	0	35.40088928	804	Eemian TW2 mesocratic I	0	0	0	FALSE	TRUE	FALSE
5	46.35865309	0	0	0	55.01971624	805	Eemian TW2 mesocratic I	0	0	0	FALSE	TRUE	FALSE
6	46.35865309	0	0	0	21.90206798	806	Eemian TW2 mesocratic I	0	0	0	FALSE	TRUE	FALSE
7	46.35865309	0	0	0	36.00417345	807	Eemian TW2 mesocratic I	0	0	0	FALSE	TRUE	FALSE
8	46.35865309	0	0	0	87.72490854	808	Eemian TW2 mesocratic I	0	0	0	FALSE	TRUE	FALSE
9	46.35865309	0	0	0	68.56873465	809	Eemian TW2 mesocratic I	0	0	0	FALSE	TRUE	FALSE
10	46.35865309	0	0	0	21.90206798	810	Eemian TW2 mesocratic I	0	0	0	FALSE	TRUE	FALSE
11	46.35865309	0	0	0	78.05352913	811	Eemian TW2 mesocratic I	0	0	0	FALSE	TRUE	FALSE
12	46.35865309	0	0	0	55.01971624	812	Eemian TW2 mesocratic I	0	0	0	FALSE	TRUE	FALSE
13	46.35865309	0	0	0	35.40088928	813	Eemian TW2 mesocratic I	0	0	0	FALSE	TRUE	FALSE
14	46.35865309	0	0	0	66.18114637	814	Eemian TW2 mesocratic I	0	0	0	FALSE	TRUE	FALSE
15	46.35865309	0	0	0	35.40088928	815	Eemian TW2 mesocratic I	0	0	0	FALSE	TRUE	FALSE
16	46.35865309	0	0	0	74.3915752	816	Eemian TW2 mesocratic I	0	0	0	FALSE	TRUE	FALSE
17	46.35865309	0	0	0	55.01971624	817	Eemian TW2 mesocratic I	0	0	0	FALSE	TRUE	FALSE
18	46.35865309	0	0	0	55.01971624	818	Eemian TW2 mesocratic I	0	0	0	FALSE	TRUE	FALSE
19	46.35865309	0	0	0	28.56873465	819	Eemian TW2 mesocratic I	0	0	0	FALSE	TRUE	FALSE
20	46.35865309	0	0	0	7.957938913	820	Eemian TW2 mesocratic I	0	0	0	FALSE	TRUE	FALSE
1	46.35865309	0	0	0	26.2370269	821	Eemian TW2 mesocratic I	0	0	0	FALSE	TRUE	FALSE
2	46.35865309	0	0	0	22.31534075	822	Eemian TW2 mesocratic I	0	0	0	FALSE	TRUE	FALSE
3	46.35865309	0	0	0	56.84279769	823	Eemian TW2 mesocratic I	0	0	0	FALSE	TRUE	FALSE
4	46.35865309	0	0	0	54.72686104	824	Eemian TW2 mesocratic I	0	0	0	FALSE	TRUE	FALSE
5	46.35865309	0	0	0	50.4883885	825	Eemian TW2 mesocratic I	0	0	0	FALSE	TRUE	FALSE
6	46.35865309	0	0	0	48.06019438	826	Eemian TW2 mesocratic I	0	0	0	FALSE	TRUE	FALSE
7	46.35865309	0	0	0	66.20908614	827	Eemian TW2 mesocratic I	0	0	0	FALSE	TRUE	FALSE
8	46.35865309	0	0	0	35.64867408	828	Eemian TW2 mesocratic I	0	0	0	FALSE	TRUE	FALSE
9	46.35865309	0	0	0	52.90369357	829	Eemian TW2 mesocratic I	0	0	0	FALSE	TRUE	FALSE
10	46.35865309	0	0	0	15.64867408	830	Eemian TW2 mesocratic I	0	0	0	FALSE	TRUE	FALSE
11	46.35865309	0	0	0	39.57036024	831	Eemian TW2 mesocratic I	0	0	0	FALSE	TRUE	FALSE
12	46.35865309	0	0	0	20.89160854	832	Eemian TW2 mesocratic I	0	0	0	FALSE	TRUE	FALSE
13	46.35865309	0	0	0	63.50946436	833	Eemian TW2 mesocratic I	0	0	0	FALSE	TRUE	FALSE
14	46.35865309	0	0	0	3.173250007	834	Eemian TW2 mesocratic I	0	0	0	FALSE	TRUE	FALSE
15	46.35865309	0	0	0	36.84279769	835	Eemian TW2 mesocratic I	0	0	0	FALSE	TRUE	FALSE
16	46.35865309	0	0	0	19.57036024	836	Eemian TW2 mesocratic I	0	0	0	FALSE	TRUE	FALSE
17	46.35865309	0	0	0	48.98200741	837	Eemian TW2 mesocratic I	0	0	0	FALSE	TRUE	FALSE
18	46.35865309	0	0	0	74.72686104	838	Eemian TW2 mesocratic I	0	0	0	FALSE	TRUE	FALSE
19	46.35865309	0	0	0	96.84279769	839	Eemian TW2 mesocratic I	0	0	0	FALSE	TRUE	FALSE
20	46.35865309	0	0	0	52.96110169	840	Eemian TW2 mesocratic I	0	0	0	FALSE	TRUE	FALSE
1	46.35865309	0	0	0	29.08494403	841	Eemian TW2 mesocratic I	0	0	0	FALSE	TRUE	FALSE
2	46.35865309	0	0	0	8.185326168	842	Eemian TW2 mesocratic I	0	0	0	FALSE	TRUE	FALSE
3	46.35865309	0	0	0	75.71278403	843	Eemian TW2 mesocratic I	0	0	0	FALSE	TRUE	FALSE
4	46.35865309	0	0	0	98.17462186	844	Eemian TW2 mesocratic I	0	0	0	FALSE	TRUE	FALSE
5	46.35865309	0	0	0	56.07066559	845	Eemian TW2 mesocratic I	0	0	0	FALSE	TRUE	FALSE
6	46.35865309	0	0	0	78.17462186	846	Eemian TW2 mesocratic I	0	0	0	FALSE	TRUE	FALSE
7	46.35865309	0	0	0	69.04611736	847	Eemian TW2 mesocratic I	0	0	0	FALSE	TRUE	FALSE
8	46.35865309	0	0	0	98.17462186	848	Eemian TW2 mesocratic I	0	0	0	FALSE	TRUE	FALSE
9	46.35865309	0	0	0	48.72831561	849	Eemian TW2 mesocratic I	0	0	0	FALSE	TRUE	FALSE
10	46.35865309	0	0	0	49.08494403	850	Eemian TW2 mesocratic I	0	0	0	FALSE	TRUE	FALSE
11	46.35865309	0	0	0	65.44348987	851	Eemian TW2 mesocratic I	0	0	0	FALSE	TRUE	FALSE
12	46.35865309	0	0	0	84.12357215	852	Eemian TW2 mesocratic I	0	0	0	FALSE	TRUE	FALSE
13	46.35865309	0	0	0	8.185326168	853	Eemian TW2 mesocratic I	0	0	0	FALSE	TRUE	FALSE
14	46.35865309	0	0	0	14.85199283	854	Eemian TW2 mesocratic I	0	0	0	FALSE	TRUE	FALSE
15	46.35865309	0	0	0	29.08494403	855	Eemian TW2 mesocratic I	0	0	0	FALSE	TRUE	FALSE
16	46.35865309	0	0	0	49.04611736	856	Eemian TW2 mesocratic I	0	0	0	FALSE	TRUE	FALSE
17	46.35865309	0	0	0	13.9154443	857	Eemian TW2 mesocratic I	0	0	0	FALSE	TRUE	FALSE
18	46.35865309	0	0	0	48.77766136	858	Eemian TW2 mesocratic I	0	0	0	FALSE	TRUE	FALSE
19	46.35865309	0	0	0	8.185326168	859	Eemian TW2 mesocratic I	0	0	0	FALSE	TRUE	FALSE
20	46.35865309	0	0	0	7.966913284	860	Eemian TW2 mesocratic I	0	0	0	FALSE	TRUE	FALSE
1	46.35865309	0	0	0	5.630335677	861	Eemian TW2 mesocratic I	0	0	0	FALSE	TRUE	FALSE
2	46.35865309	0	0	0	44.51164694	862	Eemian TW2 mesocratic I	0	0	0	FALSE	TRUE	FALSE
3	46.35865309	0	0	0	0.990089122	863	Eemian TW2 mesocratic I	0	0	0	FALSE	TRUE	FALSE
4	46.35865309	0	0	0	79.46755232	864	Eemian TW2 mesocratic I	0	0	0	FALSE	TRUE	FALSE
5	46.35865309	0	0	0	78.96366901	865	Eemian TW2 mesocratic I	0	0	0	FALSE	TRUE	FALSE
6	46.35865309	0	0	0	66.13421898	866	Eemian TW2 mesocratic I	0	0	0	FALSE	TRUE	FALSE
7	46.35865309	0	0	0	12.29700234	867	Eemian TW2 mesocratic I	0	0	0	FALSE	TRUE	FALSE
8	46.35865309	0	0	0	79.46755232	868	Eemian TW2 mesocratic I	0	0	0	FALSE	TRUE	FALSE
9	46.35865309	0	0	0	51.17831361	869	Eemian TW2 mesocratic I	0	0	0	FALSE	TRUE	FALSE
10	46.35865309	0	0	0	79.46755232	870	Eemian TW2 mesocratic I	0	0	0	FALSE	TRUE	FALSE
11	46.35865309	0	0	0	7.656755789	871	Eemian TW2 mesocratic I	0	0	0	FALSE	TRUE	FALSE
12	46.35865309	0	0	0	66.29385727	872	Eemian TW2 mesocratic I	0	0	0	FALSE	TRUE	FALSE
13	46.35865309	0	0	0	44.51164694	873	Eemian TW2 mesocratic I	0	0	0	FALSE	TRUE	FALSE
14	46.35865309	0	0	0	38.32476116	874	Eemian TW2 mesocratic I	0	0	0	FALSE	TRUE	FALSE
15	46.35865309	0	0	0	55.26144356	875	Eemian TW2 mesocratic I	0	0	0	FALSE	TRUE	FALSE
16	46.35865309	0	0	0	12.29700234	876	Eemian TW2 mesocratic I	0	0	0	FALSE	TRUE	FALSE
17	46.35865309	0	0	0	92.80088565	877	Eemian TW2 mesocratic I	0	0	0	FALSE	TRUE	FALSE
18	46.35865309	0	0	0	66.46535308	878	Eemian TW2 mesocratic I	0	0	0	FALSE	TRUE	FALSE
19	46.35865309	0	0	0	10.21465601	879	Eemian TW2 mesocratic I	0	0	0	FALSE	TRUE	FALSE
20	46.35865309	0	0	0	46.14341745	880	Eemian TW2 mesocratic I	0	0	0	FALSE	TRUE	FALSE
1	46.35865309	0	0	0	48.69883005	881	Eemian TW2 mesocratic I	0	0	0	FALSE	TRUE	FALSE
2	46.35865309	0	0	0	85.99056304	882	Eemian TW2 mesocratic I	0	0	0	FALSE	TRUE	FALSE
3	46.35865309	0	0	0	12.55065619	883	Eemian TW2 mesocratic I	0	0	0	FALSE	TRUE	FALSE
4	46.35865309	0	0	0	38.19055171	884	Eemian TW2 mesocratic I	0	0	0	FALSE	TRUE	FALSE
5	46.35865309	0	0	0	24.85721837	885	Eemian TW2 mesocratic I	0	0	0	FALSE	TRUE	FALSE
6	46.35865309	0	0	0	44.85721837	886	Eemian TW2 mesocratic I	0	0	0	FALSE	TRUE	FALSE
7	46.35865309	0	0	0	68.69883005	887	Eemian TW2 mesocratic I	0	0	0	FALSE	TRUE	FALSE
8	46.35865309	0	0	0	38.19055171	888	Eemian TW2 mesocratic I	0	0	0	FALSE	TRUE	FALSE
9	46.35865309	0	0	0	35.36549671	889	Eemian TW2 mesocratic I	0	0	0	FALSE	TRUE	FALSE
10	46.35865309	0	0	0	41.45456753	890	Eemian TW2 mesocratic I	0	0	0	FALSE	TRUE	FALSE
11	46.35865309	0	0	0	12.55065619	891	Eemian TW2 mesocratic I	0	0	0	FALSE	TRUE	FALSE
12	46.35865309	0	0	0	92.6572297	892	Eemian TW2 mesocratic I	0	0	0	FALSE	TRUE	FALSE
13	46.35865309	0	0	0	71.52388504	893	Eemian TW2 mesocratic I	0	0	0	FALSE	TRUE	FALSE
14	46.35865309	0	0	0	45.88398953	894	Eemian TW2 mesocratic I	0	0	0	FALSE	TRUE	FALSE
15	46.35865309	0	0	0	91.52388504	895	Eemian TW2 mesocratic I	0	0	0	FALSE	TRUE	FALSE
16	46.35865309	0	0	0	42.03216338	896	Eemian TW2 mesocratic I	0	0	0	FALSE	TRUE	FALSE
17	46.35865309	0	0	0	73.56366722	897	Eemian TW2 mesocratic I	0	0	0	FALSE	TRUE	FALSE
18	46.35865309	0	0	0	46.82344464	898	Eemian TW2 mesocratic I	0	0	0	FALSE	TRUE	FALSE
19	46.35865309	0	0	0	75.36549671	899	Eemian TW2 mesocratic I	0	0	0	FALSE	TRUE	FALSE
20	46.35865309	0	0	0	32.55065619	900	Eemian TW2 mesocratic I	0	0	0	FALSE	TRUE	FALSE
1	46.35865309	0	0	0	97.37977698	901	Eemian TW2 mesocratic I	0	0	0	FALSE	TRUE	FALSE
2	46.35865309	0	0	0	92.17836775	902	Eemian TW2 mesocratic I	0	0	0	FALSE	TRUE	FALSE
3	46.35865309	0	0	0	81.6398802	903	Eemian TW2 mesocratic I	0	0	0	FALSE	TRUE	FALSE
4	46.35865309	0	0	0	4.654052248	904	Eemian TW2 mesocratic I	0	0	0	FALSE	TRUE	FALSE
5	46.35865309	0	0	0	90.71311031	905	Eemian TW2 mesocratic I	0	0	0	FALSE	TRUE	FALSE
6	46.35865309	0	0	0	58.75439052	906	Eemian TW2 mesocratic I	0	0	0	FALSE	TRUE	FALSE
7	46.35865309	0	0	0	74.97321353	907	Eemian TW2 mesocratic I	0	0	0	FALSE	TRUE	FALSE
8	46.35865309	0	0	0	95.76035701	908	Eemian TW2 mesocratic I	0	0	0	FALSE	TRUE	FALSE
9	46.35865309	0	0	0	90.71311031	909	Eemian TW2 mesocratic I	0	0	0	FALSE	TRUE	FALSE
10	46.35865309	0	0	0	77.37977698	910	Eemian TW2 mesocratic I	0	0	0	FALSE	TRUE	FALSE
11	46.35865309	0	0	0	37.51283896	911	Eemian TW2 mesocratic I	0	0	0	FALSE	TRUE	FALSE
12	46.35865309	0	0	0	94.97321353	912	Eemian TW2 mesocratic I	0	0	0	FALSE	TRUE	FALSE
13	46.35865309	0	0	0	97.37977698	913	Eemian TW2 mesocratic I	0	0	0	FALSE	TRUE	FALSE
14	46.35865309	0	0	0	89.90075207	914	Eemian TW2 mesocratic I	0	0	0	FALSE	TRUE	FALSE
15	46.35865309	0	0	0	81.6398802	915	Eemian TW2 mesocratic I	0	0	0	FALSE	TRUE	FALSE
16	46.35865309	0	0	0	4.654052248	916	Eemian TW2 mesocratic I	0	0	0	FALSE	TRUE	FALSE
17	46.35865309	0	0	0	34.9737339	917	Eemian TW2 mesocratic I	0	0	0	FALSE	TRUE	FALSE
18	46.35865309	0	0	0	25.18861265	918	Eemian TW2 mesocratic I	0	0	0	FALSE	TRUE	FALSE
19	46.35865309	0	0	0	65.51170109	919	Eemian TW2 mesocratic I	0	0	0	FALSE	TRUE	FALSE
20	46.35865309	0	0	0	81.6398802	920	Eemian TW2 mesocratic I	0	0	0	FALSE	TRUE	FALSE
1	46.35865309	0	0	0	14.65044734	921	Eemian TW2 mesocratic I	0	0	0	FALSE	TRUE	FALSE
2	46.35865309	0	0	0	12.36594331	922	Eemian TW2 mesocratic I	0	0	0	FALSE	TRUE	FALSE
3	46.35865309	0	0	0	13.83654713	923	Eemian TW2 mesocratic I	0	0	0	FALSE	TRUE	FALSE
4	46.35865309	0	0	0	99.59408646	924	Eemian TW2 mesocratic I	0	0	0	FALSE	TRUE	FALSE
5	46.35865309	0	0	0	20.50321379	925	Eemian TW2 mesocratic I	0	0	0	FALSE	TRUE	FALSE
6	46.35865309	0	0	0	92.92741979	926	Eemian TW2 mesocratic I	0	0	0	FALSE	TRUE	FALSE
7	46.35865309	0	0	0	99.59408646	927	Eemian TW2 mesocratic I	0	0	0	FALSE	TRUE	FALSE
8	46.35865309	0	0	0	92.92741979	928	Eemian TW2 mesocratic I	0	0	0	FALSE	TRUE	FALSE
9	46.35865309	0	0	0	6.074104784	929	Eemian TW2 mesocratic I	0	0	0	FALSE	TRUE	FALSE
10	46.35865309	0	0	0	7.983780674	930	Eemian TW2 mesocratic I	0	0	0	FALSE	TRUE	FALSE
11	46.35865309	0	0	0	55.75961692	931	Eemian TW2 mesocratic I	0	0	0	FALSE	TRUE	FALSE
12	46.35865309	0	0	0	21.95118524	932	Eemian TW2 mesocratic I	0	0	0	FALSE	TRUE	FALSE
13	46.35865309	0	0	0	8.49841842	933	Eemian TW2 mesocratic I	0	0	0	FALSE	TRUE	FALSE
14	46.35865309	0	0	0	40.99178275	934	Eemian TW2 mesocratic I	0	0	0	FALSE	TRUE	FALSE
15	46.35865309	0	0	0	5.706477505	935	Eemian TW2 mesocratic I	0	0	0	FALSE	TRUE	FALSE
16	46.35865309	0	0	0	75.67292752	936	Eemian TW2 mesocratic I	0	0	0	FALSE	TRUE	FALSE
17	46.35865309	0	0	0	58.97811314	937	Eemian TW2 mesocratic I	0	0	0	FALSE	TRUE	FALSE
18	46.35865309	0	0	0	39.51017728	938	Eemian TW2 mesocratic I	0	0	0	FALSE	TRUE	FALSE
19	46.35865309	0	0	0	39.03260998	939	Eemian TW2 mesocratic I	0	0	0	FALSE	TRUE	FALSE
20	46.35865309	0	0	0	33.83654713	940	Eemian TW2 mesocratic I	0	0	0	FALSE	TRUE	FALSE
1	46.35865309	0	0	0	77.46962181	941	Eemian TW2 mesocratic I	0	0	0	FALSE	TRUE	FALSE
2	46.35865309	0	0	0	66.08434005	942	Eemian TW2 mesocratic I	0	0	0	FALSE	TRUE	FALSE
3	46.35865309	0	0	0	47.33434273	943	Eemian TW2 mesocratic I	0	0	0	FALSE	TRUE	FALSE
4	46.35865309	0	0	0	18.71622924	944	Eemian TW2 mesocratic I	0	0	0	FALSE	TRUE	FALSE
5	46.35865309	0	0	0	54.0010094	945	Eemian TW2 mesocratic I	0	0	0	FALSE	TRUE	FALSE
6	46.35865309	0	0	0	33.18766312	946	Eemian TW2 mesocratic I	0	0	0	FALSE	TRUE	FALSE
7	46.35865309	0	0	0	17.46962181	947	Eemian TW2 mesocratic I	0	0	0	FALSE	TRUE	FALSE
8	46.35865309	0	0	0	46.08434005	948	Eemian TW2 mesocratic I	0	0	0	FALSE	TRUE	FALSE
9	46.35865309	0	0	0	46.63656612	949	Eemian TW2 mesocratic I	0	0	0	FALSE	TRUE	FALSE
10	46.35865309	0	0	0	11.25318639	950	Eemian TW2 mesocratic I	0	0	0	FALSE	TRUE	FALSE
11	46.35865309	0	0	0	0.667676063	951	Eemian TW2 mesocratic I	0	0	0	FALSE	TRUE	FALSE
12	46.35865309	0	0	0	14.0010094	952	Eemian TW2 mesocratic I	0	0	0	FALSE	TRUE	FALSE
13	46.35865309	0	0	0	54.0010094	953	Eemian TW2 mesocratic I	0	0	0	FALSE	TRUE	FALSE
14	46.35865309	0	0	0	18.71622924	954	Eemian TW2 mesocratic I	0	0	0	FALSE	TRUE	FALSE
15	46.35865309	0	0	0	58.44437376	955	Eemian TW2 mesocratic I	0	0	0	FALSE	TRUE	FALSE
16	46.35865309	0	0	0	98.71622924	956	Eemian TW2 mesocratic I	0	0	0	FALSE	TRUE	FALSE
17	46.35865309	0	0	0	66.08434005	957	Eemian TW2 mesocratic I	0	0	0	FALSE	TRUE	FALSE
18	46.35865309	0	0	0	37.46962181	958	Eemian TW2 mesocratic I	0	0	0	FALSE	TRUE	FALSE
19	46.35865309	0	0	0	71.37455139	959	Eemian TW2 mesocratic I	0	0	0	FALSE	TRUE	FALSE
20	46.35865309	0	0	0	47.33434273	960	Eemian TW2 mesocratic I	0	0	0	FALSE	TRUE	FALSE
1	46.35865309	0	0	0	9.504323057	961	Eemian TW2 mesocratic I	0	0	0	FALSE	TRUE	FALSE
2	46.35865309	0	0	0	45.2585151	962	Eemian TW2 mesocratic I	0	0	0	FALSE	TRUE	FALSE
3	46.35865309	0	0	0	17.74546762	963	Eemian TW2 mesocratic I	0	0	0	FALSE	TRUE	FALSE
4	46.35865309	0	0	0	11.17484728	964	Eemian TW2 mesocratic I	0	0	0	FALSE	TRUE	FALSE
5	46.35865309	0	0	0	57.74546762	965	Eemian TW2 mesocratic I	0	0	0	FALSE	TRUE	FALSE
6	46.35865309	0	0	0	56.17098972	966	Eemian TW2 mesocratic I	0	0	0	FALSE	TRUE	FALSE
7	46.35865309	0	0	0	17.55452414	967	Eemian TW2 mesocratic I	0	0	0	FALSE	TRUE	FALSE
8	46.35865309	0	0	0	24.41213429	968	Eemian TW2 mesocratic I	0	0	0	FALSE	TRUE	FALSE
9	46.35865309	0	0	0	79.02759395	969	Eemian TW2 mesocratic I	0	0	0	FALSE	TRUE	FALSE
10	46.35865309	0	0	0	38.59860057	970	Eemian TW2 mesocratic I	0	0	0	FALSE	TRUE	FALSE
11	46.35865309	0	0	0	22.83765639	971	Eemian TW2 mesocratic I	0	0	0	FALSE	TRUE	FALSE
12	46.35865309	0	0	0	51.17484728	972	Eemian TW2 mesocratic I	0	0	0	FALSE	TRUE	FALSE
13	46.35865309	0	0	0	16.17098972	973	Eemian TW2 mesocratic I	0	0	0	FALSE	TRUE	FALSE
14	46.35865309	0	0	0	88.23978526	974	Eemian TW2 mesocratic I	0	0	0	FALSE	TRUE	FALSE
15	46.35865309	0	0	0	38.59184843	975	Eemian TW2 mesocratic I	0	0	0	FALSE	TRUE	FALSE
16	46.35865309	0	0	0	8.384886334	976	Eemian TW2 mesocratic I	0	0	0	FALSE	TRUE	FALSE
17	46.35865309	0	0	0	14.71397243	977	Eemian TW2 mesocratic I	0	0	0	FALSE	TRUE	FALSE
18	46.35865309	0	0	0	69.86947916	978	Eemian TW2 mesocratic I	0	0	0	FALSE	TRUE	FALSE
19	46.35865309	0	0	0	69.50432306	979	Eemian TW2 mesocratic I	0	0	0	FALSE	TRUE	FALSE
20	46.35865309	0	0	0	24.41213429	980	Eemian TW2 mesocratic I	0	0	0	FALSE	TRUE	FALSE
1	46.35865309	0	0	0	60.22302089	981	Eemian TW2 mesocratic I	0	0	0	FALSE	TRUE	FALSE
2	46.35865309	0	0	0	68.0267287	982	Eemian TW2 mesocratic I	0	0	0	FALSE	TRUE	FALSE
3	46.35865309	0	0	0	72.03809947	983	Eemian TW2 mesocratic I	0	0	0	FALSE	TRUE	FALSE
4	46.35865309	0	0	0	16.90909371	984	Eemian TW2 mesocratic I	0	0	0	FALSE	TRUE	FALSE
5	46.35865309	0	0	0	95.17238743	985	Eemian TW2 mesocratic I	0	0	0	FALSE	TRUE	FALSE
6	46.35865309	0	0	0	66.54754106	986	Eemian TW2 mesocratic I	0	0	0	FALSE	TRUE	FALSE
7	46.35865309	0	0	0	85.37143281	987	Eemian TW2 mesocratic I	0	0	0	FALSE	TRUE	FALSE
8	46.35865309	0	0	0	36.00055412	988	Eemian TW2 mesocratic I	0	0	0	FALSE	TRUE	FALSE
9	46.35865309	0	0	0	29.97169946	989	Eemian TW2 mesocratic I	0	0	0	FALSE	TRUE	FALSE
10	46.35865309	0	0	0	25.37143281	990	Eemian TW2 mesocratic I	0	0	0	FALSE	TRUE	FALSE
11	46.35865309	0	0	0	10.24242705	991	Eemian TW2 mesocratic I	0	0	0	FALSE	TRUE	FALSE
12	46.35865309	0	0	0	60.22302089	992	Eemian TW2 mesocratic I	0	0	0	FALSE	TRUE	FALSE
13	46.35865309	0	0	0	38.70476614	993	Eemian TW2 mesocratic I	0	0	0	FALSE	TRUE	FALSE
14	46.35865309	0	0	0	74.69339536	994	Eemian TW2 mesocratic I	0	0	0	FALSE	TRUE	FALSE
15	46.35865309	0	0	0	53.55635423	995	Eemian TW2 mesocratic I	0	0	0	FALSE	TRUE	FALSE
16	46.35865309	0	0	0	65.37143281	996	Eemian TW2 mesocratic I	0	0	0	FALSE	TRUE	FALSE
17	46.35865309	0	0	0	92.03809947	997	Eemian TW2 mesocratic I	0	0	0	FALSE	TRUE	FALSE
18	46.35865309	0	0	0	10.24242705	998	Eemian TW2 mesocratic I	0	0	0	FALSE	TRUE	FALSE
19	46.35865309	0	0	0	58.70476614	999	Eemian TW2 mesocratic I	0	0	0	FALSE	TRUE	FALSE
20	46.35865309	0	0	0	20.22302089	1000	Eemian TW2 mesocratic I	0	0	0	FALSE	TRUE	FALSE
1	46.35865309	0	0	0	59.31904379	1001	Eemian TW2 mesocratic I	0	0	0	FALSE	TRUE	FALSE
2	46.35865309	0	0	0	46.58530075	1002	Eemian TW2 mesocratic I	0	0	0	FALSE	TRUE	FALSE
3	46.35865309	0	0	0	40.94267285	1003	Eemian TW2 mesocratic I	0	0	0	FALSE	TRUE	FALSE
4	46.35865309	0	0	0	16.12672077	1004	Eemian TW2 mesocratic I	0	0	0	FALSE	TRUE	FALSE
5	46.35865309	0	0	0	39.91863408	1005	Eemian TW2 mesocratic I	0	0	0	FALSE	TRUE	FALSE
6	46.35865309	0	0	0	45.98571045	1006	Eemian TW2 mesocratic I	0	0	0	FALSE	TRUE	FALSE
7	46.35865309	0	0	0	40.94267285	1007	Eemian TW2 mesocratic I	0	0	0	FALSE	TRUE	FALSE
8	46.35865309	0	0	0	59.31904379	1008	Eemian TW2 mesocratic I	0	0	0	FALSE	TRUE	FALSE
9	46.35865309	0	0	0	40.23649269	1009	Eemian TW2 mesocratic I	0	0	0	FALSE	TRUE	FALSE
10	46.35865309	0	0	0	39.91863408	1010	Eemian TW2 mesocratic I	0	0	0	FALSE	TRUE	FALSE
11	46.35865309	0	0	0	66.58530075	1011	Eemian TW2 mesocratic I	0	0	0	FALSE	TRUE	FALSE
12	46.35865309	0	0	0	52.65237712	1012	Eemian TW2 mesocratic I	0	0	0	FALSE	TRUE	FALSE
13	46.35865309	0	0	0	31.74518747	1013	Eemian TW2 mesocratic I	0	0	0	FALSE	TRUE	FALSE
14	46.35865309	0	0	0	66.58530075	1014	Eemian TW2 mesocratic I	0	0	0	FALSE	TRUE	FALSE
15	46.35865309	0	0	0	52.65237712	1015	Eemian TW2 mesocratic I	0	0	0	FALSE	TRUE	FALSE
16	46.35865309	0	0	0	11.39726036	1016	Eemian TW2 mesocratic I	0	0	0	FALSE	TRUE	FALSE
17	46.35865309	0	0	0	16.12672077	1017	Eemian TW2 mesocratic I	0	0	0	FALSE	TRUE	FALSE
18	46.35865309	0	0	0	56.12672077	1018	Eemian TW2 mesocratic I	0	0	0	FALSE	TRUE	FALSE
19	46.35865309	0	0	0	53.25196742	1019	Eemian TW2 mesocratic I	0	0	0	FALSE	TRUE	FALSE
20	46.35865309	0	0	0	16.12672077	1020	Eemian TW2 mesocratic I	0	0	0	FALSE	TRUE	FALSE
1	46.35865309	0	0	0	66.40060691	1021	Eemian TW2 mesocratic I	0	0	0	FALSE	TRUE	FALSE
2	46.35865309	0	0	0	49.54442268	1022	Eemian TW2 mesocratic I	0	0	0	FALSE	TRUE	FALSE
3	46.35865309	0	0	0	13.95831194	1023	Eemian TW2 mesocratic I	0	0	0	FALSE	TRUE	FALSE
4	46.35865309	0	0	0	95.29982542	1024	Eemian TW2 mesocratic I	0	0	0	FALSE	TRUE	FALSE
5	46.35865309	0	0	0	42.87775601	1025	Eemian TW2 mesocratic I	0	0	0	FALSE	TRUE	FALSE
6	46.35865309	0	0	0	33.95831194	1026	Eemian TW2 mesocratic I	0	0	0	FALSE	TRUE	FALSE
7	46.35865309	0	0	0	73.06727357	1027	Eemian TW2 mesocratic I	0	0	0	FALSE	TRUE	FALSE
8	46.35865309	0	0	0	49.72127475	1028	Eemian TW2 mesocratic I	0	0	0	FALSE	TRUE	FALSE
9	46.35865309	0	0	0	56.21108934	1029	Eemian TW2 mesocratic I	0	0	0	FALSE	TRUE	FALSE
10	46.35865309	0	0	0	59.83544792	1030	Eemian TW2 mesocratic I	0	0	0	FALSE	TRUE	FALSE
11	46.35865309	0	0	0	46.40060691	1031	Eemian TW2 mesocratic I	0	0	0	FALSE	TRUE	FALSE
12	46.35865309	0	0	0	36.7375748	1032	Eemian TW2 mesocratic I	0	0	0	FALSE	TRUE	FALSE
13	46.35865309	0	0	0	59.73394024	1033	Eemian TW2 mesocratic I	0	0	0	FALSE	TRUE	FALSE
14	46.35865309	0	0	0	67.78634064	1034	Eemian TW2 mesocratic I	0	0	0	FALSE	TRUE	FALSE
15	46.35865309	0	0	0	13.25936089	1035	Eemian TW2 mesocratic I	0	0	0	FALSE	TRUE	FALSE
16	46.35865309	0	0	0	59.99098739	1036	Eemian TW2 mesocratic I	0	0	0	FALSE	TRUE	FALSE
17	46.35865309	0	0	0	95.29982542	1037	Eemian TW2 mesocratic I	0	0	0	FALSE	TRUE	FALSE
18	46.35865309	0	0	0	83.06342227	1038	Eemian TW2 mesocratic I	0	0	0	FALSE	TRUE	FALSE
19	46.35865309	0	0	0	49.54442268	1039	Eemian TW2 mesocratic I	0	0	0	FALSE	TRUE	FALSE
20	46.35865309	0	0	0	59.73394024	1040	Eemian TW2 mesocratic I	0	0	0	FALSE	TRUE	FALSE
1	46.35865309	0	0	0	3.664256376	1041	Eemian TW2 mesocratic I	0	0	0	FALSE	TRUE	FALSE
2	46.35865309	0	0	0	22.62556155	1042	Eemian TW2 mesocratic I	0	0	0	FALSE	TRUE	FALSE
3	46.35865309	0	0	0	93.39941207	1043	Eemian TW2 mesocratic I	0	0	0	FALSE	TRUE	FALSE
4	46.35865309	0	0	0	43.78434995	1044	Eemian TW2 mesocratic I	0	0	0	FALSE	TRUE	FALSE
5	46.35865309	0	0	0	43.81084845	1045	Eemian TW2 mesocratic I	0	0	0	FALSE	TRUE	FALSE
6	46.35865309	0	0	0	37.11768328	1046	Eemian TW2 mesocratic I	0	0	0	FALSE	TRUE	FALSE
7	46.35865309	0	0	0	42.62556155	1047	Eemian TW2 mesocratic I	0	0	0	FALSE	TRUE	FALSE
8	46.35865309	0	0	0	15.95889488	1048	Eemian TW2 mesocratic I	0	0	0	FALSE	TRUE	FALSE
9	46.35865309	0	0	0	37.11768328	1049	Eemian TW2 mesocratic I	0	0	0	FALSE	TRUE	FALSE
10	46.35865309	0	0	0	10.33092304	1050	Eemian TW2 mesocratic I	0	0	0	FALSE	TRUE	FALSE
11	46.35865309	0	0	0	10.33092304	1051	Eemian TW2 mesocratic I	0	0	0	FALSE	TRUE	FALSE
12	46.35865309	0	0	0	49.50115947	1052	Eemian TW2 mesocratic I	0	0	0	FALSE	TRUE	FALSE
13	46.35865309	0	0	0	23.78434995	1053	Eemian TW2 mesocratic I	0	0	0	FALSE	TRUE	FALSE
14	46.35865309	0	0	0	77.79213376	1054	Eemian TW2 mesocratic I	0	0	0	FALSE	TRUE	FALSE
15	46.35865309	0	0	0	23.66425638	1055	Eemian TW2 mesocratic I	0	0	0	FALSE	TRUE	FALSE
16	46.35865309	0	0	0	50.45101661	1056	Eemian TW2 mesocratic I	0	0	0	FALSE	TRUE	FALSE
17	46.35865309	0	0	0	68.29132992	1057	Eemian TW2 mesocratic I	0	0	0	FALSE	TRUE	FALSE
18	46.35865309	0	0	0	64.6433851	1058	Eemian TW2 mesocratic I	0	0	0	FALSE	TRUE	FALSE
19	46.35865309	0	0	0	37.11768328	1059	Eemian TW2 mesocratic I	0	0	0	FALSE	TRUE	FALSE
20	46.35865309	0	0	0	93.39941207	1060	Eemian TW2 mesocratic I	0	0	0	FALSE	TRUE	FALSE
1	46.35865309	0	0	0	46.80985897	1061	Eemian TW2 mesocratic I	0	0	0	FALSE	TRUE	FALSE
2	46.35865309	0	0	0	79.10060477	1062	Eemian TW2 mesocratic I	0	0	0	FALSE	TRUE	FALSE
3	46.35865309	0	0	0	46.29756876	1063	Eemian TW2 mesocratic I	0	0	0	FALSE	TRUE	FALSE
4	46.35865309	0	0	0	62.80392166	1064	Eemian TW2 mesocratic I	0	0	0	FALSE	TRUE	FALSE
5	46.35865309	0	0	0	46.80985897	1065	Eemian TW2 mesocratic I	0	0	0	FALSE	TRUE	FALSE
6	46.35865309	0	0	0	40.1431923	1066	Eemian TW2 mesocratic I	0	0	0	FALSE	TRUE	FALSE
7	46.35865309	0	0	0	26.80985897	1067	Eemian TW2 mesocratic I	0	0	0	FALSE	TRUE	FALSE
8	46.35865309	0	0	0	69.47058833	1068	Eemian TW2 mesocratic I	0	0	0	FALSE	TRUE	FALSE
9	46.35865309	0	0	0	62.80392166	1069	Eemian TW2 mesocratic I	0	0	0	FALSE	TRUE	FALSE
10	46.35865309	0	0	0	92.96423542	1070	Eemian TW2 mesocratic I	0	0	0	FALSE	TRUE	FALSE
11	46.35865309	0	0	0	42.72204691	1071	Eemian TW2 mesocratic I	0	0	0	FALSE	TRUE	FALSE
12	46.35865309	0	0	0	65.76727144	1072	Eemian TW2 mesocratic I	0	0	0	FALSE	TRUE	FALSE
13	46.35865309	0	0	0	79.10060477	1073	Eemian TW2 mesocratic I	0	0	0	FALSE	TRUE	FALSE
14	46.35865309	0	0	0	79.63090209	1074	Eemian TW2 mesocratic I	0	0	0	FALSE	TRUE	FALSE
15	46.35865309	0	0	0	26.80985897	1075	Eemian TW2 mesocratic I	0	0	0	FALSE	TRUE	FALSE
16	46.35865309	0	0	0	12.43393811	1076	Eemian TW2 mesocratic I	0	0	0	FALSE	TRUE	FALSE
17	46.35865309	0	0	0	87.56281913	1077	Eemian TW2 mesocratic I	0	0	0	FALSE	TRUE	FALSE
18	46.35865309	0	0	0	99.10060477	1078	Eemian TW2 mesocratic I	0	0	0	FALSE	TRUE	FALSE
19	46.35865309	0	0	0	72.96423542	1079	Eemian TW2 mesocratic I	0	0	0	FALSE	TRUE	FALSE
20	46.35865309	0	0	0	64.08213836	1080	Eemian TW2 mesocratic I	0	0	0	FALSE	TRUE	FALSE
1	46.35865309	0	0	0	88.8268149	1081	Eemian TW2 mesocratic I	0	0	0	FALSE	TRUE	FALSE
2	46.35865309	0	0	0	49.55936933	1082	Eemian TW2 mesocratic I	0	0	0	FALSE	TRUE	FALSE
3	46.35865309	0	0	0	12.31916412	1083	Eemian TW2 mesocratic I	0	0	0	FALSE	TRUE	FALSE
4	46.35865309	0	0	0	69.51588308	1084	Eemian TW2 mesocratic I	0	0	0	FALSE	TRUE	FALSE
5	46.35865309	0	0	0	69.55936933	1085	Eemian TW2 mesocratic I	0	0	0	FALSE	TRUE	FALSE
6	46.35865309	0	0	0	88.8268149	1086	Eemian TW2 mesocratic I	0	0	0	FALSE	TRUE	FALSE
7	46.35865309	0	0	0	36.226036	1087	Eemian TW2 mesocratic I	0	0	0	FALSE	TRUE	FALSE
8	46.35865309	0	0	0	75.49348157	1088	Eemian TW2 mesocratic I	0	0	0	FALSE	TRUE	FALSE
9	46.35865309	0	0	0	56.18254975	1089	Eemian TW2 mesocratic I	0	0	0	FALSE	TRUE	FALSE
10	46.35865309	0	0	0	16.18254975	1090	Eemian TW2 mesocratic I	0	0	0	FALSE	TRUE	FALSE
11	46.35865309	0	0	0	69.51588308	1091	Eemian TW2 mesocratic I	0	0	0	FALSE	TRUE	FALSE
12	46.35865309	0	0	0	42.89270267	1092	Eemian TW2 mesocratic I	0	0	0	FALSE	TRUE	FALSE
13	46.35865309	0	0	0	62.84921642	1093	Eemian TW2 mesocratic I	0	0	0	FALSE	TRUE	FALSE
14	46.35865309	0	0	0	62.89270267	1094	Eemian TW2 mesocratic I	0	0	0	FALSE	TRUE	FALSE
15	46.35865309	0	0	0	59.10540835	1095	Eemian TW2 mesocratic I	0	0	0	FALSE	TRUE	FALSE
16	46.35865309	0	0	0	49.55936933	1096	Eemian TW2 mesocratic I	0	0	0	FALSE	TRUE	FALSE
17	46.35865309	0	0	0	77.52538554	1097	Eemian TW2 mesocratic I	0	0	0	FALSE	TRUE	FALSE
18	46.35865309	0	0	0	19.62908054	1098	Eemian TW2 mesocratic I	0	0	0	FALSE	TRUE	FALSE
19	46.35865309	0	0	0	5.652497451	1099	Eemian TW2 mesocratic I	0	0	0	FALSE	TRUE	FALSE
20	46.35865309	0	0	0	34.9571082	1100	Eemian TW2 mesocratic I	0	0	0	FALSE	TRUE	FALSE
1	46.35865309	0	0	0	57.66340711	1101	Eemian TW2 mesocratic I	0	0	0	FALSE	TRUE	FALSE
2	46.35865309	0	0	0	41.16795773	1102	Eemian TW2 mesocratic I	0	0	0	FALSE	TRUE	FALSE
3	46.35865309	0	0	0	12.84327535	1103	Eemian TW2 mesocratic I	0	0	0	FALSE	TRUE	FALSE
4	46.35865309	0	0	0	75.36522949	1104	Eemian TW2 mesocratic I	0	0	0	FALSE	TRUE	FALSE
5	46.35865309	0	0	0	39.0759563	1105	Eemian TW2 mesocratic I	0	0	0	FALSE	TRUE	FALSE
6	46.35865309	0	0	0	77.66340711	1106	Eemian TW2 mesocratic I	0	0	0	FALSE	TRUE	FALSE
7	46.35865309	0	0	0	2.031896153	1107	Eemian TW2 mesocratic I	0	0	0	FALSE	TRUE	FALSE
8	46.35865309	0	0	0	53.84391504	1108	Eemian TW2 mesocratic I	0	0	0	FALSE	TRUE	FALSE
9	46.35865309	0	0	0	50.99674044	1109	Eemian TW2 mesocratic I	0	0	0	FALSE	TRUE	FALSE
10	46.35865309	0	0	0	19.50994202	1110	Eemian TW2 mesocratic I	0	0	0	FALSE	TRUE	FALSE
11	46.35865309	0	0	0	89.87670131	1111	Eemian TW2 mesocratic I	0	0	0	FALSE	TRUE	FALSE
12	46.35865309	0	0	0	24.33007377	1112	Eemian TW2 mesocratic I	0	0	0	FALSE	TRUE	FALSE
13	46.35865309	0	0	0	97.50268663	1113	Eemian TW2 mesocratic I	0	0	0	FALSE	TRUE	FALSE
14	46.35865309	0	0	0	62.03189615	1114	Eemian TW2 mesocratic I	0	0	0	FALSE	TRUE	FALSE
15	46.35865309	0	0	0	82.03189615	1115	Eemian TW2 mesocratic I	0	0	0	FALSE	TRUE	FALSE
16	46.35865309	0	0	0	41.16795773	1116	Eemian TW2 mesocratic I	0	0	0	FALSE	TRUE	FALSE
17	46.35865309	0	0	0	61.16795773	1117	Eemian TW2 mesocratic I	0	0	0	FALSE	TRUE	FALSE
18	46.35865309	0	0	0	90.99674044	1118	Eemian TW2 mesocratic I	0	0	0	FALSE	TRUE	FALSE
19	46.35865309	0	0	0	26.17660868	1119	Eemian TW2 mesocratic I	0	0	0	FALSE	TRUE	FALSE
20	46.35865309	0	0	0	85.03490768	1120	Eemian TW2 mesocratic I	0	0	0	FALSE	TRUE	FALSE
1	46.35865309	0	0	0	43.74590809	1121	Eemian TW2 mesocratic I	0	0	0	FALSE	TRUE	FALSE
2	46.35865309	0	0	0	13.77712593	1122	Eemian TW2 mesocratic I	0	0	0	FALSE	TRUE	FALSE
3	46.35865309	0	0	0	29.43134231	1123	Eemian TW2 mesocratic I	0	0	0	FALSE	TRUE	FALSE
4	46.35865309	0	0	0	62.17071591	1124	Eemian TW2 mesocratic I	0	0	0	FALSE	TRUE	FALSE
5	46.35865309	0	0	0	68.83738258	1125	Eemian TW2 mesocratic I	0	0	0	FALSE	TRUE	FALSE
6	46.35865309	0	0	0	49.43134231	1126	Eemian TW2 mesocratic I	0	0	0	FALSE	TRUE	FALSE
7	46.35865309	0	0	0	68.94224779	1127	Eemian TW2 mesocratic I	0	0	0	FALSE	TRUE	FALSE
8	46.35865309	0	0	0	11.04766286	1128	Eemian TW2 mesocratic I	0	0	0	FALSE	TRUE	FALSE
9	46.35865309	0	0	0	70.41257476	1129	Eemian TW2 mesocratic I	0	0	0	FALSE	TRUE	FALSE
10	46.35865309	0	0	0	48.83738258	1130	Eemian TW2 mesocratic I	0	0	0	FALSE	TRUE	FALSE
11	46.35865309	0	0	0	7.110459263	1131	Eemian TW2 mesocratic I	0	0	0	FALSE	TRUE	FALSE
12	46.35865309	0	0	0	37.07924143	1132	Eemian TW2 mesocratic I	0	0	0	FALSE	TRUE	FALSE
13	46.35865309	0	0	0	37.07924143	1133	Eemian TW2 mesocratic I	0	0	0	FALSE	TRUE	FALSE
14	46.35865309	0	0	0	23.74590809	1134	Eemian TW2 mesocratic I	0	0	0	FALSE	TRUE	FALSE
15	46.35865309	0	0	0	36.09800898	1135	Eemian TW2 mesocratic I	0	0	0	FALSE	TRUE	FALSE
16	46.35865309	0	0	0	40.36710592	1136	Eemian TW2 mesocratic I	0	0	0	FALSE	TRUE	FALSE
17	46.35865309	0	0	0	75.50404924	1137	Eemian TW2 mesocratic I	0	0	0	FALSE	TRUE	FALSE
18	46.35865309	0	0	0	50.41257476	1138	Eemian TW2 mesocratic I	0	0	0	FALSE	TRUE	FALSE
19	46.35865309	0	0	0	50.41257476	1139	Eemian TW2 mesocratic I	0	0	0	FALSE	TRUE	FALSE
20	46.35865309	0	0	0	37.07924143	1140	Eemian TW2 mesocratic I	0	0	0	FALSE	TRUE	FALSE
1	46.35865309	0	0	0	1.860788441	1141	Eemian TW2 mesocratic I	0	0	0	FALSE	TRUE	FALSE
2	46.35865309	0	0	0	40.46767629	1142	Eemian TW2 mesocratic I	0	0	0	FALSE	TRUE	FALSE
3	46.35865309	0	0	0	75.13384994	1143	Eemian TW2 mesocratic I	0	0	0	FALSE	TRUE	FALSE
4	46.35865309	0	0	0	79.17826164	1144	Eemian TW2 mesocratic I	0	0	0	FALSE	TRUE	FALSE
5	46.35865309	0	0	0	81.8005166	1145	Eemian TW2 mesocratic I	0	0	0	FALSE	TRUE	FALSE
6	46.35865309	0	0	0	36.70117757	1146	Eemian TW2 mesocratic I	0	0	0	FALSE	TRUE	FALSE
7	46.35865309	0	0	0	40.46767629	1147	Eemian TW2 mesocratic I	0	0	0	FALSE	TRUE	FALSE
8	46.35865309	0	0	0	53.80100962	1148	Eemian TW2 mesocratic I	0	0	0	FALSE	TRUE	FALSE
9	46.35865309	0	0	0	45.84492831	1149	Eemian TW2 mesocratic I	0	0	0	FALSE	TRUE	FALSE
10	46.35865309	0	0	0	17.00670957	1150	Eemian TW2 mesocratic I	0	0	0	FALSE	TRUE	FALSE
11	46.35865309	0	0	0	48.46718327	1151	Eemian TW2 mesocratic I	0	0	0	FALSE	TRUE	FALSE
12	46.35865309	0	0	0	53.9517028	1152	Eemian TW2 mesocratic I	0	0	0	FALSE	TRUE	FALSE
13	46.35865309	0	0	0	40.46767629	1153	Eemian TW2 mesocratic I	0	0	0	FALSE	TRUE	FALSE
14	46.35865309	0	0	0	99.17826164	1154	Eemian TW2 mesocratic I	0	0	0	FALSE	TRUE	FALSE
15	46.35865309	0	0	0	1.860788441	1155	Eemian TW2 mesocratic I	0	0	0	FALSE	TRUE	FALSE
16	46.35865309	0	0	0	81.8005166	1156	Eemian TW2 mesocratic I	0	0	0	FALSE	TRUE	FALSE
17	46.35865309	0	0	0	60.46767629	1157	Eemian TW2 mesocratic I	0	0	0	FALSE	TRUE	FALSE
18	46.35865309	0	0	0	7.744852942	1158	Eemian TW2 mesocratic I	0	0	0	FALSE	TRUE	FALSE
19	46.35865309	0	0	0	19.17826164	1159	Eemian TW2 mesocratic I	0	0	0	FALSE	TRUE	FALSE
20	46.35865309	0	0	0	93.95485369	1160	Eemian TW2 mesocratic I	0	0	0	FALSE	TRUE	FALSE
1	46.35865309	0	0	0	53.92516837	1161	Eemian TW2 mesocratic I	0	0	0	FALSE	TRUE	FALSE
2	46.35865309	0	0	0	41.42772949	1162	Eemian TW2 mesocratic I	0	0	0	FALSE	TRUE	FALSE
3	46.35865309	0	0	0	16.69602329	1163	Eemian TW2 mesocratic I	0	0	0	FALSE	TRUE	FALSE
4	46.35865309	0	0	0	45.32466293	1164	Eemian TW2 mesocratic I	0	0	0	FALSE	TRUE	FALSE
5	46.35865309	0	0	0	25.32466293	1165	Eemian TW2 mesocratic I	0	0	0	FALSE	TRUE	FALSE
6	46.35865309	0	0	0	16.69602329	1166	Eemian TW2 mesocratic I	0	0	0	FALSE	TRUE	FALSE
7	46.35865309	0	0	0	69.47340995	1167	Eemian TW2 mesocratic I	0	0	0	FALSE	TRUE	FALSE
8	46.35865309	0	0	0	39.96621524	1168	Eemian TW2 mesocratic I	0	0	0	FALSE	TRUE	FALSE
9	46.35865309	0	0	0	18.83715284	1169	Eemian TW2 mesocratic I	0	0	0	FALSE	TRUE	FALSE
10	46.35865309	0	0	0	20.59183504	1170	Eemian TW2 mesocratic I	0	0	0	FALSE	TRUE	FALSE
11	46.35865309	0	0	0	51.9913296	1171	Eemian TW2 mesocratic I	0	0	0	FALSE	TRUE	FALSE
12	46.35865309	0	0	0	43.00965832	1172	Eemian TW2 mesocratic I	0	0	0	FALSE	TRUE	FALSE
13	46.35865309	0	0	0	10.02935662	1173	Eemian TW2 mesocratic I	0	0	0	FALSE	TRUE	FALSE
14	46.35865309	0	0	0	34.76106282	1174	Eemian TW2 mesocratic I	0	0	0	FALSE	TRUE	FALSE
15	46.35865309	0	0	0	20.59183504	1175	Eemian TW2 mesocratic I	0	0	0	FALSE	TRUE	FALSE
16	46.35865309	0	0	0	58.65799627	1176	Eemian TW2 mesocratic I	0	0	0	FALSE	TRUE	FALSE
17	46.35865309	0	0	0	34.76106282	1177	Eemian TW2 mesocratic I	0	0	0	FALSE	TRUE	FALSE
18	46.35865309	0	0	0	16.69602329	1178	Eemian TW2 mesocratic I	0	0	0	FALSE	TRUE	FALSE
19	46.35865309	0	0	0	52.73932621	1179	Eemian TW2 mesocratic I	0	0	0	FALSE	TRUE	FALSE
20	46.35865309	0	0	0	70.80808071	1180	Eemian TW2 mesocratic I	0	0	0	FALSE	TRUE	FALSE
1	46.35865309	0	0	0	1.536520082	1181	Eemian TW2 mesocratic I	0	0	0	FALSE	TRUE	FALSE
2	46.35865309	0	0	0	27.68371315	1182	Eemian TW2 mesocratic I	0	0	0	FALSE	TRUE	FALSE
3	46.35865309	0	0	0	12.00826582	1183	Eemian TW2 mesocratic I	0	0	0	FALSE	TRUE	FALSE
4	46.35865309	0	0	0	32.19117837	1184	Eemian TW2 mesocratic I	0	0	0	FALSE	TRUE	FALSE
5	46.35865309	0	0	0	72.99057255	1185	Eemian TW2 mesocratic I	0	0	0	FALSE	TRUE	FALSE
6	46.35865309	0	0	0	21.53652008	1186	Eemian TW2 mesocratic I	0	0	0	FALSE	TRUE	FALSE
7	46.35865309	0	0	0	41.01704648	1187	Eemian TW2 mesocratic I	0	0	0	FALSE	TRUE	FALSE
8	46.35865309	0	0	0	34.35037981	1188	Eemian TW2 mesocratic I	0	0	0	FALSE	TRUE	FALSE
9	46.35865309	0	0	0	8.866281131	1189	Eemian TW2 mesocratic I	0	0	0	FALSE	TRUE	FALSE
10	46.35865309	0	0	0	8.203186748	1190	Eemian TW2 mesocratic I	0	0	0	FALSE	TRUE	FALSE
11	46.35865309	0	0	0	12.00826582	1191	Eemian TW2 mesocratic I	0	0	0	FALSE	TRUE	FALSE
12	46.35865309	0	0	0	8.203186748	1192	Eemian TW2 mesocratic I	0	0	0	FALSE	TRUE	FALSE
13	46.35865309	0	0	0	99.39532147	1193	Eemian TW2 mesocratic I	0	0	0	FALSE	TRUE	FALSE
14	46.35865309	0	0	0	18.67493249	1194	Eemian TW2 mesocratic I	0	0	0	FALSE	TRUE	FALSE
15	46.35865309	0	0	0	32.19117837	1195	Eemian TW2 mesocratic I	0	0	0	FALSE	TRUE	FALSE
16	46.35865309	0	0	0	48.12999766	1196	Eemian TW2 mesocratic I	0	0	0	FALSE	TRUE	FALSE
17	46.35865309	0	0	0	32.19117837	1197	Eemian TW2 mesocratic I	0	0	0	FALSE	TRUE	FALSE
18	46.35865309	0	0	0	21.01704648	1198	Eemian TW2 mesocratic I	0	0	0	FALSE	TRUE	FALSE
19	46.35865309	0	0	0	19.38900558	1199	Eemian TW2 mesocratic I	0	0	0	FALSE	TRUE	FALSE
20	46.35865309	0	0	0	45.5245117	1200	Eemian TW2 mesocratic I	0	0	0	FALSE	TRUE	FALSE
1	43.02229562	0	0	0	37.40219818	1	Eemian TW3 mesocratic II	0	0	0	FALSE	TRUE	FALSE
2	43.02229562	0	0	0	44.36950609	2	Eemian TW3 mesocratic II	0	0	0	FALSE	TRUE	FALSE
3	43.02229562	0	0	0	43.36348029	3	Eemian TW3 mesocratic II	0	0	0	FALSE	TRUE	FALSE
4	43.02229562	0	0	0	12.99151778	4	Eemian TW3 mesocratic II	0	0	0	FALSE	TRUE	FALSE
5	43.02229562	0	0	0	12.99151778	5	Eemian TW3 mesocratic II	0	0	0	FALSE	TRUE	FALSE
6	43.02229562	0	0	0	24.06886485	6	Eemian TW3 mesocratic II	0	0	0	FALSE	TRUE	FALSE
7	43.02229562	0	0	0	20.95934898	7	Eemian TW3 mesocratic II	0	0	0	FALSE	TRUE	FALSE
8	43.02229562	0	0	0	63.25175712	8	Eemian TW3 mesocratic II	0	0	0	FALSE	TRUE	FALSE
9	43.02229562	0	0	0	37.40219818	9	Eemian TW3 mesocratic II	0	0	0	FALSE	TRUE	FALSE
10	43.02229562	0	0	0	37.70283942	10	Eemian TW3 mesocratic II	0	0	0	FALSE	TRUE	FALSE
11	43.02229562	0	0	0	50.03014696	11	Eemian TW3 mesocratic II	0	0	0	FALSE	TRUE	FALSE
12	43.02229562	0	0	0	50.73553152	12	Eemian TW3 mesocratic II	0	0	0	FALSE	TRUE	FALSE
13	43.02229562	0	0	0	56.69681363	13	Eemian TW3 mesocratic II	0	0	0	FALSE	TRUE	FALSE
14	43.02229562	0	0	0	71.03617276	14	Eemian TW3 mesocratic II	0	0	0	FALSE	TRUE	FALSE
15	43.02229562	0	0	0	88.88493941	15	Eemian TW3 mesocratic II	0	0	0	FALSE	TRUE	FALSE
16	43.02229562	0	0	0	31.03617276	16	Eemian TW3 mesocratic II	0	0	0	FALSE	TRUE	FALSE
17	43.02229562	0	0	0	51.03617276	17	Eemian TW3 mesocratic II	0	0	0	FALSE	TRUE	FALSE
18	43.02229562	0	0	0	37.40219818	18	Eemian TW3 mesocratic II	0	0	0	FALSE	TRUE	FALSE
19	43.02229562	0	0	0	20.38482434	19	Eemian TW3 mesocratic II	0	0	0	FALSE	TRUE	FALSE
20	43.02229562	0	0	0	78.59298738	20	Eemian TW3 mesocratic II	0	0	0	FALSE	TRUE	FALSE
1	43.02229562	0	0	0	42.32361251	21	Eemian TW3 mesocratic II	0	0	0	FALSE	TRUE	FALSE
2	43.02229562	0	0	0	85.91236931	22	Eemian TW3 mesocratic II	0	0	0	FALSE	TRUE	FALSE
3	43.02229562	0	0	0	31.26755182	23	Eemian TW3 mesocratic II	0	0	0	FALSE	TRUE	FALSE
4	43.02229562	0	0	0	0.383219123	24	Eemian TW3 mesocratic II	0	0	0	FALSE	TRUE	FALSE
5	43.02229562	0	0	0	24.60088515	25	Eemian TW3 mesocratic II	0	0	0	FALSE	TRUE	FALSE
6	43.02229562	0	0	0	31.26755182	26	Eemian TW3 mesocratic II	0	0	0	FALSE	TRUE	FALSE
7	43.02229562	0	0	0	63.72182462	27	Eemian TW3 mesocratic II	0	0	0	FALSE	TRUE	FALSE
8	43.02229562	0	0	0	88.64892887	28	Eemian TW3 mesocratic II	0	0	0	FALSE	TRUE	FALSE
9	43.02229562	0	0	0	48.99027918	29	Eemian TW3 mesocratic II	0	0	0	FALSE	TRUE	FALSE
10	43.02229562	0	0	0	28.41525943	30	Eemian TW3 mesocratic II	0	0	0	FALSE	TRUE	FALSE
11	43.02229562	0	0	0	27.44445193	31	Eemian TW3 mesocratic II	0	0	0	FALSE	TRUE	FALSE
12	43.02229562	0	0	0	21.23106957	32	Eemian TW3 mesocratic II	0	0	0	FALSE	TRUE	FALSE
13	43.02229562	0	0	0	48.99027918	33	Eemian TW3 mesocratic II	0	0	0	FALSE	TRUE	FALSE
14	43.02229562	0	0	0	85.91236931	34	Eemian TW3 mesocratic II	0	0	0	FALSE	TRUE	FALSE
15	43.02229562	0	0	0	25.6573129	35	Eemian TW3 mesocratic II	0	0	0	FALSE	TRUE	FALSE
16	43.02229562	0	0	0	17.93421849	36	Eemian TW3 mesocratic II	0	0	0	FALSE	TRUE	FALSE
17	43.02229562	0	0	0	56.96561706	37	Eemian TW3 mesocratic II	0	0	0	FALSE	TRUE	FALSE
18	43.02229562	0	0	0	0.383219123	38	Eemian TW3 mesocratic II	0	0	0	FALSE	TRUE	FALSE
19	43.02229562	0	0	0	85.91236931	39	Eemian TW3 mesocratic II	0	0	0	FALSE	TRUE	FALSE
20	43.02229562	0	0	0	72.57903597	40	Eemian TW3 mesocratic II	0	0	0	FALSE	TRUE	FALSE
1	43.02229562	0	0	0	60.22113783	41	Eemian TW3 mesocratic II	0	0	0	FALSE	TRUE	FALSE
2	43.02229562	0	0	0	15.32893735	42	Eemian TW3 mesocratic II	0	0	0	FALSE	TRUE	FALSE
3	43.02229562	0	0	0	6.925931596	43	Eemian TW3 mesocratic II	0	0	0	FALSE	TRUE	FALSE
4	43.02229562	0	0	0	75.68651813	44	Eemian TW3 mesocratic II	0	0	0	FALSE	TRUE	FALSE
5	43.02229562	0	0	0	73.59259826	45	Eemian TW3 mesocratic II	0	0	0	FALSE	TRUE	FALSE
6	43.02229562	0	0	0	6.925931596	46	Eemian TW3 mesocratic II	0	0	0	FALSE	TRUE	FALSE
7	43.02229562	0	0	0	15.32893735	47	Eemian TW3 mesocratic II	0	0	0	FALSE	TRUE	FALSE
8	43.02229562	0	0	0	60.22113783	48	Eemian TW3 mesocratic II	0	0	0	FALSE	TRUE	FALSE
9	43.02229562	0	0	0	53.00633973	49	Eemian TW3 mesocratic II	0	0	0	FALSE	TRUE	FALSE
10	43.02229562	0	0	0	4.971892525	50	Eemian TW3 mesocratic II	0	0	0	FALSE	TRUE	FALSE
11	43.02229562	0	0	0	1.092445681	51	Eemian TW3 mesocratic II	0	0	0	FALSE	TRUE	FALSE
12	43.02229562	0	0	0	6.925931596	52	Eemian TW3 mesocratic II	0	0	0	FALSE	TRUE	FALSE
13	43.02229562	0	0	0	41.99560402	53	Eemian TW3 mesocratic II	0	0	0	FALSE	TRUE	FALSE
14	43.02229562	0	0	0	10.38317911	54	Eemian TW3 mesocratic II	0	0	0	FALSE	TRUE	FALSE
15	43.02229562	0	0	0	87.41174699	55	Eemian TW3 mesocratic II	0	0	0	FALSE	TRUE	FALSE
16	43.02229562	0	0	0	40.22113783	56	Eemian TW3 mesocratic II	0	0	0	FALSE	TRUE	FALSE
17	43.02229562	0	0	0	8.662270683	57	Eemian TW3 mesocratic II	0	0	0	FALSE	TRUE	FALSE
18	43.02229562	0	0	0	25.49664327	58	Eemian TW3 mesocratic II	0	0	0	FALSE	TRUE	FALSE
19	43.02229562	0	0	0	46.9259316	59	Eemian TW3 mesocratic II	0	0	0	FALSE	TRUE	FALSE
20	43.02229562	0	0	0	26.88780449	60	Eemian TW3 mesocratic II	0	0	0	FALSE	TRUE	FALSE
1	43.02229562	0	0	0	7.523091417	61	Eemian TW3 mesocratic II	0	0	0	FALSE	TRUE	FALSE
2	43.02229562	0	0	0	38.63415748	62	Eemian TW3 mesocratic II	0	0	0	FALSE	TRUE	FALSE
3	43.02229562	0	0	0	19.6527452	63	Eemian TW3 mesocratic II	0	0	0	FALSE	TRUE	FALSE
4	43.02229562	0	0	0	20.37232646	64	Eemian TW3 mesocratic II	0	0	0	FALSE	TRUE	FALSE
5	43.02229562	0	0	0	3.742017481	65	Eemian TW3 mesocratic II	0	0	0	FALSE	TRUE	FALSE
6	43.02229562	0	0	0	20.37232646	66	Eemian TW3 mesocratic II	0	0	0	FALSE	TRUE	FALSE
7	43.02229562	0	0	0	4.825067525	67	Eemian TW3 mesocratic II	0	0	0	FALSE	TRUE	FALSE
8	43.02229562	0	0	0	20.95617827	68	Eemian TW3 mesocratic II	0	0	0	FALSE	TRUE	FALSE
9	43.02229562	0	0	0	14.18975808	69	Eemian TW3 mesocratic II	0	0	0	FALSE	TRUE	FALSE
10	43.02229562	0	0	0	47.03899313	70	Eemian TW3 mesocratic II	0	0	0	FALSE	TRUE	FALSE
11	43.02229562	0	0	0	20.85642475	71	Eemian TW3 mesocratic II	0	0	0	FALSE	TRUE	FALSE
12	43.02229562	0	0	0	7.038993129	72	Eemian TW3 mesocratic II	0	0	0	FALSE	TRUE	FALSE
13	43.02229562	0	0	0	19.6527452	73	Eemian TW3 mesocratic II	0	0	0	FALSE	TRUE	FALSE
14	43.02229562	0	0	0	11.96749082	74	Eemian TW3 mesocratic II	0	0	0	FALSE	TRUE	FALSE
15	43.02229562	0	0	0	31.96749082	75	Eemian TW3 mesocratic II	0	0	0	FALSE	TRUE	FALSE
16	43.02229562	0	0	0	86.31941186	76	Eemian TW3 mesocratic II	0	0	0	FALSE	TRUE	FALSE
17	43.02229562	0	0	0	25.30082415	77	Eemian TW3 mesocratic II	0	0	0	FALSE	TRUE	FALSE
18	43.02229562	0	0	0	0.85642475	78	Eemian TW3 mesocratic II	0	0	0	FALSE	TRUE	FALSE
19	43.02229562	0	0	0	26.31941186	79	Eemian TW3 mesocratic II	0	0	0	FALSE	TRUE	FALSE
20	43.02229562	0	0	0	38.63415748	80	Eemian TW3 mesocratic II	0	0	0	FALSE	TRUE	FALSE
1	43.02229562	0	0	0	55.71374556	81	Eemian TW3 mesocratic II	0	0	0	FALSE	TRUE	FALSE
2	43.02229562	0	0	0	72.65714901	82	Eemian TW3 mesocratic II	0	0	0	FALSE	TRUE	FALSE
3	43.02229562	0	0	0	68.11007843	83	Eemian TW3 mesocratic II	0	0	0	FALSE	TRUE	FALSE
4	43.02229562	0	0	0	78.65275566	84	Eemian TW3 mesocratic II	0	0	0	FALSE	TRUE	FALSE
5	43.02229562	0	0	0	62.38041222	85	Eemian TW3 mesocratic II	0	0	0	FALSE	TRUE	FALSE
6	43.02229562	0	0	0	68.11007843	86	Eemian TW3 mesocratic II	0	0	0	FALSE	TRUE	FALSE
7	43.02229562	0	0	0	49.57591918	87	Eemian TW3 mesocratic II	0	0	0	FALSE	TRUE	FALSE
8	43.02229562	0	0	0	98.65275566	88	Eemian TW3 mesocratic II	0	0	0	FALSE	TRUE	FALSE
9	43.02229562	0	0	0	54.7767451	89	Eemian TW3 mesocratic II	0	0	0	FALSE	TRUE	FALSE
10	43.02229562	0	0	0	62.38041222	90	Eemian TW3 mesocratic II	0	0	0	FALSE	TRUE	FALSE
11	43.02229562	0	0	0	65.99048234	91	Eemian TW3 mesocratic II	0	0	0	FALSE	TRUE	FALSE
12	43.02229562	0	0	0	67.54727793	92	Eemian TW3 mesocratic II	0	0	0	FALSE	TRUE	FALSE
13	43.02229562	0	0	0	78.65275566	93	Eemian TW3 mesocratic II	0	0	0	FALSE	TRUE	FALSE
14	43.02229562	0	0	0	59.70220242	94	Eemian TW3 mesocratic II	0	0	0	FALSE	TRUE	FALSE
15	43.02229562	0	0	0	42.38041222	95	Eemian TW3 mesocratic II	0	0	0	FALSE	TRUE	FALSE
16	43.02229562	0	0	0	84.05905007	96	Eemian TW3 mesocratic II	0	0	0	FALSE	TRUE	FALSE
17	43.02229562	0	0	0	91.98608899	97	Eemian TW3 mesocratic II	0	0	0	FALSE	TRUE	FALSE
18	43.02229562	0	0	0	49.04707889	98	Eemian TW3 mesocratic II	0	0	0	FALSE	TRUE	FALSE
19	43.02229562	0	0	0	68.11007843	99	Eemian TW3 mesocratic II	0	0	0	FALSE	TRUE	FALSE
20	43.02229562	0	0	0	28.11007843	100	Eemian TW3 mesocratic II	0	0	0	FALSE	TRUE	FALSE
1	43.02229562	0	0	0	32.8440567	101	Eemian TW3 mesocratic II	0	0	0	FALSE	TRUE	FALSE
2	43.02229562	0	0	0	17.22995818	102	Eemian TW3 mesocratic II	0	0	0	FALSE	TRUE	FALSE
3	43.02229562	0	0	0	82.54200555	103	Eemian TW3 mesocratic II	0	0	0	FALSE	TRUE	FALSE
4	43.02229562	0	0	0	78.43191731	104	Eemian TW3 mesocratic II	0	0	0	FALSE	TRUE	FALSE
5	43.02229562	0	0	0	92.8440567	105	Eemian TW3 mesocratic II	0	0	0	FALSE	TRUE	FALSE
6	43.02229562	0	0	0	59.51072337	106	Eemian TW3 mesocratic II	0	0	0	FALSE	TRUE	FALSE
7	43.02229562	0	0	0	54.73068799	107	Eemian TW3 mesocratic II	0	0	0	FALSE	TRUE	FALSE
8	43.02229562	0	0	0	23.89662485	108	Eemian TW3 mesocratic II	0	0	0	FALSE	TRUE	FALSE
9	43.02229562	0	0	0	23.37569504	109	Eemian TW3 mesocratic II	0	0	0	FALSE	TRUE	FALSE
10	43.02229562	0	0	0	9.165054997	110	Eemian TW3 mesocratic II	0	0	0	FALSE	TRUE	FALSE
11	43.02229562	0	0	0	12.8440567	111	Eemian TW3 mesocratic II	0	0	0	FALSE	TRUE	FALSE
12	43.02229562	0	0	0	23.89662485	112	Eemian TW3 mesocratic II	0	0	0	FALSE	TRUE	FALSE
13	43.02229562	0	0	0	82.54200555	113	Eemian TW3 mesocratic II	0	0	0	FALSE	TRUE	FALSE
14	43.02229562	0	0	0	78.43191731	114	Eemian TW3 mesocratic II	0	0	0	FALSE	TRUE	FALSE
15	43.02229562	0	0	0	30.56329151	115	Eemian TW3 mesocratic II	0	0	0	FALSE	TRUE	FALSE
16	43.02229562	0	0	0	50.25365472	116	Eemian TW3 mesocratic II	0	0	0	FALSE	TRUE	FALSE
17	43.02229562	0	0	0	39.51072337	117	Eemian TW3 mesocratic II	0	0	0	FALSE	TRUE	FALSE
18	43.02229562	0	0	0	43.89662485	118	Eemian TW3 mesocratic II	0	0	0	FALSE	TRUE	FALSE
19	43.02229562	0	0	0	49.20867222	119	Eemian TW3 mesocratic II	0	0	0	FALSE	TRUE	FALSE
20	43.02229562	0	0	0	91.76525064	120	Eemian TW3 mesocratic II	0	0	0	FALSE	TRUE	FALSE
1	43.02229562	0	0	0	46.01982185	121	Eemian TW3 mesocratic II	0	0	0	FALSE	TRUE	FALSE
2	43.02229562	0	0	0	5.412093806	122	Eemian TW3 mesocratic II	0	0	0	FALSE	TRUE	FALSE
3	43.02229562	0	0	0	92.73580662	123	Eemian TW3 mesocratic II	0	0	0	FALSE	TRUE	FALSE
4	43.02229562	0	0	0	47.61631477	124	Eemian TW3 mesocratic II	0	0	0	FALSE	TRUE	FALSE
5	43.02229562	0	0	0	52.73580662	125	Eemian TW3 mesocratic II	0	0	0	FALSE	TRUE	FALSE
6	43.02229562	0	0	0	12.31878337	126	Eemian TW3 mesocratic II	0	0	0	FALSE	TRUE	FALSE
7	43.02229562	0	0	0	46.01982185	127	Eemian TW3 mesocratic II	0	0	0	FALSE	TRUE	FALSE
8	43.02229562	0	0	0	82.58325811	128	Eemian TW3 mesocratic II	0	0	0	FALSE	TRUE	FALSE
9	43.02229562	0	0	0	40.87561678	129	Eemian TW3 mesocratic II	0	0	0	FALSE	TRUE	FALSE
10	43.02229562	0	0	0	21.7967644	130	Eemian TW3 mesocratic II	0	0	0	FALSE	TRUE	FALSE
11	43.02229562	0	0	0	92.73580662	131	Eemian TW3 mesocratic II	0	0	0	FALSE	TRUE	FALSE
12	43.02229562	0	0	0	7.045053015	132	Eemian TW3 mesocratic II	0	0	0	FALSE	TRUE	FALSE
13	43.02229562	0	0	0	47.61631477	133	Eemian TW3 mesocratic II	0	0	0	FALSE	TRUE	FALSE
14	43.02229562	0	0	0	27.86014685	134	Eemian TW3 mesocratic II	0	0	0	FALSE	TRUE	FALSE
15	43.02229562	0	0	0	46.01982185	135	Eemian TW3 mesocratic II	0	0	0	FALSE	TRUE	FALSE
16	43.02229562	0	0	0	5.412093806	136	Eemian TW3 mesocratic II	0	0	0	FALSE	TRUE	FALSE
17	43.02229562	0	0	0	54.34971019	137	Eemian TW3 mesocratic II	0	0	0	FALSE	TRUE	FALSE
18	43.02229562	0	0	0	25.27558985	138	Eemian TW3 mesocratic II	0	0	0	FALSE	TRUE	FALSE
19	43.02229562	0	0	0	99.40247329	139	Eemian TW3 mesocratic II	0	0	0	FALSE	TRUE	FALSE
20	43.02229562	0	0	0	39.9079363	140	Eemian TW3 mesocratic II	0	0	0	FALSE	TRUE	FALSE
1	43.02229562	0	0	0	25.40437018	141	Eemian TW3 mesocratic II	0	0	0	FALSE	TRUE	FALSE
2	43.02229562	0	0	0	28.29551094	142	Eemian TW3 mesocratic II	0	0	0	FALSE	TRUE	FALSE
3	43.02229562	0	0	0	3.280038643	143	Eemian TW3 mesocratic II	0	0	0	FALSE	TRUE	FALSE
4	43.02229562	0	0	0	62.42800762	144	Eemian TW3 mesocratic II	0	0	0	FALSE	TRUE	FALSE
5	43.02229562	0	0	0	98.23404269	145	Eemian TW3 mesocratic II	0	0	0	FALSE	TRUE	FALSE
6	43.02229562	0	0	0	62.42800762	146	Eemian TW3 mesocratic II	0	0	0	FALSE	TRUE	FALSE
7	43.02229562	0	0	0	77.38463227	147	Eemian TW3 mesocratic II	0	0	0	FALSE	TRUE	FALSE
8	43.02229562	0	0	0	15.40330404	148	Eemian TW3 mesocratic II	0	0	0	FALSE	TRUE	FALSE
9	43.02229562	0	0	0	28.29551094	149	Eemian TW3 mesocratic II	0	0	0	FALSE	TRUE	FALSE
10	43.02229562	0	0	0	57.68477587	150	Eemian TW3 mesocratic II	0	0	0	FALSE	TRUE	FALSE
11	43.02229562	0	0	0	32.07103685	151	Eemian TW3 mesocratic II	0	0	0	FALSE	TRUE	FALSE
12	43.02229562	0	0	0	49.46715469	152	Eemian TW3 mesocratic II	0	0	0	FALSE	TRUE	FALSE
13	43.02229562	0	0	0	29.94670531	153	Eemian TW3 mesocratic II	0	0	0	FALSE	TRUE	FALSE
14	43.02229562	0	0	0	41.62884427	154	Eemian TW3 mesocratic II	0	0	0	FALSE	TRUE	FALSE
15	43.02229562	0	0	0	29.94670531	155	Eemian TW3 mesocratic II	0	0	0	FALSE	TRUE	FALSE
16	43.02229562	0	0	0	9.946705309	156	Eemian TW3 mesocratic II	0	0	0	FALSE	TRUE	FALSE
17	43.02229562	0	0	0	69.09467429	157	Eemian TW3 mesocratic II	0	0	0	FALSE	TRUE	FALSE
18	43.02229562	0	0	0	16.61337198	158	Eemian TW3 mesocratic II	0	0	0	FALSE	TRUE	FALSE
19	43.02229562	0	0	0	3.280038643	159	Eemian TW3 mesocratic II	0	0	0	FALSE	TRUE	FALSE
20	43.02229562	0	0	0	28.29551094	160	Eemian TW3 mesocratic II	0	0	0	FALSE	TRUE	FALSE
1	43.02229562	0	0	0	92.77830783	161	Eemian TW3 mesocratic II	0	0	0	FALSE	TRUE	FALSE
2	43.02229562	0	0	0	29.993622	162	Eemian TW3 mesocratic II	0	0	0	FALSE	TRUE	FALSE
3	43.02229562	0	0	0	38.24414106	163	Eemian TW3 mesocratic II	0	0	0	FALSE	TRUE	FALSE
4	43.02229562	0	0	0	94.59390352	164	Eemian TW3 mesocratic II	0	0	0	FALSE	TRUE	FALSE
5	43.02229562	0	0	0	97.7971224	165	Eemian TW3 mesocratic II	0	0	0	FALSE	TRUE	FALSE
6	43.02229562	0	0	0	36.66028867	166	Eemian TW3 mesocratic II	0	0	0	FALSE	TRUE	FALSE
7	43.02229562	0	0	0	92.77830783	167	Eemian TW3 mesocratic II	0	0	0	FALSE	TRUE	FALSE
8	43.02229562	0	0	0	96.51480825	168	Eemian TW3 mesocratic II	0	0	0	FALSE	TRUE	FALSE
9	43.02229562	0	0	0	38.24414106	169	Eemian TW3 mesocratic II	0	0	0	FALSE	TRUE	FALSE
10	43.02229562	0	0	0	71.72841008	170	Eemian TW3 mesocratic II	0	0	0	FALSE	TRUE	FALSE
11	43.02229562	0	0	0	31.57747439	171	Eemian TW3 mesocratic II	0	0	0	FALSE	TRUE	FALSE
12	43.02229562	0	0	0	44.91080772	172	Eemian TW3 mesocratic II	0	0	0	FALSE	TRUE	FALSE
13	43.02229562	0	0	0	27.95167822	173	Eemian TW3 mesocratic II	0	0	0	FALSE	TRUE	FALSE
14	43.02229562	0	0	0	58.24414106	174	Eemian TW3 mesocratic II	0	0	0	FALSE	TRUE	FALSE
15	43.02229562	0	0	0	25.67040301	175	Eemian TW3 mesocratic II	0	0	0	FALSE	TRUE	FALSE
16	43.02229562	0	0	0	94.59390352	176	Eemian TW3 mesocratic II	0	0	0	FALSE	TRUE	FALSE
17	43.02229562	0	0	0	51.73393105	177	Eemian TW3 mesocratic II	0	0	0	FALSE	TRUE	FALSE
18	43.02229562	0	0	0	33.55949328	178	Eemian TW3 mesocratic II	0	0	0	FALSE	TRUE	FALSE
19	43.02229562	0	0	0	16.72474206	179	Eemian TW3 mesocratic II	0	0	0	FALSE	TRUE	FALSE
20	43.02229562	0	0	0	36.04383732	180	Eemian TW3 mesocratic II	0	0	0	FALSE	TRUE	FALSE
1	43.02229562	0	0	0	43.03385317	181	Eemian TW3 mesocratic II	0	0	0	FALSE	TRUE	FALSE
2	43.02229562	0	0	0	47.6531117	182	Eemian TW3 mesocratic II	0	0	0	FALSE	TRUE	FALSE
3	43.02229562	0	0	0	71.88670165	183	Eemian TW3 mesocratic II	0	0	0	FALSE	TRUE	FALSE
4	43.02229562	0	0	0	64.62984283	184	Eemian TW3 mesocratic II	0	0	0	FALSE	TRUE	FALSE
5	43.02229562	0	0	0	23.03385317	185	Eemian TW3 mesocratic II	0	0	0	FALSE	TRUE	FALSE
6	43.02229562	0	0	0	49.70051984	186	Eemian TW3 mesocratic II	0	0	0	FALSE	TRUE	FALSE
7	43.02229562	0	0	0	43.03385317	187	Eemian TW3 mesocratic II	0	0	0	FALSE	TRUE	FALSE
8	43.02229562	0	0	0	84.62984283	188	Eemian TW3 mesocratic II	0	0	0	FALSE	TRUE	FALSE
9	43.02229562	0	0	0	93.54492855	189	Eemian TW3 mesocratic II	0	0	0	FALSE	TRUE	FALSE
10	43.02229562	0	0	0	56.01100277	190	Eemian TW3 mesocratic II	0	0	0	FALSE	TRUE	FALSE
11	43.02229562	0	0	0	51.88670165	191	Eemian TW3 mesocratic II	0	0	0	FALSE	TRUE	FALSE
12	43.02229562	0	0	0	9.193271956	192	Eemian TW3 mesocratic II	0	0	0	FALSE	TRUE	FALSE
13	43.02229562	0	0	0	34.31977837	193	Eemian TW3 mesocratic II	0	0	0	FALSE	TRUE	FALSE
14	43.02229562	0	0	0	11.71747455	194	Eemian TW3 mesocratic II	0	0	0	FALSE	TRUE	FALSE
15	43.02229562	0	0	0	59.51410506	195	Eemian TW3 mesocratic II	0	0	0	FALSE	TRUE	FALSE
16	43.02229562	0	0	0	34.31977837	196	Eemian TW3 mesocratic II	0	0	0	FALSE	TRUE	FALSE
17	43.02229562	0	0	0	65.22003498	197	Eemian TW3 mesocratic II	0	0	0	FALSE	TRUE	FALSE
18	43.02229562	0	0	0	54.31977837	198	Eemian TW3 mesocratic II	0	0	0	FALSE	TRUE	FALSE
19	43.02229562	0	0	0	34.31977837	199	Eemian TW3 mesocratic II	0	0	0	FALSE	TRUE	FALSE
20	43.02229562	0	0	0	71.2965095	200	Eemian TW3 mesocratic II	0	0	0	FALSE	TRUE	FALSE
1	43.02229562	0	0	0	5.200195406	201	Eemian TW3 mesocratic II	0	0	0	FALSE	TRUE	FALSE
2	43.02229562	0	0	0	94.63061215	202	Eemian TW3 mesocratic II	0	0	0	FALSE	TRUE	FALSE
3	43.02229562	0	0	0	66.27352755	203	Eemian TW3 mesocratic II	0	0	0	FALSE	TRUE	FALSE
4	43.02229562	0	0	0	55.72119742	204	Eemian TW3 mesocratic II	0	0	0	FALSE	TRUE	FALSE
5	43.02229562	0	0	0	87.96394549	205	Eemian TW3 mesocratic II	0	0	0	FALSE	TRUE	FALSE
6	43.02229562	0	0	0	86.27352755	206	Eemian TW3 mesocratic II	0	0	0	FALSE	TRUE	FALSE
7	43.02229562	0	0	0	62.38786408	207	Eemian TW3 mesocratic II	0	0	0	FALSE	TRUE	FALSE
8	43.02229562	0	0	0	45.11496404	208	Eemian TW3 mesocratic II	0	0	0	FALSE	TRUE	FALSE
9	43.02229562	0	0	0	29.05453075	209	Eemian TW3 mesocratic II	0	0	0	FALSE	TRUE	FALSE
10	43.02229562	0	0	0	73.42820729	210	Eemian TW3 mesocratic II	0	0	0	FALSE	TRUE	FALSE
11	43.02229562	0	0	0	95.7985047	211	Eemian TW3 mesocratic II	0	0	0	FALSE	TRUE	FALSE
12	43.02229562	0	0	0	36.19259072	212	Eemian TW3 mesocratic II	0	0	0	FALSE	TRUE	FALSE
13	43.02229562	0	0	0	81.29727882	213	Eemian TW3 mesocratic II	0	0	0	FALSE	TRUE	FALSE
14	43.02229562	0	0	0	49.05453075	214	Eemian TW3 mesocratic II	0	0	0	FALSE	TRUE	FALSE
15	43.02229562	0	0	0	14.21343667	215	Eemian TW3 mesocratic II	0	0	0	FALSE	TRUE	FALSE
16	43.02229562	0	0	0	59.60686088	216	Eemian TW3 mesocratic II	0	0	0	FALSE	TRUE	FALSE
17	43.02229562	0	0	0	62.38786408	217	Eemian TW3 mesocratic II	0	0	0	FALSE	TRUE	FALSE
18	43.02229562	0	0	0	94.63061215	218	Eemian TW3 mesocratic II	0	0	0	FALSE	TRUE	FALSE
19	43.02229562	0	0	0	31.86686207	219	Eemian TW3 mesocratic II	0	0	0	FALSE	TRUE	FALSE
20	43.02229562	0	0	0	43.54643857	220	Eemian TW3 mesocratic II	0	0	0	FALSE	TRUE	FALSE
1	43.02229562	0	0	0	17.98319472	221	Eemian TW3 mesocratic II	0	0	0	FALSE	TRUE	FALSE
2	43.02229562	0	0	0	9.007546143	222	Eemian TW3 mesocratic II	0	0	0	FALSE	TRUE	FALSE
3	43.02229562	0	0	0	55.80001692	223	Eemian TW3 mesocratic II	0	0	0	FALSE	TRUE	FALSE
4	43.02229562	0	0	0	23.00306363	224	Eemian TW3 mesocratic II	0	0	0	FALSE	TRUE	FALSE
5	43.02229562	0	0	0	9.007546143	225	Eemian TW3 mesocratic II	0	0	0	FALSE	TRUE	FALSE
6	43.02229562	0	0	0	49.13335026	226	Eemian TW3 mesocratic II	0	0	0	FALSE	TRUE	FALSE
7	43.02229562	0	0	0	75.80001692	227	Eemian TW3 mesocratic II	0	0	0	FALSE	TRUE	FALSE
8	43.02229562	0	0	0	23.00306363	228	Eemian TW3 mesocratic II	0	0	0	FALSE	TRUE	FALSE
9	43.02229562	0	0	0	17.98319472	229	Eemian TW3 mesocratic II	0	0	0	FALSE	TRUE	FALSE
10	43.02229562	0	0	0	45.9972647	230	Eemian TW3 mesocratic II	0	0	0	FALSE	TRUE	FALSE
11	43.02229562	0	0	0	79.5826278	231	Eemian TW3 mesocratic II	0	0	0	FALSE	TRUE	FALSE
12	43.02229562	0	0	0	17.98319472	232	Eemian TW3 mesocratic II	0	0	0	FALSE	TRUE	FALSE
13	43.02229562	0	0	0	44.972486	233	Eemian TW3 mesocratic II	0	0	0	FALSE	TRUE	FALSE
14	43.02229562	0	0	0	75.80001692	234	Eemian TW3 mesocratic II	0	0	0	FALSE	TRUE	FALSE
15	43.02229562	0	0	0	13.74779791	235	Eemian TW3 mesocratic II	0	0	0	FALSE	TRUE	FALSE
16	43.02229562	0	0	0	69.82132044	236	Eemian TW3 mesocratic II	0	0	0	FALSE	TRUE	FALSE
17	43.02229562	0	0	0	89.42243613	237	Eemian TW3 mesocratic II	0	0	0	FALSE	TRUE	FALSE
18	43.02229562	0	0	0	62.46668359	238	Eemian TW3 mesocratic II	0	0	0	FALSE	TRUE	FALSE
19	43.02229562	0	0	0	43.43755371	239	Eemian TW3 mesocratic II	0	0	0	FALSE	TRUE	FALSE
20	43.02229562	0	0	0	15.67421281	240	Eemian TW3 mesocratic II	0	0	0	FALSE	TRUE	FALSE
1	43.02229562	0	0	0	79.77366594	241	Eemian TW3 mesocratic II	0	0	0	FALSE	TRUE	FALSE
2	43.02229562	0	0	0	61.6860023	242	Eemian TW3 mesocratic II	0	0	0	FALSE	TRUE	FALSE
3	43.02229562	0	0	0	37.24529035	243	Eemian TW3 mesocratic II	0	0	0	FALSE	TRUE	FALSE
4	43.02229562	0	0	0	62.52760233	244	Eemian TW3 mesocratic II	0	0	0	FALSE	TRUE	FALSE
5	43.02229562	0	0	0	81.6860023	245	Eemian TW3 mesocratic II	0	0	0	FALSE	TRUE	FALSE
6	43.02229562	0	0	0	48.35266897	246	Eemian TW3 mesocratic II	0	0	0	FALSE	TRUE	FALSE
7	43.02229562	0	0	0	72.0918931	247	Eemian TW3 mesocratic II	0	0	0	FALSE	TRUE	FALSE
8	43.02229562	0	0	0	61.6860023	248	Eemian TW3 mesocratic II	0	0	0	FALSE	TRUE	FALSE
9	43.02229562	0	0	0	4.314071629	249	Eemian TW3 mesocratic II	0	0	0	FALSE	TRUE	FALSE
10	43.02229562	0	0	0	71.06009745	250	Eemian TW3 mesocratic II	0	0	0	FALSE	TRUE	FALSE
11	43.02229562	0	0	0	37.24529035	251	Eemian TW3 mesocratic II	0	0	0	FALSE	TRUE	FALSE
12	43.02229562	0	0	0	69.194269	252	Eemian TW3 mesocratic II	0	0	0	FALSE	TRUE	FALSE
13	43.02229562	0	0	0	88.35266897	253	Eemian TW3 mesocratic II	0	0	0	FALSE	TRUE	FALSE
14	43.02229562	0	0	0	73.10699927	254	Eemian TW3 mesocratic II	0	0	0	FALSE	TRUE	FALSE
15	43.02229562	0	0	0	79.77366594	255	Eemian TW3 mesocratic II	0	0	0	FALSE	TRUE	FALSE
16	43.02229562	0	0	0	42.52760233	256	Eemian TW3 mesocratic II	0	0	0	FALSE	TRUE	FALSE
17	43.02229562	0	0	0	10.57862369	257	Eemian TW3 mesocratic II	0	0	0	FALSE	TRUE	FALSE
18	43.02229562	0	0	0	48.88474793	258	Eemian TW3 mesocratic II	0	0	0	FALSE	TRUE	FALSE
19	43.02229562	0	0	0	48.35266897	259	Eemian TW3 mesocratic II	0	0	0	FALSE	TRUE	FALSE
20	43.02229562	0	0	0	30.57862369	260	Eemian TW3 mesocratic II	0	0	0	FALSE	TRUE	FALSE
1	43.02229562	0	0	0	7.888184558	261	Eemian TW3 mesocratic II	0	0	0	FALSE	TRUE	FALSE
2	43.02229562	0	0	0	49.03981939	262	Eemian TW3 mesocratic II	0	0	0	FALSE	TRUE	FALSE
3	43.02229562	0	0	0	77.73008817	263	Eemian TW3 mesocratic II	0	0	0	FALSE	TRUE	FALSE
4	43.02229562	0	0	0	16.26289941	264	Eemian TW3 mesocratic II	0	0	0	FALSE	TRUE	FALSE
5	43.02229562	0	0	0	36.26289941	265	Eemian TW3 mesocratic II	0	0	0	FALSE	TRUE	FALSE
6	43.02229562	0	0	0	57.73008817	266	Eemian TW3 mesocratic II	0	0	0	FALSE	TRUE	FALSE
7	43.02229562	0	0	0	7.888184558	267	Eemian TW3 mesocratic II	0	0	0	FALSE	TRUE	FALSE
8	43.02229562	0	0	0	11.54133449	268	Eemian TW3 mesocratic II	0	0	0	FALSE	TRUE	FALSE
9	43.02229562	0	0	0	41.22151789	269	Eemian TW3 mesocratic II	0	0	0	FALSE	TRUE	FALSE
10	43.02229562	0	0	0	15.70648606	270	Eemian TW3 mesocratic II	0	0	0	FALSE	TRUE	FALSE
11	43.02229562	0	0	0	67.14106161	271	Eemian TW3 mesocratic II	0	0	0	FALSE	TRUE	FALSE
12	43.02229562	0	0	0	2.373152728	272	Eemian TW3 mesocratic II	0	0	0	FALSE	TRUE	FALSE
13	43.02229562	0	0	0	42.37315273	273	Eemian TW3 mesocratic II	0	0	0	FALSE	TRUE	FALSE
14	43.02229562	0	0	0	53.30541185	274	Eemian TW3 mesocratic II	0	0	0	FALSE	TRUE	FALSE
15	43.02229562	0	0	0	62.37315273	275	Eemian TW3 mesocratic II	0	0	0	FALSE	TRUE	FALSE
16	43.02229562	0	0	0	27.88818456	276	Eemian TW3 mesocratic II	0	0	0	FALSE	TRUE	FALSE
17	43.02229562	0	0	0	95.28714141	277	Eemian TW3 mesocratic II	0	0	0	FALSE	TRUE	FALSE
18	43.02229562	0	0	0	16.26289941	278	Eemian TW3 mesocratic II	0	0	0	FALSE	TRUE	FALSE
19	43.02229562	0	0	0	91.0634215	279	Eemian TW3 mesocratic II	0	0	0	FALSE	TRUE	FALSE
20	43.02229562	0	0	0	29.2692318	280	Eemian TW3 mesocratic II	0	0	0	FALSE	TRUE	FALSE
1	43.02229562	0	0	0	34.09238134	281	Eemian TW3 mesocratic II	0	0	0	FALSE	TRUE	FALSE
2	43.02229562	0	0	0	35.73044133	282	Eemian TW3 mesocratic II	0	0	0	FALSE	TRUE	FALSE
3	43.02229562	0	0	0	37.14590545	283	Eemian TW3 mesocratic II	0	0	0	FALSE	TRUE	FALSE
4	43.02229562	0	0	0	77.4579894	284	Eemian TW3 mesocratic II	0	0	0	FALSE	TRUE	FALSE
5	43.02229562	0	0	0	78.09829335	285	Eemian TW3 mesocratic II	0	0	0	FALSE	TRUE	FALSE
6	43.02229562	0	0	0	30.00414239	286	Eemian TW3 mesocratic II	0	0	0	FALSE	TRUE	FALSE
7	43.02229562	0	0	0	32.44873681	287	Eemian TW3 mesocratic II	0	0	0	FALSE	TRUE	FALSE
8	43.02229562	0	0	0	35.73044133	288	Eemian TW3 mesocratic II	0	0	0	FALSE	TRUE	FALSE
9	43.02229562	0	0	0	50.47923879	289	Eemian TW3 mesocratic II	0	0	0	FALSE	TRUE	FALSE
10	43.02229562	0	0	0	70.79132274	290	Eemian TW3 mesocratic II	0	0	0	FALSE	TRUE	FALSE
11	43.02229562	0	0	0	74.09238134	291	Eemian TW3 mesocratic II	0	0	0	FALSE	TRUE	FALSE
12	43.02229562	0	0	0	37.14590545	292	Eemian TW3 mesocratic II	0	0	0	FALSE	TRUE	FALSE
13	43.02229562	0	0	0	27.42571467	293	Eemian TW3 mesocratic II	0	0	0	FALSE	TRUE	FALSE
14	43.02229562	0	0	0	15.73044133	294	Eemian TW3 mesocratic II	0	0	0	FALSE	TRUE	FALSE
15	43.02229562	0	0	0	63.66565763	295	Eemian TW3 mesocratic II	0	0	0	FALSE	TRUE	FALSE
16	43.02229562	0	0	0	43.81257212	296	Eemian TW3 mesocratic II	0	0	0	FALSE	TRUE	FALSE
17	43.02229562	0	0	0	37.14590545	297	Eemian TW3 mesocratic II	0	0	0	FALSE	TRUE	FALSE
18	43.02229562	0	0	0	97.4579894	298	Eemian TW3 mesocratic II	0	0	0	FALSE	TRUE	FALSE
19	43.02229562	0	0	0	29.83421502	299	Eemian TW3 mesocratic II	0	0	0	FALSE	TRUE	FALSE
20	43.02229562	0	0	0	75.73044133	300	Eemian TW3 mesocratic II	0	0	0	FALSE	TRUE	FALSE
1	43.02229562	0	0	0	0.98080961	301	Eemian TW3 mesocratic II	0	0	0	FALSE	TRUE	FALSE
2	43.02229562	0	0	0	80.40870836	302	Eemian TW3 mesocratic II	0	0	0	FALSE	TRUE	FALSE
3	43.02229562	0	0	0	43.9512396	303	Eemian TW3 mesocratic II	0	0	0	FALSE	TRUE	FALSE
4	43.02229562	0	0	0	56.64912211	304	Eemian TW3 mesocratic II	0	0	0	FALSE	TRUE	FALSE
5	43.02229562	0	0	0	67.07537502	305	Eemian TW3 mesocratic II	0	0	0	FALSE	TRUE	FALSE
6	43.02229562	0	0	0	80.40870836	306	Eemian TW3 mesocratic II	0	0	0	FALSE	TRUE	FALSE
7	43.02229562	0	0	0	63.31578877	307	Eemian TW3 mesocratic II	0	0	0	FALSE	TRUE	FALSE
8	43.02229562	0	0	0	30.61790627	308	Eemian TW3 mesocratic II	0	0	0	FALSE	TRUE	FALSE
9	43.02229562	0	0	0	23.98398039	309	Eemian TW3 mesocratic II	0	0	0	FALSE	TRUE	FALSE
10	43.02229562	0	0	0	40.40870836	310	Eemian TW3 mesocratic II	0	0	0	FALSE	TRUE	FALSE
11	43.02229562	0	0	0	76.64912211	311	Eemian TW3 mesocratic II	0	0	0	FALSE	TRUE	FALSE
12	43.02229562	0	0	0	63.43930734	312	Eemian TW3 mesocratic II	0	0	0	FALSE	TRUE	FALSE
13	43.02229562	0	0	0	30.90128803	313	Eemian TW3 mesocratic II	0	0	0	FALSE	TRUE	FALSE
14	43.02229562	0	0	0	72.48602852	314	Eemian TW3 mesocratic II	0	0	0	FALSE	TRUE	FALSE
15	43.02229562	0	0	0	14.31414294	315	Eemian TW3 mesocratic II	0	0	0	FALSE	TRUE	FALSE
16	43.02229562	0	0	0	7.647476277	316	Eemian TW3 mesocratic II	0	0	0	FALSE	TRUE	FALSE
17	43.02229562	0	0	0	70.10624058	317	Eemian TW3 mesocratic II	0	0	0	FALSE	TRUE	FALSE
18	43.02229562	0	0	0	20.90506361	318	Eemian TW3 mesocratic II	0	0	0	FALSE	TRUE	FALSE
19	43.02229562	0	0	0	87.07537502	319	Eemian TW3 mesocratic II	0	0	0	FALSE	TRUE	FALSE
20	43.02229562	0	0	0	43.9512396	320	Eemian TW3 mesocratic II	0	0	0	FALSE	TRUE	FALSE
1	43.02229562	0	0	0	40.47581004	321	Eemian TW3 mesocratic II	0	0	0	FALSE	TRUE	FALSE
2	43.02229562	0	0	0	96.27683281	322	Eemian TW3 mesocratic II	0	0	0	FALSE	TRUE	FALSE
3	43.02229562	0	0	0	61.95274016	323	Eemian TW3 mesocratic II	0	0	0	FALSE	TRUE	FALSE
4	43.02229562	0	0	0	42.704277	324	Eemian TW3 mesocratic II	0	0	0	FALSE	TRUE	FALSE
5	43.02229562	0	0	0	83.77024887	325	Eemian TW3 mesocratic II	0	0	0	FALSE	TRUE	FALSE
6	43.02229562	0	0	0	67.14247671	326	Eemian TW3 mesocratic II	0	0	0	FALSE	TRUE	FALSE
7	43.02229562	0	0	0	33.80914337	327	Eemian TW3 mesocratic II	0	0	0	FALSE	TRUE	FALSE
8	43.02229562	0	0	0	88.2058187	328	Eemian TW3 mesocratic II	0	0	0	FALSE	TRUE	FALSE
9	43.02229562	0	0	0	29.37094366	329	Eemian TW3 mesocratic II	0	0	0	FALSE	TRUE	FALSE
10	43.02229562	0	0	0	28.82920825	330	Eemian TW3 mesocratic II	0	0	0	FALSE	TRUE	FALSE
11	43.02229562	0	0	0	48.61940683	331	Eemian TW3 mesocratic II	0	0	0	FALSE	TRUE	FALSE
12	43.02229562	0	0	0	22.704277	332	Eemian TW3 mesocratic II	0	0	0	FALSE	TRUE	FALSE
13	43.02229562	0	0	0	75.2860735	333	Eemian TW3 mesocratic II	0	0	0	FALSE	TRUE	FALSE
14	43.02229562	0	0	0	55.2860735	334	Eemian TW3 mesocratic II	0	0	0	FALSE	TRUE	FALSE
15	43.02229562	0	0	0	33.80914337	335	Eemian TW3 mesocratic II	0	0	0	FALSE	TRUE	FALSE
16	43.02229562	0	0	0	78.00018499	336	Eemian TW3 mesocratic II	0	0	0	FALSE	TRUE	FALSE
17	43.02229562	0	0	0	96.27683281	337	Eemian TW3 mesocratic II	0	0	0	FALSE	TRUE	FALSE
18	43.02229562	0	0	0	10.41345967	338	Eemian TW3 mesocratic II	0	0	0	FALSE	TRUE	FALSE
19	43.02229562	0	0	0	36.03761033	339	Eemian TW3 mesocratic II	0	0	0	FALSE	TRUE	FALSE
20	43.02229562	0	0	0	89.61016615	340	Eemian TW3 mesocratic II	0	0	0	FALSE	TRUE	FALSE
1	43.02229562	0	0	0	33.05920612	341	Eemian TW3 mesocratic II	0	0	0	FALSE	TRUE	FALSE
2	43.02229562	0	0	0	40.01704832	342	Eemian TW3 mesocratic II	0	0	0	FALSE	TRUE	FALSE
3	43.02229562	0	0	0	38.9141595	343	Eemian TW3 mesocratic II	0	0	0	FALSE	TRUE	FALSE
4	43.02229562	0	0	0	57.1190797	344	Eemian TW3 mesocratic II	0	0	0	FALSE	TRUE	FALSE
5	43.02229562	0	0	0	40.48460965	345	Eemian TW3 mesocratic II	0	0	0	FALSE	TRUE	FALSE
6	43.02229562	0	0	0	69.98356324	346	Eemian TW3 mesocratic II	0	0	0	FALSE	TRUE	FALSE
7	43.02229562	0	0	0	43.78574637	347	Eemian TW3 mesocratic II	0	0	0	FALSE	TRUE	FALSE
8	43.02229562	0	0	0	32.24749283	348	Eemian TW3 mesocratic II	0	0	0	FALSE	TRUE	FALSE
9	43.02229562	0	0	0	57.1190797	349	Eemian TW3 mesocratic II	0	0	0	FALSE	TRUE	FALSE
10	43.02229562	0	0	0	77.73121756	350	Eemian TW3 mesocratic II	0	0	0	FALSE	TRUE	FALSE
11	43.02229562	0	0	0	13.35038165	351	Eemian TW3 mesocratic II	0	0	0	FALSE	TRUE	FALSE
12	43.02229562	0	0	0	20.45797841	352	Eemian TW3 mesocratic II	0	0	0	FALSE	TRUE	FALSE
13	43.02229562	0	0	0	79.72587278	353	Eemian TW3 mesocratic II	0	0	0	FALSE	TRUE	FALSE
14	43.02229562	0	0	0	46.68371498	354	Eemian TW3 mesocratic II	0	0	0	FALSE	TRUE	FALSE
15	43.02229562	0	0	0	63.78574637	355	Eemian TW3 mesocratic II	0	0	0	FALSE	TRUE	FALSE
16	43.02229562	0	0	0	48.34608163	356	Eemian TW3 mesocratic II	0	0	0	FALSE	TRUE	FALSE
17	43.02229562	0	0	0	26.39253945	357	Eemian TW3 mesocratic II	0	0	0	FALSE	TRUE	FALSE
18	43.02229562	0	0	0	32.24749283	358	Eemian TW3 mesocratic II	0	0	0	FALSE	TRUE	FALSE
19	43.02229562	0	0	0	33.05920612	359	Eemian TW3 mesocratic II	0	0	0	FALSE	TRUE	FALSE
20	43.02229562	0	0	0	70.45241304	360	Eemian TW3 mesocratic II	0	0	0	FALSE	TRUE	FALSE
1	43.02229562	0	0	0	73.24999576	361	Eemian TW3 mesocratic II	0	0	0	FALSE	TRUE	FALSE
2	43.02229562	0	0	0	36.07378919	362	Eemian TW3 mesocratic II	0	0	0	FALSE	TRUE	FALSE
3	43.02229562	0	0	0	20.26082668	363	Eemian TW3 mesocratic II	0	0	0	FALSE	TRUE	FALSE
4	43.02229562	0	0	0	40.65543886	364	Eemian TW3 mesocratic II	0	0	0	FALSE	TRUE	FALSE
5	43.02229562	0	0	0	79.56616974	365	Eemian TW3 mesocratic II	0	0	0	FALSE	TRUE	FALSE
6	43.02229562	0	0	0	53.24999576	366	Eemian TW3 mesocratic II	0	0	0	FALSE	TRUE	FALSE
7	43.02229562	0	0	0	39.91666242	367	Eemian TW3 mesocratic II	0	0	0	FALSE	TRUE	FALSE
8	43.02229562	0	0	0	49.40712252	368	Eemian TW3 mesocratic II	0	0	0	FALSE	TRUE	FALSE
9	43.02229562	0	0	0	20.26082668	369	Eemian TW3 mesocratic II	0	0	0	FALSE	TRUE	FALSE
10	43.02229562	0	0	0	68.74178917	370	Eemian TW3 mesocratic II	0	0	0	FALSE	TRUE	FALSE
11	43.02229562	0	0	0	86.58332909	371	Eemian TW3 mesocratic II	0	0	0	FALSE	TRUE	FALSE
12	43.02229562	0	0	0	87.32210552	372	Eemian TW3 mesocratic II	0	0	0	FALSE	TRUE	FALSE
13	43.02229562	0	0	0	26.92749335	373	Eemian TW3 mesocratic II	0	0	0	FALSE	TRUE	FALSE
14	43.02229562	0	0	0	2.740455853	374	Eemian TW3 mesocratic II	0	0	0	FALSE	TRUE	FALSE
15	43.02229562	0	0	0	40.65543886	375	Eemian TW3 mesocratic II	0	0	0	FALSE	TRUE	FALSE
16	43.02229562	0	0	0	30.9734443	376	Eemian TW3 mesocratic II	0	0	0	FALSE	TRUE	FALSE
17	43.02229562	0	0	0	79.91666242	377	Eemian TW3 mesocratic II	0	0	0	FALSE	TRUE	FALSE
18	43.02229562	0	0	0	13.59416002	378	Eemian TW3 mesocratic II	0	0	0	FALSE	TRUE	FALSE
19	43.02229562	0	0	0	42.74045585	379	Eemian TW3 mesocratic II	0	0	0	FALSE	TRUE	FALSE
20	43.02229562	0	0	0	59.91666242	380	Eemian TW3 mesocratic II	0	0	0	FALSE	TRUE	FALSE
1	43.02229562	0	0	0	33.56348146	381	Eemian TW3 mesocratic II	0	0	0	FALSE	TRUE	FALSE
2	43.02229562	0	0	0	36.44593202	382	Eemian TW3 mesocratic II	0	0	0	FALSE	TRUE	FALSE
3	43.02229562	0	0	0	73.71495818	383	Eemian TW3 mesocratic II	0	0	0	FALSE	TRUE	FALSE
4	43.02229562	0	0	0	65.48141369	384	Eemian TW3 mesocratic II	0	0	0	FALSE	TRUE	FALSE
5	43.02229562	0	0	0	72.14808036	385	Eemian TW3 mesocratic II	0	0	0	FALSE	TRUE	FALSE
6	43.02229562	0	0	0	34.70041177	386	Eemian TW3 mesocratic II	0	0	0	FALSE	TRUE	FALSE
7	43.02229562	0	0	0	72.14808036	387	Eemian TW3 mesocratic II	0	0	0	FALSE	TRUE	FALSE
8	43.02229562	0	0	0	13.71495818	388	Eemian TW3 mesocratic II	0	0	0	FALSE	TRUE	FALSE
9	43.02229562	0	0	0	4.071681616	389	Eemian TW3 mesocratic II	0	0	0	FALSE	TRUE	FALSE
10	43.02229562	0	0	0	93.71495818	390	Eemian TW3 mesocratic II	0	0	0	FALSE	TRUE	FALSE
11	43.02229562	0	0	0	26.57147352	391	Eemian TW3 mesocratic II	0	0	0	FALSE	TRUE	FALSE
12	43.02229562	0	0	0	29.77926535	392	Eemian TW3 mesocratic II	0	0	0	FALSE	TRUE	FALSE
13	43.02229562	0	0	0	22.81804094	393	Eemian TW3 mesocratic II	0	0	0	FALSE	TRUE	FALSE
14	43.02229562	0	0	0	65.24994777	394	Eemian TW3 mesocratic II	0	0	0	FALSE	TRUE	FALSE
15	43.02229562	0	0	0	43.11259869	395	Eemian TW3 mesocratic II	0	0	0	FALSE	TRUE	FALSE
16	43.02229562	0	0	0	18.55186052	396	Eemian TW3 mesocratic II	0	0	0	FALSE	TRUE	FALSE
17	43.02229562	0	0	0	80.38162484	397	Eemian TW3 mesocratic II	0	0	0	FALSE	TRUE	FALSE
18	43.02229562	0	0	0	49.77926535	398	Eemian TW3 mesocratic II	0	0	0	FALSE	TRUE	FALSE
19	43.02229562	0	0	0	25.48141369	399	Eemian TW3 mesocratic II	0	0	0	FALSE	TRUE	FALSE
20	43.02229562	0	0	0	94.16500621	400	Eemian TW3 mesocratic II	0	0	0	FALSE	TRUE	FALSE
1	43.02229562	0	0	0	92.10177243	401	Eemian TW3 mesocratic II	0	0	0	FALSE	TRUE	FALSE
2	43.02229562	0	0	0	5.435170094	402	Eemian TW3 mesocratic II	0	0	0	FALSE	TRUE	FALSE
3	43.02229562	0	0	0	3.92254102	403	Eemian TW3 mesocratic II	0	0	0	FALSE	TRUE	FALSE
4	43.02229562	0	0	0	25.96750979	404	Eemian TW3 mesocratic II	0	0	0	FALSE	TRUE	FALSE
5	43.02229562	0	0	0	23.92254102	405	Eemian TW3 mesocratic II	0	0	0	FALSE	TRUE	FALSE
6	43.02229562	0	0	0	18.76850343	406	Eemian TW3 mesocratic II	0	0	0	FALSE	TRUE	FALSE
7	43.02229562	0	0	0	18.76850343	407	Eemian TW3 mesocratic II	0	0	0	FALSE	TRUE	FALSE
8	43.02229562	0	0	0	25.43517009	408	Eemian TW3 mesocratic II	0	0	0	FALSE	TRUE	FALSE
9	43.02229562	0	0	0	0.777208619	409	Eemian TW3 mesocratic II	0	0	0	FALSE	TRUE	FALSE
10	43.02229562	0	0	0	17.50514997	410	Eemian TW3 mesocratic II	0	0	0	FALSE	TRUE	FALSE
11	43.02229562	0	0	0	92.10177243	411	Eemian TW3 mesocratic II	0	0	0	FALSE	TRUE	FALSE
12	43.02229562	0	0	0	5.435170094	412	Eemian TW3 mesocratic II	0	0	0	FALSE	TRUE	FALSE
13	43.02229562	0	0	0	25.96750979	413	Eemian TW3 mesocratic II	0	0	0	FALSE	TRUE	FALSE
14	43.02229562	0	0	0	56.71913	414	Eemian TW3 mesocratic II	0	0	0	FALSE	TRUE	FALSE
15	43.02229562	0	0	0	5.967509788	415	Eemian TW3 mesocratic II	0	0	0	FALSE	TRUE	FALSE
16	43.02229562	0	0	0	72.10177243	416	Eemian TW3 mesocratic II	0	0	0	FALSE	TRUE	FALSE
17	43.02229562	0	0	0	43.92254102	417	Eemian TW3 mesocratic II	0	0	0	FALSE	TRUE	FALSE
18	43.02229562	0	0	0	98.7684391	418	Eemian TW3 mesocratic II	0	0	0	FALSE	TRUE	FALSE
19	43.02229562	0	0	0	16.0376367	419	Eemian TW3 mesocratic II	0	0	0	FALSE	TRUE	FALSE
20	43.02229562	0	0	0	67.02727067	420	Eemian TW3 mesocratic II	0	0	0	FALSE	TRUE	FALSE
1	43.02229562	0	0	0	33.71926937	421	Eemian TW3 mesocratic II	0	0	0	FALSE	TRUE	FALSE
2	43.02229562	0	0	0	92.73776175	422	Eemian TW3 mesocratic II	0	0	0	FALSE	TRUE	FALSE
3	43.02229562	0	0	0	52.21284791	423	Eemian TW3 mesocratic II	0	0	0	FALSE	TRUE	FALSE
4	43.02229562	0	0	0	58.02373907	424	Eemian TW3 mesocratic II	0	0	0	FALSE	TRUE	FALSE
5	43.02229562	0	0	0	29.40429704	425	Eemian TW3 mesocratic II	0	0	0	FALSE	TRUE	FALSE
6	43.02229562	0	0	0	51.3570724	426	Eemian TW3 mesocratic II	0	0	0	FALSE	TRUE	FALSE
7	43.02229562	0	0	0	80.82918404	427	Eemian TW3 mesocratic II	0	0	0	FALSE	TRUE	FALSE
8	43.02229562	0	0	0	86.07109508	428	Eemian TW3 mesocratic II	0	0	0	FALSE	TRUE	FALSE
9	43.02229562	0	0	0	65.54618124	429	Eemian TW3 mesocratic II	0	0	0	FALSE	TRUE	FALSE
10	43.02229562	0	0	0	33.71926937	430	Eemian TW3 mesocratic II	0	0	0	FALSE	TRUE	FALSE
11	43.02229562	0	0	0	33.71926937	431	Eemian TW3 mesocratic II	0	0	0	FALSE	TRUE	FALSE
12	43.02229562	0	0	0	79.29817447	432	Eemian TW3 mesocratic II	0	0	0	FALSE	TRUE	FALSE
13	43.02229562	0	0	0	58.87951458	433	Eemian TW3 mesocratic II	0	0	0	FALSE	TRUE	FALSE
14	43.02229562	0	0	0	89.97305701	434	Eemian TW3 mesocratic II	0	0	0	FALSE	TRUE	FALSE
15	43.02229562	0	0	0	61.48540612	435	Eemian TW3 mesocratic II	0	0	0	FALSE	TRUE	FALSE
16	43.02229562	0	0	0	64.69040574	436	Eemian TW3 mesocratic II	0	0	0	FALSE	TRUE	FALSE
17	43.02229562	0	0	0	64.69040574	437	Eemian TW3 mesocratic II	0	0	0	FALSE	TRUE	FALSE
18	43.02229562	0	0	0	58.87951458	438	Eemian TW3 mesocratic II	0	0	0	FALSE	TRUE	FALSE
19	43.02229562	0	0	0	45.54618124	439	Eemian TW3 mesocratic II	0	0	0	FALSE	TRUE	FALSE
20	43.02229562	0	0	0	40.38593604	440	Eemian TW3 mesocratic II	0	0	0	FALSE	TRUE	FALSE
1	43.02229562	0	0	0	69.84044979	441	Eemian TW3 mesocratic II	0	0	0	FALSE	TRUE	FALSE
2	43.02229562	0	0	0	72.88672302	442	Eemian TW3 mesocratic II	0	0	0	FALSE	TRUE	FALSE
3	43.02229562	0	0	0	71.08621602	443	Eemian TW3 mesocratic II	0	0	0	FALSE	TRUE	FALSE
4	43.02229562	0	0	0	15.92385496	444	Eemian TW3 mesocratic II	0	0	0	FALSE	TRUE	FALSE
5	43.02229562	0	0	0	72.54078538	445	Eemian TW3 mesocratic II	0	0	0	FALSE	TRUE	FALSE
6	43.02229562	0	0	0	22.59052163	446	Eemian TW3 mesocratic II	0	0	0	FALSE	TRUE	FALSE
7	43.02229562	0	0	0	42.59052163	447	Eemian TW3 mesocratic II	0	0	0	FALSE	TRUE	FALSE
8	43.02229562	0	0	0	50.37739799	448	Eemian TW3 mesocratic II	0	0	0	FALSE	TRUE	FALSE
9	43.02229562	0	0	0	76.50711646	449	Eemian TW3 mesocratic II	0	0	0	FALSE	TRUE	FALSE
10	43.02229562	0	0	0	9.840449793	450	Eemian TW3 mesocratic II	0	0	0	FALSE	TRUE	FALSE
11	43.02229562	0	0	0	63.17378313	451	Eemian TW3 mesocratic II	0	0	0	FALSE	TRUE	FALSE
12	43.02229562	0	0	0	51.08621602	452	Eemian TW3 mesocratic II	0	0	0	FALSE	TRUE	FALSE
13	43.02229562	0	0	0	39.66919109	453	Eemian TW3 mesocratic II	0	0	0	FALSE	TRUE	FALSE
14	43.02229562	0	0	0	55.99772353	454	Eemian TW3 mesocratic II	0	0	0	FALSE	TRUE	FALSE
15	43.02229562	0	0	0	77.65718222	455	Eemian TW3 mesocratic II	0	0	0	FALSE	TRUE	FALSE
16	43.02229562	0	0	0	56.50711646	456	Eemian TW3 mesocratic II	0	0	0	FALSE	TRUE	FALSE
17	43.02229562	0	0	0	79.67004937	457	Eemian TW3 mesocratic II	0	0	0	FALSE	TRUE	FALSE
18	43.02229562	0	0	0	64.41954935	458	Eemian TW3 mesocratic II	0	0	0	FALSE	TRUE	FALSE
19	43.02229562	0	0	0	42.59052163	459	Eemian TW3 mesocratic II	0	0	0	FALSE	TRUE	FALSE
20	43.02229562	0	0	0	49.2571883	460	Eemian TW3 mesocratic II	0	0	0	FALSE	TRUE	FALSE
1	43.02229562	0	0	0	82.62469613	461	Eemian TW3 mesocratic II	0	0	0	FALSE	TRUE	FALSE
2	43.02229562	0	0	0	9.113472444	462	Eemian TW3 mesocratic II	0	0	0	FALSE	TRUE	FALSE
3	43.02229562	0	0	0	33.35559564	463	Eemian TW3 mesocratic II	0	0	0	FALSE	TRUE	FALSE
4	43.02229562	0	0	0	25.19601088	464	Eemian TW3 mesocratic II	0	0	0	FALSE	TRUE	FALSE
5	43.02229562	0	0	0	13.35559564	465	Eemian TW3 mesocratic II	0	0	0	FALSE	TRUE	FALSE
6	43.02229562	0	0	0	25.19601088	466	Eemian TW3 mesocratic II	0	0	0	FALSE	TRUE	FALSE
7	43.02229562	0	0	0	16.87064515	467	Eemian TW3 mesocratic II	0	0	0	FALSE	TRUE	FALSE
8	43.02229562	0	0	0	9.291978506	468	Eemian TW3 mesocratic II	0	0	0	FALSE	TRUE	FALSE
9	43.02229562	0	0	0	57.03448547	469	Eemian TW3 mesocratic II	0	0	0	FALSE	TRUE	FALSE
10	43.02229562	0	0	0	21.95142987	470	Eemian TW3 mesocratic II	0	0	0	FALSE	TRUE	FALSE
11	43.02229562	0	0	0	15.78013911	471	Eemian TW3 mesocratic II	0	0	0	FALSE	TRUE	FALSE
12	43.02229562	0	0	0	77.18975767	472	Eemian TW3 mesocratic II	0	0	0	FALSE	TRUE	FALSE
13	43.02229562	0	0	0	88.88615489	473	Eemian TW3 mesocratic II	0	0	0	FALSE	TRUE	FALSE
14	43.02229562	0	0	0	19.88162433	474	Eemian TW3 mesocratic II	0	0	0	FALSE	TRUE	FALSE
15	43.02229562	0	0	0	62.62469613	475	Eemian TW3 mesocratic II	0	0	0	FALSE	TRUE	FALSE
16	43.02229562	0	0	0	6.25416236	476	Eemian TW3 mesocratic II	0	0	0	FALSE	TRUE	FALSE
17	43.02229562	0	0	0	61.83881522	477	Eemian TW3 mesocratic II	0	0	0	FALSE	TRUE	FALSE
18	43.02229562	0	0	0	25.19601088	478	Eemian TW3 mesocratic II	0	0	0	FALSE	TRUE	FALSE
19	43.02229562	0	0	0	15.99684872	479	Eemian TW3 mesocratic II	0	0	0	FALSE	TRUE	FALSE
20	43.02229562	0	0	0	82.08646765	480	Eemian TW3 mesocratic II	0	0	0	FALSE	TRUE	FALSE
1	43.02229562	0	0	0	92.80043843	481	Eemian TW3 mesocratic II	0	0	0	FALSE	TRUE	FALSE
2	43.02229562	0	0	0	73.49863146	482	Eemian TW3 mesocratic II	0	0	0	FALSE	TRUE	FALSE
3	43.02229562	0	0	0	5.395947304	483	Eemian TW3 mesocratic II	0	0	0	FALSE	TRUE	FALSE
4	43.02229562	0	0	0	93.33316921	484	Eemian TW3 mesocratic II	0	0	0	FALSE	TRUE	FALSE
5	43.02229562	0	0	0	82.59400181	485	Eemian TW3 mesocratic II	0	0	0	FALSE	TRUE	FALSE
6	43.02229562	0	0	0	43.52499868	486	Eemian TW3 mesocratic II	0	0	0	FALSE	TRUE	FALSE
7	43.02229562	0	0	0	86.40731557	487	Eemian TW3 mesocratic II	0	0	0	FALSE	TRUE	FALSE
8	43.02229562	0	0	0	49.0089976	488	Eemian TW3 mesocratic II	0	0	0	FALSE	TRUE	FALSE
9	43.02229562	0	0	0	73.49863146	489	Eemian TW3 mesocratic II	0	0	0	FALSE	TRUE	FALSE
10	43.02229562	0	0	0	86.66650255	490	Eemian TW3 mesocratic II	0	0	0	FALSE	TRUE	FALSE
11	43.02229562	0	0	0	43.08765626	491	Eemian TW3 mesocratic II	0	0	0	FALSE	TRUE	FALSE
12	43.02229562	0	0	0	22.56955307	492	Eemian TW3 mesocratic II	0	0	0	FALSE	TRUE	FALSE
13	43.02229562	0	0	0	87.37060078	493	Eemian TW3 mesocratic II	0	0	0	FALSE	TRUE	FALSE
14	43.02229562	0	0	0	18.16505939	494	Eemian TW3 mesocratic II	0	0	0	FALSE	TRUE	FALSE
15	43.02229562	0	0	0	99.46710509	495	Eemian TW3 mesocratic II	0	0	0	FALSE	TRUE	FALSE
16	43.02229562	0	0	0	92.80043843	496	Eemian TW3 mesocratic II	0	0	0	FALSE	TRUE	FALSE
17	43.02229562	0	0	0	92.80043843	497	Eemian TW3 mesocratic II	0	0	0	FALSE	TRUE	FALSE
18	43.02229562	0	0	0	46.83196479	498	Eemian TW3 mesocratic II	0	0	0	FALSE	TRUE	FALSE
19	43.02229562	0	0	0	78.72928064	499	Eemian TW3 mesocratic II	0	0	0	FALSE	TRUE	FALSE
20	43.02229562	0	0	0	66.83196479	500	Eemian TW3 mesocratic II	0	0	0	FALSE	TRUE	FALSE
1	43.02229562	0	0	0	63.85125984	501	Eemian TW3 mesocratic II	0	0	0	FALSE	TRUE	FALSE
2	43.02229562	0	0	0	26.30879963	502	Eemian TW3 mesocratic II	0	0	0	FALSE	TRUE	FALSE
3	43.02229562	0	0	0	50.72313952	503	Eemian TW3 mesocratic II	0	0	0	FALSE	TRUE	FALSE
4	43.02229562	0	0	0	57.66695526	504	Eemian TW3 mesocratic II	0	0	0	FALSE	TRUE	FALSE
5	43.02229562	0	0	0	23.85125984	505	Eemian TW3 mesocratic II	0	0	0	FALSE	TRUE	FALSE
6	43.02229562	0	0	0	44.33362193	506	Eemian TW3 mesocratic II	0	0	0	FALSE	TRUE	FALSE
7	43.02229562	0	0	0	57.18459317	507	Eemian TW3 mesocratic II	0	0	0	FALSE	TRUE	FALSE
8	43.02229562	0	0	0	30.72313952	508	Eemian TW3 mesocratic II	0	0	0	FALSE	TRUE	FALSE
9	43.02229562	0	0	0	63.85125984	509	Eemian TW3 mesocratic II	0	0	0	FALSE	TRUE	FALSE
10	43.02229562	0	0	0	44.05647286	510	Eemian TW3 mesocratic II	0	0	0	FALSE	TRUE	FALSE
11	43.02229562	0	0	0	98.00243096	511	Eemian TW3 mesocratic II	0	0	0	FALSE	TRUE	FALSE
12	43.02229562	0	0	0	64.33362193	512	Eemian TW3 mesocratic II	0	0	0	FALSE	TRUE	FALSE
13	43.02229562	0	0	0	37.18459317	513	Eemian TW3 mesocratic II	0	0	0	FALSE	TRUE	FALSE
14	43.02229562	0	0	0	57.66695526	514	Eemian TW3 mesocratic II	0	0	0	FALSE	TRUE	FALSE
15	43.02229562	0	0	0	43.85125984	515	Eemian TW3 mesocratic II	0	0	0	FALSE	TRUE	FALSE
16	43.02229562	0	0	0	32.97546629	516	Eemian TW3 mesocratic II	0	0	0	FALSE	TRUE	FALSE
17	43.02229562	0	0	0	32.82885234	517	Eemian TW3 mesocratic II	0	0	0	FALSE	TRUE	FALSE
18	43.02229562	0	0	0	77.02340047	518	Eemian TW3 mesocratic II	0	0	0	FALSE	TRUE	FALSE
19	43.02229562	0	0	0	68.87486608	519	Eemian TW3 mesocratic II	0	0	0	FALSE	TRUE	FALSE
20	43.02229562	0	0	0	3.514878166	520	Eemian TW3 mesocratic II	0	0	0	FALSE	TRUE	FALSE
1	43.02229562	0	0	0	36.4678011	521	Eemian TW3 mesocratic II	0	0	0	FALSE	TRUE	FALSE
2	43.02229562	0	0	0	99.43762312	522	Eemian TW3 mesocratic II	0	0	0	FALSE	TRUE	FALSE
3	43.02229562	0	0	0	19.88429951	523	Eemian TW3 mesocratic II	0	0	0	FALSE	TRUE	FALSE
4	43.02229562	0	0	0	29.55574484	524	Eemian TW3 mesocratic II	0	0	0	FALSE	TRUE	FALSE
5	43.02229562	0	0	0	49.80113444	525	Eemian TW3 mesocratic II	0	0	0	FALSE	TRUE	FALSE
6	43.02229562	0	0	0	1.104001187	526	Eemian TW3 mesocratic II	0	0	0	FALSE	TRUE	FALSE
7	43.02229562	0	0	0	36.22241151	527	Eemian TW3 mesocratic II	0	0	0	FALSE	TRUE	FALSE
8	43.02229562	0	0	0	56.22241151	528	Eemian TW3 mesocratic II	0	0	0	FALSE	TRUE	FALSE
9	43.02229562	0	0	0	46.55096618	529	Eemian TW3 mesocratic II	0	0	0	FALSE	TRUE	FALSE
10	43.02229562	0	0	0	36.4678011	530	Eemian TW3 mesocratic II	0	0	0	FALSE	TRUE	FALSE
11	43.02229562	0	0	0	42.48510506	531	Eemian TW3 mesocratic II	0	0	0	FALSE	TRUE	FALSE
12	43.02229562	0	0	0	36.22241151	532	Eemian TW3 mesocratic II	0	0	0	FALSE	TRUE	FALSE
13	43.02229562	0	0	0	69.80113444	533	Eemian TW3 mesocratic II	0	0	0	FALSE	TRUE	FALSE
14	43.02229562	0	0	0	35.86820387	534	Eemian TW3 mesocratic II	0	0	0	FALSE	TRUE	FALSE
15	43.02229562	0	0	0	70.54165858	535	Eemian TW3 mesocratic II	0	0	0	FALSE	TRUE	FALSE
16	43.02229562	0	0	0	46.55096618	536	Eemian TW3 mesocratic II	0	0	0	FALSE	TRUE	FALSE
17	43.02229562	0	0	0	99.43762312	537	Eemian TW3 mesocratic II	0	0	0	FALSE	TRUE	FALSE
18	43.02229562	0	0	0	47.01908652	538	Eemian TW3 mesocratic II	0	0	0	FALSE	TRUE	FALSE
19	43.02229562	0	0	0	36.22241151	539	Eemian TW3 mesocratic II	0	0	0	FALSE	TRUE	FALSE
20	43.02229562	0	0	0	26.55096618	540	Eemian TW3 mesocratic II	0	0	0	FALSE	TRUE	FALSE
1	43.02229562	0	0	0	56.95957209	541	Eemian TW3 mesocratic II	0	0	0	FALSE	TRUE	FALSE
2	43.02229562	0	0	0	10.66323409	542	Eemian TW3 mesocratic II	0	0	0	FALSE	TRUE	FALSE
3	43.02229562	0	0	0	82.2000724	543	Eemian TW3 mesocratic II	0	0	0	FALSE	TRUE	FALSE
4	43.02229562	0	0	0	22.20625158	544	Eemian TW3 mesocratic II	0	0	0	FALSE	TRUE	FALSE
5	43.02229562	0	0	0	15.53958491	545	Eemian TW3 mesocratic II	0	0	0	FALSE	TRUE	FALSE
6	43.02229562	0	0	0	10.66323409	546	Eemian TW3 mesocratic II	0	0	0	FALSE	TRUE	FALSE
7	43.02229562	0	0	0	15.698362	547	Eemian TW3 mesocratic II	0	0	0	FALSE	TRUE	FALSE
8	43.02229562	0	0	0	30.29290542	548	Eemian TW3 mesocratic II	0	0	0	FALSE	TRUE	FALSE
9	43.02229562	0	0	0	78.04926682	549	Eemian TW3 mesocratic II	0	0	0	FALSE	TRUE	FALSE
10	43.02229562	0	0	0	28.87291825	550	Eemian TW3 mesocratic II	0	0	0	FALSE	TRUE	FALSE
11	43.02229562	0	0	0	95.53340574	551	Eemian TW3 mesocratic II	0	0	0	FALSE	TRUE	FALSE
12	43.02229562	0	0	0	63.62623875	552	Eemian TW3 mesocratic II	0	0	0	FALSE	TRUE	FALSE
13	43.02229562	0	0	0	25.5303239	553	Eemian TW3 mesocratic II	0	0	0	FALSE	TRUE	FALSE
14	43.02229562	0	0	0	82.2000724	554	Eemian TW3 mesocratic II	0	0	0	FALSE	TRUE	FALSE
15	43.02229562	0	0	0	68.86673907	555	Eemian TW3 mesocratic II	0	0	0	FALSE	TRUE	FALSE
16	43.02229562	0	0	0	37.2639226	556	Eemian TW3 mesocratic II	0	0	0	FALSE	TRUE	FALSE
17	43.02229562	0	0	0	53.30435154	557	Eemian TW3 mesocratic II	0	0	0	FALSE	TRUE	FALSE
18	43.02229562	0	0	0	70.29290542	558	Eemian TW3 mesocratic II	0	0	0	FALSE	TRUE	FALSE
19	43.02229562	0	0	0	15.53958491	559	Eemian TW3 mesocratic II	0	0	0	FALSE	TRUE	FALSE
20	43.02229562	0	0	0	56.95957209	560	Eemian TW3 mesocratic II	0	0	0	FALSE	TRUE	FALSE
1	43.02229562	0	0	0	17.27314317	561	Eemian TW3 mesocratic II	0	0	0	FALSE	TRUE	FALSE
2	43.02229562	0	0	0	42.36250196	562	Eemian TW3 mesocratic II	0	0	0	FALSE	TRUE	FALSE
3	43.02229562	0	0	0	73.18427358	563	Eemian TW3 mesocratic II	0	0	0	FALSE	TRUE	FALSE
4	43.02229562	0	0	0	50.91791714	564	Eemian TW3 mesocratic II	0	0	0	FALSE	TRUE	FALSE
5	43.02229562	0	0	0	49.02916863	565	Eemian TW3 mesocratic II	0	0	0	FALSE	TRUE	FALSE
6	43.02229562	0	0	0	57.58458381	566	Eemian TW3 mesocratic II	0	0	0	FALSE	TRUE	FALSE
7	43.02229562	0	0	0	46.51775931	567	Eemian TW3 mesocratic II	0	0	0	FALSE	TRUE	FALSE
8	43.02229562	0	0	0	35.69583529	568	Eemian TW3 mesocratic II	0	0	0	FALSE	TRUE	FALSE
9	43.02229562	0	0	0	50.91791714	569	Eemian TW3 mesocratic II	0	0	0	FALSE	TRUE	FALSE
10	43.02229562	0	0	0	98.28030274	570	Eemian TW3 mesocratic II	0	0	0	FALSE	TRUE	FALSE
11	43.02229562	0	0	0	49.02916863	571	Eemian TW3 mesocratic II	0	0	0	FALSE	TRUE	FALSE
12	43.02229562	0	0	0	90.91791714	572	Eemian TW3 mesocratic II	0	0	0	FALSE	TRUE	FALSE
13	43.02229562	0	0	0	84.25125047	573	Eemian TW3 mesocratic II	0	0	0	FALSE	TRUE	FALSE
14	43.02229562	0	0	0	17.27314317	574	Eemian TW3 mesocratic II	0	0	0	FALSE	TRUE	FALSE
15	43.02229562	0	0	0	79.85094024	575	Eemian TW3 mesocratic II	0	0	0	FALSE	TRUE	FALSE
16	43.02229562	0	0	0	73.18427358	576	Eemian TW3 mesocratic II	0	0	0	FALSE	TRUE	FALSE
17	43.02229562	0	0	0	57.28533402	577	Eemian TW3 mesocratic II	0	0	0	FALSE	TRUE	FALSE
18	43.02229562	0	0	0	73.18427358	578	Eemian TW3 mesocratic II	0	0	0	FALSE	TRUE	FALSE
19	43.02229562	0	0	0	35.69583529	579	Eemian TW3 mesocratic II	0	0	0	FALSE	TRUE	FALSE
20	43.02229562	0	0	0	23.93980983	580	Eemian TW3 mesocratic II	0	0	0	FALSE	TRUE	FALSE
1	43.02229562	0	0	0	44.29788694	581	Eemian TW3 mesocratic II	0	0	0	FALSE	TRUE	FALSE
2	43.02229562	0	0	0	54.31670086	582	Eemian TW3 mesocratic II	0	0	0	FALSE	TRUE	FALSE
3	43.02229562	0	0	0	95.79285309	583	Eemian TW3 mesocratic II	0	0	0	FALSE	TRUE	FALSE
4	43.02229562	0	0	0	90.77285265	584	Eemian TW3 mesocratic II	0	0	0	FALSE	TRUE	FALSE
5	43.02229562	0	0	0	75.79285309	585	Eemian TW3 mesocratic II	0	0	0	FALSE	TRUE	FALSE
6	43.02229562	0	0	0	77.63122028	586	Eemian TW3 mesocratic II	0	0	0	FALSE	TRUE	FALSE
7	43.02229562	0	0	0	14.33111485	587	Eemian TW3 mesocratic II	0	0	0	FALSE	TRUE	FALSE
8	43.02229562	0	0	0	24.29788694	588	Eemian TW3 mesocratic II	0	0	0	FALSE	TRUE	FALSE
9	43.02229562	0	0	0	17.63122028	589	Eemian TW3 mesocratic II	0	0	0	FALSE	TRUE	FALSE
10	43.02229562	0	0	0	23.86753649	590	Eemian TW3 mesocratic II	0	0	0	FALSE	TRUE	FALSE
11	43.02229562	0	0	0	71.95830553	591	Eemian TW3 mesocratic II	0	0	0	FALSE	TRUE	FALSE
12	43.02229562	0	0	0	60.98336752	592	Eemian TW3 mesocratic II	0	0	0	FALSE	TRUE	FALSE
13	43.02229562	0	0	0	17.26888955	593	Eemian TW3 mesocratic II	0	0	0	FALSE	TRUE	FALSE
14	43.02229562	0	0	0	70.77285265	594	Eemian TW3 mesocratic II	0	0	0	FALSE	TRUE	FALSE
15	43.02229562	0	0	0	44.12127698	595	Eemian TW3 mesocratic II	0	0	0	FALSE	TRUE	FALSE
16	43.02229562	0	0	0	47.65003419	596	Eemian TW3 mesocratic II	0	0	0	FALSE	TRUE	FALSE
17	43.02229562	0	0	0	40.8935667	597	Eemian TW3 mesocratic II	0	0	0	FALSE	TRUE	FALSE
18	43.02229562	0	0	0	47.65003419	598	Eemian TW3 mesocratic II	0	0	0	FALSE	TRUE	FALSE
19	43.02229562	0	0	0	44.29788694	599	Eemian TW3 mesocratic II	0	0	0	FALSE	TRUE	FALSE
20	43.02229562	0	0	0	90.77285265	600	Eemian TW3 mesocratic II	0	0	0	FALSE	TRUE	FALSE
1	43.02229562	0	0	0	60.30264506	601	Eemian TW3 mesocratic II	0	0	0	FALSE	TRUE	FALSE
2	43.02229562	0	0	0	48.52035504	602	Eemian TW3 mesocratic II	0	0	0	FALSE	TRUE	FALSE
3	43.02229562	0	0	0	64.99843274	603	Eemian TW3 mesocratic II	0	0	0	FALSE	TRUE	FALSE
4	43.02229562	0	0	0	49.15784788	604	Eemian TW3 mesocratic II	0	0	0	FALSE	TRUE	FALSE
5	43.02229562	0	0	0	44.99843274	605	Eemian TW3 mesocratic II	0	0	0	FALSE	TRUE	FALSE
6	43.02229562	0	0	0	66.96931173	606	Eemian TW3 mesocratic II	0	0	0	FALSE	TRUE	FALSE
7	43.02229562	0	0	0	10.61077043	607	Eemian TW3 mesocratic II	0	0	0	FALSE	TRUE	FALSE
8	43.02229562	0	0	0	84.99843274	608	Eemian TW3 mesocratic II	0	0	0	FALSE	TRUE	FALSE
9	43.02229562	0	0	0	42.49118122	609	Eemian TW3 mesocratic II	0	0	0	FALSE	TRUE	FALSE
10	43.02229562	0	0	0	60.30264506	610	Eemian TW3 mesocratic II	0	0	0	FALSE	TRUE	FALSE
11	43.02229562	0	0	0	35.18702171	611	Eemian TW3 mesocratic II	0	0	0	FALSE	TRUE	FALSE
12	43.02229562	0	0	0	78.33176607	612	Eemian TW3 mesocratic II	0	0	0	FALSE	TRUE	FALSE
13	43.02229562	0	0	0	25.35556161	613	Eemian TW3 mesocratic II	0	0	0	FALSE	TRUE	FALSE
14	43.02229562	0	0	0	95.34837222	614	Eemian TW3 mesocratic II	0	0	0	FALSE	TRUE	FALSE
15	43.02229562	0	0	0	58.33176607	615	Eemian TW3 mesocratic II	0	0	0	FALSE	TRUE	FALSE
16	43.02229562	0	0	0	35.82451455	616	Eemian TW3 mesocratic II	0	0	0	FALSE	TRUE	FALSE
17	43.02229562	0	0	0	55.30586539	617	Eemian TW3 mesocratic II	0	0	0	FALSE	TRUE	FALSE
18	43.02229562	0	0	0	75.18702171	618	Eemian TW3 mesocratic II	0	0	0	FALSE	TRUE	FALSE
19	43.02229562	0	0	0	51.6650994	619	Eemian TW3 mesocratic II	0	0	0	FALSE	TRUE	FALSE
20	43.02229562	0	0	0	75.18702171	620	Eemian TW3 mesocratic II	0	0	0	FALSE	TRUE	FALSE
1	43.02229562	0	0	0	14.99390299	621	Eemian TW3 mesocratic II	0	0	0	FALSE	TRUE	FALSE
2	43.02229562	0	0	0	53.95600095	622	Eemian TW3 mesocratic II	0	0	0	FALSE	TRUE	FALSE
3	43.02229562	0	0	0	0.055646105	623	Eemian TW3 mesocratic II	0	0	0	FALSE	TRUE	FALSE
4	43.02229562	0	0	0	43.22899603	624	Eemian TW3 mesocratic II	0	0	0	FALSE	TRUE	FALSE
5	43.02229562	0	0	0	79.59811566	625	Eemian TW3 mesocratic II	0	0	0	FALSE	TRUE	FALSE
6	43.02229562	0	0	0	97.42294056	626	Eemian TW3 mesocratic II	0	0	0	FALSE	TRUE	FALSE
7	43.02229562	0	0	0	43.22899603	627	Eemian TW3 mesocratic II	0	0	0	FALSE	TRUE	FALSE
8	43.02229562	0	0	0	6.722312771	628	Eemian TW3 mesocratic II	0	0	0	FALSE	TRUE	FALSE
9	43.02229562	0	0	0	43.22899603	629	Eemian TW3 mesocratic II	0	0	0	FALSE	TRUE	FALSE
10	43.02229562	0	0	0	16.56232937	630	Eemian TW3 mesocratic II	0	0	0	FALSE	TRUE	FALSE
11	43.02229562	0	0	0	13.9895654	631	Eemian TW3 mesocratic II	0	0	0	FALSE	TRUE	FALSE
12	43.02229562	0	0	0	40.18581835	632	Eemian TW3 mesocratic II	0	0	0	FALSE	TRUE	FALSE
13	43.02229562	0	0	0	60.62266762	633	Eemian TW3 mesocratic II	0	0	0	FALSE	TRUE	FALSE
14	43.02229562	0	0	0	0.055646105	634	Eemian TW3 mesocratic II	0	0	0	FALSE	TRUE	FALSE
15	43.02229562	0	0	0	54.9916994	635	Eemian TW3 mesocratic II	0	0	0	FALSE	TRUE	FALSE
16	43.02229562	0	0	0	45.59399889	636	Eemian TW3 mesocratic II	0	0	0	FALSE	TRUE	FALSE
17	43.02229562	0	0	0	14.99390299	637	Eemian TW3 mesocratic II	0	0	0	FALSE	TRUE	FALSE
18	43.02229562	0	0	0	53.95600095	638	Eemian TW3 mesocratic II	0	0	0	FALSE	TRUE	FALSE
19	43.02229562	0	0	0	60.62266762	639	Eemian TW3 mesocratic II	0	0	0	FALSE	TRUE	FALSE
20	43.02229562	0	0	0	63.22899603	640	Eemian TW3 mesocratic II	0	0	0	FALSE	TRUE	FALSE
1	43.02229562	0	0	0	98.80192841	641	Eemian TW3 mesocratic II	0	0	0	FALSE	TRUE	FALSE
2	43.02229562	0	0	0	69.71438732	642	Eemian TW3 mesocratic II	0	0	0	FALSE	TRUE	FALSE
3	43.02229562	0	0	0	27.7645716	643	Eemian TW3 mesocratic II	0	0	0	FALSE	TRUE	FALSE
4	43.02229562	0	0	0	79.47999572	644	Eemian TW3 mesocratic II	0	0	0	FALSE	TRUE	FALSE
5	43.02229562	0	0	0	89.71438732	645	Eemian TW3 mesocratic II	0	0	0	FALSE	TRUE	FALSE
6	43.02229562	0	0	0	45.977673	646	Eemian TW3 mesocratic II	0	0	0	FALSE	TRUE	FALSE
7	43.02229562	0	0	0	76.76670814	647	Eemian TW3 mesocratic II	0	0	0	FALSE	TRUE	FALSE
8	43.02229562	0	0	0	36.99012871	648	Eemian TW3 mesocratic II	0	0	0	FALSE	TRUE	FALSE
9	43.02229562	0	0	0	56.38105399	649	Eemian TW3 mesocratic II	0	0	0	FALSE	TRUE	FALSE
10	43.02229562	0	0	0	43.18243781	650	Eemian TW3 mesocratic II	0	0	0	FALSE	TRUE	FALSE
11	43.02229562	0	0	0	99.47999572	651	Eemian TW3 mesocratic II	0	0	0	FALSE	TRUE	FALSE
12	43.02229562	0	0	0	41.09790493	652	Eemian TW3 mesocratic II	0	0	0	FALSE	TRUE	FALSE
13	43.02229562	0	0	0	98.80192841	653	Eemian TW3 mesocratic II	0	0	0	FALSE	TRUE	FALSE
14	43.02229562	0	0	0	93.0402982	654	Eemian TW3 mesocratic II	0	0	0	FALSE	TRUE	FALSE
15	43.02229562	0	0	0	31.7295646	655	Eemian TW3 mesocratic II	0	0	0	FALSE	TRUE	FALSE
16	43.02229562	0	0	0	22.5464846	656	Eemian TW3 mesocratic II	0	0	0	FALSE	TRUE	FALSE
17	43.02229562	0	0	0	34.43123826	657	Eemian TW3 mesocratic II	0	0	0	FALSE	TRUE	FALSE
18	43.02229562	0	0	0	86.14666239	658	Eemian TW3 mesocratic II	0	0	0	FALSE	TRUE	FALSE
19	43.02229562	0	0	0	21.09790493	659	Eemian TW3 mesocratic II	0	0	0	FALSE	TRUE	FALSE
20	43.02229562	0	0	0	69.71438732	660	Eemian TW3 mesocratic II	0	0	0	FALSE	TRUE	FALSE
1	43.02229562	0	0	0	89.74288534	661	Eemian TW3 mesocratic II	0	0	0	FALSE	TRUE	FALSE
2	43.02229562	0	0	0	24.25704573	662	Eemian TW3 mesocratic II	0	0	0	FALSE	TRUE	FALSE
3	43.02229562	0	0	0	83.19183367	663	Eemian TW3 mesocratic II	0	0	0	FALSE	TRUE	FALSE
4	43.02229562	0	0	0	40.08622763	664	Eemian TW3 mesocratic II	0	0	0	FALSE	TRUE	FALSE
5	43.02229562	0	0	0	73.41956097	665	Eemian TW3 mesocratic II	0	0	0	FALSE	TRUE	FALSE
6	43.02229562	0	0	0	0.625408543	666	Eemian TW3 mesocratic II	0	0	0	FALSE	TRUE	FALSE
7	43.02229562	0	0	0	62.48324381	667	Eemian TW3 mesocratic II	0	0	0	FALSE	TRUE	FALSE
8	43.02229562	0	0	0	67.92047096	668	Eemian TW3 mesocratic II	0	0	0	FALSE	TRUE	FALSE
9	43.02229562	0	0	0	76.40955201	669	Eemian TW3 mesocratic II	0	0	0	FALSE	TRUE	FALSE
10	43.02229562	0	0	0	17.59037906	670	Eemian TW3 mesocratic II	0	0	0	FALSE	TRUE	FALSE
11	43.02229562	0	0	0	76.525167	671	Eemian TW3 mesocratic II	0	0	0	FALSE	TRUE	FALSE
12	43.02229562	0	0	0	41.56769314	672	Eemian TW3 mesocratic II	0	0	0	FALSE	TRUE	FALSE
13	43.02229562	0	0	0	76.525167	673	Eemian TW3 mesocratic II	0	0	0	FALSE	TRUE	FALSE
14	43.02229562	0	0	0	96.40955201	674	Eemian TW3 mesocratic II	0	0	0	FALSE	TRUE	FALSE
15	43.02229562	0	0	0	33.41956097	675	Eemian TW3 mesocratic II	0	0	0	FALSE	TRUE	FALSE
16	43.02229562	0	0	0	68.42733908	676	Eemian TW3 mesocratic II	0	0	0	FALSE	TRUE	FALSE
17	43.02229562	0	0	0	24.25704573	677	Eemian TW3 mesocratic II	0	0	0	FALSE	TRUE	FALSE
18	43.02229562	0	0	0	40.08622763	678	Eemian TW3 mesocratic II	0	0	0	FALSE	TRUE	FALSE
19	43.02229562	0	0	0	64.25704573	679	Eemian TW3 mesocratic II	0	0	0	FALSE	TRUE	FALSE
20	43.02229562	0	0	0	40.08622763	680	Eemian TW3 mesocratic II	0	0	0	FALSE	TRUE	FALSE
1	43.02229562	0	0	0	66.0826962	681	Eemian TW3 mesocratic II	0	0	0	FALSE	TRUE	FALSE
2	43.02229562	0	0	0	14.6174392	682	Eemian TW3 mesocratic II	0	0	0	FALSE	TRUE	FALSE
3	43.02229562	0	0	0	4.776293715	683	Eemian TW3 mesocratic II	0	0	0	FALSE	TRUE	FALSE
4	43.02229562	0	0	0	82.78101657	684	Eemian TW3 mesocratic II	0	0	0	FALSE	TRUE	FALSE
5	43.02229562	0	0	0	35.67717753	685	Eemian TW3 mesocratic II	0	0	0	FALSE	TRUE	FALSE
6	43.02229562	0	0	0	14.6174392	686	Eemian TW3 mesocratic II	0	0	0	FALSE	TRUE	FALSE
7	43.02229562	0	0	0	21.28410586	687	Eemian TW3 mesocratic II	0	0	0	FALSE	TRUE	FALSE
8	43.02229562	0	0	0	18.10962705	688	Eemian TW3 mesocratic II	0	0	0	FALSE	TRUE	FALSE
9	43.02229562	0	0	0	30.43127682	689	Eemian TW3 mesocratic II	0	0	0	FALSE	TRUE	FALSE
10	43.02229562	0	0	0	89.44768324	690	Eemian TW3 mesocratic II	0	0	0	FALSE	TRUE	FALSE
11	43.02229562	0	0	0	57.05863629	691	Eemian TW3 mesocratic II	0	0	0	FALSE	TRUE	FALSE
12	43.02229562	0	0	0	9.162271145	692	Eemian TW3 mesocratic II	0	0	0	FALSE	TRUE	FALSE
13	43.02229562	0	0	0	21.11816232	693	Eemian TW3 mesocratic II	0	0	0	FALSE	TRUE	FALSE
14	43.02229562	0	0	0	82.78101657	694	Eemian TW3 mesocratic II	0	0	0	FALSE	TRUE	FALSE
15	43.02229562	0	0	0	97.327722	695	Eemian TW3 mesocratic II	0	0	0	FALSE	TRUE	FALSE
16	43.02229562	0	0	0	76.54740336	696	Eemian TW3 mesocratic II	0	0	0	FALSE	TRUE	FALSE
17	43.02229562	0	0	0	83.59962401	697	Eemian TW3 mesocratic II	0	0	0	FALSE	TRUE	FALSE
18	43.02229562	0	0	0	26.41256205	698	Eemian TW3 mesocratic II	0	0	0	FALSE	TRUE	FALSE
19	43.02229562	0	0	0	79.41602953	699	Eemian TW3 mesocratic II	0	0	0	FALSE	TRUE	FALSE
20	43.02229562	0	0	0	84.77629371	700	Eemian TW3 mesocratic II	0	0	0	FALSE	TRUE	FALSE
1	43.02229562	0	0	0	54.55286484	701	Eemian TW3 mesocratic II	0	0	0	FALSE	TRUE	FALSE
2	43.02229562	0	0	0	75.43622027	702	Eemian TW3 mesocratic II	0	0	0	FALSE	TRUE	FALSE
3	43.02229562	0	0	0	53.29585921	703	Eemian TW3 mesocratic II	0	0	0	FALSE	TRUE	FALSE
4	43.02229562	0	0	0	20.57057247	704	Eemian TW3 mesocratic II	0	0	0	FALSE	TRUE	FALSE
5	43.02229562	0	0	0	61.21953151	705	Eemian TW3 mesocratic II	0	0	0	FALSE	TRUE	FALSE
6	43.02229562	0	0	0	27.23723913	706	Eemian TW3 mesocratic II	0	0	0	FALSE	TRUE	FALSE
7	43.02229562	0	0	0	61.21953151	707	Eemian TW3 mesocratic II	0	0	0	FALSE	TRUE	FALSE
8	43.02229562	0	0	0	20.50540245	708	Eemian TW3 mesocratic II	0	0	0	FALSE	TRUE	FALSE
9	43.02229562	0	0	0	75.43622027	709	Eemian TW3 mesocratic II	0	0	0	FALSE	TRUE	FALSE
10	43.02229562	0	0	0	27.88619818	710	Eemian TW3 mesocratic II	0	0	0	FALSE	TRUE	FALSE
11	43.02229562	0	0	0	53.29585921	711	Eemian TW3 mesocratic II	0	0	0	FALSE	TRUE	FALSE
12	43.02229562	0	0	0	59.96252587	712	Eemian TW3 mesocratic II	0	0	0	FALSE	TRUE	FALSE
13	43.02229562	0	0	0	53.29585921	713	Eemian TW3 mesocratic II	0	0	0	FALSE	TRUE	FALSE
14	43.02229562	0	0	0	62.10288694	714	Eemian TW3 mesocratic II	0	0	0	FALSE	TRUE	FALSE
15	43.02229562	0	0	0	98.57738717	715	Eemian TW3 mesocratic II	0	0	0	FALSE	TRUE	FALSE
16	43.02229562	0	0	0	54.55286484	716	Eemian TW3 mesocratic II	0	0	0	FALSE	TRUE	FALSE
17	43.02229562	0	0	0	62.10288694	717	Eemian TW3 mesocratic II	0	0	0	FALSE	TRUE	FALSE
18	43.02229562	0	0	0	83.29493476	718	Eemian TW3 mesocratic II	0	0	0	FALSE	TRUE	FALSE
19	43.02229562	0	0	0	0.570572466	719	Eemian TW3 mesocratic II	0	0	0	FALSE	TRUE	FALSE
20	43.02229562	0	0	0	54.55286484	720	Eemian TW3 mesocratic II	0	0	0	FALSE	TRUE	FALSE
1	43.02229562	0	0	0	60.84465827	721	Eemian TW3 mesocratic II	0	0	0	FALSE	TRUE	FALSE
2	43.02229562	0	0	0	47.01022885	722	Eemian TW3 mesocratic II	0	0	0	FALSE	TRUE	FALSE
3	43.02229562	0	0	0	95.71856747	723	Eemian TW3 mesocratic II	0	0	0	FALSE	TRUE	FALSE
4	43.02229562	0	0	0	95.26206926	724	Eemian TW3 mesocratic II	0	0	0	FALSE	TRUE	FALSE
5	43.02229562	0	0	0	24.89530705	725	Eemian TW3 mesocratic II	0	0	0	FALSE	TRUE	FALSE
6	43.02229562	0	0	0	35.26206926	726	Eemian TW3 mesocratic II	0	0	0	FALSE	TRUE	FALSE
7	43.02229562	0	0	0	39.46910827	727	Eemian TW3 mesocratic II	0	0	0	FALSE	TRUE	FALSE
8	43.02229562	0	0	0	53.67689552	728	Eemian TW3 mesocratic II	0	0	0	FALSE	TRUE	FALSE
9	43.02229562	0	0	0	75.44829326	729	Eemian TW3 mesocratic II	0	0	0	FALSE	TRUE	FALSE
10	43.02229562	0	0	0	67.59410359	730	Eemian TW3 mesocratic II	0	0	0	FALSE	TRUE	FALSE
11	43.02229562	0	0	0	95.71856747	731	Eemian TW3 mesocratic II	0	0	0	FALSE	TRUE	FALSE
12	43.02229562	0	0	0	60.84465827	732	Eemian TW3 mesocratic II	0	0	0	FALSE	TRUE	FALSE
13	43.02229562	0	0	0	56.94811312	733	Eemian TW3 mesocratic II	0	0	0	FALSE	TRUE	FALSE
14	43.02229562	0	0	0	60.84465827	734	Eemian TW3 mesocratic II	0	0	0	FALSE	TRUE	FALSE
15	43.02229562	0	0	0	95.26206926	735	Eemian TW3 mesocratic II	0	0	0	FALSE	TRUE	FALSE
16	43.02229562	0	0	0	36.53432171	736	Eemian TW3 mesocratic II	0	0	0	FALSE	TRUE	FALSE
17	43.02229562	0	0	0	89.0519008	737	Eemian TW3 mesocratic II	0	0	0	FALSE	TRUE	FALSE
18	43.02229562	0	0	0	48.59540259	738	Eemian TW3 mesocratic II	0	0	0	FALSE	TRUE	FALSE
19	43.02229562	0	0	0	62.7932068	739	Eemian TW3 mesocratic II	0	0	0	FALSE	TRUE	FALSE
20	43.02229562	0	0	0	96.42059847	740	Eemian TW3 mesocratic II	0	0	0	FALSE	TRUE	FALSE
1	43.02229562	0	0	0	50.79733182	741	Eemian TW3 mesocratic II	0	0	0	FALSE	TRUE	FALSE
2	43.02229562	0	0	0	31.65560588	742	Eemian TW3 mesocratic II	0	0	0	FALSE	TRUE	FALSE
3	43.02229562	0	0	0	19.13814228	743	Eemian TW3 mesocratic II	0	0	0	FALSE	TRUE	FALSE
4	43.02229562	0	0	0	1.667350437	744	Eemian TW3 mesocratic II	0	0	0	FALSE	TRUE	FALSE
5	43.02229562	0	0	0	50.79733182	745	Eemian TW3 mesocratic II	0	0	0	FALSE	TRUE	FALSE
6	43.02229562	0	0	0	53.17062105	746	Eemian TW3 mesocratic II	0	0	0	FALSE	TRUE	FALSE
7	43.02229562	0	0	0	25.80480895	747	Eemian TW3 mesocratic II	0	0	0	FALSE	TRUE	FALSE
8	43.02229562	0	0	0	38.32227255	748	Eemian TW3 mesocratic II	0	0	0	FALSE	TRUE	FALSE
9	43.02229562	0	0	0	21.14689317	749	Eemian TW3 mesocratic II	0	0	0	FALSE	TRUE	FALSE
10	43.02229562	0	0	0	30.79733182	750	Eemian TW3 mesocratic II	0	0	0	FALSE	TRUE	FALSE
11	43.02229562	0	0	0	15.50814491	751	Eemian TW3 mesocratic II	0	0	0	FALSE	TRUE	FALSE
12	43.02229562	0	0	0	31.65560588	752	Eemian TW3 mesocratic II	0	0	0	FALSE	TRUE	FALSE
13	43.02229562	0	0	0	8.334017104	753	Eemian TW3 mesocratic II	0	0	0	FALSE	TRUE	FALSE
14	43.02229562	0	0	0	84.98893922	754	Eemian TW3 mesocratic II	0	0	0	FALSE	TRUE	FALSE
15	43.02229562	0	0	0	36.09264658	755	Eemian TW3 mesocratic II	0	0	0	FALSE	TRUE	FALSE
16	43.02229562	0	0	0	57.46399849	756	Eemian TW3 mesocratic II	0	0	0	FALSE	TRUE	FALSE
17	43.02229562	0	0	0	5.804808947	757	Eemian TW3 mesocratic II	0	0	0	FALSE	TRUE	FALSE
18	43.02229562	0	0	0	1.667350437	758	Eemian TW3 mesocratic II	0	0	0	FALSE	TRUE	FALSE
19	43.02229562	0	0	0	72.0210084	759	Eemian TW3 mesocratic II	0	0	0	FALSE	TRUE	FALSE
20	43.02229562	0	0	0	97.46399849	760	Eemian TW3 mesocratic II	0	0	0	FALSE	TRUE	FALSE
1	43.02229562	0	0	0	41.42548561	761	Eemian TW3 mesocratic II	0	0	0	FALSE	TRUE	FALSE
2	43.02229562	0	0	0	26.42010984	762	Eemian TW3 mesocratic II	0	0	0	FALSE	TRUE	FALSE
3	43.02229562	0	0	0	65.88989799	763	Eemian TW3 mesocratic II	0	0	0	FALSE	TRUE	FALSE
4	43.02229562	0	0	0	5.646293517	764	Eemian TW3 mesocratic II	0	0	0	FALSE	TRUE	FALSE
5	43.02229562	0	0	0	21.86744174	765	Eemian TW3 mesocratic II	0	0	0	FALSE	TRUE	FALSE
6	43.02229562	0	0	0	48.09215227	766	Eemian TW3 mesocratic II	0	0	0	FALSE	TRUE	FALSE
7	43.02229562	0	0	0	54.75881894	767	Eemian TW3 mesocratic II	0	0	0	FALSE	TRUE	FALSE
8	43.02229562	0	0	0	54.09592158	768	Eemian TW3 mesocratic II	0	0	0	FALSE	TRUE	FALSE
9	43.02229562	0	0	0	60.00203648	769	Eemian TW3 mesocratic II	0	0	0	FALSE	TRUE	FALSE
10	43.02229562	0	0	0	48.48681094	770	Eemian TW3 mesocratic II	0	0	0	FALSE	TRUE	FALSE
11	43.02229562	0	0	0	74.75881894	771	Eemian TW3 mesocratic II	0	0	0	FALSE	TRUE	FALSE
12	43.02229562	0	0	0	54.75881894	772	Eemian TW3 mesocratic II	0	0	0	FALSE	TRUE	FALSE
13	43.02229562	0	0	0	33.0867765	773	Eemian TW3 mesocratic II	0	0	0	FALSE	TRUE	FALSE
14	43.02229562	0	0	0	59.22323132	774	Eemian TW3 mesocratic II	0	0	0	FALSE	TRUE	FALSE
15	43.02229562	0	0	0	92.55656466	775	Eemian TW3 mesocratic II	0	0	0	FALSE	TRUE	FALSE
16	43.02229562	0	0	0	26.42010984	776	Eemian TW3 mesocratic II	0	0	0	FALSE	TRUE	FALSE
17	43.02229562	0	0	0	12.38360733	777	Eemian TW3 mesocratic II	0	0	0	FALSE	TRUE	FALSE
18	43.02229562	0	0	0	44.75981258	778	Eemian TW3 mesocratic II	0	0	0	FALSE	TRUE	FALSE
19	43.02229562	0	0	0	72.24331009	779	Eemian TW3 mesocratic II	0	0	0	FALSE	TRUE	FALSE
20	43.02229562	0	0	0	17.22523227	780	Eemian TW3 mesocratic II	0	0	0	FALSE	TRUE	FALSE
1	43.02229562	0	0	0	85.32466623	781	Eemian TW3 mesocratic II	0	0	0	FALSE	TRUE	FALSE
2	43.02229562	0	0	0	29.02145816	782	Eemian TW3 mesocratic II	0	0	0	FALSE	TRUE	FALSE
3	43.02229562	0	0	0	44.02138905	783	Eemian TW3 mesocratic II	0	0	0	FALSE	TRUE	FALSE
4	43.02229562	0	0	0	91.25585146	784	Eemian TW3 mesocratic II	0	0	0	FALSE	TRUE	FALSE
5	43.02229562	0	0	0	69.77186166	785	Eemian TW3 mesocratic II	0	0	0	FALSE	TRUE	FALSE
6	43.02229562	0	0	0	77.92251813	786	Eemian TW3 mesocratic II	0	0	0	FALSE	TRUE	FALSE
7	43.02229562	0	0	0	29.02145816	787	Eemian TW3 mesocratic II	0	0	0	FALSE	TRUE	FALSE
8	43.02229562	0	0	0	44.02138905	788	Eemian TW3 mesocratic II	0	0	0	FALSE	TRUE	FALSE
9	43.02229562	0	0	0	55.68812483	789	Eemian TW3 mesocratic II	0	0	0	FALSE	TRUE	FALSE
10	43.02229562	0	0	0	85.32466623	790	Eemian TW3 mesocratic II	0	0	0	FALSE	TRUE	FALSE
11	43.02229562	0	0	0	86.76251038	791	Eemian TW3 mesocratic II	0	0	0	FALSE	TRUE	FALSE
12	43.02229562	0	0	0	78.65799956	792	Eemian TW3 mesocratic II	0	0	0	FALSE	TRUE	FALSE
13	43.02229562	0	0	0	6.885626628	793	Eemian TW3 mesocratic II	0	0	0	FALSE	TRUE	FALSE
14	43.02229562	0	0	0	30.68805572	794	Eemian TW3 mesocratic II	0	0	0	FALSE	TRUE	FALSE
15	43.02229562	0	0	0	58.65799956	795	Eemian TW3 mesocratic II	0	0	0	FALSE	TRUE	FALSE
16	43.02229562	0	0	0	65.32466623	796	Eemian TW3 mesocratic II	0	0	0	FALSE	TRUE	FALSE
17	43.02229562	0	0	0	97.35472238	797	Eemian TW3 mesocratic II	0	0	0	FALSE	TRUE	FALSE
18	43.02229562	0	0	0	84.5891848	798	Eemian TW3 mesocratic II	0	0	0	FALSE	TRUE	FALSE
19	43.02229562	0	0	0	65.12612397	799	Eemian TW3 mesocratic II	0	0	0	FALSE	TRUE	FALSE
[truncated: 5,201 more rows]
