# Supplementary material for: On the ecological impact of prehistoric hunter-gatherers in Europe: Early Holocene (Mesolithic) and Last Interglacial (Neanderthal) foragers compared
Source: PLoS One. 2025 Oct 22;20(10):e0328218. doi: 10.1371/journal.pone.0328218 (PMC12543167; doi:10.1371/journal.pone.0328218)
Supplement: S2 File — (ZIP) [file pone.0328218.s002.zip › Supplementary Data 1/PFT_scenarios/PFT_scenarios_climate_megafauna_natural_fires_impact.csv]

popSize_ID	Evaluations	Number_of_groups	Accessible_radius	Openness_criteria_to_burn	Hunting_pressure	ID	TW	Territory_impacted_by_thunderstorms	Movement_frequency_of_campsites	Campsites_to_move	Natural_fires	Megafauna_impact	Humans
1	13.25190762	0	0	0	1.192474809	1	Eemian TW2 mesocratic I	0.04	0	0	TRUE	TRUE	FALSE
2	13.26356152	0	0	0	1.192474809	2	Eemian TW2 mesocratic I	0.04	0	0	TRUE	TRUE	FALSE
3	13.2874378	0	0	0	1.192474809	3	Eemian TW2 mesocratic I	0.04	0	0	TRUE	TRUE	FALSE
4	13.29539657	0	0	0	1.192474809	4	Eemian TW2 mesocratic I	0.04	0	0	TRUE	TRUE	FALSE
5	40.7983207	0	0	0	67.91451571	5	Eemian TW2 mesocratic I	0.04	0	0	TRUE	TRUE	FALSE
6	13.31984134	0	0	0	1.192474809	6	Eemian TW2 mesocratic I	0.04	0	0	TRUE	TRUE	FALSE
7	40.75269994	0	0	0	69.08911136	7	Eemian TW2 mesocratic I	0.04	0	0	TRUE	TRUE	FALSE
8	28.24763689	0	0	0	7.859141476	8	Eemian TW2 mesocratic I	0.04	0	0	TRUE	TRUE	FALSE
9	28.35039019	0	0	0	7.859141476	9	Eemian TW2 mesocratic I	0.04	0	0	TRUE	TRUE	FALSE
10	44.44556562	0	0	0	54.37764763	10	Eemian TW2 mesocratic I	0.04	0	0	TRUE	TRUE	FALSE
11	40.80556886	0	0	0	34.52580814	11	Eemian TW2 mesocratic I	0.04	0	0	TRUE	TRUE	FALSE
12	36.14955083	0	0	0	14.52580814	12	Eemian TW2 mesocratic I	0.04	0	0	TRUE	TRUE	FALSE
13	28.28430404	0	0	0	7.859141476	13	Eemian TW2 mesocratic I	0.04	0	0	TRUE	TRUE	FALSE
14	39.89429058	0	0	0	31.40046755	14	Eemian TW2 mesocratic I	0.04	0	0	TRUE	TRUE	FALSE
15	30.25310285	0	0	0	97.50850275	15	Eemian TW2 mesocratic I	0.04	0	0	TRUE	TRUE	FALSE
16	39.22305426	0	0	0	74.33485212	16	Eemian TW2 mesocratic I	0.04	0	0	TRUE	TRUE	FALSE
17	42.73755839	0	0	0	61.97183141	17	Eemian TW2 mesocratic I	0.04	0	0	TRUE	TRUE	FALSE
18	39.7697928	0	0	0	71.46129988	18	Eemian TW2 mesocratic I	0.04	0	0	TRUE	TRUE	FALSE
19	28.23356693	0	0	0	7.859141476	19	Eemian TW2 mesocratic I	0.04	0	0	TRUE	TRUE	FALSE
20	37.33441156	0	0	0	21.19247481	20	Eemian TW2 mesocratic I	0.04	0	0	TRUE	TRUE	FALSE
1	12.65130531	0	0	0	0.631259017	21	Eemian TW2 mesocratic I	0.04	0	0	TRUE	TRUE	FALSE
2	12.70616392	0	0	0	0.631259017	22	Eemian TW2 mesocratic I	0.04	0	0	TRUE	TRUE	FALSE
3	12.75491134	0	0	0	0.631259017	23	Eemian TW2 mesocratic I	0.04	0	0	TRUE	TRUE	FALSE
4	12.75661679	0	0	0	0.631259017	24	Eemian TW2 mesocratic I	0.04	0	0	TRUE	TRUE	FALSE
5	27.30267599	0	0	0	7.297925684	25	Eemian TW2 mesocratic I	0.04	0	0	TRUE	TRUE	FALSE
6	27.32243078	0	0	0	7.297925684	26	Eemian TW2 mesocratic I	0.04	0	0	TRUE	TRUE	FALSE
7	40.3641418	0	0	0	70.13089204	27	Eemian TW2 mesocratic I	0.04	0	0	TRUE	TRUE	FALSE
8	31.29385314	0	0	0	85.43091279	28	Eemian TW2 mesocratic I	0.04	0	0	TRUE	TRUE	FALSE
9	12.74538925	0	0	0	0.631259017	29	Eemian TW2 mesocratic I	0.04	0	0	TRUE	TRUE	FALSE
10	39.65510135	0	0	0	28.5381706	30	Eemian TW2 mesocratic I	0.04	0	0	TRUE	TRUE	FALSE
11	36.89724812	0	0	0	20.63125902	31	Eemian TW2 mesocratic I	0.04	0	0	TRUE	TRUE	FALSE
12	39.85549162	0	0	0	70.909276	32	Eemian TW2 mesocratic I	0.04	0	0	TRUE	TRUE	FALSE
13	27.29187481	0	0	0	7.297925684	33	Eemian TW2 mesocratic I	0.04	0	0	TRUE	TRUE	FALSE
14	45.24940061	0	0	0	41.47251041	34	Eemian TW2 mesocratic I	0.04	0	0	TRUE	TRUE	FALSE
15	37.49785042	0	0	0	21.87150394	35	Eemian TW2 mesocratic I	0.04	0	0	TRUE	TRUE	FALSE
16	14.30530665	0	0	0	1.871503936	36	Eemian TW2 mesocratic I	0.04	0	0	TRUE	TRUE	FALSE
17	39.83232593	0	0	0	32.10581174	37	Eemian TW2 mesocratic I	0.04	0	0	TRUE	TRUE	FALSE
18	36.14827174	0	0	0	15.20483727	38	Eemian TW2 mesocratic I	0.04	0	0	TRUE	TRUE	FALSE
19	29.73393574	0	0	0	98.94562147	39	Eemian TW2 mesocratic I	0.04	0	0	TRUE	TRUE	FALSE
20	45.42648307	0	0	0	47.64619849	40	Eemian TW2 mesocratic I	0.04	0	0	TRUE	TRUE	FALSE
1	15.13998184	0	0	0	2.366920118	41	Eemian TW2 mesocratic I	0.04	0	0	TRUE	TRUE	FALSE
2	15.17224325	0	0	0	2.366920118	42	Eemian TW2 mesocratic I	0.04	0	0	TRUE	TRUE	FALSE
3	15.18062837	0	0	0	2.366920118	43	Eemian TW2 mesocratic I	0.04	0	0	TRUE	TRUE	FALSE
4	15.19754074	0	0	0	2.366920118	44	Eemian TW2 mesocratic I	0.04	0	0	TRUE	TRUE	FALSE
5	41.1975379	0	0	0	67.21115843	45	Eemian TW2 mesocratic I	0.04	0	0	TRUE	TRUE	FALSE
6	30.18644822	0	0	0	9.033586785	46	Eemian TW2 mesocratic I	0.04	0	0	TRUE	TRUE	FALSE
7	39.7211875	0	0	0	29.03358678	47	Eemian TW2 mesocratic I	0.04	0	0	TRUE	TRUE	FALSE
8	45.04076734	0	0	0	49.42793513	48	Eemian TW2 mesocratic I	0.04	0	0	TRUE	TRUE	FALSE
9	42.44123662	0	0	0	36.80409978	49	Eemian TW2 mesocratic I	0.04	0	0	TRUE	TRUE	FALSE
10	30.30369784	0	0	0	9.033586785	50	Eemian TW2 mesocratic I	0.04	0	0	TRUE	TRUE	FALSE
11	39.92868381	0	0	0	31.8555133	51	Eemian TW2 mesocratic I	0.04	0	0	TRUE	TRUE	FALSE
12	15.16741114	0	0	0	2.366920118	52	Eemian TW2 mesocratic I	0.04	0	0	TRUE	TRUE	FALSE
13	36.77957213	0	0	0	18.52217997	53	Eemian TW2 mesocratic I	0.04	0	0	TRUE	TRUE	FALSE
14	30.19824424	0	0	0	9.033586785	54	Eemian TW2 mesocratic I	0.04	0	0	TRUE	TRUE	FALSE
15	44.07690438	0	0	0	55.70978806	55	Eemian TW2 mesocratic I	0.04	0	0	TRUE	TRUE	FALSE
16	36.25869957	0	0	0	15.70025345	56	Eemian TW2 mesocratic I	0.04	0	0	TRUE	TRUE	FALSE
17	16.48813931	0	0	0	3.018765734	57	Eemian TW2 mesocratic I	0.04	0	0	TRUE	TRUE	FALSE
18	43.20058781	0	0	0	38.52217997	58	Eemian TW2 mesocratic I	0.04	0	0	TRUE	TRUE	FALSE
19	15.20237285	0	0	0	2.366920118	59	Eemian TW2 mesocratic I	0.04	0	0	TRUE	TRUE	FALSE
20	40.60574708	0	0	0	68.52945399	60	Eemian TW2 mesocratic I	0.04	0	0	TRUE	TRUE	FALSE
1	12.30197249	0	0	0	0.358605781	61	Eemian TW2 mesocratic I	0.04	0	0	TRUE	TRUE	FALSE
2	12.41936424	0	0	0	0.358605781	62	Eemian TW2 mesocratic I	0.04	0	0	TRUE	TRUE	FALSE
3	12.43258147	0	0	0	0.358605781	63	Eemian TW2 mesocratic I	0.04	0	0	TRUE	TRUE	FALSE
4	12.44523021	0	0	0	0.358605781	64	Eemian TW2 mesocratic I	0.04	0	0	TRUE	TRUE	FALSE
5	44.85885277	0	0	0	46.85626488	65	Eemian TW2 mesocratic I	0.04	0	0	TRUE	TRUE	FALSE
6	36.84537404	0	0	0	20.35860578	66	Eemian TW2 mesocratic I	0.04	0	0	TRUE	TRUE	FALSE
7	43.15056131	0	0	0	60.35860578	67	Eemian TW2 mesocratic I	0.04	0	0	TRUE	TRUE	FALSE
8	32.72031915	0	0	0	87.98274165	68	Eemian TW2 mesocratic I	0.04	0	0	TRUE	TRUE	FALSE
9	44.66002584	0	0	0	47.02527245	69	Eemian TW2 mesocratic I	0.04	0	0	TRUE	TRUE	FALSE
10	45.02996616	0	0	0	43.12923227	70	Eemian TW2 mesocratic I	0.04	0	0	TRUE	TRUE	FALSE
11	36.83912073	0	0	0	20.35860578	71	Eemian TW2 mesocratic I	0.04	0	0	TRUE	TRUE	FALSE
12	44.74103467	0	0	0	52.79556553	72	Eemian TW2 mesocratic I	0.04	0	0	TRUE	TRUE	FALSE
13	12.36038412	0	0	0	0.358605781	73	Eemian TW2 mesocratic I	0.04	0	0	TRUE	TRUE	FALSE
14	12.36009988	0	0	0	0.358605781	74	Eemian TW2 mesocratic I	0.04	0	0	TRUE	TRUE	FALSE
15	45.00850593	0	0	0	40.24931374	75	Eemian TW2 mesocratic I	0.04	0	0	TRUE	TRUE	FALSE
16	39.19974646	0	0	0	74.83315212	76	Eemian TW2 mesocratic I	0.04	0	0	TRUE	TRUE	FALSE
17	26.62291242	0	0	0	7.025272447	77	Eemian TW2 mesocratic I	0.04	0	0	TRUE	TRUE	FALSE
18	29.89609552	0	0	0	96.98774011	78	Eemian TW2 mesocratic I	0.04	0	0	TRUE	TRUE	FALSE
19	37.32204705	0	0	0	21.34681852	79	Eemian TW2 mesocratic I	0.04	0	0	TRUE	TRUE	FALSE
20	42.63906871	0	0	0	36.93709203	80	Eemian TW2 mesocratic I	0.04	0	0	TRUE	TRUE	FALSE
1	11.93160581	0	0	0	0.028702174	81	Eemian TW2 mesocratic I	0.04	0	0	TRUE	TRUE	FALSE
2	11.93643791	0	0	0	0.028702174	82	Eemian TW2 mesocratic I	0.04	0	0	TRUE	TRUE	FALSE
3	11.9418385	0	0	0	0.028702174	83	Eemian TW2 mesocratic I	0.04	0	0	TRUE	TRUE	FALSE
4	11.96500419	0	0	0	0.028702174	84	Eemian TW2 mesocratic I	0.04	0	0	TRUE	TRUE	FALSE
5	42.76825648	0	0	0	63.37900463	85	Eemian TW2 mesocratic I	0.04	0	0	TRUE	TRUE	FALSE
6	39.24053511	0	0	0	73.44181324	86	Eemian TW2 mesocratic I	0.04	0	0	TRUE	TRUE	FALSE
7	34.08155173	0	0	0	11.84116759	87	Eemian TW2 mesocratic I	0.04	0	0	TRUE	TRUE	FALSE
8	12.01190403	0	0	0	0.028702174	88	Eemian TW2 mesocratic I	0.04	0	0	TRUE	TRUE	FALSE
9	12.01218828	0	0	0	0.028702174	89	Eemian TW2 mesocratic I	0.04	0	0	TRUE	TRUE	FALSE
10	39.2911301	0	0	0	26.69536884	90	Eemian TW2 mesocratic I	0.04	0	0	TRUE	TRUE	FALSE
11	39.64657411	0	0	0	29.63243827	91	Eemian TW2 mesocratic I	0.04	0	0	TRUE	TRUE	FALSE
12	39.68935246	0	0	0	29.28308339	92	Eemian TW2 mesocratic I	0.04	0	0	TRUE	TRUE	FALSE
13	44.79745661	0	0	0	44.50941139	93	Eemian TW2 mesocratic I	0.04	0	0	TRUE	TRUE	FALSE
14	39.44433627	0	0	0	71.69717778	94	Eemian TW2 mesocratic I	0.04	0	0	TRUE	TRUE	FALSE
15	40.72086489	0	0	0	33.64292565	95	Eemian TW2 mesocratic I	0.04	0	0	TRUE	TRUE	FALSE
16	44.93303981	0	0	0	50.41978781	96	Eemian TW2 mesocratic I	0.04	0	0	TRUE	TRUE	FALSE
17	40.86668078	0	0	0	34.69436737	97	Eemian TW2 mesocratic I	0.04	0	0	TRUE	TRUE	FALSE
18	12.05624571	0	0	0	0.028702174	98	Eemian TW2 mesocratic I	0.04	0	0	TRUE	TRUE	FALSE
19	25.9968705	0	0	0	6.695368841	99	Eemian TW2 mesocratic I	0.04	0	0	TRUE	TRUE	FALSE
20	45.15091092	0	0	0	53.36203551	100	Eemian TW2 mesocratic I	0.04	0	0	TRUE	TRUE	FALSE
1	13.89955189	0	0	0	1.55886818	101	Eemian TW2 mesocratic I	0.04	0	0	TRUE	TRUE	FALSE
2	13.90722641	0	0	0	1.55886818	102	Eemian TW2 mesocratic I	0.04	0	0	TRUE	TRUE	FALSE
3	13.96862258	0	0	0	1.55886818	103	Eemian TW2 mesocratic I	0.04	0	0	TRUE	TRUE	FALSE
4	14.01111669	0	0	0	1.55886818	104	Eemian TW2 mesocratic I	0.04	0	0	TRUE	TRUE	FALSE
5	36.14613993	0	0	0	14.89220151	105	Eemian TW2 mesocratic I	0.04	0	0	TRUE	TRUE	FALSE
6	38.31561324	0	0	0	76.37788686	106	Eemian TW2 mesocratic I	0.04	0	0	TRUE	TRUE	FALSE
7	36.60561633	0	0	0	18.28726453	107	Eemian TW2 mesocratic I	0.04	0	0	TRUE	TRUE	FALSE
8	39.62468751	0	0	0	29.17392845	108	Eemian TW2 mesocratic I	0.04	0	0	TRUE	TRUE	FALSE
9	14.53525803	0	0	0	2.073041269	109	Eemian TW2 mesocratic I	0.04	0	0	TRUE	TRUE	FALSE
10	20.10568099	0	0	0	4.572590082	110	Eemian TW2 mesocratic I	0.04	0	0	TRUE	TRUE	FALSE
11	14.04707324	0	0	0	1.55886818	111	Eemian TW2 mesocratic I	0.04	0	0	TRUE	TRUE	FALSE
12	42.13439791	0	0	0	64.13828921	112	Eemian TW2 mesocratic I	0.04	0	0	TRUE	TRUE	FALSE
13	38.40813386	0	0	0	23.52629365	113	Eemian TW2 mesocratic I	0.04	0	0	TRUE	TRUE	FALSE
14	37.4182628	0	0	0	21.55886818	114	Eemian TW2 mesocratic I	0.04	0	0	TRUE	TRUE	FALSE
15	13.96208503	0	0	0	1.55886818	115	Eemian TW2 mesocratic I	0.04	0	0	TRUE	TRUE	FALSE
16	36.19190281	0	0	0	15.4063746	116	Eemian TW2 mesocratic I	0.04	0	0	TRUE	TRUE	FALSE
17	37.75096749	0	0	0	78.14324452	117	Eemian TW2 mesocratic I	0.04	0	0	TRUE	TRUE	FALSE
18	29.0331383	0	0	0	8.225534847	118	Eemian TW2 mesocratic I	0.04	0	0	TRUE	TRUE	FALSE
19	29.98008888	0	0	0	8.739707936	119	Eemian TW2 mesocratic I	0.04	0	0	TRUE	TRUE	FALSE
20	14.95110335	0	0	0	2.196094696	120	Eemian TW2 mesocratic I	0.04	0	0	TRUE	TRUE	FALSE
1	12.56191135	0	0	0	0.608092453	121	Eemian TW2 mesocratic I	0.04	0	0	TRUE	TRUE	FALSE
2	12.6039791	0	0	0	0.608092453	122	Eemian TW2 mesocratic I	0.04	0	0	TRUE	TRUE	FALSE
3	12.62330752	0	0	0	0.608092453	123	Eemian TW2 mesocratic I	0.04	0	0	TRUE	TRUE	FALSE
4	12.64675744	0	0	0	0.608092453	124	Eemian TW2 mesocratic I	0.04	0	0	TRUE	TRUE	FALSE
5	44.80129387	0	0	0	49.86245851	125	Eemian TW2 mesocratic I	0.04	0	0	TRUE	TRUE	FALSE
6	45.11864951	0	0	0	40.53489201	126	Eemian TW2 mesocratic I	0.04	0	0	TRUE	TRUE	FALSE
7	38.69066991	0	0	0	24.93314753	127	Eemian TW2 mesocratic I	0.04	0	0	TRUE	TRUE	FALSE
8	41.37277279	0	0	0	67.27475912	128	Eemian TW2 mesocratic I	0.04	0	0	TRUE	TRUE	FALSE
9	38.41779807	0	0	0	75.11299301	129	Eemian TW2 mesocratic I	0.04	0	0	TRUE	TRUE	FALSE
10	36.70168996	0	0	0	79.64871808	130	Eemian TW2 mesocratic I	0.04	0	0	TRUE	TRUE	FALSE
11	35.95584024	0	0	0	13.94142579	131	Eemian TW2 mesocratic I	0.04	0	0	TRUE	TRUE	FALSE
12	12.71994963	0	0	0	0.608092453	132	Eemian TW2 mesocratic I	0.04	0	0	TRUE	TRUE	FALSE
13	38.49894902	0	0	0	23.29696592	133	Eemian TW2 mesocratic I	0.04	0	0	TRUE	TRUE	FALSE
14	27.2623137	0	0	0	7.27475912	134	Eemian TW2 mesocratic I	0.04	0	0	TRUE	TRUE	FALSE
15	39.50758001	0	0	0	29.81767386	135	Eemian TW2 mesocratic I	0.04	0	0	TRUE	TRUE	FALSE
16	44.298897	0	0	0	55.05524552	136	Eemian TW2 mesocratic I	0.04	0	0	TRUE	TRUE	FALSE
17	41.22866235	0	0	0	67.57875746	137	Eemian TW2 mesocratic I	0.04	0	0	TRUE	TRUE	FALSE
18	45.19411563	0	0	0	40.60809245	138	Eemian TW2 mesocratic I	0.04	0	0	TRUE	TRUE	FALSE
19	27.13810016	0	0	0	7.27475912	139	Eemian TW2 mesocratic I	0.04	0	0	TRUE	TRUE	FALSE
20	39.57380828	0	0	0	27.27475912	140	Eemian TW2 mesocratic I	0.04	0	0	TRUE	TRUE	FALSE
1	12.37004834	0	0	0	0.250933597	141	Eemian TW2 mesocratic I	0.04	0	0	TRUE	TRUE	FALSE
2	15.3184855	0	0	0	2.464801027	142	Eemian TW2 mesocratic I	0.04	0	0	TRUE	TRUE	FALSE
3	15.35117328	0	0	0	2.464801027	143	Eemian TW2 mesocratic I	0.04	0	0	TRUE	TRUE	FALSE
4	15.3705017	0	0	0	2.464801027	144	Eemian TW2 mesocratic I	0.04	0	0	TRUE	TRUE	FALSE
5	32.79606951	0	0	0	86.37827949	145	Eemian TW2 mesocratic I	0.04	0	0	TRUE	TRUE	FALSE
6	39.754728	0	0	0	71.86191753	146	Eemian TW2 mesocratic I	0.04	0	0	TRUE	TRUE	FALSE
7	45.23092491	0	0	0	40.84494791	147	Eemian TW2 mesocratic I	0.04	0	0	TRUE	TRUE	FALSE
8	15.3287182	0	0	0	2.464801027	148	Eemian TW2 mesocratic I	0.04	0	0	TRUE	TRUE	FALSE
9	40.54008729	0	0	0	69.26581806	149	Eemian TW2 mesocratic I	0.04	0	0	TRUE	TRUE	FALSE
10	37.58596529	0	0	0	22.46480103	150	Eemian TW2 mesocratic I	0.04	0	0	TRUE	TRUE	FALSE
11	40.8243288	0	0	0	68.62646465	151	Eemian TW2 mesocratic I	0.04	0	0	TRUE	TRUE	FALSE
12	15.41484338	0	0	0	2.464801027	152	Eemian TW2 mesocratic I	0.04	0	0	TRUE	TRUE	FALSE
13	39.2753547	0	0	0	26.89402071	153	Eemian TW2 mesocratic I	0.04	0	0	TRUE	TRUE	FALSE
14	43.59781532	0	0	0	59.05899618	154	Eemian TW2 mesocratic I	0.04	0	0	TRUE	TRUE	FALSE
15	15.33482939	0	0	0	2.464801027	155	Eemian TW2 mesocratic I	0.04	0	0	TRUE	TRUE	FALSE
16	15.45733748	0	0	0	2.464801027	156	Eemian TW2 mesocratic I	0.04	0	0	TRUE	TRUE	FALSE
17	12.33579723	0	0	0	0.250933597	157	Eemian TW2 mesocratic I	0.04	0	0	TRUE	TRUE	FALSE
18	33.97666661	0	0	0	83.21638761	158	Eemian TW2 mesocratic I	0.04	0	0	TRUE	TRUE	FALSE
19	41.81206804	0	0	0	35.79813436	159	Eemian TW2 mesocratic I	0.04	0	0	TRUE	TRUE	FALSE
20	39.3472678	0	0	0	27.24833756	160	Eemian TW2 mesocratic I	0.04	0	0	TRUE	TRUE	FALSE
1	12.48530827	0	0	0	0.39492161	161	Eemian TW2 mesocratic I	0.04	0	0	TRUE	TRUE	FALSE
2	12.5327766	0	0	0	0.39492161	162	Eemian TW2 mesocratic I	0.04	0	0	TRUE	TRUE	FALSE
3	14.04977353	0	0	0	1.69083667	163	Eemian TW2 mesocratic I	0.04	0	0	TRUE	TRUE	FALSE
4	14.10576911	0	0	0	1.69083667	164	Eemian TW2 mesocratic I	0.04	0	0	TRUE	TRUE	FALSE
5	29.80158521	0	0	0	96.74296149	165	Eemian TW2 mesocratic I	0.04	0	0	TRUE	TRUE	FALSE
6	26.61736971	0	0	0	7.061588277	166	Eemian TW2 mesocratic I	0.04	0	0	TRUE	TRUE	FALSE
7	43.95041691	0	0	0	55.82388842	167	Eemian TW2 mesocratic I	0.04	0	0	TRUE	TRUE	FALSE
8	30.04532231	0	0	0	92.42018787	168	Eemian TW2 mesocratic I	0.04	0	0	TRUE	TRUE	FALSE
9	39.78357852	0	0	0	71.42975964	169	Eemian TW2 mesocratic I	0.04	0	0	TRUE	TRUE	FALSE
10	37.41641523	0	0	0	21.69083667	170	Eemian TW2 mesocratic I	0.04	0	0	TRUE	TRUE	FALSE
11	36.79079967	0	0	0	18.5097768	171	Eemian TW2 mesocratic I	0.04	0	0	TRUE	TRUE	FALSE
12	12.5772604	0	0	0	0.39492161	172	Eemian TW2 mesocratic I	0.04	0	0	TRUE	TRUE	FALSE
13	36.14088146	0	0	0	16.1080393	173	Eemian TW2 mesocratic I	0.04	0	0	TRUE	TRUE	FALSE
14	39.03787092	0	0	0	26.04238509	174	Eemian TW2 mesocratic I	0.04	0	0	TRUE	TRUE	FALSE
15	35.65099122	0	0	0	81.24991546	175	Eemian TW2 mesocratic I	0.04	0	0	TRUE	TRUE	FALSE
16	29.23239159	0	0	0	8.357503337	176	Eemian TW2 mesocratic I	0.04	0	0	TRUE	TRUE	FALSE
17	39.73667867	0	0	0	30.39486437	177	Eemian TW2 mesocratic I	0.04	0	0	TRUE	TRUE	FALSE
18	40.63900334	0	0	0	68.35750334	178	Eemian TW2 mesocratic I	0.04	0	0	TRUE	TRUE	FALSE
19	44.7768491	0	0	0	44.96954677	179	Eemian TW2 mesocratic I	0.04	0	0	TRUE	TRUE	FALSE
20	26.8973476	0	0	0	7.188113686	180	Eemian TW2 mesocratic I	0.04	0	0	TRUE	TRUE	FALSE
1	11.88470596	0	0	0	0.031546378	181	Eemian TW2 mesocratic I	0.04	0	0	TRUE	TRUE	FALSE
2	11.90915073	0	0	0	0.031546378	182	Eemian TW2 mesocratic I	0.04	0	0	TRUE	TRUE	FALSE
3	11.96471994	0	0	0	0.031546378	183	Eemian TW2 mesocratic I	0.04	0	0	TRUE	TRUE	FALSE
4	12.08353289	0	0	0	0.031546378	184	Eemian TW2 mesocratic I	0.04	0	0	TRUE	TRUE	FALSE
5	42.44436328	0	0	0	63.34601722	185	Eemian TW2 mesocratic I	0.04	0	0	TRUE	TRUE	FALSE
6	11.96940993	0	0	0	0.031546378	186	Eemian TW2 mesocratic I	0.04	0	0	TRUE	TRUE	FALSE
7	37.39239682	0	0	0	21.4407679	187	Eemian TW2 mesocratic I	0.04	0	0	TRUE	TRUE	FALSE
8	39.27592318	0	0	0	73.42769064	188	Eemian TW2 mesocratic I	0.04	0	0	TRUE	TRUE	FALSE
9	25.95721881	0	0	0	6.698213044	189	Eemian TW2 mesocratic I	0.04	0	0	TRUE	TRUE	FALSE
10	44.49260759	0	0	0	54.77410123	190	Eemian TW2 mesocratic I	0.04	0	0	TRUE	TRUE	FALSE
11	37.51874217	0	0	0	21.74022627	191	Eemian TW2 mesocratic I	0.04	0	0	TRUE	TRUE	FALSE
12	36.92553015	0	0	0	20.03154638	192	Eemian TW2 mesocratic I	0.04	0	0	TRUE	TRUE	FALSE
13	39.51454393	0	0	0	30.24645804	193	Eemian TW2 mesocratic I	0.04	0	0	TRUE	TRUE	FALSE
14	25.8804736	0	0	0	6.698213044	194	Eemian TW2 mesocratic I	0.04	0	0	TRUE	TRUE	FALSE
15	36.81524444	0	0	0	20.30514767	195	Eemian TW2 mesocratic I	0.04	0	0	TRUE	TRUE	FALSE
16	42.00521015	0	0	0	65.49827368	196	Eemian TW2 mesocratic I	0.04	0	0	TRUE	TRUE	FALSE
17	36.10705672	0	0	0	14.77410123	197	Eemian TW2 mesocratic I	0.04	0	0	TRUE	TRUE	FALSE
18	11.99712348	0	0	0	0.031546378	198	Eemian TW2 mesocratic I	0.04	0	0	TRUE	TRUE	FALSE
19	37.07163028	0	0	0	78.04532405	199	Eemian TW2 mesocratic I	0.04	0	0	TRUE	TRUE	FALSE
20	39.54566837	0	0	0	29.80934943	200	Eemian TW2 mesocratic I	0.04	0	0	TRUE	TRUE	FALSE
1	11.90019712	0	0	0	0.047418416	201	Eemian TW2 mesocratic I	0.04	0	0	TRUE	TRUE	FALSE
2	11.93146369	0	0	0	0.047418416	202	Eemian TW2 mesocratic I	0.04	0	0	TRUE	TRUE	FALSE
3	11.9411279	0	0	0	0.047418416	203	Eemian TW2 mesocratic I	0.04	0	0	TRUE	TRUE	FALSE
4	11.96500419	0	0	0	0.047418416	204	Eemian TW2 mesocratic I	0.04	0	0	TRUE	TRUE	FALSE
5	38.55068097	0	0	0	74.20316815	205	Eemian TW2 mesocratic I	0.04	0	0	TRUE	TRUE	FALSE
6	35.60451773	0	0	0	13.38075175	206	Eemian TW2 mesocratic I	0.04	0	0	TRUE	TRUE	FALSE
7	12.07187899	0	0	0	0.047418416	207	Eemian TW2 mesocratic I	0.04	0	0	TRUE	TRUE	FALSE
8	26.0612512	0	0	0	6.714085083	208	Eemian TW2 mesocratic I	0.04	0	0	TRUE	TRUE	FALSE
9	35.87213111	0	0	0	14.25698777	209	Eemian TW2 mesocratic I	0.04	0	0	TRUE	TRUE	FALSE
10	41.91567407	0	0	0	36.10599251	210	Eemian TW2 mesocratic I	0.04	0	0	TRUE	TRUE	FALSE
11	36.92254561	0	0	0	20.04741842	211	Eemian TW2 mesocratic I	0.04	0	0	TRUE	TRUE	FALSE
12	44.91413775	0	0	0	47.8863937	212	Eemian TW2 mesocratic I	0.04	0	0	TRUE	TRUE	FALSE
13	45.02712375	0	0	0	42.99681007	213	Eemian TW2 mesocratic I	0.04	0	0	TRUE	TRUE	FALSE
14	35.54695883	0	0	0	13.38075175	214	Eemian TW2 mesocratic I	0.04	0	0	TRUE	TRUE	FALSE
15	12.04686574	0	0	0	0.047418416	215	Eemian TW2 mesocratic I	0.04	0	0	TRUE	TRUE	FALSE
16	30.15049167	0	0	0	95.21068539	216	Eemian TW2 mesocratic I	0.04	0	0	TRUE	TRUE	FALSE
17	30.19710727	0	0	0	94.77927219	217	Eemian TW2 mesocratic I	0.04	0	0	TRUE	TRUE	FALSE
18	39.83985833	0	0	0	31.47189803	218	Eemian TW2 mesocratic I	0.04	0	0	TRUE	TRUE	FALSE
19	26.01591468	0	0	0	6.714085083	219	Eemian TW2 mesocratic I	0.04	0	0	TRUE	TRUE	FALSE
20	35.57822539	0	0	0	13.38075175	220	Eemian TW2 mesocratic I	0.04	0	0	TRUE	TRUE	FALSE
1	12.76386495	0	0	0	0.750043464	221	Eemian TW2 mesocratic I	0.04	0	0	TRUE	TRUE	FALSE
2	12.76642312	0	0	0	0.750043464	222	Eemian TW2 mesocratic I	0.04	0	0	TRUE	TRUE	FALSE
3	12.79939513	0	0	0	0.750043464	223	Eemian TW2 mesocratic I	0.04	0	0	TRUE	TRUE	FALSE
4	12.81858144	0	0	0	0.750043464	224	Eemian TW2 mesocratic I	0.04	0	0	TRUE	TRUE	FALSE
5	43.08632272	0	0	0	62.44597042	225	Eemian TW2 mesocratic I	0.04	0	0	TRUE	TRUE	FALSE
6	36.94102131	0	0	0	20.75004346	226	Eemian TW2 mesocratic I	0.04	0	0	TRUE	TRUE	FALSE
7	45.12291313	0	0	0	40.75004346	227	Eemian TW2 mesocratic I	0.04	0	0	TRUE	TRUE	FALSE
8	35.95427691	0	0	0	80.31517076	228	Eemian TW2 mesocratic I	0.04	0	0	TRUE	TRUE	FALSE
9	27.52267892	0	0	0	7.41671013	229	Eemian TW2 mesocratic I	0.04	0	0	TRUE	TRUE	FALSE
10	34.06193907	0	0	0	11.54264074	230	Eemian TW2 mesocratic I	0.04	0	0	TRUE	TRUE	FALSE
11	35.84768635	0	0	0	14.0833768	231	Eemian TW2 mesocratic I	0.04	0	0	TRUE	TRUE	FALSE
12	39.47446587	0	0	0	27.41671013	232	Eemian TW2 mesocratic I	0.04	0	0	TRUE	TRUE	FALSE
13	29.69272072	0	0	0	97.52821431	233	Eemian TW2 mesocratic I	0.04	0	0	TRUE	TRUE	FALSE
14	27.52694254	0	0	0	7.41671013	234	Eemian TW2 mesocratic I	0.04	0	0	TRUE	TRUE	FALSE
15	35.82125188	0	0	0	14.0833768	235	Eemian TW2 mesocratic I	0.04	0	0	TRUE	TRUE	FALSE
16	36.66871794	0	0	0	79.16281766	236	Eemian TW2 mesocratic I	0.04	0	0	TRUE	TRUE	FALSE
17	27.54797641	0	0	0	7.41671013	237	Eemian TW2 mesocratic I	0.04	0	0	TRUE	TRUE	FALSE
18	36.00629311	0	0	0	14.18347007	238	Eemian TW2 mesocratic I	0.04	0	0	TRUE	TRUE	FALSE
19	32.74092666	0	0	0	86.64630726	239	Eemian TW2 mesocratic I	0.04	0	0	TRUE	TRUE	FALSE
20	27.3787106	0	0	0	7.41671013	240	Eemian TW2 mesocratic I	0.04	0	0	TRUE	TRUE	FALSE
1	12.40529428	0	0	0	0.3619025	241	Eemian TW2 mesocratic I	0.04	0	0	TRUE	TRUE	FALSE
2	12.40827882	0	0	0	0.3619025	242	Eemian TW2 mesocratic I	0.04	0	0	TRUE	TRUE	FALSE
3	12.4088473	0	0	0	0.3619025	243	Eemian TW2 mesocratic I	0.04	0	0	TRUE	TRUE	FALSE
4	12.41183184	0	0	0	0.3619025	244	Eemian TW2 mesocratic I	0.04	0	0	TRUE	TRUE	FALSE
5	36.80373266	0	0	0	19.45633949	245	Eemian TW2 mesocratic I	0.04	0	0	TRUE	TRUE	FALSE
6	26.61879092	0	0	0	7.028569166	246	Eemian TW2 mesocratic I	0.04	0	0	TRUE	TRUE	FALSE
7	37.57658532	0	0	0	22.13163139	247	Eemian TW2 mesocratic I	0.04	0	0	TRUE	TRUE	FALSE
8	44.79489843	0	0	0	53.78456011	248	Eemian TW2 mesocratic I	0.04	0	0	TRUE	TRUE	FALSE
9	39.10708372	0	0	0	74.5238442	249	Eemian TW2 mesocratic I	0.04	0	0	TRUE	TRUE	FALSE
10	37.00440716	0	0	0	20.3619025	250	Eemian TW2 mesocratic I	0.04	0	0	TRUE	TRUE	FALSE
11	36.58728275	0	0	0	18.18747905	251	Eemian TW2 mesocratic I	0.04	0	0	TRUE	TRUE	FALSE
12	38.36905065	0	0	0	75.41314596	252	Eemian TW2 mesocratic I	0.04	0	0	TRUE	TRUE	FALSE
13	29.73791512	0	0	0	96.08307403	253	Eemian TW2 mesocratic I	0.04	0	0	TRUE	TRUE	FALSE
14	26.68175042	0	0	0	7.028569166	254	Eemian TW2 mesocratic I	0.04	0	0	TRUE	TRUE	FALSE
15	44.4680207	0	0	0	54.84648796	255	Eemian TW2 mesocratic I	0.04	0	0	TRUE	TRUE	FALSE
16	26.58539254	0	0	0	7.028569166	256	Eemian TW2 mesocratic I	0.04	0	0	TRUE	TRUE	FALSE
17	36.24207144	0	0	0	14.98007346	257	Eemian TW2 mesocratic I	0.04	0	0	TRUE	TRUE	FALSE
18	30.14637016	0	0	0	94.25643974	258	Eemian TW2 mesocratic I	0.04	0	0	TRUE	TRUE	FALSE
19	12.41922212	0	0	0	0.3619025	259	Eemian TW2 mesocratic I	0.04	0	0	TRUE	TRUE	FALSE
20	44.1434169	0	0	0	56.54421911	260	Eemian TW2 mesocratic I	0.04	0	0	TRUE	TRUE	FALSE
1	12.13853363	0	0	0	0.180497624	261	Eemian TW2 mesocratic I	0.04	0	0	TRUE	TRUE	FALSE
2	12.19552405	0	0	0	0.180497624	262	Eemian TW2 mesocratic I	0.04	0	0	TRUE	TRUE	FALSE
3	12.29202404	0	0	0	0.180497624	263	Eemian TW2 mesocratic I	0.04	0	0	TRUE	TRUE	FALSE
4	13.00163297	0	0	0	0.972980401	264	Eemian TW2 mesocratic I	0.04	0	0	TRUE	TRUE	FALSE
5	27.97135414	0	0	0	7.639647067	265	Eemian TW2 mesocratic I	0.04	0	0	TRUE	TRUE	FALSE
6	38.72804767	0	0	0	24.36185627	266	Eemian TW2 mesocratic I	0.04	0	0	TRUE	TRUE	FALSE
7	12.23602846	0	0	0	0.180497624	267	Eemian TW2 mesocratic I	0.04	0	0	TRUE	TRUE	FALSE
8	27.85111998	0	0	0	7.639647067	268	Eemian TW2 mesocratic I	0.04	0	0	TRUE	TRUE	FALSE
9	13.17956815	0	0	0	0.972980401	269	Eemian TW2 mesocratic I	0.04	0	0	TRUE	TRUE	FALSE
10	43.5607218	0	0	0	59.47874809	270	Eemian TW2 mesocratic I	0.04	0	0	TRUE	TRUE	FALSE
11	29.16701605	0	0	0	8.350131476	271	Eemian TW2 mesocratic I	0.04	0	0	TRUE	TRUE	FALSE
12	35.97147352	0	0	0	14.30631373	272	Eemian TW2 mesocratic I	0.04	0	0	TRUE	TRUE	FALSE
13	35.77762081	0	0	0	14.30631373	273	Eemian TW2 mesocratic I	0.04	0	0	TRUE	TRUE	FALSE
14	31.32796212	0	0	0	89.2136608	274	Eemian TW2 mesocratic I	0.04	0	0	TRUE	TRUE	FALSE
15	26.21232556	0	0	0	6.847164291	275	Eemian TW2 mesocratic I	0.04	0	0	TRUE	TRUE	FALSE
16	13.2449437	0	0	0	0.972980401	276	Eemian TW2 mesocratic I	0.04	0	0	TRUE	TRUE	FALSE
17	37.25368697	0	0	0	20.9729804	277	Eemian TW2 mesocratic I	0.04	0	0	TRUE	TRUE	FALSE
18	34.44381753	0	0	0	12.26778901	278	Eemian TW2 mesocratic I	0.04	0	0	TRUE	TRUE	FALSE
19	30.45676189	0	0	0	98.71543285	279	Eemian TW2 mesocratic I	0.04	0	0	TRUE	TRUE	FALSE
20	13.1654982	0	0	0	0.972980401	280	Eemian TW2 mesocratic I	0.04	0	0	TRUE	TRUE	FALSE
1	11.98930683	0	0	0	0.098494161	281	Eemian TW2 mesocratic I	0.04	0	0	TRUE	TRUE	FALSE
2	13.6448715	0	0	0	1.401262909	282	Eemian TW2 mesocratic I	0.04	0	0	TRUE	TRUE	FALSE
3	13.74378755	0	0	0	1.508694584	283	Eemian TW2 mesocratic I	0.04	0	0	TRUE	TRUE	FALSE
4	13.75515721	0	0	0	1.508694584	284	Eemian TW2 mesocratic I	0.04	0	0	TRUE	TRUE	FALSE
5	39.94673314	0	0	0	32.11061176	285	Eemian TW2 mesocratic I	0.04	0	0	TRUE	TRUE	FALSE
6	28.77874215	0	0	0	8.175361251	286	Eemian TW2 mesocratic I	0.04	0	0	TRUE	TRUE	FALSE
7	40.03129499	0	0	0	32.33420723	287	Eemian TW2 mesocratic I	0.04	0	0	TRUE	TRUE	FALSE
8	33.82985588	0	0	0	11.46835279	288	Eemian TW2 mesocratic I	0.04	0	0	TRUE	TRUE	FALSE
9	34.9646901	0	0	0	82.90526574	289	Eemian TW2 mesocratic I	0.04	0	0	TRUE	TRUE	FALSE
10	23.08538473	0	0	0	5.615215508	290	Eemian TW2 mesocratic I	0.04	0	0	TRUE	TRUE	FALSE
11	28.74193287	0	0	0	8.175361251	291	Eemian TW2 mesocratic I	0.04	0	0	TRUE	TRUE	FALSE
12	12.02242097	0	0	0	0.098494161	292	Eemian TW2 mesocratic I	0.04	0	0	TRUE	TRUE	FALSE
13	45.13655673	0	0	0	41.50869458	293	Eemian TW2 mesocratic I	0.04	0	0	TRUE	TRUE	FALSE
14	13.979708	0	0	0	1.508694584	294	Eemian TW2 mesocratic I	0.04	0	0	TRUE	TRUE	FALSE
15	44.95450004	0	0	0	44.51687075	295	Eemian TW2 mesocratic I	0.04	0	0	TRUE	TRUE	FALSE
16	39.89628027	0	0	0	31.57821133	296	Eemian TW2 mesocratic I	0.04	0	0	TRUE	TRUE	FALSE
17	28.95085038	0	0	0	8.175361251	297	Eemian TW2 mesocratic I	0.04	0	0	TRUE	TRUE	FALSE
18	37.30840346	0	0	0	21.50869458	298	Eemian TW2 mesocratic I	0.04	0	0	TRUE	TRUE	FALSE
19	18.99884456	0	0	0	3.956177708	299	Eemian TW2 mesocratic I	0.04	0	0	TRUE	TRUE	FALSE
20	23.4679738	0	0	0	5.71346518	300	Eemian TW2 mesocratic I	0.04	0	0	TRUE	TRUE	FALSE
1	14.02859754	0	0	0	1.630038489	301	Eemian TW2 mesocratic I	0.04	0	0	TRUE	TRUE	FALSE
2	14.07876616	0	0	0	1.630038489	302	Eemian TW2 mesocratic I	0.04	0	0	TRUE	TRUE	FALSE
3	14.08899886	0	0	0	1.630038489	303	Eemian TW2 mesocratic I	0.04	0	0	TRUE	TRUE	FALSE
4	14.34453198	0	0	0	1.939057582	304	Eemian TW2 mesocratic I	0.04	0	0	TRUE	TRUE	FALSE
5	39.15369933	0	0	0	25.64839886	305	Eemian TW2 mesocratic I	0.04	0	0	TRUE	TRUE	FALSE
6	29.59380467	0	0	0	8.605724249	306	Eemian TW2 mesocratic I	0.04	0	0	TRUE	TRUE	FALSE
7	14.1050585	0	0	0	1.630038489	307	Eemian TW2 mesocratic I	0.04	0	0	TRUE	TRUE	FALSE
8	29.51947552	0	0	0	8.605724249	308	Eemian TW2 mesocratic I	0.04	0	0	TRUE	TRUE	FALSE
9	39.60734878	0	0	0	73.01969325	309	Eemian TW2 mesocratic I	0.04	0	0	TRUE	TRUE	FALSE
10	37.46800507	0	0	0	21.93905758	310	Eemian TW2 mesocratic I	0.04	0	0	TRUE	TRUE	FALSE
11	44.80086751	0	0	0	40.17494768	311	Eemian TW2 mesocratic I	0.04	0	0	TRUE	TRUE	FALSE
12	45.2185604	0	0	0	40.7606744	312	Eemian TW2 mesocratic I	0.04	0	0	TRUE	TRUE	FALSE
13	35.93509061	0	0	0	13.76824565	313	Eemian TW2 mesocratic I	0.04	0	0	TRUE	TRUE	FALSE
14	30.84446731	0	0	0	89.18197844	314	Eemian TW2 mesocratic I	0.04	0	0	TRUE	TRUE	FALSE
15	43.1190105	0	0	0	38.59843677	315	Eemian TW2 mesocratic I	0.04	0	0	TRUE	TRUE	FALSE
16	29.18293357	0	0	0	8.296705155	316	Eemian TW2 mesocratic I	0.04	0	0	TRUE	TRUE	FALSE
17	45.22694553	0	0	0	48.84227334	317	Eemian TW2 mesocratic I	0.04	0	0	TRUE	TRUE	FALSE
18	44.69228725	0	0	0	53.25816588	318	Eemian TW2 mesocratic I	0.04	0	0	TRUE	TRUE	FALSE
19	39.05165663	0	0	0	25.39814585	319	Eemian TW2 mesocratic I	0.04	0	0	TRUE	TRUE	FALSE
20	45.1055744	0	0	0	49.11910577	320	Eemian TW2 mesocratic I	0.04	0	0	TRUE	TRUE	FALSE
1	16.03932197	0	0	0	2.860322064	321	Eemian TW2 mesocratic I	0.04	0	0	TRUE	TRUE	FALSE
2	16.04770709	0	0	0	2.860322064	322	Eemian TW2 mesocratic I	0.04	0	0	TRUE	TRUE	FALSE
3	16.0751364	0	0	0	2.882284741	323	Eemian TW2 mesocratic I	0.04	0	0	TRUE	TRUE	FALSE
4	16.08366365	0	0	0	2.860322064	324	Eemian TW2 mesocratic I	0.04	0	0	TRUE	TRUE	FALSE
5	41.61906806	0	0	0	66.21057536	325	Eemian TW2 mesocratic I	0.04	0	0	TRUE	TRUE	FALSE
6	45.20250076	0	0	0	49.2637705	326	Eemian TW2 mesocratic I	0.04	0	0	TRUE	TRUE	FALSE
7	16.16126158	0	0	0	2.882284741	327	Eemian TW2 mesocratic I	0.04	0	0	TRUE	TRUE	FALSE
8	44.41159876	0	0	0	55.29618609	328	Eemian TW2 mesocratic I	0.04	0	0	TRUE	TRUE	FALSE
9	16.11052447	0	0	0	2.860322064	329	Eemian TW2 mesocratic I	0.04	0	0	TRUE	TRUE	FALSE
10	44.74274012	0	0	0	54.78485513	330	Eemian TW2 mesocratic I	0.04	0	0	TRUE	TRUE	FALSE
11	44.45750376	0	0	0	39.14699115	331	Eemian TW2 mesocratic I	0.04	0	0	TRUE	TRUE	FALSE
12	43.43480281	0	0	0	38.65972548	332	Eemian TW2 mesocratic I	0.04	0	0	TRUE	TRUE	FALSE
13	31.10568526	0	0	0	9.548951408	333	Eemian TW2 mesocratic I	0.04	0	0	TRUE	TRUE	FALSE
14	42.61448182	0	0	0	63.14031833	334	Eemian TW2 mesocratic I	0.04	0	0	TRUE	TRUE	FALSE
15	31.09886346	0	0	0	9.52698873	335	Eemian TW2 mesocratic I	0.04	0	0	TRUE	TRUE	FALSE
16	38.02256025	0	0	0	22.88228474	336	Eemian TW2 mesocratic I	0.04	0	0	TRUE	TRUE	FALSE
17	16.07911578	0	0	0	2.882284741	337	Eemian TW2 mesocratic I	0.04	0	0	TRUE	TRUE	FALSE
18	40.17938482	0	0	0	71.88172499	338	Eemian TW2 mesocratic I	0.04	0	0	TRUE	TRUE	FALSE
19	16.210009	0	0	0	2.882284741	339	Eemian TW2 mesocratic I	0.04	0	0	TRUE	TRUE	FALSE
20	36.0699632	0	0	0	16.21561807	340	Eemian TW2 mesocratic I	0.04	0	0	TRUE	TRUE	FALSE
1	13.59882438	0	0	0	1.40471973	341	Eemian TW2 mesocratic I	0.04	0	0	TRUE	TRUE	FALSE
2	13.6599363	0	0	0	1.40471973	342	Eemian TW2 mesocratic I	0.04	0	0	TRUE	TRUE	FALSE
3	13.66604749	0	0	0	1.40471973	343	Eemian TW2 mesocratic I	0.04	0	0	TRUE	TRUE	FALSE
4	13.68992378	0	0	0	1.40471973	344	Eemian TW2 mesocratic I	0.04	0	0	TRUE	TRUE	FALSE
5	44.62293232	0	0	0	53.65856404	345	Eemian TW2 mesocratic I	0.04	0	0	TRUE	TRUE	FALSE
6	40.58855047	0	0	0	33.68139421	346	Eemian TW2 mesocratic I	0.04	0	0	TRUE	TRUE	FALSE
7	28.56868767	0	0	0	8.071386397	347	Eemian TW2 mesocratic I	0.04	0	0	TRUE	TRUE	FALSE
8	28.7106663	0	0	0	8.071386397	348	Eemian TW2 mesocratic I	0.04	0	0	TRUE	TRUE	FALSE
9	41.56705186	0	0	0	35.51198252	349	Eemian TW2 mesocratic I	0.04	0	0	TRUE	TRUE	FALSE
10	42.78531097	0	0	0	61.30791411	350	Eemian TW2 mesocratic I	0.04	0	0	TRUE	TRUE	FALSE
11	30.01874573	0	0	0	8.852089128	351	Eemian TW2 mesocratic I	0.04	0	0	TRUE	TRUE	FALSE
12	36.32066422	0	0	0	16.91014662	352	Eemian TW2 mesocratic I	0.04	0	0	TRUE	TRUE	FALSE
13	13.54240244	0	0	0	1.40471973	353	Eemian TW2 mesocratic I	0.04	0	0	TRUE	TRUE	FALSE
14	44.99329901	0	0	0	52.16355691	354	Eemian TW2 mesocratic I	0.04	0	0	TRUE	TRUE	FALSE
15	44.99997868	0	0	0	42.35971852	355	Eemian TW2 mesocratic I	0.04	0	0	TRUE	TRUE	FALSE
16	26.06849936	0	0	0	6.782652315	356	Eemian TW2 mesocratic I	0.04	0	0	TRUE	TRUE	FALSE
17	13.63208063	0	0	0	1.40471973	357	Eemian TW2 mesocratic I	0.04	0	0	TRUE	TRUE	FALSE
18	36.22245877	0	0	0	15.12376518	358	Eemian TW2 mesocratic I	0.04	0	0	TRUE	TRUE	FALSE
19	37.09209567	0	0	0	79.32201943	359	Eemian TW2 mesocratic I	0.04	0	0	TRUE	TRUE	FALSE
20	39.65083773	0	0	0	28.0713864	360	Eemian TW2 mesocratic I	0.04	0	0	TRUE	TRUE	FALSE
1	11.99826044	0	0	0	0.044238847	361	Eemian TW2 mesocratic I	0.04	0	0	TRUE	TRUE	FALSE
2	12.0055086	0	0	0	0.044238847	362	Eemian TW2 mesocratic I	0.04	0	0	TRUE	TRUE	FALSE
3	12.02370006	0	0	0	0.044238847	363	Eemian TW2 mesocratic I	0.04	0	0	TRUE	TRUE	FALSE
4	12.03236942	0	0	0	0.044238847	364	Eemian TW2 mesocratic I	0.04	0	0	TRUE	TRUE	FALSE
5	25.90065475	0	0	0	6.710905513	365	Eemian TW2 mesocratic I	0.04	0	0	TRUE	TRUE	FALSE
6	37.42536884	0	0	0	76.49484233	366	Eemian TW2 mesocratic I	0.04	0	0	TRUE	TRUE	FALSE
7	25.95608184	0	0	0	6.710905513	367	Eemian TW2 mesocratic I	0.04	0	0	TRUE	TRUE	FALSE
8	43.30632565	0	0	0	58.84748923	368	Eemian TW2 mesocratic I	0.04	0	0	TRUE	TRUE	FALSE
9	44.96487486	0	0	0	50.47182767	369	Eemian TW2 mesocratic I	0.04	0	0	TRUE	TRUE	FALSE
10	39.03033852	0	0	0	73.73415672	370	Eemian TW2 mesocratic I	0.04	0	0	TRUE	TRUE	FALSE
11	45.08994112	0	0	0	40.67203412	371	Eemian TW2 mesocratic I	0.04	0	0	TRUE	TRUE	FALSE
12	30.36893127	0	0	0	98.72010424	372	Eemian TW2 mesocratic I	0.04	0	0	TRUE	TRUE	FALSE
13	37.00511777	0	0	0	78.83926132	373	Eemian TW2 mesocratic I	0.04	0	0	TRUE	TRUE	FALSE
14	39.4444784	0	0	0	27.6842106	374	Eemian TW2 mesocratic I	0.04	0	0	TRUE	TRUE	FALSE
15	26.02231012	0	0	0	6.710905513	375	Eemian TW2 mesocratic I	0.04	0	0	TRUE	TRUE	FALSE
16	44.75624159	0	0	0	53.37757218	376	Eemian TW2 mesocratic I	0.04	0	0	TRUE	TRUE	FALSE
17	36.61272237	0	0	0	17.88880245	377	Eemian TW2 mesocratic I	0.04	0	0	TRUE	TRUE	FALSE
18	32.65693329	0	0	0	86.39408862	378	Eemian TW2 mesocratic I	0.04	0	0	TRUE	TRUE	FALSE
19	42.78502673	0	0	0	62.25641929	379	Eemian TW2 mesocratic I	0.04	0	0	TRUE	TRUE	FALSE
20	43.91048098	0	0	0	58.10424941	380	Eemian TW2 mesocratic I	0.04	0	0	TRUE	TRUE	FALSE
1	12.07685322	0	0	0	0.142753672	381	Eemian TW2 mesocratic I	0.04	0	0	TRUE	TRUE	FALSE
2	12.09234438	0	0	0	0.142753672	382	Eemian TW2 mesocratic I	0.04	0	0	TRUE	TRUE	FALSE
3	12.1116728	0	0	0	0.142753672	383	Eemian TW2 mesocratic I	0.04	0	0	TRUE	TRUE	FALSE
4	12.14762935	0	0	0	0.142753672	384	Eemian TW2 mesocratic I	0.04	0	0	TRUE	TRUE	FALSE
5	12.12830093	0	0	0	0.142753672	385	Eemian TW2 mesocratic I	0.04	0	0	TRUE	TRUE	FALSE
6	44.16757742	0	0	0	56.97839335	386	Eemian TW2 mesocratic I	0.04	0	0	TRUE	TRUE	FALSE
7	12.22409032	0	0	0	0.142753672	387	Eemian TW2 mesocratic I	0.04	0	0	TRUE	TRUE	FALSE
8	42.34445239	0	0	0	36.58801546	388	Eemian TW2 mesocratic I	0.04	0	0	TRUE	TRUE	FALSE
9	26.20735134	0	0	0	6.809420339	389	Eemian TW2 mesocratic I	0.04	0	0	TRUE	TRUE	FALSE
10	42.85324469	0	0	0	62.56737034	390	Eemian TW2 mesocratic I	0.04	0	0	TRUE	TRUE	FALSE
11	12.23574422	0	0	0	0.142753672	391	Eemian TW2 mesocratic I	0.04	0	0	TRUE	TRUE	FALSE
12	12.2314806	0	0	0	0.142753672	392	Eemian TW2 mesocratic I	0.04	0	0	TRUE	TRUE	FALSE
13	31.7168045	0	0	0	9.921348795	393	Eemian TW2 mesocratic I	0.04	0	0	TRUE	TRUE	FALSE
14	12.11394674	0	0	0	0.142753672	394	Eemian TW2 mesocratic I	0.04	0	0	TRUE	TRUE	FALSE
15	35.46154426	0	0	0	81.10524761	395	Eemian TW2 mesocratic I	0.04	0	0	TRUE	TRUE	FALSE
16	32.99404372	0	0	0	10.81174815	396	Eemian TW2 mesocratic I	0.04	0	0	TRUE	TRUE	FALSE
17	39.72701446	0	0	0	29.09781748	397	Eemian TW2 mesocratic I	0.04	0	0	TRUE	TRUE	FALSE
18	30.10586575	0	0	0	8.946863034	398	Eemian TW2 mesocratic I	0.04	0	0	TRUE	TRUE	FALSE
19	12.15430903	0	0	0	0.142753672	399	Eemian TW2 mesocratic I	0.04	0	0	TRUE	TRUE	FALSE
20	43.72217098	0	0	0	57.52605012	400	Eemian TW2 mesocratic I	0.04	0	0	TRUE	TRUE	FALSE
1	12.19168679	0	0	0	0.220344006	401	Eemian TW2 mesocratic I	0.04	0	0	TRUE	TRUE	FALSE
2	12.19850858	0	0	0	0.220344006	402	Eemian TW2 mesocratic I	0.04	0	0	TRUE	TRUE	FALSE
3	12.23887088	0	0	0	0.220344006	403	Eemian TW2 mesocratic I	0.04	0	0	TRUE	TRUE	FALSE
4	12.25024054	0	0	0	0.220344006	404	Eemian TW2 mesocratic I	0.04	0	0	TRUE	TRUE	FALSE
5	26.24572394	0	0	0	6.887010673	405	Eemian TW2 mesocratic I	0.04	0	0	TRUE	TRUE	FALSE
6	35.67259358	0	0	0	13.55367734	406	Eemian TW2 mesocratic I	0.04	0	0	TRUE	TRUE	FALSE
7	26.28466503	0	0	0	6.887010673	407	Eemian TW2 mesocratic I	0.04	0	0	TRUE	TRUE	FALSE
8	30.24670742	0	0	0	94.84739781	408	Eemian TW2 mesocratic I	0.04	0	0	TRUE	TRUE	FALSE
9	36.9403107	0	0	0	20.22034401	409	Eemian TW2 mesocratic I	0.04	0	0	TRUE	TRUE	FALSE
10	44.74643526	0	0	0	51.98464722	410	Eemian TW2 mesocratic I	0.04	0	0	TRUE	TRUE	FALSE
11	27.79185563	0	0	0	7.581137167	411	Eemian TW2 mesocratic I	0.04	0	0	TRUE	TRUE	FALSE
12	29.76150716	0	0	0	98.34593044	412	Eemian TW2 mesocratic I	0.04	0	0	TRUE	TRUE	FALSE
13	26.20152439	0	0	0	6.887010673	413	Eemian TW2 mesocratic I	0.04	0	0	TRUE	TRUE	FALSE
14	39.1363606	0	0	0	72.6262369	414	Eemian TW2 mesocratic I	0.04	0	0	TRUE	TRUE	FALSE
15	12.29742463	0	0	0	0.220344006	415	Eemian TW2 mesocratic I	0.04	0	0	TRUE	TRUE	FALSE
16	39.25119417	0	0	0	26.88701067	416	Eemian TW2 mesocratic I	0.04	0	0	TRUE	TRUE	FALSE
17	36.95267521	0	0	0	20.22034401	417	Eemian TW2 mesocratic I	0.04	0	0	TRUE	TRUE	FALSE
18	40.49304532	0	0	0	33.55367734	418	Eemian TW2 mesocratic I	0.04	0	0	TRUE	TRUE	FALSE
19	28.65083347	0	0	0	8.092724091	419	Eemian TW2 mesocratic I	0.04	0	0	TRUE	TRUE	FALSE
20	44.74970403	0	0	0	39.5102303	420	Eemian TW2 mesocratic I	0.04	0	0	TRUE	TRUE	FALSE
1	12.91550779	0	0	0	0.888215797	421	Eemian TW2 mesocratic I	0.04	0	0	TRUE	TRUE	FALSE
2	12.92957775	0	0	0	0.888215797	422	Eemian TW2 mesocratic I	0.04	0	0	TRUE	TRUE	FALSE
3	12.94350558	0	0	0	0.888215797	423	Eemian TW2 mesocratic I	0.04	0	0	TRUE	TRUE	FALSE
4	12.94549527	0	0	0	0.888215797	424	Eemian TW2 mesocratic I	0.04	0	0	TRUE	TRUE	FALSE
5	44.98747206	0	0	0	51.71670451	425	Eemian TW2 mesocratic I	0.04	0	0	TRUE	TRUE	FALSE
6	39.8930115	0	0	0	31.18171582	426	Eemian TW2 mesocratic I	0.04	0	0	TRUE	TRUE	FALSE
7	42.80293394	0	0	0	62.94315835	427	Eemian TW2 mesocratic I	0.04	0	0	TRUE	TRUE	FALSE
8	27.70772014	0	0	0	7.554882464	428	Eemian TW2 mesocratic I	0.04	0	0	TRUE	TRUE	FALSE
9	27.72619584	0	0	0	7.554882464	429	Eemian TW2 mesocratic I	0.04	0	0	TRUE	TRUE	FALSE
10	27.58023782	0	0	0	7.554882464	430	Eemian TW2 mesocratic I	0.04	0	0	TRUE	TRUE	FALSE
11	13.00063812	0	0	0	0.888215797	431	Eemian TW2 mesocratic I	0.04	0	0	TRUE	TRUE	FALSE
12	27.77551174	0	0	0	7.554882464	432	Eemian TW2 mesocratic I	0.04	0	0	TRUE	TRUE	FALSE
13	45.15844332	0	0	0	40.8882158	433	Eemian TW2 mesocratic I	0.04	0	0	TRUE	TRUE	FALSE
14	39.65552772	0	0	0	71.08758778	434	Eemian TW2 mesocratic I	0.04	0	0	TRUE	TRUE	FALSE
15	40.7195858	0	0	0	33.61108824	435	Eemian TW2 mesocratic I	0.04	0	0	TRUE	TRUE	FALSE
16	40.76037446	0	0	0	34.48726288	436	Eemian TW2 mesocratic I	0.04	0	0	TRUE	TRUE	FALSE
17	31.30607552	0	0	0	92.45992885	437	Eemian TW2 mesocratic I	0.04	0	0	TRUE	TRUE	FALSE
18	27.75376727	0	0	0	7.554882464	438	Eemian TW2 mesocratic I	0.04	0	0	TRUE	TRUE	FALSE
19	12.99267936	0	0	0	0.888215797	439	Eemian TW2 mesocratic I	0.04	0	0	TRUE	TRUE	FALSE
20	27.73301764	0	0	0	7.554882464	440	Eemian TW2 mesocratic I	0.04	0	0	TRUE	TRUE	FALSE
1	13.86956441	0	0	0	1.571535249	441	Eemian TW2 mesocratic I	0.04	0	0	TRUE	TRUE	FALSE
2	13.87098562	0	0	0	1.571535249	442	Eemian TW2 mesocratic I	0.04	0	0	TRUE	TRUE	FALSE
3	13.92754968	0	0	0	1.571535249	443	Eemian TW2 mesocratic I	0.04	0	0	TRUE	TRUE	FALSE
4	13.93593481	0	0	0	1.571535249	444	Eemian TW2 mesocratic I	0.04	0	0	TRUE	TRUE	FALSE
5	32.59312107	0	0	0	10.57158276	445	Eemian TW2 mesocratic I	0.04	0	0	TRUE	TRUE	FALSE
6	44.56238888	0	0	0	54.90486858	446	Eemian TW2 mesocratic I	0.04	0	0	TRUE	TRUE	FALSE
7	42.84741774	0	0	0	62.30522934	447	Eemian TW2 mesocratic I	0.04	0	0	TRUE	TRUE	FALSE
8	13.95412626	0	0	0	1.571535249	448	Eemian TW2 mesocratic I	0.04	0	0	TRUE	TRUE	FALSE
9	44.91285866	0	0	0	45.16159746	449	Eemian TW2 mesocratic I	0.04	0	0	TRUE	TRUE	FALSE
10	35.83645881	0	0	0	13.86016928	450	Eemian TW2 mesocratic I	0.04	0	0	TRUE	TRUE	FALSE
11	28.99945568	0	0	0	8.238201916	451	Eemian TW2 mesocratic I	0.04	0	0	TRUE	TRUE	FALSE
12	37.23066341	0	0	0	77.14167642	452	Eemian TW2 mesocratic I	0.04	0	0	TRUE	TRUE	FALSE
13	15.98687941	0	0	0	2.777806623	453	Eemian TW2 mesocratic I	0.04	0	0	TRUE	TRUE	FALSE
14	41.04504233	0	0	0	34.90486858	454	Eemian TW2 mesocratic I	0.04	0	0	TRUE	TRUE	FALSE
15	28.8078769	0	0	0	8.238201916	455	Eemian TW2 mesocratic I	0.04	0	0	TRUE	TRUE	FALSE
16	38.59857567	0	0	0	23.74315141	456	Eemian TW2 mesocratic I	0.04	0	0	TRUE	TRUE	FALSE
17	28.8496604	0	0	0	8.238201916	457	Eemian TW2 mesocratic I	0.04	0	0	TRUE	TRUE	FALSE
18	35.11647506	0	0	0	81.57153525	458	Eemian TW2 mesocratic I	0.04	0	0	TRUE	TRUE	FALSE
19	37.40120831	0	0	0	21.57153525	459	Eemian TW2 mesocratic I	0.04	0	0	TRUE	TRUE	FALSE
20	43.20087205	0	0	0	60.09928598	460	Eemian TW2 mesocratic I	0.04	0	0	TRUE	TRUE	FALSE
1	13.91660638	0	0	0	1.613793219	461	Eemian TW2 mesocratic I	0.04	0	0	TRUE	TRUE	FALSE
2	13.92541787	0	0	0	1.613793219	462	Eemian TW2 mesocratic I	0.04	0	0	TRUE	TRUE	FALSE
3	13.93479784	0	0	0	1.613793219	463	Eemian TW2 mesocratic I	0.04	0	0	TRUE	TRUE	FALSE
4	13.94190388	0	0	0	1.613793219	464	Eemian TW2 mesocratic I	0.04	0	0	TRUE	TRUE	FALSE
5	36.44032989	0	0	0	79.5781329	465	Eemian TW2 mesocratic I	0.04	0	0	TRUE	TRUE	FALSE
6	37.35757724	0	0	0	21.61379322	466	Eemian TW2 mesocratic I	0.04	0	0	TRUE	TRUE	FALSE
7	29.11983196	0	0	0	8.280459886	467	Eemian TW2 mesocratic I	0.04	0	0	TRUE	TRUE	FALSE
8	39.08164411	0	0	0	25.56224018	468	Eemian TW2 mesocratic I	0.04	0	0	TRUE	TRUE	FALSE
9	29.00556687	0	0	0	8.280459886	469	Eemian TW2 mesocratic I	0.04	0	0	TRUE	TRUE	FALSE
10	44.98619297	0	0	0	43.8237722	470	Eemian TW2 mesocratic I	0.04	0	0	TRUE	TRUE	FALSE
11	14.01637515	0	0	0	1.613793219	471	Eemian TW2 mesocratic I	0.04	0	0	TRUE	TRUE	FALSE
12	42.97063643	0	0	0	61.77758691	472	Eemian TW2 mesocratic I	0.04	0	0	TRUE	TRUE	FALSE
13	36.99417447	0	0	0	78.53983183	473	Eemian TW2 mesocratic I	0.04	0	0	TRUE	TRUE	FALSE
14	44.16729318	0	0	0	56.94159581	474	Eemian TW2 mesocratic I	0.04	0	0	TRUE	TRUE	FALSE
15	45.35215391	0	0	0	41.61379322	475	Eemian TW2 mesocratic I	0.04	0	0	TRUE	TRUE	FALSE
16	44.73478135	0	0	0	46.19576906	476	Eemian TW2 mesocratic I	0.04	0	0	TRUE	TRUE	FALSE
17	44.91626956	0	0	0	52.39327853	477	Eemian TW2 mesocratic I	0.04	0	0	TRUE	TRUE	FALSE
18	37.30655589	0	0	0	21.79628592	478	Eemian TW2 mesocratic I	0.04	0	0	TRUE	TRUE	FALSE
19	40.93361966	0	0	0	34.91341549	479	Eemian TW2 mesocratic I	0.04	0	0	TRUE	TRUE	FALSE
20	36.90108538	0	0	0	20.15419132	480	Eemian TW2 mesocratic I	0.04	0	0	TRUE	TRUE	FALSE
1	12.71042754	0	0	0	0.62894288	481	Eemian TW2 mesocratic I	0.04	0	0	TRUE	TRUE	FALSE
2	12.72733991	0	0	0	0.62894288	482	Eemian TW2 mesocratic I	0.04	0	0	TRUE	TRUE	FALSE
3	13.18724267	0	0	0	1.111485041	483	Eemian TW2 mesocratic I	0.04	0	0	TRUE	TRUE	FALSE
4	13.2072817	0	0	0	1.111485041	484	Eemian TW2 mesocratic I	0.04	0	0	TRUE	TRUE	FALSE
5	13.17317272	0	0	0	1.111485041	485	Eemian TW2 mesocratic I	0.04	0	0	TRUE	TRUE	FALSE
6	45.08624598	0	0	0	51.32091712	486	Eemian TW2 mesocratic I	0.04	0	0	TRUE	TRUE	FALSE
7	39.9012545	0	0	0	71.95415099	487	Eemian TW2 mesocratic I	0.04	0	0	TRUE	TRUE	FALSE
8	39.37128621	0	0	0	26.83911498	488	Eemian TW2 mesocratic I	0.04	0	0	TRUE	TRUE	FALSE
9	39.44263083	0	0	0	27.4930689	489	Eemian TW2 mesocratic I	0.04	0	0	TRUE	TRUE	FALSE
10	28.19931583	0	0	0	7.778151707	490	Eemian TW2 mesocratic I	0.04	0	0	TRUE	TRUE	FALSE
11	39.65993346	0	0	0	27.77815171	491	Eemian TW2 mesocratic I	0.04	0	0	TRUE	TRUE	FALSE
12	40.9037743	0	0	0	34.44481837	492	Eemian TW2 mesocratic I	0.04	0	0	TRUE	TRUE	FALSE
13	44.68532333	0	0	0	54.28460748	493	Eemian TW2 mesocratic I	0.04	0	0	TRUE	TRUE	FALSE
14	34.53235876	0	0	0	83.28950955	494	Eemian TW2 mesocratic I	0.04	0	0	TRUE	TRUE	FALSE
15	13.32311011	0	0	0	1.111485041	495	Eemian TW2 mesocratic I	0.04	0	0	TRUE	TRUE	FALSE
16	30.96029572	0	0	0	90.07363445	496	Eemian TW2 mesocratic I	0.04	0	0	TRUE	TRUE	FALSE
17	28.0532157	0	0	0	7.778151707	497	Eemian TW2 mesocratic I	0.04	0	0	TRUE	TRUE	FALSE
18	12.70857997	0	0	0	0.62894288	498	Eemian TW2 mesocratic I	0.04	0	0	TRUE	TRUE	FALSE
19	32.09157693	0	0	0	10.30321959	499	Eemian TW2 mesocratic I	0.04	0	0	TRUE	TRUE	FALSE
20	40.48679201	0	0	0	68.68300328	500	Eemian TW2 mesocratic I	0.04	0	0	TRUE	TRUE	FALSE
1	12.10200859	0	0	0	0.101278769	501	Eemian TW2 mesocratic I	0.04	0	0	TRUE	TRUE	FALSE
2	12.32414333	0	0	0	0.310208811	502	Eemian TW2 mesocratic I	0.04	0	0	TRUE	TRUE	FALSE
3	12.3328127	0	0	0	0.310208811	503	Eemian TW2 mesocratic I	0.04	0	0	TRUE	TRUE	FALSE
4	12.35342021	0	0	0	0.310208811	504	Eemian TW2 mesocratic I	0.04	0	0	TRUE	TRUE	FALSE
5	31.37813074	0	0	0	94.33639862	505	Eemian TW2 mesocratic I	0.04	0	0	TRUE	TRUE	FALSE
6	45.07047058	0	0	0	47.68679557	506	Eemian TW2 mesocratic I	0.04	0	0	TRUE	TRUE	FALSE
7	36.97001394	0	0	0	20.31020881	507	Eemian TW2 mesocratic I	0.04	0	0	TRUE	TRUE	FALSE
8	12.11934732	0	0	0	0.101278769	508	Eemian TW2 mesocratic I	0.04	0	0	TRUE	TRUE	FALSE
9	33.21859451	0	0	0	84.48855237	509	Eemian TW2 mesocratic I	0.04	0	0	TRUE	TRUE	FALSE
10	29.83356238	0	0	0	93.44991989	510	Eemian TW2 mesocratic I	0.04	0	0	TRUE	TRUE	FALSE
11	26.44966722	0	0	0	6.976875478	511	Eemian TW2 mesocratic I	0.04	0	0	TRUE	TRUE	FALSE
12	30.65757852	0	0	0	9.267247468	512	Eemian TW2 mesocratic I	0.04	0	0	TRUE	TRUE	FALSE
13	26.47126958	0	0	0	6.976875478	513	Eemian TW2 mesocratic I	0.04	0	0	TRUE	TRUE	FALSE
14	35.84825483	0	0	0	13.64354214	514	Eemian TW2 mesocratic I	0.04	0	0	TRUE	TRUE	FALSE
15	40.59139288	0	0	0	33.64354214	515	Eemian TW2 mesocratic I	0.04	0	0	TRUE	TRUE	FALSE
16	12.45148353	0	0	0	0.310208811	516	Eemian TW2 mesocratic I	0.04	0	0	TRUE	TRUE	FALSE
17	39.25915293	0	0	0	26.97687548	517	Eemian TW2 mesocratic I	0.04	0	0	TRUE	TRUE	FALSE
18	39.84952255	0	0	0	32.06664338	518	Eemian TW2 mesocratic I	0.04	0	0	TRUE	TRUE	FALSE
19	39.70797027	0	0	0	30.60164756	519	Eemian TW2 mesocratic I	0.04	0	0	TRUE	TRUE	FALSE
20	30.29474423	0	0	0	93.97747605	520	Eemian TW2 mesocratic I	0.04	0	0	TRUE	TRUE	FALSE
1	12.07997988	0	0	0	0.170120248	521	Eemian TW2 mesocratic I	0.04	0	0	TRUE	TRUE	FALSE
2	12.13384364	0	0	0	0.170120248	522	Eemian TW2 mesocratic I	0.04	0	0	TRUE	TRUE	FALSE
3	12.13952847	0	0	0	0.170120248	523	Eemian TW2 mesocratic I	0.04	0	0	TRUE	TRUE	FALSE
4	12.15004541	0	0	0	0.170120248	524	Eemian TW2 mesocratic I	0.04	0	0	TRUE	TRUE	FALSE
5	40.78439287	0	0	0	33.85124269	525	Eemian TW2 mesocratic I	0.04	0	0	TRUE	TRUE	FALSE
6	35.63592642	0	0	0	13.50345358	526	Eemian TW2 mesocratic I	0.04	0	0	TRUE	TRUE	FALSE
7	42.58378374	0	0	0	63.76036455	527	Eemian TW2 mesocratic I	0.04	0	0	TRUE	TRUE	FALSE
8	12.33295482	0	0	0	0.170120248	528	Eemian TW2 mesocratic I	0.04	0	0	TRUE	TRUE	FALSE
9	39.10125677	0	0	0	26.0006821	529	Eemian TW2 mesocratic I	0.04	0	0	TRUE	TRUE	FALSE
10	29.89168977	0	0	0	93.50345358	530	Eemian TW2 mesocratic I	0.04	0	0	TRUE	TRUE	FALSE
11	36.87777757	0	0	0	80.17012025	531	Eemian TW2 mesocratic I	0.04	0	0	TRUE	TRUE	FALSE
12	12.12346883	0	0	0	0.170120248	532	Eemian TW2 mesocratic I	0.04	0	0	TRUE	TRUE	FALSE
13	30.36765218	0	0	0	92.17031706	533	Eemian TW2 mesocratic I	0.04	0	0	TRUE	TRUE	FALSE
14	26.1468079	0	0	0	6.836786914	534	Eemian TW2 mesocratic I	0.04	0	0	TRUE	TRUE	FALSE
15	44.25455533	0	0	0	55.30419475	535	Eemian TW2 mesocratic I	0.04	0	0	TRUE	TRUE	FALSE
16	12.30083553	0	0	0	0.170120248	536	Eemian TW2 mesocratic I	0.04	0	0	TRUE	TRUE	FALSE
17	35.6275413	0	0	0	13.50345358	537	Eemian TW2 mesocratic I	0.04	0	0	TRUE	TRUE	FALSE
18	36.93903162	0	0	0	20.17012025	538	Eemian TW2 mesocratic I	0.04	0	0	TRUE	TRUE	FALSE
19	32.01156294	0	0	0	85.25930608	539	Eemian TW2 mesocratic I	0.04	0	0	TRUE	TRUE	FALSE
20	36.17683801	0	0	0	15.89275223	540	Eemian TW2 mesocratic I	0.04	0	0	TRUE	TRUE	FALSE
1	12.63467718	0	0	0	0.65579298	541	Eemian TW2 mesocratic I	0.04	0	0	TRUE	TRUE	FALSE
2	12.64149898	0	0	0	0.65579298	542	Eemian TW2 mesocratic I	0.04	0	0	TRUE	TRUE	FALSE
3	12.65855347	0	0	0	0.65579298	543	Eemian TW2 mesocratic I	0.04	0	0	TRUE	TRUE	FALSE
4	12.67006525	0	0	0	0.65579298	544	Eemian TW2 mesocratic I	0.04	0	0	TRUE	TRUE	FALSE
5	33.67238608	0	0	0	84.64133603	545	Eemian TW2 mesocratic I	0.04	0	0	TRUE	TRUE	FALSE
6	42.93126898	0	0	0	38.15704238	546	Eemian TW2 mesocratic I	0.04	0	0	TRUE	TRUE	FALSE
7	27.45758761	0	0	0	7.322459646	547	Eemian TW2 mesocratic I	0.04	0	0	TRUE	TRUE	FALSE
8	36.69827906	0	0	0	18.494457	548	Eemian TW2 mesocratic I	0.04	0	0	TRUE	TRUE	FALSE
9	33.90333231	0	0	0	11.55137417	549	Eemian TW2 mesocratic I	0.04	0	0	TRUE	TRUE	FALSE
10	12.74212047	0	0	0	0.65579298	550	Eemian TW2 mesocratic I	0.04	0	0	TRUE	TRUE	FALSE
11	35.92727397	0	0	0	14.21125939	551	Eemian TW2 mesocratic I	0.04	0	0	TRUE	TRUE	FALSE
12	27.39576509	0	0	0	7.322459646	552	Eemian TW2 mesocratic I	0.04	0	0	TRUE	TRUE	FALSE
13	38.52353591	0	0	0	23.61054081	553	Eemian TW2 mesocratic I	0.04	0	0	TRUE	TRUE	FALSE
14	44.88244482	0	0	0	51.65442204	554	Eemian TW2 mesocratic I	0.04	0	0	TRUE	TRUE	FALSE
15	35.88136896	0	0	0	13.87870563	555	Eemian TW2 mesocratic I	0.04	0	0	TRUE	TRUE	FALSE
16	33.83866736	0	0	0	84.52667196	556	Eemian TW2 mesocratic I	0.04	0	0	TRUE	TRUE	FALSE
17	12.74638409	0	0	0	0.65579298	557	Eemian TW2 mesocratic I	0.04	0	0	TRUE	TRUE	FALSE
18	45.14750002	0	0	0	40.65579298	558	Eemian TW2 mesocratic I	0.04	0	0	TRUE	TRUE	FALSE
19	45.0637909	0	0	0	47.41352149	559	Eemian TW2 mesocratic I	0.04	0	0	TRUE	TRUE	FALSE
20	45.19312079	0	0	0	50.81581739	560	Eemian TW2 mesocratic I	0.04	0	0	TRUE	TRUE	FALSE
1	13.33746431	0	0	0	1.147468272	561	Eemian TW2 mesocratic I	0.04	0	0	TRUE	TRUE	FALSE
2	13.34741276	0	0	0	1.147468272	562	Eemian TW2 mesocratic I	0.04	0	0	TRUE	TRUE	FALSE
3	14.07777132	0	0	0	1.759781479	563	Eemian TW2 mesocratic I	0.04	0	0	TRUE	TRUE	FALSE
4	14.10406366	0	0	0	1.759781479	564	Eemian TW2 mesocratic I	0.04	0	0	TRUE	TRUE	FALSE
5	44.81692715	0	0	0	52.88461784	565	Eemian TW2 mesocratic I	0.04	0	0	TRUE	TRUE	FALSE
6	30.88738778	0	0	0	89.56260987	566	Eemian TW2 mesocratic I	0.04	0	0	TRUE	TRUE	FALSE
7	29.19430323	0	0	0	8.426448146	567	Eemian TW2 mesocratic I	0.04	0	0	TRUE	TRUE	FALSE
8	37.36084602	0	0	0	21.14746827	568	Eemian TW2 mesocratic I	0.04	0	0	TRUE	TRUE	FALSE
9	14.11003273	0	0	0	1.759781479	569	Eemian TW2 mesocratic I	0.04	0	0	TRUE	TRUE	FALSE
10	36.23382843	0	0	0	15.09311481	570	Eemian TW2 mesocratic I	0.04	0	0	TRUE	TRUE	FALSE
11	43.00659298	0	0	0	61.9602896	571	Eemian TW2 mesocratic I	0.04	0	0	TRUE	TRUE	FALSE
12	13.9036734	0	0	0	1.526795817	572	Eemian TW2 mesocratic I	0.04	0	0	TRUE	TRUE	FALSE
13	39.74946953	0	0	0	30.65475321	573	Eemian TW2 mesocratic I	0.04	0	0	TRUE	TRUE	FALSE
14	28.15724809	0	0	0	7.814134938	574	Eemian TW2 mesocratic I	0.04	0	0	TRUE	TRUE	FALSE
15	43.41703772	0	0	0	60.98448985	575	Eemian TW2 mesocratic I	0.04	0	0	TRUE	TRUE	FALSE
16	14.16361225	0	0	0	1.759781479	576	Eemian TW2 mesocratic I	0.04	0	0	TRUE	TRUE	FALSE
17	44.95919003	0	0	0	46.25838295	577	Eemian TW2 mesocratic I	0.04	0	0	TRUE	TRUE	FALSE
18	37.39850802	0	0	0	21.75978148	578	Eemian TW2 mesocratic I	0.04	0	0	TRUE	TRUE	FALSE
19	40.54918302	0	0	0	68.29850874	579	Eemian TW2 mesocratic I	0.04	0	0	TRUE	TRUE	FALSE
20	35.89018045	0	0	0	80.58822053	580	Eemian TW2 mesocratic I	0.04	0	0	TRUE	TRUE	FALSE
1	13.12627287	0	0	0	1.035814313	581	Eemian TW2 mesocratic I	0.04	0	0	TRUE	TRUE	FALSE
2	13.15171248	0	0	0	1.035814313	582	Eemian TW2 mesocratic I	0.04	0	0	TRUE	TRUE	FALSE
3	13.16265578	0	0	0	1.035814313	583	Eemian TW2 mesocratic I	0.04	0	0	TRUE	TRUE	FALSE
4	13.17971027	0	0	0	1.035814313	584	Eemian TW2 mesocratic I	0.04	0	0	TRUE	TRUE	FALSE
5	32.92596788	0	0	0	85.54175447	585	Eemian TW2 mesocratic I	0.04	0	0	TRUE	TRUE	FALSE
6	38.4762097	0	0	0	75.97175215	586	Eemian TW2 mesocratic I	0.04	0	0	TRUE	TRUE	FALSE
7	36.70865387	0	0	0	18.45078641	587	Eemian TW2 mesocratic I	0.04	0	0	TRUE	TRUE	FALSE
8	40.9708553	0	0	0	35.08272439	588	Eemian TW2 mesocratic I	0.04	0	0	TRUE	TRUE	FALSE
9	27.94548816	0	0	0	7.70248098	589	Eemian TW2 mesocratic I	0.04	0	0	TRUE	TRUE	FALSE
10	27.96737476	0	0	0	7.70248098	590	Eemian TW2 mesocratic I	0.04	0	0	TRUE	TRUE	FALSE
11	13.26569333	0	0	0	1.035814313	591	Eemian TW2 mesocratic I	0.04	0	0	TRUE	TRUE	FALSE
12	30.42194231	0	0	0	98.00802686	592	Eemian TW2 mesocratic I	0.04	0	0	TRUE	TRUE	FALSE
13	13.28246358	0	0	0	1.035814313	593	Eemian TW2 mesocratic I	0.04	0	0	TRUE	TRUE	FALSE
14	28.00887402	0	0	0	7.70248098	594	Eemian TW2 mesocratic I	0.04	0	0	TRUE	TRUE	FALSE
15	36.07280562	0	0	0	14.36914765	595	Eemian TW2 mesocratic I	0.04	0	0	TRUE	TRUE	FALSE
16	41.12661964	0	0	0	67.76374031	596	Eemian TW2 mesocratic I	0.04	0	0	TRUE	TRUE	FALSE
17	39.25176265	0	0	0	26.23303074	597	Eemian TW2 mesocratic I	0.04	0	0	TRUE	TRUE	FALSE
18	35.98781741	0	0	0	14.36914765	598	Eemian TW2 mesocratic I	0.04	0	0	TRUE	TRUE	FALSE
19	39.8074548	0	0	0	31.51779848	599	Eemian TW2 mesocratic I	0.04	0	0	TRUE	TRUE	FALSE
20	37.46587325	0	0	0	21.85017688	600	Eemian TW2 mesocratic I	0.04	0	0	TRUE	TRUE	FALSE
1	20.17006169	0	0	0	4.658629117	601	Eemian TW2 mesocratic I	0.04	0	0	TRUE	TRUE	FALSE
2	20.18285256	0	0	0	4.658629117	602	Eemian TW2 mesocratic I	0.04	0	0	TRUE	TRUE	FALSE
3	20.19777524	0	0	0	4.658629117	603	Eemian TW2 mesocratic I	0.04	0	0	TRUE	TRUE	FALSE
4	20.19862797	0	0	0	4.658629117	604	Eemian TW2 mesocratic I	0.04	0	0	TRUE	TRUE	FALSE
5	38.80877226	0	0	0	24.56268617	605	Eemian TW2 mesocratic I	0.04	0	0	TRUE	TRUE	FALSE
6	36.62679232	0	0	0	17.99196245	606	Eemian TW2 mesocratic I	0.04	0	0	TRUE	TRUE	FALSE
7	44.97169665	0	0	0	44.85284456	607	Eemian TW2 mesocratic I	0.04	0	0	TRUE	TRUE	FALSE
8	41.52157322	0	0	0	65.96642102	608	Eemian TW2 mesocratic I	0.04	0	0	TRUE	TRUE	FALSE
9	36.85887551	0	0	0	19.14302439	609	Eemian TW2 mesocratic I	0.04	0	0	TRUE	TRUE	FALSE
10	39.07524868	0	0	0	25.80969106	610	Eemian TW2 mesocratic I	0.04	0	0	TRUE	TRUE	FALSE
11	38.78802263	0	0	0	24.65862912	611	Eemian TW2 mesocratic I	0.04	0	0	TRUE	TRUE	FALSE
12	44.61198902	0	0	0	53.72306573	612	Eemian TW2 mesocratic I	0.04	0	0	TRUE	TRUE	FALSE
13	38.26203372	0	0	0	76.71576422	613	Eemian TW2 mesocratic I	0.04	0	0	TRUE	TRUE	FALSE
14	41.04120507	0	0	0	68.17146172	614	Eemian TW2 mesocratic I	0.04	0	0	TRUE	TRUE	FALSE
15	33.69071966	0	0	0	11.32529578	615	Eemian TW2 mesocratic I	0.04	0	0	TRUE	TRUE	FALSE
16	36.59097789	0	0	0	17.99196245	616	Eemian TW2 mesocratic I	0.04	0	0	TRUE	TRUE	FALSE
17	42.39490526	0	0	0	36.94830253	617	Eemian TW2 mesocratic I	0.04	0	0	TRUE	TRUE	FALSE
18	34.71114667	0	0	0	12.47635773	618	Eemian TW2 mesocratic I	0.04	0	0	TRUE	TRUE	FALSE
19	33.7286659	0	0	0	11.32529578	619	Eemian TW2 mesocratic I	0.04	0	0	TRUE	TRUE	FALSE
20	33.77812392	0	0	0	11.32529578	620	Eemian TW2 mesocratic I	0.04	0	0	TRUE	TRUE	FALSE
1	13.44377063	0	0	0	1.193797565	621	Eemian TW2 mesocratic I	0.04	0	0	TRUE	TRUE	FALSE
2	14.19317337	0	0	0	1.774583827	622	Eemian TW2 mesocratic I	0.04	0	0	TRUE	TRUE	FALSE
3	14.19558942	0	0	0	1.774583827	623	Eemian TW2 mesocratic I	0.04	0	0	TRUE	TRUE	FALSE
4	14.21008574	0	0	0	1.774583827	624	Eemian TW2 mesocratic I	0.04	0	0	TRUE	TRUE	FALSE
5	45.17492933	0	0	0	41.67751004	625	Eemian TW2 mesocratic I	0.04	0	0	TRUE	TRUE	FALSE
6	38.72079951	0	0	0	74.98946971	626	Eemian TW2 mesocratic I	0.04	0	0	TRUE	TRUE	FALSE
7	40.31098863	0	0	0	33.03777973	627	Eemian TW2 mesocratic I	0.04	0	0	TRUE	TRUE	FALSE
8	44.60957297	0	0	0	53.83924587	628	Eemian TW2 mesocratic I	0.04	0	0	TRUE	TRUE	FALSE
9	14.16091196	0	0	0	1.774583827	629	Eemian TW2 mesocratic I	0.04	0	0	TRUE	TRUE	FALSE
10	29.20993651	0	0	0	8.441250493	630	Eemian TW2 mesocratic I	0.04	0	0	TRUE	TRUE	FALSE
11	14.25997013	0	0	0	1.774583827	631	Eemian TW2 mesocratic I	0.04	0	0	TRUE	TRUE	FALSE
12	44.56039919	0	0	0	54.3512817	632	Eemian TW2 mesocratic I	0.04	0	0	TRUE	TRUE	FALSE
13	14.26608132	0	0	0	1.774583827	633	Eemian TW2 mesocratic I	0.04	0	0	TRUE	TRUE	FALSE
14	14.318666	0	0	0	1.774583827	634	Eemian TW2 mesocratic I	0.04	0	0	TRUE	TRUE	FALSE
15	44.77016942	0	0	0	45.68107602	635	Eemian TW2 mesocratic I	0.04	0	0	TRUE	TRUE	FALSE
16	45.27697203	0	0	0	48.44125049	636	Eemian TW2 mesocratic I	0.04	0	0	TRUE	TRUE	FALSE
17	36.17925407	0	0	0	80.94530199	637	Eemian TW2 mesocratic I	0.04	0	0	TRUE	TRUE	FALSE
18	44.9918778	0	0	0	49.69136703	638	Eemian TW2 mesocratic I	0.04	0	0	TRUE	TRUE	FALSE
19	36.19375038	0	0	0	15.10791716	639	Eemian TW2 mesocratic I	0.04	0	0	TRUE	TRUE	FALSE
20	33.4609104	0	0	0	84.263512	640	Eemian TW2 mesocratic I	0.04	0	0	TRUE	TRUE	FALSE
1	12.42362786	0	0	0	0.437735347	641	Eemian TW2 mesocratic I	0.04	0	0	TRUE	TRUE	FALSE
2	12.45276261	0	0	0	0.437735347	642	Eemian TW2 mesocratic I	0.04	0	0	TRUE	TRUE	FALSE
3	12.46697469	0	0	0	0.437735347	643	Eemian TW2 mesocratic I	0.04	0	0	TRUE	TRUE	FALSE
4	12.46924862	0	0	0	0.437735347	644	Eemian TW2 mesocratic I	0.04	0	0	TRUE	TRUE	FALSE
5	39.13394455	0	0	0	25.8817828	645	Eemian TW2 mesocratic I	0.04	0	0	TRUE	TRUE	FALSE
6	38.39207421	0	0	0	74.05214298	646	Eemian TW2 mesocratic I	0.04	0	0	TRUE	TRUE	FALSE
7	45.16270695	0	0	0	45.39342809	647	Eemian TW2 mesocratic I	0.04	0	0	TRUE	TRUE	FALSE
8	12.47550193	0	0	0	0.437735347	648	Eemian TW2 mesocratic I	0.04	0	0	TRUE	TRUE	FALSE
9	35.82082552	0	0	0	13.92034478	649	Eemian TW2 mesocratic I	0.04	0	0	TRUE	TRUE	FALSE
10	12.61691209	0	0	0	0.437735347	650	Eemian TW2 mesocratic I	0.04	0	0	TRUE	TRUE	FALSE
11	37.7832289	0	0	0	22.34188239	651	Eemian TW2 mesocratic I	0.04	0	0	TRUE	TRUE	FALSE
12	44.8295759	0	0	0	51.02157458	652	Eemian TW2 mesocratic I	0.04	0	0	TRUE	TRUE	FALSE
13	39.78684729	0	0	0	28.06395349	653	Eemian TW2 mesocratic I	0.04	0	0	TRUE	TRUE	FALSE
14	39.33859843	0	0	0	27.13089681	654	Eemian TW2 mesocratic I	0.04	0	0	TRUE	TRUE	FALSE
15	44.83568709	0	0	0	53.37804097	655	Eemian TW2 mesocratic I	0.04	0	0	TRUE	TRUE	FALSE
16	39.90608661	0	0	0	72.22126569	656	Eemian TW2 mesocratic I	0.04	0	0	TRUE	TRUE	FALSE
17	35.86303539	0	0	0	13.69395782	657	Eemian TW2 mesocratic I	0.04	0	0	TRUE	TRUE	FALSE
18	36.2376657	0	0	0	16.67676549	658	Eemian TW2 mesocratic I	0.04	0	0	TRUE	TRUE	FALSE
19	12.44096659	0	0	0	0.437735347	659	Eemian TW2 mesocratic I	0.04	0	0	TRUE	TRUE	FALSE
20	12.48559251	0	0	0	0.437735347	660	Eemian TW2 mesocratic I	0.04	0	0	TRUE	TRUE	FALSE
1	12.53036055	0	0	0	0.364598778	661	Eemian TW2 mesocratic I	0.04	0	0	TRUE	TRUE	FALSE
2	12.56262196	0	0	0	0.364598778	662	Eemian TW2 mesocratic I	0.04	0	0	TRUE	TRUE	FALSE
3	19.89164714	0	0	0	4.476641393	663	Eemian TW2 mesocratic I	0.04	0	0	TRUE	TRUE	FALSE
4	19.98104109	0	0	0	4.578166114	664	Eemian TW2 mesocratic I	0.04	0	0	TRUE	TRUE	FALSE
5	39.78229943	0	0	0	31.38485291	665	Eemian TW2 mesocratic I	0.04	0	0	TRUE	TRUE	FALSE
6	37.95576349	0	0	0	75.6222103	666	Eemian TW2 mesocratic I	0.04	0	0	TRUE	TRUE	FALSE
7	39.8259305	0	0	0	31.24483278	667	Eemian TW2 mesocratic I	0.04	0	0	TRUE	TRUE	FALSE
8	38.86988419	0	0	0	25.05761621	668	Eemian TW2 mesocratic I	0.04	0	0	TRUE	TRUE	FALSE
9	33.58867696	0	0	0	11.24483278	669	Eemian TW2 mesocratic I	0.04	0	0	TRUE	TRUE	FALSE
10	45.03550887	0	0	0	51.23762605	670	Eemian TW2 mesocratic I	0.04	0	0	TRUE	TRUE	FALSE
11	20.06304477	0	0	0	4.578166114	671	Eemian TW2 mesocratic I	0.04	0	0	TRUE	TRUE	FALSE
12	20.1824262	0	0	0	4.578166114	672	Eemian TW2 mesocratic I	0.04	0	0	TRUE	TRUE	FALSE
13	19.92774581	0	0	0	4.476641393	673	Eemian TW2 mesocratic I	0.04	0	0	TRUE	TRUE	FALSE
14	31.7838855	0	0	0	87.25444521	674	Eemian TW2 mesocratic I	0.04	0	0	TRUE	TRUE	FALSE
15	39.71393935	0	0	0	29.60850217	675	Eemian TW2 mesocratic I	0.04	0	0	TRUE	TRUE	FALSE
16	12.49326703	0	0	0	0.364598778	676	Eemian TW2 mesocratic I	0.04	0	0	TRUE	TRUE	FALSE
17	40.28938628	0	0	0	33.33782759	677	Eemian TW2 mesocratic I	0.04	0	0	TRUE	TRUE	FALSE
18	12.45091504	0	0	0	0.364598778	678	Eemian TW2 mesocratic I	0.04	0	0	TRUE	TRUE	FALSE
19	39.61374421	0	0	0	28.08926403	679	Eemian TW2 mesocratic I	0.04	0	0	TRUE	TRUE	FALSE
20	40.02120442	0	0	0	71.81778014	680	Eemian TW2 mesocratic I	0.04	0	0	TRUE	TRUE	FALSE
1	12.46626409	0	0	0	0.46991962	681	Eemian TW2 mesocratic I	0.04	0	0	TRUE	TRUE	FALSE
2	12.47194892	0	0	0	0.46991962	682	Eemian TW2 mesocratic I	0.04	0	0	TRUE	TRUE	FALSE
3	12.47436497	0	0	0	0.46991962	683	Eemian TW2 mesocratic I	0.04	0	0	TRUE	TRUE	FALSE
4	12.49326703	0	0	0	0.46991962	684	Eemian TW2 mesocratic I	0.04	0	0	TRUE	TRUE	FALSE
5	45.08354569	0	0	0	47.54633068	685	Eemian TW2 mesocratic I	0.04	0	0	TRUE	TRUE	FALSE
6	28.46366043	0	0	0	8.010377456	686	Eemian TW2 mesocratic I	0.04	0	0	TRUE	TRUE	FALSE
7	39.40297914	0	0	0	27.13658629	687	Eemian TW2 mesocratic I	0.04	0	0	TRUE	TRUE	FALSE
8	39.27677591	0	0	0	27.13658629	688	Eemian TW2 mesocratic I	0.04	0	0	TRUE	TRUE	FALSE
9	38.12573992	0	0	0	75.16249415	689	Eemian TW2 mesocratic I	0.04	0	0	TRUE	TRUE	FALSE
10	26.81676513	0	0	0	7.136586287	690	Eemian TW2 mesocratic I	0.04	0	0	TRUE	TRUE	FALSE
11	45.00139989	0	0	0	40.08318144	691	Eemian TW2 mesocratic I	0.04	0	0	TRUE	TRUE	FALSE
12	45.29431076	0	0	0	48.3538986	692	Eemian TW2 mesocratic I	0.04	0	0	TRUE	TRUE	FALSE
13	36.9471325	0	0	0	20.46991962	693	Eemian TW2 mesocratic I	0.04	0	0	TRUE	TRUE	FALSE
14	35.98199046	0	0	0	14.16984063	694	Eemian TW2 mesocratic I	0.04	0	0	TRUE	TRUE	FALSE
15	39.02380096	0	0	0	73.52348501	695	Eemian TW2 mesocratic I	0.04	0	0	TRUE	TRUE	FALSE
16	12.52012785	0	0	0	0.46991962	696	Eemian TW2 mesocratic I	0.04	0	0	TRUE	TRUE	FALSE
17	26.91454421	0	0	0	7.136586287	697	Eemian TW2 mesocratic I	0.04	0	0	TRUE	TRUE	FALSE
18	45.08155599	0	0	0	40.46991962	698	Eemian TW2 mesocratic I	0.04	0	0	TRUE	TRUE	FALSE
19	26.95945437	0	0	0	7.136586287	699	Eemian TW2 mesocratic I	0.04	0	0	TRUE	TRUE	FALSE
20	44.95179975	0	0	0	40.46991962	700	Eemian TW2 mesocratic I	0.04	0	0	TRUE	TRUE	FALSE
1	12.56915951	0	0	0	0.56326706	701	Eemian TW2 mesocratic I	0.04	0	0	TRUE	TRUE	FALSE
2	12.58692461	0	0	0	0.56326706	702	Eemian TW2 mesocratic I	0.04	0	0	TRUE	TRUE	FALSE
3	12.60326849	0	0	0	0.56326706	703	Eemian TW2 mesocratic I	0.04	0	0	TRUE	TRUE	FALSE
4	12.62160207	0	0	0	0.56326706	704	Eemian TW2 mesocratic I	0.04	0	0	TRUE	TRUE	FALSE
5	39.67798279	0	0	0	72.60854223	705	Eemian TW2 mesocratic I	0.04	0	0	TRUE	TRUE	FALSE
6	12.63240325	0	0	0	0.56326706	706	Eemian TW2 mesocratic I	0.04	0	0	TRUE	TRUE	FALSE
7	42.1842823	0	0	0	36.27762647	707	Eemian TW2 mesocratic I	0.04	0	0	TRUE	TRUE	FALSE
8	44.91598532	0	0	0	42.7043177	708	Eemian TW2 mesocratic I	0.04	0	0	TRUE	TRUE	FALSE
9	39.51411757	0	0	0	29.6109598	709	Eemian TW2 mesocratic I	0.04	0	0	TRUE	TRUE	FALSE
10	12.67802401	0	0	0	0.56326706	710	Eemian TW2 mesocratic I	0.04	0	0	TRUE	TRUE	FALSE
11	35.91817824	0	0	0	13.89660039	711	Eemian TW2 mesocratic I	0.04	0	0	TRUE	TRUE	FALSE
12	27.09191091	0	0	0	7.229933726	712	Eemian TW2 mesocratic I	0.04	0	0	TRUE	TRUE	FALSE
13	37.78891373	0	0	0	77.23186801	713	Eemian TW2 mesocratic I	0.04	0	0	TRUE	TRUE	FALSE
14	35.89003833	0	0	0	13.89660039	714	Eemian TW2 mesocratic I	0.04	0	0	TRUE	TRUE	FALSE
15	35.7118189	0	0	0	80.65406173	715	Eemian TW2 mesocratic I	0.04	0	0	TRUE	TRUE	FALSE
16	34.71441545	0	0	0	82.69247106	716	Eemian TW2 mesocratic I	0.04	0	0	TRUE	TRUE	FALSE
17	42.32086034	0	0	0	62.91818616	717	Eemian TW2 mesocratic I	0.04	0	0	TRUE	TRUE	FALSE
18	42.43526755	0	0	0	36.83826777	718	Eemian TW2 mesocratic I	0.04	0	0	TRUE	TRUE	FALSE
19	12.58635612	0	0	0	0.56326706	719	Eemian TW2 mesocratic I	0.04	0	0	TRUE	TRUE	FALSE
20	12.60241577	0	0	0	0.56326706	720	Eemian TW2 mesocratic I	0.04	0	0	TRUE	TRUE	FALSE
1	12.44608294	0	0	0	0.443848222	721	Eemian TW2 mesocratic I	0.04	0	0	TRUE	TRUE	FALSE
2	12.4465093	0	0	0	0.443848222	722	Eemian TW2 mesocratic I	0.04	0	0	TRUE	TRUE	FALSE
3	12.45887381	0	0	0	0.443848222	723	Eemian TW2 mesocratic I	0.04	0	0	TRUE	TRUE	FALSE
4	12.47820223	0	0	0	0.443848222	724	Eemian TW2 mesocratic I	0.04	0	0	TRUE	TRUE	FALSE
5	39.56741285	0	0	0	73.01287086	725	Eemian TW2 mesocratic I	0.04	0	0	TRUE	TRUE	FALSE
6	12.56915951	0	0	0	0.443848222	726	Eemian TW2 mesocratic I	0.04	0	0	TRUE	TRUE	FALSE
7	39.29368828	0	0	0	26.45021067	727	Eemian TW2 mesocratic I	0.04	0	0	TRUE	TRUE	FALSE
8	35.82096764	0	0	0	13.77718156	728	Eemian TW2 mesocratic I	0.04	0	0	TRUE	TRUE	FALSE
9	26.78890946	0	0	0	7.110514889	729	Eemian TW2 mesocratic I	0.04	0	0	TRUE	TRUE	FALSE
10	12.48203949	0	0	0	0.443848222	730	Eemian TW2 mesocratic I	0.04	0	0	TRUE	TRUE	FALSE
11	29.62563972	0	0	0	99.62265117	731	Eemian TW2 mesocratic I	0.04	0	0	TRUE	TRUE	FALSE
12	44.54590287	0	0	0	55.40089803	732	Eemian TW2 mesocratic I	0.04	0	0	TRUE	TRUE	FALSE
13	40.23992826	0	0	0	32.72026449	733	Eemian TW2 mesocratic I	0.04	0	0	TRUE	TRUE	FALSE
14	44.36086165	0	0	0	55.19435394	734	Eemian TW2 mesocratic I	0.04	0	0	TRUE	TRUE	FALSE
15	45.04360975	0	0	0	50.34652311	735	Eemian TW2 mesocratic I	0.04	0	0	TRUE	TRUE	FALSE
16	26.70306853	0	0	0	7.110514889	736	Eemian TW2 mesocratic I	0.04	0	0	TRUE	TRUE	FALSE
17	26.69979975	0	0	0	7.110514889	737	Eemian TW2 mesocratic I	0.04	0	0	TRUE	TRUE	FALSE
18	39.33206088	0	0	0	27.11051489	738	Eemian TW2 mesocratic I	0.04	0	0	TRUE	TRUE	FALSE
19	37.78592919	0	0	0	76.64432072	739	Eemian TW2 mesocratic I	0.04	0	0	TRUE	TRUE	FALSE
20	29.90320155	0	0	0	97.07586142	740	Eemian TW2 mesocratic I	0.04	0	0	TRUE	TRUE	FALSE
1	12.5772604	0	0	0	0.556344329	741	Eemian TW2 mesocratic I	0.04	0	0	TRUE	TRUE	FALSE
2	12.58749309	0	0	0	0.556344329	742	Eemian TW2 mesocratic I	0.04	0	0	TRUE	TRUE	FALSE
3	12.60696363	0	0	0	0.556344329	743	Eemian TW2 mesocratic I	0.04	0	0	TRUE	TRUE	FALSE
4	12.62643418	0	0	0	0.556344329	744	Eemian TW2 mesocratic I	0.04	0	0	TRUE	TRUE	FALSE
5	29.98051524	0	0	0	97.88544336	745	Eemian TW2 mesocratic I	0.04	0	0	TRUE	TRUE	FALSE
6	12.75576406	0	0	0	0.556344329	746	Eemian TW2 mesocratic I	0.04	0	0	TRUE	TRUE	FALSE
7	34.12759886	0	0	0	11.98772019	747	Eemian TW2 mesocratic I	0.04	0	0	TRUE	TRUE	FALSE
8	35.58888445	0	0	0	81.73485156	748	Eemian TW2 mesocratic I	0.04	0	0	TRUE	TRUE	FALSE
9	12.67333402	0	0	0	0.556344329	749	Eemian TW2 mesocratic I	0.04	0	0	TRUE	TRUE	FALSE
10	44.82588076	0	0	0	53.88967766	750	Eemian TW2 mesocratic I	0.04	0	0	TRUE	TRUE	FALSE
11	18.52586669	0	0	0	3.803025344	751	Eemian TW2 mesocratic I	0.04	0	0	TRUE	TRUE	FALSE
12	39.75558073	0	0	0	27.84854229	752	Eemian TW2 mesocratic I	0.04	0	0	TRUE	TRUE	FALSE
13	27.22692563	0	0	0	7.223010996	753	Eemian TW2 mesocratic I	0.04	0	0	TRUE	TRUE	FALSE
14	39.98581635	0	0	0	71.78980613	754	Eemian TW2 mesocratic I	0.04	0	0	TRUE	TRUE	FALSE
15	44.61284175	0	0	0	39.62397548	755	Eemian TW2 mesocratic I	0.04	0	0	TRUE	TRUE	FALSE
16	12.68882519	0	0	0	0.556344329	756	Eemian TW2 mesocratic I	0.04	0	0	TRUE	TRUE	FALSE
17	33.65121009	0	0	0	85.25815173	757	Eemian TW2 mesocratic I	0.04	0	0	TRUE	TRUE	FALSE
18	36.17939619	0	0	0	15.68854025	758	Eemian TW2 mesocratic I	0.04	0	0	TRUE	TRUE	FALSE
19	41.85427791	0	0	0	65.86716314	759	Eemian TW2 mesocratic I	0.04	0	0	TRUE	TRUE	FALSE
20	40.63985606	0	0	0	33.88967766	760	Eemian TW2 mesocratic I	0.04	0	0	TRUE	TRUE	FALSE
1	11.98689078	0	0	0	0.071887205	761	Eemian TW2 mesocratic I	0.04	0	0	TRUE	TRUE	FALSE
2	12.03023761	0	0	0	0.071887205	762	Eemian TW2 mesocratic I	0.04	0	0	TRUE	TRUE	FALSE
3	15.83651565	0	0	0	2.739411965	763	Eemian TW2 mesocratic I	0.04	0	0	TRUE	TRUE	FALSE
4	15.97394642	0	0	0	2.739411965	764	Eemian TW2 mesocratic I	0.04	0	0	TRUE	TRUE	FALSE
5	39.25460507	0	0	0	26.73855387	765	Eemian TW2 mesocratic I	0.04	0	0	TRUE	TRUE	FALSE
6	26.022168	0	0	0	6.738553871	766	Eemian TW2 mesocratic I	0.04	0	0	TRUE	TRUE	FALSE
7	35.59527989	0	0	0	13.40522054	767	Eemian TW2 mesocratic I	0.04	0	0	TRUE	TRUE	FALSE
8	32.72728306	0	0	0	85.99097922	768	Eemian TW2 mesocratic I	0.04	0	0	TRUE	TRUE	FALSE
9	38.11252269	0	0	0	75.77475491	769	Eemian TW2 mesocratic I	0.04	0	0	TRUE	TRUE	FALSE
10	36.53086081	0	0	0	17.37157452	770	Eemian TW2 mesocratic I	0.04	0	0	TRUE	TRUE	FALSE
11	39.25289962	0	0	0	26.73855387	771	Eemian TW2 mesocratic I	0.04	0	0	TRUE	TRUE	FALSE
12	40.71375885	0	0	0	68.23759903	772	Eemian TW2 mesocratic I	0.04	0	0	TRUE	TRUE	FALSE
13	35.5645818	0	0	0	13.40522054	773	Eemian TW2 mesocratic I	0.04	0	0	TRUE	TRUE	FALSE
14	15.81249725	0	0	0	2.739411965	774	Eemian TW2 mesocratic I	0.04	0	0	TRUE	TRUE	FALSE
15	12.08694379	0	0	0	0.071887205	775	Eemian TW2 mesocratic I	0.04	0	0	TRUE	TRUE	FALSE
16	35.81371948	0	0	0	80.73703952	776	Eemian TW2 mesocratic I	0.04	0	0	TRUE	TRUE	FALSE
17	36.51039542	0	0	0	18.13329307	777	Eemian TW2 mesocratic I	0.04	0	0	TRUE	TRUE	FALSE
18	39.17615441	0	0	0	26.73855387	778	Eemian TW2 mesocratic I	0.04	0	0	TRUE	TRUE	FALSE
19	38.97022144	0	0	0	74.97902781	779	Eemian TW2 mesocratic I	0.04	0	0	TRUE	TRUE	FALSE
20	43.87168201	0	0	0	57.00984251	780	Eemian TW2 mesocratic I	0.04	0	0	TRUE	TRUE	FALSE
1	14.10420578	0	0	0	1.758903917	781	Eemian TW2 mesocratic I	0.04	0	0	TRUE	TRUE	FALSE
2	14.1454208	0	0	0	1.758903917	782	Eemian TW2 mesocratic I	0.04	0	0	TRUE	TRUE	FALSE
3	14.17654524	0	0	0	1.758903917	783	Eemian TW2 mesocratic I	0.04	0	0	TRUE	TRUE	FALSE
4	14.22117116	0	0	0	1.758903917	784	Eemian TW2 mesocratic I	0.04	0	0	TRUE	TRUE	FALSE
5	14.24092595	0	0	0	1.758903917	785	Eemian TW2 mesocratic I	0.04	0	0	TRUE	TRUE	FALSE
6	39.46565439	0	0	0	70.91347915	786	Eemian TW2 mesocratic I	0.04	0	0	TRUE	TRUE	FALSE
7	36.14926659	0	0	0	15.25293826	787	Eemian TW2 mesocratic I	0.04	0	0	TRUE	TRUE	FALSE
8	29.1961508	0	0	0	8.425570584	788	Eemian TW2 mesocratic I	0.04	0	0	TRUE	TRUE	FALSE
9	42.20773222	0	0	0	36.59253829	789	Eemian TW2 mesocratic I	0.04	0	0	TRUE	TRUE	FALSE
10	31.15471692	0	0	0	89.00872373	790	Eemian TW2 mesocratic I	0.04	0	0	TRUE	TRUE	FALSE
11	40.31809467	0	0	0	68.90666705	791	Eemian TW2 mesocratic I	0.04	0	0	TRUE	TRUE	FALSE
12	41.91126833	0	0	0	35.92554889	792	Eemian TW2 mesocratic I	0.04	0	0	TRUE	TRUE	FALSE
13	37.44938725	0	0	0	77.89917225	793	Eemian TW2 mesocratic I	0.04	0	0	TRUE	TRUE	FALSE
14	14.15934863	0	0	0	1.758903917	794	Eemian TW2 mesocratic I	0.04	0	0	TRUE	TRUE	FALSE
15	40.68647167	0	0	0	34.23319773	795	Eemian TW2 mesocratic I	0.04	0	0	TRUE	TRUE	FALSE
16	40.22401073	0	0	0	70.66442	796	Eemian TW2 mesocratic I	0.04	0	0	TRUE	TRUE	FALSE
17	30.59902477	0	0	0	9.285716851	797	Eemian TW2 mesocratic I	0.04	0	0	TRUE	TRUE	FALSE
18	36.77019216	0	0	0	19.00911152	798	Eemian TW2 mesocratic I	0.04	0	0	TRUE	TRUE	FALSE
19	45.13030341	0	0	0	50.61053261	799	Eemian TW2 mesocratic I	0.04	0	0	TRUE	TRUE	FALSE
20	40.07563667	0	0	0	71.44048369	800	Eemian TW2 mesocratic I	0.04	0	0	TRUE	TRUE	FALSE
1	12.22835394	0	0	0	0.210489176	801	Eemian TW2 mesocratic I	0.04	0	0	TRUE	TRUE	FALSE
2	12.25166175	0	0	0	0.210489176	802	Eemian TW2 mesocratic I	0.04	0	0	TRUE	TRUE	FALSE
3	12.26018899	0	0	0	0.210489176	803	Eemian TW2 mesocratic I	0.04	0	0	TRUE	TRUE	FALSE
4	12.2608996	0	0	0	0.210489176	804	Eemian TW2 mesocratic I	0.04	0	0	TRUE	TRUE	FALSE
5	45.278109	0	0	0	42.01615933	805	Eemian TW2 mesocratic I	0.04	0	0	TRUE	TRUE	FALSE
6	12.27838045	0	0	0	0.210489176	806	Eemian TW2 mesocratic I	0.04	0	0	TRUE	TRUE	FALSE
7	36.8642761	0	0	0	20.21048918	807	Eemian TW2 mesocratic I	0.04	0	0	TRUE	TRUE	FALSE
8	45.17407661	0	0	0	47.47215175	808	Eemian TW2 mesocratic I	0.04	0	0	TRUE	TRUE	FALSE
9	26.33355457	0	0	0	6.877155843	809	Eemian TW2 mesocratic I	0.04	0	0	TRUE	TRUE	FALSE
10	39.36261684	0	0	0	27.45914805	810	Eemian TW2 mesocratic I	0.04	0	0	TRUE	TRUE	FALSE
11	38.9186316	0	0	0	74.37789331	811	Eemian TW2 mesocratic I	0.04	0	0	TRUE	TRUE	FALSE
12	27.70658318	0	0	0	7.565445478	812	Eemian TW2 mesocratic I	0.04	0	0	TRUE	TRUE	FALSE
13	26.30356709	0	0	0	6.877155843	813	Eemian TW2 mesocratic I	0.04	0	0	TRUE	TRUE	FALSE
14	38.8192892	0	0	0	73.71398248	814	Eemian TW2 mesocratic I	0.04	0	0	TRUE	TRUE	FALSE
15	12.42789148	0	0	0	0.210489176	815	Eemian TW2 mesocratic I	0.04	0	0	TRUE	TRUE	FALSE
16	44.85544187	0	0	0	47.14926234	816	Eemian TW2 mesocratic I	0.04	0	0	TRUE	TRUE	FALSE
17	30.66027881	0	0	0	91.35404981	817	Eemian TW2 mesocratic I	0.04	0	0	TRUE	TRUE	FALSE
18	12.27965954	0	0	0	0.210489176	818	Eemian TW2 mesocratic I	0.04	0	0	TRUE	TRUE	FALSE
19	36.53611928	0	0	0	17.64447223	819	Eemian TW2 mesocratic I	0.04	0	0	TRUE	TRUE	FALSE
20	39.35465808	0	0	0	26.99146071	820	Eemian TW2 mesocratic I	0.04	0	0	TRUE	TRUE	FALSE
1	12.01943643	0	0	0	0.084412214	821	Eemian TW2 mesocratic I	0.04	0	0	TRUE	TRUE	FALSE
2	12.05923025	0	0	0	0.084412214	822	Eemian TW2 mesocratic I	0.04	0	0	TRUE	TRUE	FALSE
3	12.07273172	0	0	0	0.057441765	823	Eemian TW2 mesocratic I	0.04	0	0	TRUE	TRUE	FALSE
4	12.07912715	0	0	0	0.084412214	824	Eemian TW2 mesocratic I	0.04	0	0	TRUE	TRUE	FALSE
5	30.25921404	0	0	0	8.996956168	825	Eemian TW2 mesocratic I	0.04	0	0	TRUE	TRUE	FALSE
6	39.30718975	0	0	0	26.61204594	826	Eemian TW2 mesocratic I	0.04	0	0	TRUE	TRUE	FALSE
7	43.03217472	0	0	0	38.34991502	827	Eemian TW2 mesocratic I	0.04	0	0	TRUE	TRUE	FALSE
8	30.10273909	0	0	0	8.829828004	828	Eemian TW2 mesocratic I	0.04	0	0	TRUE	TRUE	FALSE
9	35.62370404	0	0	0	81.13240658	829	Eemian TW2 mesocratic I	0.04	0	0	TRUE	TRUE	FALSE
10	30.50295114	0	0	0	91.80098847	830	Eemian TW2 mesocratic I	0.04	0	0	TRUE	TRUE	FALSE
11	12.10072951	0	0	0	0.084412214	831	Eemian TW2 mesocratic I	0.04	0	0	TRUE	TRUE	FALSE
12	12.04587089	0	0	0	0.084412214	832	Eemian TW2 mesocratic I	0.04	0	0	TRUE	TRUE	FALSE
13	30.18786943	0	0	0	90.24307667	833	Eemian TW2 mesocratic I	0.04	0	0	TRUE	TRUE	FALSE
14	35.54454278	0	0	0	13.41774555	834	Eemian TW2 mesocratic I	0.04	0	0	TRUE	TRUE	FALSE
15	26.05556637	0	0	0	6.751078881	835	Eemian TW2 mesocratic I	0.04	0	0	TRUE	TRUE	FALSE
16	42.69492217	0	0	0	62.88185961	836	Eemian TW2 mesocratic I	0.04	0	0	TRUE	TRUE	FALSE
17	30.34150196	0	0	0	9.083159594	837	Eemian TW2 mesocratic I	0.04	0	0	TRUE	TRUE	FALSE
18	35.59641685	0	0	0	13.41774555	838	Eemian TW2 mesocratic I	0.04	0	0	TRUE	TRUE	FALSE
19	37.79701461	0	0	0	22.3302895	839	Eemian TW2 mesocratic I	0.04	0	0	TRUE	TRUE	FALSE
20	35.4783145	0	0	0	13.3907751	840	Eemian TW2 mesocratic I	0.04	0	0	TRUE	TRUE	FALSE
1	17.14786385	0	0	0	3.302707477	841	Eemian TW2 mesocratic I	0.04	0	0	TRUE	TRUE	FALSE
2	19.511332	0	0	0	4.158626155	842	Eemian TW2 mesocratic I	0.04	0	0	TRUE	TRUE	FALSE
3	23.08907987	0	0	0	5.627486832	843	Eemian TW2 mesocratic I	0.04	0	0	TRUE	TRUE	FALSE
4	23.11267191	0	0	0	5.627486832	844	Eemian TW2 mesocratic I	0.04	0	0	TRUE	TRUE	FALSE
5	38.80266107	0	0	0	24.51605184	845	Eemian TW2 mesocratic I	0.04	0	0	TRUE	TRUE	FALSE
6	29.47499172	0	0	0	99.77269906	846	Eemian TW2 mesocratic I	0.04	0	0	TRUE	TRUE	FALSE
7	23.07614688	0	0	0	5.627486832	847	Eemian TW2 mesocratic I	0.04	0	0	TRUE	TRUE	FALSE
8	45.32444036	0	0	0	48.94974814	848	Eemian TW2 mesocratic I	0.04	0	0	TRUE	TRUE	FALSE
9	17.11290215	0	0	0	3.302707477	849	Eemian TW2 mesocratic I	0.04	0	0	TRUE	TRUE	FALSE
10	30.83750339	0	0	0	89.20100161	850	Eemian TW2 mesocratic I	0.04	0	0	TRUE	TRUE	FALSE
11	31.59088551	0	0	0	88.97906902	851	Eemian TW2 mesocratic I	0.04	0	0	TRUE	TRUE	FALSE
12	31.74935015	0	0	0	9.969374143	852	Eemian TW2 mesocratic I	0.04	0	0	TRUE	TRUE	FALSE
13	45.08283508	0	0	0	44.00588053	853	Eemian TW2 mesocratic I	0.04	0	0	TRUE	TRUE	FALSE
14	34.50237128	0	0	0	12.2941535	854	Eemian TW2 mesocratic I	0.04	0	0	TRUE	TRUE	FALSE
15	20.65156681	0	0	0	4.919681557	855	Eemian TW2 mesocratic I	0.04	0	0	TRUE	TRUE	FALSE
16	44.01096035	0	0	0	56.87614087	856	Eemian TW2 mesocratic I	0.04	0	0	TRUE	TRUE	FALSE
17	43.21408928	0	0	0	60.0922117	857	Eemian TW2 mesocratic I	0.04	0	0	TRUE	TRUE	FALSE
18	19.47480696	0	0	0	4.158626155	858	Eemian TW2 mesocratic I	0.04	0	0	TRUE	TRUE	FALSE
19	41.8350916	0	0	0	35.64573569	859	Eemian TW2 mesocratic I	0.04	0	0	TRUE	TRUE	FALSE
20	32.79791708	0	0	0	88.5426301	860	Eemian TW2 mesocratic I	0.04	0	0	TRUE	TRUE	FALSE
1	14.77416302	0	0	0	2.14574486	861	Eemian TW2 mesocratic I	0.04	0	0	TRUE	TRUE	FALSE
2	14.86199364	0	0	0	2.229411388	862	Eemian TW2 mesocratic I	0.04	0	0	TRUE	TRUE	FALSE
3	15.02713796	0	0	0	2.251816626	863	Eemian TW2 mesocratic I	0.04	0	0	TRUE	TRUE	FALSE
4	15.07588538	0	0	0	2.251816626	864	Eemian TW2 mesocratic I	0.04	0	0	TRUE	TRUE	FALSE
5	40.6394297	0	0	0	34.38277436	865	Eemian TW2 mesocratic I	0.04	0	0	TRUE	TRUE	FALSE
6	40.66600628	0	0	0	68.60183449	866	Eemian TW2 mesocratic I	0.04	0	0	TRUE	TRUE	FALSE
7	37.73988207	0	0	0	76.34136846	867	Eemian TW2 mesocratic I	0.04	0	0	TRUE	TRUE	FALSE
8	39.56442831	0	0	0	29.19718417	868	Eemian TW2 mesocratic I	0.04	0	0	TRUE	TRUE	FALSE
9	36.42270692	0	0	0	17.60046828	869	Eemian TW2 mesocratic I	0.04	0	0	TRUE	TRUE	FALSE
10	15.53720935	0	0	0	2.530517499	870	Eemian TW2 mesocratic I	0.04	0	0	TRUE	TRUE	FALSE
11	40.24859762	0	0	0	32.59515241	871	Eemian TW2 mesocratic I	0.04	0	0	TRUE	TRUE	FALSE
12	15.10047227	0	0	0	2.251816626	872	Eemian TW2 mesocratic I	0.04	0	0	TRUE	TRUE	FALSE
13	15.5505687	0	0	0	2.530517499	873	Eemian TW2 mesocratic I	0.04	0	0	TRUE	TRUE	FALSE
14	41.71471533	0	0	0	66.57924077	874	Eemian TW2 mesocratic I	0.04	0	0	TRUE	TRUE	FALSE
15	33.62179109	0	0	0	83.65489398	875	Eemian TW2 mesocratic I	0.04	0	0	TRUE	TRUE	FALSE
16	15.01605254	0	0	0	2.251816626	876	Eemian TW2 mesocratic I	0.04	0	0	TRUE	TRUE	FALSE
17	44.98335055	0	0	0	41.93424692	877	Eemian TW2 mesocratic I	0.04	0	0	TRUE	TRUE	FALSE
18	38.64391219	0	0	0	74.66222947	878	Eemian TW2 mesocratic I	0.04	0	0	TRUE	TRUE	FALSE
19	29.77216622	0	0	0	99.96381262	879	Eemian TW2 mesocratic I	0.04	0	0	TRUE	TRUE	FALSE
20	14.73465345	0	0	0	2.14574486	880	Eemian TW2 mesocratic I	0.04	0	0	TRUE	TRUE	FALSE
1	12.44210356	0	0	0	0.413877144	881	Eemian TW2 mesocratic I	0.04	0	0	TRUE	TRUE	FALSE
2	13.28502175	0	0	0	1.155534325	882	Eemian TW2 mesocratic I	0.04	0	0	TRUE	TRUE	FALSE
3	13.28800629	0	0	0	1.155534325	883	Eemian TW2 mesocratic I	0.04	0	0	TRUE	TRUE	FALSE
4	13.36006151	0	0	0	1.155534325	884	Eemian TW2 mesocratic I	0.04	0	0	TRUE	TRUE	FALSE
5	42.65910774	0	0	0	37.14020394	885	Eemian TW2 mesocratic I	0.04	0	0	TRUE	TRUE	FALSE
6	29.88472586	0	0	0	99.1869322	886	Eemian TW2 mesocratic I	0.04	0	0	TRUE	TRUE	FALSE
7	30.24841287	0	0	0	98.15065397	887	Eemian TW2 mesocratic I	0.04	0	0	TRUE	TRUE	FALSE
8	30.28522214	0	0	0	99.97162304	888	Eemian TW2 mesocratic I	0.04	0	0	TRUE	TRUE	FALSE
9	13.28487963	0	0	0	1.155534325	889	Eemian TW2 mesocratic I	0.04	0	0	TRUE	TRUE	FALSE
10	36.05404568	0	0	0	14.28813285	890	Eemian TW2 mesocratic I	0.04	0	0	TRUE	TRUE	FALSE
11	36.16489987	0	0	0	14.90850943	891	Eemian TW2 mesocratic I	0.04	0	0	TRUE	TRUE	FALSE
12	40.69244074	0	0	0	34.07515336	892	Eemian TW2 mesocratic I	0.04	0	0	TRUE	TRUE	FALSE
13	44.87604938	0	0	0	44.58281579	893	Eemian TW2 mesocratic I	0.04	0	0	TRUE	TRUE	FALSE
14	43.04311802	0	0	0	38.13312742	894	Eemian TW2 mesocratic I	0.04	0	0	TRUE	TRUE	FALSE
15	35.91576219	0	0	0	14.48886766	895	Eemian TW2 mesocratic I	0.04	0	0	TRUE	TRUE	FALSE
16	37.03482101	0	0	0	77.99063893	896	Eemian TW2 mesocratic I	0.04	0	0	TRUE	TRUE	FALSE
17	39.84014258	0	0	0	31.48398731	897	Eemian TW2 mesocratic I	0.04	0	0	TRUE	TRUE	FALSE
18	38.36819792	0	0	0	74.76697096	898	Eemian TW2 mesocratic I	0.04	0	0	TRUE	TRUE	FALSE
19	13.42017859	0	0	0	1.155534325	899	Eemian TW2 mesocratic I	0.04	0	0	TRUE	TRUE	FALSE
20	41.53919619	0	0	0	66.96714149	900	Eemian TW2 mesocratic I	0.04	0	0	TRUE	TRUE	FALSE
1	13.59399227	0	0	0	1.439992269	901	Eemian TW2 mesocratic I	0.04	0	0	TRUE	TRUE	FALSE
2	13.63804971	0	0	0	1.439992269	902	Eemian TW2 mesocratic I	0.04	0	0	TRUE	TRUE	FALSE
3	13.67528534	0	0	0	1.439992269	903	Eemian TW2 mesocratic I	0.04	0	0	TRUE	TRUE	FALSE
4	13.68025957	0	0	0	1.439992269	904	Eemian TW2 mesocratic I	0.04	0	0	TRUE	TRUE	FALSE
5	30.46756307	0	0	0	90.17778526	905	Eemian TW2 mesocratic I	0.04	0	0	TRUE	TRUE	FALSE
6	44.58981818	0	0	0	54.3368162	906	Eemian TW2 mesocratic I	0.04	0	0	TRUE	TRUE	FALSE
7	43.96064961	0	0	0	57.96627589	907	Eemian TW2 mesocratic I	0.04	0	0	TRUE	TRUE	FALSE
8	44.73279166	0	0	0	53.74875965	908	Eemian TW2 mesocratic I	0.04	0	0	TRUE	TRUE	FALSE
9	42.94619166	0	0	0	61.43999227	909	Eemian TW2 mesocratic I	0.04	0	0	TRUE	TRUE	FALSE
10	45.03863553	0	0	0	48.10665894	910	Eemian TW2 mesocratic I	0.04	0	0	TRUE	TRUE	FALSE
11	40.58187079	0	0	0	69.65647191	911	Eemian TW2 mesocratic I	0.04	0	0	TRUE	TRUE	FALSE
12	35.80291831	0	0	0	81.79595034	912	Eemian TW2 mesocratic I	0.04	0	0	TRUE	TRUE	FALSE
13	28.73994318	0	0	0	8.106658935	913	Eemian TW2 mesocratic I	0.04	0	0	TRUE	TRUE	FALSE
14	30.02784146	0	0	0	93.69006706	914	Eemian TW2 mesocratic I	0.04	0	0	TRUE	TRUE	FALSE
15	44.4721422	0	0	0	54.55464748	915	Eemian TW2 mesocratic I	0.04	0	0	TRUE	TRUE	FALSE
16	42.27708715	0	0	0	64.04178685	916	Eemian TW2 mesocratic I	0.04	0	0	TRUE	TRUE	FALSE
17	29.82460878	0	0	0	94.81150883	917	Eemian TW2 mesocratic I	0.04	0	0	TRUE	TRUE	FALSE
18	37.65091448	0	0	0	77.02662282	918	Eemian TW2 mesocratic I	0.04	0	0	TRUE	TRUE	FALSE
19	28.72743655	0	0	0	8.106658935	919	Eemian TW2 mesocratic I	0.04	0	0	TRUE	TRUE	FALSE
20	40.15692974	0	0	0	32.73641337	920	Eemian TW2 mesocratic I	0.04	0	0	TRUE	TRUE	FALSE
1	12.59829427	0	0	0	0.509924884	921	Eemian TW2 mesocratic I	0.04	0	0	TRUE	TRUE	FALSE
2	12.60213153	0	0	0	0.509924884	922	Eemian TW2 mesocratic I	0.04	0	0	TRUE	TRUE	FALSE
3	12.61236422	0	0	0	0.509924884	923	Eemian TW2 mesocratic I	0.04	0	0	TRUE	TRUE	FALSE
4	12.6841352	0	0	0	0.509924884	924	Eemian TW2 mesocratic I	0.04	0	0	TRUE	TRUE	FALSE
5	38.60198656	0	0	0	73.45046084	925	Eemian TW2 mesocratic I	0.04	0	0	TRUE	TRUE	FALSE
6	39.52975085	0	0	0	27.76619768	926	Eemian TW2 mesocratic I	0.04	0	0	TRUE	TRUE	FALSE
7	23.49113948	0	0	0	5.714611965	927	Eemian TW2 mesocratic I	0.04	0	0	TRUE	TRUE	FALSE
8	38.45901309	0	0	0	23.69973059	928	Eemian TW2 mesocratic I	0.04	0	0	TRUE	TRUE	FALSE
9	30.13713232	0	0	0	92.33513391	929	Eemian TW2 mesocratic I	0.04	0	0	TRUE	TRUE	FALSE
10	39.2787656	0	0	0	27.17659155	930	Eemian TW2 mesocratic I	0.04	0	0	TRUE	TRUE	FALSE
11	33.38174914	0	0	0	11.02752374	931	Eemian TW2 mesocratic I	0.04	0	0	TRUE	TRUE	FALSE
12	12.6129327	0	0	0	0.509924884	932	Eemian TW2 mesocratic I	0.04	0	0	TRUE	TRUE	FALSE
13	12.62458661	0	0	0	0.509924884	933	Eemian TW2 mesocratic I	0.04	0	0	TRUE	TRUE	FALSE
14	42.75887651	0	0	0	37.31478897	934	Eemian TW2 mesocratic I	0.04	0	0	TRUE	TRUE	FALSE
15	39.70768603	0	0	0	28.20192668	935	Eemian TW2 mesocratic I	0.04	0	0	TRUE	TRUE	FALSE
16	38.53604253	0	0	0	75.461005	936	Eemian TW2 mesocratic I	0.04	0	0	TRUE	TRUE	FALSE
17	45.30127468	0	0	0	47.76619768	937	Eemian TW2 mesocratic I	0.04	0	0	TRUE	TRUE	FALSE
18	12.53718234	0	0	0	0.509924884	938	Eemian TW2 mesocratic I	0.04	0	0	TRUE	TRUE	FALSE
19	44.84449858	0	0	0	53.17540532	939	Eemian TW2 mesocratic I	0.04	0	0	TRUE	TRUE	FALSE
20	41.44312256	0	0	0	67.17659155	940	Eemian TW2 mesocratic I	0.04	0	0	TRUE	TRUE	FALSE
1	12.35427293	0	0	0	0.356421364	941	Eemian TW2 mesocratic I	0.04	0	0	TRUE	TRUE	FALSE
2	12.37274863	0	0	0	0.356421364	942	Eemian TW2 mesocratic I	0.04	0	0	TRUE	TRUE	FALSE
3	12.37601741	0	0	0	0.356421364	943	Eemian TW2 mesocratic I	0.04	0	0	TRUE	TRUE	FALSE
4	12.38397617	0	0	0	0.356421364	944	Eemian TW2 mesocratic I	0.04	0	0	TRUE	TRUE	FALSE
5	37.99285701	0	0	0	22.70957041	945	Eemian TW2 mesocratic I	0.04	0	0	TRUE	TRUE	FALSE
6	37.10360745	0	0	0	76.91131406	946	Eemian TW2 mesocratic I	0.04	0	0	TRUE	TRUE	FALSE
7	44.50482997	0	0	0	54.96618024	947	Eemian TW2 mesocratic I	0.04	0	0	TRUE	TRUE	FALSE
8	12.41723243	0	0	0	0.356421364	948	Eemian TW2 mesocratic I	0.04	0	0	TRUE	TRUE	FALSE
9	12.43499752	0	0	0	0.356421364	949	Eemian TW2 mesocratic I	0.04	0	0	TRUE	TRUE	FALSE
10	37.04221129	0	0	0	78.82748998	950	Eemian TW2 mesocratic I	0.04	0	0	TRUE	TRUE	FALSE
11	36.98706843	0	0	0	20.35642136	951	Eemian TW2 mesocratic I	0.04	0	0	TRUE	TRUE	FALSE
12	44.26564074	0	0	0	57.2378797	952	Eemian TW2 mesocratic I	0.04	0	0	TRUE	TRUE	FALSE
13	36.0500663	0	0	0	14.92644208	953	Eemian TW2 mesocratic I	0.04	0	0	TRUE	TRUE	FALSE
14	12.59545185	0	0	0	0.356421364	954	Eemian TW2 mesocratic I	0.04	0	0	TRUE	TRUE	FALSE
15	44.32732115	0	0	0	39.11542015	955	Eemian TW2 mesocratic I	0.04	0	0	TRUE	TRUE	FALSE
16	41.38911668	0	0	0	65.96220992	956	Eemian TW2 mesocratic I	0.04	0	0	TRUE	TRUE	FALSE
17	36.92197713	0	0	0	20.35642136	957	Eemian TW2 mesocratic I	0.04	0	0	TRUE	TRUE	FALSE
18	39.28800345	0	0	0	27.02308803	958	Eemian TW2 mesocratic I	0.04	0	0	TRUE	TRUE	FALSE
19	35.75729755	0	0	0	80.64373746	959	Eemian TW2 mesocratic I	0.04	0	0	TRUE	TRUE	FALSE
20	26.63342936	0	0	0	7.02308803	960	Eemian TW2 mesocratic I	0.04	0	0	TRUE	TRUE	FALSE
1	12.72037599	0	0	0	0.707690511	961	Eemian TW2 mesocratic I	0.04	0	0	TRUE	TRUE	FALSE
2	12.74382592	0	0	0	0.707690511	962	Eemian TW2 mesocratic I	0.04	0	0	TRUE	TRUE	FALSE
3	12.75832224	0	0	0	0.707690511	963	Eemian TW2 mesocratic I	0.04	0	0	TRUE	TRUE	FALSE
4	12.75846436	0	0	0	0.707690511	964	Eemian TW2 mesocratic I	0.04	0	0	TRUE	TRUE	FALSE
5	39.2952516	0	0	0	73.67341996	965	Eemian TW2 mesocratic I	0.04	0	0	TRUE	TRUE	FALSE
6	45.03891977	0	0	0	47.37435718	966	Eemian TW2 mesocratic I	0.04	0	0	TRUE	TRUE	FALSE
7	27.39135934	0	0	0	7.374357178	967	Eemian TW2 mesocratic I	0.04	0	0	TRUE	TRUE	FALSE
8	27.32996318	0	0	0	7.374357178	968	Eemian TW2 mesocratic I	0.04	0	0	TRUE	TRUE	FALSE
9	12.75505346	0	0	0	0.707690511	969	Eemian TW2 mesocratic I	0.04	0	0	TRUE	TRUE	FALSE
10	12.76116465	0	0	0	0.707690511	970	Eemian TW2 mesocratic I	0.04	0	0	TRUE	TRUE	FALSE
11	45.17180267	0	0	0	40.73020921	971	Eemian TW2 mesocratic I	0.04	0	0	TRUE	TRUE	FALSE
12	12.8840991	0	0	0	0.707690511	972	Eemian TW2 mesocratic I	0.04	0	0	TRUE	TRUE	FALSE
13	27.3725994	0	0	0	7.374357178	973	Eemian TW2 mesocratic I	0.04	0	0	TRUE	TRUE	FALSE
14	35.85337118	0	0	0	14.04102384	974	Eemian TW2 mesocratic I	0.04	0	0	TRUE	TRUE	FALSE
15	12.88282002	0	0	0	0.707690511	975	Eemian TW2 mesocratic I	0.04	0	0	TRUE	TRUE	FALSE
16	37.08328418	0	0	0	78.74786027	976	Eemian TW2 mesocratic I	0.04	0	0	TRUE	TRUE	FALSE
17	12.82796141	0	0	0	0.707690511	977	Eemian TW2 mesocratic I	0.04	0	0	TRUE	TRUE	FALSE
18	36.78994695	0	0	0	19.24761855	978	Eemian TW2 mesocratic I	0.04	0	0	TRUE	TRUE	FALSE
19	44.96885424	0	0	0	52.57995276	979	Eemian TW2 mesocratic I	0.04	0	0	TRUE	TRUE	FALSE
20	35.86303539	0	0	0	14.04102384	980	Eemian TW2 mesocratic I	0.04	0	0	TRUE	TRUE	FALSE
1	12.34546144	0	0	0	0.295061176	981	Eemian TW2 mesocratic I	0.04	0	0	TRUE	TRUE	FALSE
2	12.36422138	0	0	0	0.295061176	982	Eemian TW2 mesocratic I	0.04	0	0	TRUE	TRUE	FALSE
3	12.37061682	0	0	0	0.295061176	983	Eemian TW2 mesocratic I	0.04	0	0	TRUE	TRUE	FALSE
4	12.41936424	0	0	0	0.295061176	984	Eemian TW2 mesocratic I	0.04	0	0	TRUE	TRUE	FALSE
5	40.38517567	0	0	0	69.78380527	985	Eemian TW2 mesocratic I	0.04	0	0	TRUE	TRUE	FALSE
6	44.86809062	0	0	0	40.29506118	986	Eemian TW2 mesocratic I	0.04	0	0	TRUE	TRUE	FALSE
7	43.23896042	0	0	0	60.29506118	987	Eemian TW2 mesocratic I	0.04	0	0	TRUE	TRUE	FALSE
8	26.40418858	0	0	0	6.961727842	988	Eemian TW2 mesocratic I	0.04	0	0	TRUE	TRUE	FALSE
9	26.50452584	0	0	0	6.961727842	989	Eemian TW2 mesocratic I	0.04	0	0	TRUE	TRUE	FALSE
10	26.52584395	0	0	0	6.961727842	990	Eemian TW2 mesocratic I	0.04	0	0	TRUE	TRUE	FALSE
11	36.56553828	0	0	0	17.69900427	991	Eemian TW2 mesocratic I	0.04	0	0	TRUE	TRUE	FALSE
12	32.65735965	0	0	0	86.41353159	992	Eemian TW2 mesocratic I	0.04	0	0	TRUE	TRUE	FALSE
13	44.92351772	0	0	0	47.15861374	993	Eemian TW2 mesocratic I	0.04	0	0	TRUE	TRUE	FALSE
14	41.59888691	0	0	0	35.57002519	994	Eemian TW2 mesocratic I	0.04	0	0	TRUE	TRUE	FALSE
15	43.86429173	0	0	0	58.35829606	995	Eemian TW2 mesocratic I	0.04	0	0	TRUE	TRUE	FALSE
16	31.59088551	0	0	0	89.6358365	996	Eemian TW2 mesocratic I	0.04	0	0	TRUE	TRUE	FALSE
17	36.97456181	0	0	0	20.29506118	997	Eemian TW2 mesocratic I	0.04	0	0	TRUE	TRUE	FALSE
18	31.66208801	0	0	0	9.896890212	998	Eemian TW2 mesocratic I	0.04	0	0	TRUE	TRUE	FALSE
19	45.05242124	0	0	0	40.29506118	999	Eemian TW2 mesocratic I	0.04	0	0	TRUE	TRUE	FALSE
20	41.15276986	0	0	0	66.96172784	1000	Eemian TW2 mesocratic I	0.04	0	0	TRUE	TRUE	FALSE
1	12.36820077	0	0	0	0.340624386	1001	Eemian TW2 mesocratic I	0.04	0	0	TRUE	TRUE	FALSE
2	12.37175378	0	0	0	0.340624386	1002	Eemian TW2 mesocratic I	0.04	0	0	TRUE	TRUE	FALSE
3	12.38241284	0	0	0	0.340624386	1003	Eemian TW2 mesocratic I	0.04	0	0	TRUE	TRUE	FALSE
4	12.4170903	0	0	0	0.340624386	1004	Eemian TW2 mesocratic I	0.04	0	0	TRUE	TRUE	FALSE
5	12.57001224	0	0	0	0.340624386	1005	Eemian TW2 mesocratic I	0.04	0	0	TRUE	TRUE	FALSE
6	26.57444925	0	0	0	7.007291053	1006	Eemian TW2 mesocratic I	0.04	0	0	TRUE	TRUE	FALSE
7	38.97690111	0	0	0	73.82625677	1007	Eemian TW2 mesocratic I	0.04	0	0	TRUE	TRUE	FALSE
8	36.77260821	0	0	0	20.34062439	1008	Eemian TW2 mesocratic I	0.04	0	0	TRUE	TRUE	FALSE
9	44.96501698	0	0	0	47.29678554	1009	Eemian TW2 mesocratic I	0.04	0	0	TRUE	TRUE	FALSE
10	36.91643442	0	0	0	20.34062439	1010	Eemian TW2 mesocratic I	0.04	0	0	TRUE	TRUE	FALSE
11	35.51142864	0	0	0	80.78405477	1011	Eemian TW2 mesocratic I	0.04	0	0	TRUE	TRUE	FALSE
12	36.41872754	0	0	0	17.27228728	1012	Eemian TW2 mesocratic I	0.04	0	0	TRUE	TRUE	FALSE
13	45.15091092	0	0	0	41.57783023	1013	Eemian TW2 mesocratic I	0.04	0	0	TRUE	TRUE	FALSE
14	44.87050667	0	0	0	47.00729105	1014	Eemian TW2 mesocratic I	0.04	0	0	TRUE	TRUE	FALSE
15	35.84086455	0	0	0	13.67395772	1015	Eemian TW2 mesocratic I	0.04	0	0	TRUE	TRUE	FALSE
16	35.78074747	0	0	0	13.67395772	1016	Eemian TW2 mesocratic I	0.04	0	0	TRUE	TRUE	FALSE
17	39.99789661	0	0	0	31.89391024	1017	Eemian TW2 mesocratic I	0.04	0	0	TRUE	TRUE	FALSE
18	29.33599762	0	0	0	99.74746373	1018	Eemian TW2 mesocratic I	0.04	0	0	TRUE	TRUE	FALSE
19	40.34211308	0	0	0	33.00731362	1019	Eemian TW2 mesocratic I	0.04	0	0	TRUE	TRUE	FALSE
20	39.87624125	0	0	0	31.92645744	1020	Eemian TW2 mesocratic I	0.04	0	0	TRUE	TRUE	FALSE
1	12.63950929	0	0	0	0.619394169	1021	Eemian TW2 mesocratic I	0.04	0	0	TRUE	TRUE	FALSE
2	12.64562048	0	0	0	0.619394169	1022	Eemian TW2 mesocratic I	0.04	0	0	TRUE	TRUE	FALSE
3	12.67219706	0	0	0	0.619394169	1023	Eemian TW2 mesocratic I	0.04	0	0	TRUE	TRUE	FALSE
4	12.69991061	0	0	0	0.619394169	1024	Eemian TW2 mesocratic I	0.04	0	0	TRUE	TRUE	FALSE
5	39.09287165	0	0	0	73.95054191	1025	Eemian TW2 mesocratic I	0.04	0	0	TRUE	TRUE	FALSE
6	44.95563701	0	0	0	43.08937306	1026	Eemian TW2 mesocratic I	0.04	0	0	TRUE	TRUE	FALSE
7	37.92335996	0	0	0	78.0316723	1027	Eemian TW2 mesocratic I	0.04	0	0	TRUE	TRUE	FALSE
8	31.03704093	0	0	0	90.25151855	1028	Eemian TW2 mesocratic I	0.04	0	0	TRUE	TRUE	FALSE
9	44.47128948	0	0	0	55.63461315	1029	Eemian TW2 mesocratic I	0.04	0	0	TRUE	TRUE	FALSE
10	12.63680899	0	0	0	0.619394169	1030	Eemian TW2 mesocratic I	0.04	0	0	TRUE	TRUE	FALSE
11	27.29912297	0	0	0	7.286060836	1031	Eemian TW2 mesocratic I	0.04	0	0	TRUE	TRUE	FALSE
12	36.10435643	0	0	0	80.95331029	1032	Eemian TW2 mesocratic I	0.04	0	0	TRUE	TRUE	FALSE
13	39.60464849	0	0	0	30.24208553	1033	Eemian TW2 mesocratic I	0.04	0	0	TRUE	TRUE	FALSE
14	36.89611115	0	0	0	20.30779433	1034	Eemian TW2 mesocratic I	0.04	0	0	TRUE	TRUE	FALSE
15	27.16879824	0	0	0	7.286060836	1035	Eemian TW2 mesocratic I	0.04	0	0	TRUE	TRUE	FALSE
16	12.93767863	0	0	0	0.775054726	1036	Eemian TW2 mesocratic I	0.04	0	0	TRUE	TRUE	FALSE
17	35.89714437	0	0	0	13.9527275	1037	Eemian TW2 mesocratic I	0.04	0	0	TRUE	TRUE	FALSE
18	30.01149757	0	0	0	96.30903935	1038	Eemian TW2 mesocratic I	0.04	0	0	TRUE	TRUE	FALSE
19	34.81759512	0	0	0	82.68511579	1039	Eemian TW2 mesocratic I	0.04	0	0	TRUE	TRUE	FALSE
20	12.77082886	0	0	0	0.619394169	1040	Eemian TW2 mesocratic I	0.04	0	0	TRUE	TRUE	FALSE
1	14.12978752	0	0	0	1.772664697	1041	Eemian TW2 mesocratic I	0.04	0	0	TRUE	TRUE	FALSE
2	14.18365128	0	0	0	1.772664697	1042	Eemian TW2 mesocratic I	0.04	0	0	TRUE	TRUE	FALSE
3	14.18535673	0	0	0	1.772664697	1043	Eemian TW2 mesocratic I	0.04	0	0	TRUE	TRUE	FALSE
4	14.20440091	0	0	0	1.772664697	1044	Eemian TW2 mesocratic I	0.04	0	0	TRUE	TRUE	FALSE
5	14.19757912	0	0	0	1.772664697	1045	Eemian TW2 mesocratic I	0.04	0	0	TRUE	TRUE	FALSE
6	36.35932106	0	0	0	16.90783458	1046	Eemian TW2 mesocratic I	0.04	0	0	TRUE	TRUE	FALSE
7	29.19060809	0	0	0	8.439331364	1047	Eemian TW2 mesocratic I	0.04	0	0	TRUE	TRUE	FALSE
8	38.67361542	0	0	0	24.16966432	1048	Eemian TW2 mesocratic I	0.04	0	0	TRUE	TRUE	FALSE
9	44.83881375	0	0	0	46.15604697	1049	Eemian TW2 mesocratic I	0.04	0	0	TRUE	TRUE	FALSE
10	43.02023657	0	0	0	62.16146576	1050	Eemian TW2 mesocratic I	0.04	0	0	TRUE	TRUE	FALSE
11	45.27754052	0	0	0	49.34097068	1051	Eemian TW2 mesocratic I	0.04	0	0	TRUE	TRUE	FALSE
12	37.43190639	0	0	0	21.7726647	1052	Eemian TW2 mesocratic I	0.04	0	0	TRUE	TRUE	FALSE
13	29.32874947	0	0	0	8.439331364	1053	Eemian TW2 mesocratic I	0.04	0	0	TRUE	TRUE	FALSE
14	29.30075168	0	0	0	8.439331364	1054	Eemian TW2 mesocratic I	0.04	0	0	TRUE	TRUE	FALSE
15	14.14698413	0	0	0	1.772664697	1055	Eemian TW2 mesocratic I	0.04	0	0	TRUE	TRUE	FALSE
16	42.4219082	0	0	0	64.33431365	1056	Eemian TW2 mesocratic I	0.04	0	0	TRUE	TRUE	FALSE
17	29.45992692	0	0	0	97.24150659	1057	Eemian TW2 mesocratic I	0.04	0	0	TRUE	TRUE	FALSE
18	37.16272968	0	0	0	78.57402551	1058	Eemian TW2 mesocratic I	0.04	0	0	TRUE	TRUE	FALSE
19	39.80560723	0	0	0	71.88124081	1059	Eemian TW2 mesocratic I	0.04	0	0	TRUE	TRUE	FALSE
20	14.10420578	0	0	0	1.772664697	1060	Eemian TW2 mesocratic I	0.04	0	0	TRUE	TRUE	FALSE
1	12.52382299	0	0	0	0.432514117	1061	Eemian TW2 mesocratic I	0.04	0	0	TRUE	TRUE	FALSE
2	13.06786124	0	0	0	0.98386351	1062	Eemian TW2 mesocratic I	0.04	0	0	TRUE	TRUE	FALSE
3	13.09443782	0	0	0	0.98386351	1063	Eemian TW2 mesocratic I	0.04	0	0	TRUE	TRUE	FALSE
4	13.10538112	0	0	0	0.98386351	1064	Eemian TW2 mesocratic I	0.04	0	0	TRUE	TRUE	FALSE
5	13.06970881	0	0	0	0.98386351	1065	Eemian TW2 mesocratic I	0.04	0	0	TRUE	TRUE	FALSE
6	21.61230311	0	0	0	5.26138984	1066	Eemian TW2 mesocratic I	0.04	0	0	TRUE	TRUE	FALSE
7	13.40227137	0	0	0	1.20440016	1067	Eemian TW2 mesocratic I	0.04	0	0	TRUE	TRUE	FALSE
8	37.80625246	0	0	0	22.47502052	1068	Eemian TW2 mesocratic I	0.04	0	0	TRUE	TRUE	FALSE
9	40.94157842	0	0	0	34.53773349	1069	Eemian TW2 mesocratic I	0.04	0	0	TRUE	TRUE	FALSE
10	13.13650556	0	0	0	0.98386351	1070	Eemian TW2 mesocratic I	0.04	0	0	TRUE	TRUE	FALSE
11	44.5098042	0	0	0	53.72286527	1071	Eemian TW2 mesocratic I	0.04	0	0	TRUE	TRUE	FALSE
12	44.9651591	0	0	0	50.64605339	1072	Eemian TW2 mesocratic I	0.04	0	0	TRUE	TRUE	FALSE
13	32.70781252	0	0	0	10.69442037	1073	Eemian TW2 mesocratic I	0.04	0	0	TRUE	TRUE	FALSE
14	40.83356665	0	0	0	69.91929964	1074	Eemian TW2 mesocratic I	0.04	0	0	TRUE	TRUE	FALSE
15	39.64131564	0	0	0	28.06623417	1075	Eemian TW2 mesocratic I	0.04	0	0	TRUE	TRUE	FALSE
16	13.55746724	0	0	0	1.20440016	1076	Eemian TW2 mesocratic I	0.04	0	0	TRUE	TRUE	FALSE
17	39.63875747	0	0	0	27.87106683	1077	Eemian TW2 mesocratic I	0.04	0	0	TRUE	TRUE	FALSE
18	28.0471045	0	0	0	7.650530177	1078	Eemian TW2 mesocratic I	0.04	0	0	TRUE	TRUE	FALSE
19	13.16038185	0	0	0	0.98386351	1079	Eemian TW2 mesocratic I	0.04	0	0	TRUE	TRUE	FALSE
20	36.10606188	0	0	0	79.79329201	1080	Eemian TW2 mesocratic I	0.04	0	0	TRUE	TRUE	FALSE
1	15.29134044	0	0	0	2.416565549	1081	Eemian TW2 mesocratic I	0.04	0	0	TRUE	TRUE	FALSE
2	15.29162468	0	0	0	2.416565549	1082	Eemian TW2 mesocratic I	0.04	0	0	TRUE	TRUE	FALSE
3	15.29659891	0	0	0	2.416565549	1083	Eemian TW2 mesocratic I	0.04	0	0	TRUE	TRUE	FALSE
4	15.29759375	0	0	0	2.416565549	1084	Eemian TW2 mesocratic I	0.04	0	0	TRUE	TRUE	FALSE
5	15.28920863	0	0	0	2.416565549	1085	Eemian TW2 mesocratic I	0.04	0	0	TRUE	TRUE	FALSE
6	42.64660111	0	0	0	62.41656555	1086	Eemian TW2 mesocratic I	0.04	0	0	TRUE	TRUE	FALSE
7	33.02161515	0	0	0	87.15923245	1087	Eemian TW2 mesocratic I	0.04	0	0	TRUE	TRUE	FALSE
8	37.80198884	0	0	0	22.41656555	1088	Eemian TW2 mesocratic I	0.04	0	0	TRUE	TRUE	FALSE
9	31.18243046	0	0	0	89.49107583	1089	Eemian TW2 mesocratic I	0.04	0	0	TRUE	TRUE	FALSE
10	45.34746393	0	0	0	48.81857191	1090	Eemian TW2 mesocratic I	0.04	0	0	TRUE	TRUE	FALSE
11	41.81874772	0	0	0	35.74989888	1091	Eemian TW2 mesocratic I	0.04	0	0	TRUE	TRUE	FALSE
12	37.72197485	0	0	0	22.41656555	1092	Eemian TW2 mesocratic I	0.04	0	0	TRUE	TRUE	FALSE
13	41.75024551	0	0	0	35.74989888	1093	Eemian TW2 mesocratic I	0.04	0	0	TRUE	TRUE	FALSE
14	45.13016129	0	0	0	41.98028278	1094	Eemian TW2 mesocratic I	0.04	0	0	TRUE	TRUE	FALSE
15	15.28963499	0	0	0	2.416565549	1095	Eemian TW2 mesocratic I	0.04	0	0	TRUE	TRUE	FALSE
16	37.82216998	0	0	0	22.41656555	1096	Eemian TW2 mesocratic I	0.04	0	0	TRUE	TRUE	FALSE
17	15.35458418	0	0	0	2.416565549	1097	Eemian TW2 mesocratic I	0.04	0	0	TRUE	TRUE	FALSE
18	15.34122483	0	0	0	2.416565549	1098	Eemian TW2 mesocratic I	0.04	0	0	TRUE	TRUE	FALSE
19	39.51724422	0	0	0	28.12189397	1099	Eemian TW2 mesocratic I	0.04	0	0	TRUE	TRUE	FALSE
20	39.62767205	0	0	0	29.08323222	1100	Eemian TW2 mesocratic I	0.04	0	0	TRUE	TRUE	FALSE
1	12.45645775	0	0	0	0.367059528	1101	Eemian TW2 mesocratic I	0.04	0	0	TRUE	TRUE	FALSE
2	12.46200046	0	0	0	0.367059528	1102	Eemian TW2 mesocratic I	0.04	0	0	TRUE	TRUE	FALSE
3	16.1545819	0	0	0	2.93155869	1103	Eemian TW2 mesocratic I	0.04	0	0	TRUE	TRUE	FALSE
4	16.1572822	0	0	0	2.93155869	1104	Eemian TW2 mesocratic I	0.04	0	0	TRUE	TRUE	FALSE
5	39.99150118	0	0	0	32.33345681	1105	Eemian TW2 mesocratic I	0.04	0	0	TRUE	TRUE	FALSE
6	42.3212867	0	0	0	36.41877725	1106	Eemian TW2 mesocratic I	0.04	0	0	TRUE	TRUE	FALSE
7	35.80021801	0	0	0	13.70039286	1107	Eemian TW2 mesocratic I	0.04	0	0	TRUE	TRUE	FALSE
8	12.53448205	0	0	0	0.367059528	1108	Eemian TW2 mesocratic I	0.04	0	0	TRUE	TRUE	FALSE
9	36.22359574	0	0	0	16.26489202	1109	Eemian TW2 mesocratic I	0.04	0	0	TRUE	TRUE	FALSE
10	39.78713153	0	0	0	71.33126487	1110	Eemian TW2 mesocratic I	0.04	0	0	TRUE	TRUE	FALSE
11	42.98015852	0	0	0	61.20676945	1111	Eemian TW2 mesocratic I	0.04	0	0	TRUE	TRUE	FALSE
12	38.16269131	0	0	0	23.05343244	1112	Eemian TW2 mesocratic I	0.04	0	0	TRUE	TRUE	FALSE
13	26.53493968	0	0	0	7.033726194	1113	Eemian TW2 mesocratic I	0.04	0	0	TRUE	TRUE	FALSE
14	31.34302692	0	0	0	9.598225357	1114	Eemian TW2 mesocratic I	0.04	0	0	TRUE	TRUE	FALSE
15	16.25548764	0	0	0	2.93155869	1115	Eemian TW2 mesocratic I	0.04	0	0	TRUE	TRUE	FALSE
16	31.39674856	0	0	0	9.598225357	1116	Eemian TW2 mesocratic I	0.04	0	0	TRUE	TRUE	FALSE
17	32.08887663	0	0	0	10.2262937	1117	Eemian TW2 mesocratic I	0.04	0	0	TRUE	TRUE	FALSE
18	39.63293052	0	0	0	28.60786404	1118	Eemian TW2 mesocratic I	0.04	0	0	TRUE	TRUE	FALSE
19	29.65349539	0	0	0	95.7255052	1119	Eemian TW2 mesocratic I	0.04	0	0	TRUE	TRUE	FALSE
20	38.96254692	0	0	0	25.18643732	1120	Eemian TW2 mesocratic I	0.04	0	0	TRUE	TRUE	FALSE
1	13.98212405	0	0	0	1.641792152	1121	Eemian TW2 mesocratic I	0.04	0	0	TRUE	TRUE	FALSE
2	13.98496647	0	0	0	1.641792152	1122	Eemian TW2 mesocratic I	0.04	0	0	TRUE	TRUE	FALSE
3	13.9906513	0	0	0	1.641792152	1123	Eemian TW2 mesocratic I	0.04	0	0	TRUE	TRUE	FALSE
4	13.99164614	0	0	0	1.641792152	1124	Eemian TW2 mesocratic I	0.04	0	0	TRUE	TRUE	FALSE
5	35.99293376	0	0	0	81.64179215	1125	Eemian TW2 mesocratic I	0.04	0	0	TRUE	TRUE	FALSE
6	14.03840387	0	0	0	1.641792152	1126	Eemian TW2 mesocratic I	0.04	0	0	TRUE	TRUE	FALSE
7	39.49322581	0	0	0	29.25719351	1127	Eemian TW2 mesocratic I	0.04	0	0	TRUE	TRUE	FALSE
8	14.04678899	0	0	0	1.641792152	1128	Eemian TW2 mesocratic I	0.04	0	0	TRUE	TRUE	FALSE
9	36.23098602	0	0	0	16.01493041	1129	Eemian TW2 mesocratic I	0.04	0	0	TRUE	TRUE	FALSE
10	28.48625763	0	0	0	7.972541871	1130	Eemian TW2 mesocratic I	0.04	0	0	TRUE	TRUE	FALSE
11	14.06924407	0	0	0	1.641792152	1131	Eemian TW2 mesocratic I	0.04	0	0	TRUE	TRUE	FALSE
12	45.02342861	0	0	0	46.58467507	1132	Eemian TW2 mesocratic I	0.04	0	0	TRUE	TRUE	FALSE
13	32.22062257	0	0	0	86.50184246	1133	Eemian TW2 mesocratic I	0.04	0	0	TRUE	TRUE	FALSE
14	32.20442081	0	0	0	85.82201078	1134	Eemian TW2 mesocratic I	0.04	0	0	TRUE	TRUE	FALSE
15	29.15266185	0	0	0	8.308458819	1135	Eemian TW2 mesocratic I	0.04	0	0	TRUE	TRUE	FALSE
16	25.35135803	0	0	0	6.414278294	1136	Eemian TW2 mesocratic I	0.04	0	0	TRUE	TRUE	FALSE
17	19.66524878	0	0	0	4.344464531	1137	Eemian TW2 mesocratic I	0.04	0	0	TRUE	TRUE	FALSE
18	29.13560736	0	0	0	8.308458819	1138	Eemian TW2 mesocratic I	0.04	0	0	TRUE	TRUE	FALSE
19	14.05488988	0	0	0	1.641792152	1139	Eemian TW2 mesocratic I	0.04	0	0	TRUE	TRUE	FALSE
20	28.37156618	0	0	0	7.951925181	1140	Eemian TW2 mesocratic I	0.04	0	0	TRUE	TRUE	FALSE
1	12.43116026	0	0	0	0.40619029	1141	Eemian TW2 mesocratic I	0.04	0	0	TRUE	TRUE	FALSE
2	12.43599237	0	0	0	0.40619029	1142	Eemian TW2 mesocratic I	0.04	0	0	TRUE	TRUE	FALSE
3	12.44324052	0	0	0	0.40619029	1143	Eemian TW2 mesocratic I	0.04	0	0	TRUE	TRUE	FALSE
4	12.44480385	0	0	0	0.40619029	1144	Eemian TW2 mesocratic I	0.04	0	0	TRUE	TRUE	FALSE
5	26.64295145	0	0	0	7.072856957	1145	Eemian TW2 mesocratic I	0.04	0	0	TRUE	TRUE	FALSE
6	12.47081195	0	0	0	0.40619029	1146	Eemian TW2 mesocratic I	0.04	0	0	TRUE	TRUE	FALSE
7	35.98255894	0	0	0	13.73952362	1147	Eemian TW2 mesocratic I	0.04	0	0	TRUE	TRUE	FALSE
8	45.24826364	0	0	0	40.95524296	1148	Eemian TW2 mesocratic I	0.04	0	0	TRUE	TRUE	FALSE
9	12.4574526	0	0	0	0.40619029	1149	Eemian TW2 mesocratic I	0.04	0	0	TRUE	TRUE	FALSE
10	26.72396028	0	0	0	7.072856957	1150	Eemian TW2 mesocratic I	0.04	0	0	TRUE	TRUE	FALSE
11	41.95106214	0	0	0	63.74518354	1151	Eemian TW2 mesocratic I	0.04	0	0	TRUE	TRUE	FALSE
12	43.36587425	0	0	0	60.91553543	1152	Eemian TW2 mesocratic I	0.04	0	0	TRUE	TRUE	FALSE
13	26.69226735	0	0	0	7.072856957	1153	Eemian TW2 mesocratic I	0.04	0	0	TRUE	TRUE	FALSE
14	40.620954	0	0	0	34.09306666	1154	Eemian TW2 mesocratic I	0.04	0	0	TRUE	TRUE	FALSE
15	39.71763449	0	0	0	30.75951961	1155	Eemian TW2 mesocratic I	0.04	0	0	TRUE	TRUE	FALSE
16	38.47549909	0	0	0	73.73952362	1156	Eemian TW2 mesocratic I	0.04	0	0	TRUE	TRUE	FALSE
17	37.05500215	0	0	0	20.83373103	1157	Eemian TW2 mesocratic I	0.04	0	0	TRUE	TRUE	FALSE
18	43.26397367	0	0	0	38.54848768	1158	Eemian TW2 mesocratic I	0.04	0	0	TRUE	TRUE	FALSE
19	44.60943085	0	0	0	53.17663061	1159	Eemian TW2 mesocratic I	0.04	0	0	TRUE	TRUE	FALSE
20	12.60554243	0	0	0	0.40619029	1160	Eemian TW2 mesocratic I	0.04	0	0	TRUE	TRUE	FALSE
1	12.84103652	0	0	0	0.826437026	1161	Eemian TW2 mesocratic I	0.04	0	0	TRUE	TRUE	FALSE
2	12.84828467	0	0	0	0.826437026	1162	Eemian TW2 mesocratic I	0.04	0	0	TRUE	TRUE	FALSE
3	12.89205787	0	0	0	0.826437026	1163	Eemian TW2 mesocratic I	0.04	0	0	TRUE	TRUE	FALSE
4	12.89703209	0	0	0	0.826437026	1164	Eemian TW2 mesocratic I	0.04	0	0	TRUE	TRUE	FALSE
5	12.8943318	0	0	0	0.826437026	1165	Eemian TW2 mesocratic I	0.04	0	0	TRUE	TRUE	FALSE
6	29.5946574	0	0	0	92.14733837	1166	Eemian TW2 mesocratic I	0.04	0	0	TRUE	TRUE	FALSE
7	29.54733119	0	0	0	99.25714962	1167	Eemian TW2 mesocratic I	0.04	0	0	TRUE	TRUE	FALSE
8	31.30948642	0	0	0	89.99472598	1168	Eemian TW2 mesocratic I	0.04	0	0	TRUE	TRUE	FALSE
9	35.95242934	0	0	0	14.15977036	1169	Eemian TW2 mesocratic I	0.04	0	0	TRUE	TRUE	FALSE
10	12.91948717	0	0	0	0.826437026	1170	Eemian TW2 mesocratic I	0.04	0	0	TRUE	TRUE	FALSE
11	12.90157996	0	0	0	0.826437026	1171	Eemian TW2 mesocratic I	0.04	0	0	TRUE	TRUE	FALSE
12	36.15679899	0	0	0	14.70595405	1172	Eemian TW2 mesocratic I	0.04	0	0	TRUE	TRUE	FALSE
13	13.00717568	0	0	0	0.826437026	1173	Eemian TW2 mesocratic I	0.04	0	0	TRUE	TRUE	FALSE
14	30.33965439	0	0	0	91.23161435	1174	Eemian TW2 mesocratic I	0.04	0	0	TRUE	TRUE	FALSE
15	27.63395947	0	0	0	7.493103693	1175	Eemian TW2 mesocratic I	0.04	0	0	TRUE	TRUE	FALSE
16	41.99767775	0	0	0	36.09321483	1176	Eemian TW2 mesocratic I	0.04	0	0	TRUE	TRUE	FALSE
17	30.55894671	0	0	0	9.239454474	1177	Eemian TW2 mesocratic I	0.04	0	0	TRUE	TRUE	FALSE
18	12.96652914	0	0	0	0.826437026	1178	Eemian TW2 mesocratic I	0.04	0	0	TRUE	TRUE	FALSE
19	27.72790129	0	0	0	7.548972912	1179	Eemian TW2 mesocratic I	0.04	0	0	TRUE	TRUE	FALSE
20	30.51133626	0	0	0	94.15977036	1180	Eemian TW2 mesocratic I	0.04	0	0	TRUE	TRUE	FALSE
1	12.82071325	0	0	0	0.834854296	1181	Eemian TW2 mesocratic I	0.04	0	0	TRUE	TRUE	FALSE
2	12.86931855	0	0	0	0.834854296	1182	Eemian TW2 mesocratic I	0.04	0	0	TRUE	TRUE	FALSE
3	12.87798791	0	0	0	0.834854296	1183	Eemian TW2 mesocratic I	0.04	0	0	TRUE	TRUE	FALSE
4	12.89077878	0	0	0	0.834854296	1184	Eemian TW2 mesocratic I	0.04	0	0	TRUE	TRUE	FALSE
5	39.45769563	0	0	0	27.50152096	1185	Eemian TW2 mesocratic I	0.04	0	0	TRUE	TRUE	FALSE
6	12.98983694	0	0	0	0.834854296	1186	Eemian TW2 mesocratic I	0.04	0	0	TRUE	TRUE	FALSE
7	39.20159403	0	0	0	74.30178127	1187	Eemian TW2 mesocratic I	0.04	0	0	TRUE	TRUE	FALSE
8	44.50880935	0	0	0	56.29509757	1188	Eemian TW2 mesocratic I	0.04	0	0	TRUE	TRUE	FALSE
9	31.84968741	0	0	0	9.896292317	1189	Eemian TW2 mesocratic I	0.04	0	0	TRUE	TRUE	FALSE
10	35.9890965	0	0	0	14.16818763	1190	Eemian TW2 mesocratic I	0.04	0	0	TRUE	TRUE	FALSE
11	41.05683835	0	0	0	35.07773001	1191	Eemian TW2 mesocratic I	0.04	0	0	TRUE	TRUE	FALSE
12	45.13712521	0	0	0	42.20029709	1192	Eemian TW2 mesocratic I	0.04	0	0	TRUE	TRUE	FALSE
13	13.94730447	0	0	0	1.528143549	1193	Eemian TW2 mesocratic I	0.04	0	0	TRUE	TRUE	FALSE
14	37.12520981	0	0	0	20.8348543	1194	Eemian TW2 mesocratic I	0.04	0	0	TRUE	TRUE	FALSE
15	12.96951368	0	0	0	0.834854296	1195	Eemian TW2 mesocratic I	0.04	0	0	TRUE	TRUE	FALSE
16	40.73280303	0	0	0	34.16818763	1196	Eemian TW2 mesocratic I	0.04	0	0	TRUE	TRUE	FALSE
17	27.66877905	0	0	0	7.501520963	1197	Eemian TW2 mesocratic I	0.04	0	0	TRUE	TRUE	FALSE
18	12.85723828	0	0	0	0.834854296	1198	Eemian TW2 mesocratic I	0.04	0	0	TRUE	TRUE	FALSE
19	40.236091	0	0	0	69.24554889	1199	Eemian TW2 mesocratic I	0.04	0	0	TRUE	TRUE	FALSE
20	27.64618185	0	0	0	7.501520963	1200	Eemian TW2 mesocratic I	0.04	0	0	TRUE	TRUE	FALSE
1	9.065867779	0	0	0	0.507694902	1	Eemian TW3 mesocratic II	0.04	0	0	TRUE	TRUE	FALSE
2	9.072312034	0	0	0	0.507694902	2	Eemian TW3 mesocratic II	0.04	0	0	TRUE	TRUE	FALSE
3	9.113825025	0	0	0	0.507694902	3	Eemian TW3 mesocratic II	0.04	0	0	TRUE	TRUE	FALSE
4	9.117421818	0	0	0	0.507694902	4	Eemian TW3 mesocratic II	0.04	0	0	TRUE	TRUE	FALSE
5	40.87441046	0	0	0	58.06637704	5	Eemian TW3 mesocratic II	0.04	0	0	TRUE	TRUE	FALSE
6	38.02799804	0	0	0	37.80557676	6	Eemian TW3 mesocratic II	0.04	0	0	TRUE	TRUE	FALSE
7	9.117421818	0	0	0	0.507694902	7	Eemian TW3 mesocratic II	0.04	0	0	TRUE	TRUE	FALSE
8	26.9609643	0	0	0	90.12617811	8	Eemian TW3 mesocratic II	0.04	0	0	TRUE	TRUE	FALSE
9	42.02298651	0	0	0	52.14013965	9	Eemian TW3 mesocratic II	0.04	0	0	TRUE	TRUE	FALSE
10	42.28315457	0	0	0	48.54905949	10	Eemian TW3 mesocratic II	0.04	0	0	TRUE	TRUE	FALSE
11	35.85358653	0	0	0	35.49257336	11	Eemian TW3 mesocratic II	0.04	0	0	TRUE	TRUE	FALSE
12	22.69891392	0	0	0	9.608615145	12	Eemian TW3 mesocratic II	0.04	0	0	TRUE	TRUE	FALSE
13	26.78532089	0	0	0	90.82861592	13	Eemian TW3 mesocratic II	0.04	0	0	TRUE	TRUE	FALSE
14	19.1532249	0	0	0	7.174361569	14	Eemian TW3 mesocratic II	0.04	0	0	TRUE	TRUE	FALSE
15	33.18026979	0	0	0	77.90751772	15	Eemian TW3 mesocratic II	0.04	0	0	TRUE	TRUE	FALSE
16	27.10213844	0	0	0	20.5076949	16	Eemian TW3 mesocratic II	0.04	0	0	TRUE	TRUE	FALSE
17	38.5971906	0	0	0	64.37380377	17	Eemian TW3 mesocratic II	0.04	0	0	TRUE	TRUE	FALSE
18	19.2241117	0	0	0	7.174361569	18	Eemian TW3 mesocratic II	0.04	0	0	TRUE	TRUE	FALSE
19	30.85958868	0	0	0	81.45043617	19	Eemian TW3 mesocratic II	0.04	0	0	TRUE	TRUE	FALSE
20	39.39358062	0	0	0	62.99962949	20	Eemian TW3 mesocratic II	0.04	0	0	TRUE	TRUE	FALSE
1	8.962909566	0	0	0	0.369891478	21	Eemian TW3 mesocratic II	0.04	0	0	TRUE	TRUE	FALSE
2	8.982242331	0	0	0	0.369891478	22	Eemian TW3 mesocratic II	0.04	0	0	TRUE	TRUE	FALSE
3	8.996329772	0	0	0	0.369891478	23	Eemian TW3 mesocratic II	0.04	0	0	TRUE	TRUE	FALSE
4	9.066017645	0	0	0	0.369891478	24	Eemian TW3 mesocratic II	0.04	0	0	TRUE	TRUE	FALSE
5	9.677022934	0	0	0	0.992872776	25	Eemian TW3 mesocratic II	0.04	0	0	TRUE	TRUE	FALSE
6	26.38727574	0	0	0	17.3362099	26	Eemian TW3 mesocratic II	0.04	0	0	TRUE	TRUE	FALSE
7	9.599691875	0	0	0	0.992872776	27	Eemian TW3 mesocratic II	0.04	0	0	TRUE	TRUE	FALSE
8	9.027352116	0	0	0	0.369891478	28	Eemian TW3 mesocratic II	0.04	0	0	TRUE	TRUE	FALSE
9	42.19848006	0	0	0	40.99287278	29	Eemian TW3 mesocratic II	0.04	0	0	TRUE	TRUE	FALSE
10	12.62489491	0	0	0	3.046600334	30	Eemian TW3 mesocratic II	0.04	0	0	TRUE	TRUE	FALSE
11	9.020907861	0	0	0	0.369891478	31	Eemian TW3 mesocratic II	0.04	0	0	TRUE	TRUE	FALSE
12	31.58584122	0	0	0	81.95447742	32	Eemian TW3 mesocratic II	0.04	0	0	TRUE	TRUE	FALSE
13	9.014463606	0	0	0	0.369891478	33	Eemian TW3 mesocratic II	0.04	0	0	TRUE	TRUE	FALSE
14	9.651245914	0	0	0	0.992872776	34	Eemian TW3 mesocratic II	0.04	0	0	TRUE	TRUE	FALSE
15	25.86379243	0	0	0	13.70113366	35	Eemian TW3 mesocratic II	0.04	0	0	TRUE	TRUE	FALSE
16	27.58770556	0	0	0	21.31266282	36	Eemian TW3 mesocratic II	0.04	0	0	TRUE	TRUE	FALSE
17	32.81339686	0	0	0	79.09371157	37	Eemian TW3 mesocratic II	0.04	0	0	TRUE	TRUE	FALSE
18	9.614528648	0	0	0	0.992872776	38	Eemian TW3 mesocratic II	0.04	0	0	TRUE	TRUE	FALSE
19	18.99721398	0	0	0	7.036558144	39	Eemian TW3 mesocratic II	0.04	0	0	TRUE	TRUE	FALSE
20	41.8629292	0	0	0	52.32562217	40	Eemian TW3 mesocratic II	0.04	0	0	TRUE	TRUE	FALSE
1	8.844065516	0	0	0	0.225124834	41	Eemian TW3 mesocratic II	0.04	0	0	TRUE	TRUE	FALSE
2	8.882731045	0	0	0	0.225124834	42	Eemian TW3 mesocratic II	0.04	0	0	TRUE	TRUE	FALSE
3	8.8891753	0	0	0	0.225124834	43	Eemian TW3 mesocratic II	0.04	0	0	TRUE	TRUE	FALSE
4	8.8891753	0	0	0	0.225124834	44	Eemian TW3 mesocratic II	0.04	0	0	TRUE	TRUE	FALSE
5	36.99212152	0	0	0	67.56278695	45	Eemian TW3 mesocratic II	0.04	0	0	TRUE	TRUE	FALSE
6	41.10040899	0	0	0	56.7497266	46	Eemian TW3 mesocratic II	0.04	0	0	TRUE	TRUE	FALSE
7	39.84078194	0	0	0	61.76802171	47	Eemian TW3 mesocratic II	0.04	0	0	TRUE	TRUE	FALSE
8	36.88436759	0	0	0	69.3617902	48	Eemian TW3 mesocratic II	0.04	0	0	TRUE	TRUE	FALSE
9	8.908508065	0	0	0	0.225124834	49	Eemian TW3 mesocratic II	0.04	0	0	TRUE	TRUE	FALSE
10	18.80793273	0	0	0	6.891791501	50	Eemian TW3 mesocratic II	0.04	0	0	TRUE	TRUE	FALSE
11	38.23316513	0	0	0	65.07819914	51	Eemian TW3 mesocratic II	0.04	0	0	TRUE	TRUE	FALSE
12	8.968304756	0	0	0	0.225124834	52	Eemian TW3 mesocratic II	0.04	0	0	TRUE	TRUE	FALSE
13	33.81030811	0	0	0	33.55845817	53	Eemian TW3 mesocratic II	0.04	0	0	TRUE	TRUE	FALSE
14	37.74205296	0	0	0	66.8917915	54	Eemian TW3 mesocratic II	0.04	0	0	TRUE	TRUE	FALSE
15	27.05852732	0	0	0	20.41152465	55	Eemian TW3 mesocratic II	0.04	0	0	TRUE	TRUE	FALSE
16	42.07019442	0	0	0	51.28219579	56	Eemian TW3 mesocratic II	0.04	0	0	TRUE	TRUE	FALSE
17	8.90416194	0	0	0	0.225124834	57	Eemian TW3 mesocratic II	0.04	0	0	TRUE	TRUE	FALSE
18	31.57490098	0	0	0	30.95803783	58	Eemian TW3 mesocratic II	0.04	0	0	TRUE	TRUE	FALSE
19	8.921396575	0	0	0	0.225124834	59	Eemian TW3 mesocratic II	0.04	0	0	TRUE	TRUE	FALSE
20	37.99143064	0	0	0	37.83945861	60	Eemian TW3 mesocratic II	0.04	0	0	TRUE	TRUE	FALSE
1	9.995938621	0	0	0	1.308097527	61	Eemian TW3 mesocratic II	0.04	0	0	TRUE	TRUE	FALSE
2	10.05393692	0	0	0	1.308097527	62	Eemian TW3 mesocratic II	0.04	0	0	TRUE	TRUE	FALSE
3	10.65130436	0	0	0	1.771110543	63	Eemian TW3 mesocratic II	0.04	0	0	TRUE	TRUE	FALSE
4	10.67063713	0	0	0	1.771110543	64	Eemian TW3 mesocratic II	0.04	0	0	TRUE	TRUE	FALSE
5	29.25466946	0	0	0	84.64308491	65	Eemian TW3 mesocratic II	0.04	0	0	TRUE	TRUE	FALSE
6	26.16157695	0	0	0	15.57306312	66	Eemian TW3 mesocratic II	0.04	0	0	TRUE	TRUE	FALSE
7	31.16621532	0	0	0	29.94580916	67	Eemian TW3 mesocratic II	0.04	0	0	TRUE	TRUE	FALSE
8	10.04104841	0	0	0	1.308097527	68	Eemian TW3 mesocratic II	0.04	0	0	TRUE	TRUE	FALSE
9	25.71962096	0	0	0	94.75004866	69	Eemian TW3 mesocratic II	0.04	0	0	TRUE	TRUE	FALSE
10	30.44640703	0	0	0	28.39530003	70	Eemian TW3 mesocratic II	0.04	0	0	TRUE	TRUE	FALSE
11	32.3699422	0	0	0	80.01153264	71	Eemian TW3 mesocratic II	0.04	0	0	TRUE	TRUE	FALSE
12	25.6957922	0	0	0	96.33201831	72	Eemian TW3 mesocratic II	0.04	0	0	TRUE	TRUE	FALSE
13	31.27172126	0	0	0	30.20052312	73	Eemian TW3 mesocratic II	0.04	0	0	TRUE	TRUE	FALSE
14	42.10211596	0	0	0	50.95371648	74	Eemian TW3 mesocratic II	0.04	0	0	TRUE	TRUE	FALSE
15	38.63990253	0	0	0	65.50526968	75	Eemian TW3 mesocratic II	0.04	0	0	TRUE	TRUE	FALSE
16	9.918607561	0	0	0	1.308097527	76	Eemian TW3 mesocratic II	0.04	0	0	TRUE	TRUE	FALSE
17	34.88649869	0	0	0	34.9216074	77	Eemian TW3 mesocratic II	0.04	0	0	TRUE	TRUE	FALSE
18	10.67063713	0	0	0	1.771110543	78	Eemian TW3 mesocratic II	0.04	0	0	TRUE	TRUE	FALSE
19	20.93483659	0	0	0	8.43777721	79	Eemian TW3 mesocratic II	0.04	0	0	TRUE	TRUE	FALSE
20	36.29134626	0	0	0	36.090966	80	Eemian TW3 mesocratic II	0.04	0	0	TRUE	TRUE	FALSE
1	8.980294068	0	0	0	0.361608568	81	Eemian TW3 mesocratic II	0.04	0	0	TRUE	TRUE	FALSE
2	10.61878335	0	0	0	1.810213604	82	Eemian TW3 mesocratic II	0.04	0	0	TRUE	TRUE	FALSE
3	10.61878335	0	0	0	1.810213604	83	Eemian TW3 mesocratic II	0.04	0	0	TRUE	TRUE	FALSE
4	10.64456037	0	0	0	1.810213604	84	Eemian TW3 mesocratic II	0.04	0	0	TRUE	TRUE	FALSE
5	27.58890449	0	0	0	21.8102136	85	Eemian TW3 mesocratic II	0.04	0	0	TRUE	TRUE	FALSE
6	10.68577363	0	0	0	1.810213604	86	Eemian TW3 mesocratic II	0.04	0	0	TRUE	TRUE	FALSE
7	41.82890953	0	0	0	53.31101567	87	Eemian TW3 mesocratic II	0.04	0	0	TRUE	TRUE	FALSE
8	18.9873228	0	0	0	7.028275235	88	Eemian TW3 mesocratic II	0.04	0	0	TRUE	TRUE	FALSE
9	38.29416076	0	0	0	66.10082048	89	Eemian TW3 mesocratic II	0.04	0	0	TRUE	TRUE	FALSE
10	41.8259122	0	0	0	53.14277844	90	Eemian TW3 mesocratic II	0.04	0	0	TRUE	TRUE	FALSE
11	20.85345914	0	0	0	8.47688027	91	Eemian TW3 mesocratic II	0.04	0	0	TRUE	TRUE	FALSE
12	35.34673838	0	0	0	35.14354694	92	Eemian TW3 mesocratic II	0.04	0	0	TRUE	TRUE	FALSE
13	26.98284479	0	0	0	19.93511659	93	Eemian TW3 mesocratic II	0.04	0	0	TRUE	TRUE	FALSE
14	10.71904397	0	0	0	1.810213604	94	Eemian TW3 mesocratic II	0.04	0	0	TRUE	TRUE	FALSE
15	29.286591	0	0	0	25.35530853	95	Eemian TW3 mesocratic II	0.04	0	0	TRUE	TRUE	FALSE
16	20.95012297	0	0	0	8.47688027	96	Eemian TW3 mesocratic II	0.04	0	0	TRUE	TRUE	FALSE
17	32.76484015	0	0	0	32.5605392	97	Eemian TW3 mesocratic II	0.04	0	0	TRUE	TRUE	FALSE
18	16.25735657	0	0	0	5.379057885	98	Eemian TW3 mesocratic II	0.04	0	0	TRUE	TRUE	FALSE
19	41.74438488	0	0	0	54.84408527	99	Eemian TW3 mesocratic II	0.04	0	0	TRUE	TRUE	FALSE
20	20.99208556	0	0	0	8.534722381	100	Eemian TW3 mesocratic II	0.04	0	0	TRUE	TRUE	FALSE
1	9.904819853	0	0	0	1.22649993	101	Eemian TW3 mesocratic II	0.04	0	0	TRUE	TRUE	FALSE
2	12.56479848	0	0	0	3.097800026	102	Eemian TW3 mesocratic II	0.04	0	0	TRUE	TRUE	FALSE
3	12.60076642	0	0	0	3.097800026	103	Eemian TW3 mesocratic II	0.04	0	0	TRUE	TRUE	FALSE
4	12.60721067	0	0	0	3.097800026	104	Eemian TW3 mesocratic II	0.04	0	0	TRUE	TRUE	FALSE
5	26.20578754	0	0	0	16.43113336	105	Eemian TW3 mesocratic II	0.04	0	0	TRUE	TRUE	FALSE
6	31.14793162	0	0	0	29.76446669	106	Eemian TW3 mesocratic II	0.04	0	0	TRUE	TRUE	FALSE
7	26.47884411	0	0	0	17.76598576	107	Eemian TW3 mesocratic II	0.04	0	0	TRUE	TRUE	FALSE
8	42.27551138	0	0	0	49.76446669	108	Eemian TW3 mesocratic II	0.04	0	0	TRUE	TRUE	FALSE
9	38.26748454	0	0	0	65.90673702	109	Eemian TW3 mesocratic II	0.04	0	0	TRUE	TRUE	FALSE
10	42.2085211	0	0	0	50.30776044	110	Eemian TW3 mesocratic II	0.04	0	0	TRUE	TRUE	FALSE
11	12.6458762	0	0	0	3.097800026	111	Eemian TW3 mesocratic II	0.04	0	0	TRUE	TRUE	FALSE
12	12.63298769	0	0	0	3.097800026	112	Eemian TW3 mesocratic II	0.04	0	0	TRUE	TRUE	FALSE
13	26.16712201	0	0	0	16.43113336	113	Eemian TW3 mesocratic II	0.04	0	0	TRUE	TRUE	FALSE
14	12.62654344	0	0	0	3.097800026	114	Eemian TW3 mesocratic II	0.04	0	0	TRUE	TRUE	FALSE
15	41.73089691	0	0	0	55.06911583	115	Eemian TW3 mesocratic II	0.04	0	0	TRUE	TRUE	FALSE
16	30.41763268	0	0	0	27.93913782	116	Eemian TW3 mesocratic II	0.04	0	0	TRUE	TRUE	FALSE
17	36.65357334	0	0	0	36.43113336	117	Eemian TW3 mesocratic II	0.04	0	0	TRUE	TRUE	FALSE
18	41.88391049	0	0	0	44.40532126	118	Eemian TW3 mesocratic II	0.04	0	0	TRUE	TRUE	FALSE
19	42.15352014	0	0	0	43.09780003	119	Eemian TW3 mesocratic II	0.04	0	0	TRUE	TRUE	FALSE
20	26.22512031	0	0	0	16.43113336	120	Eemian TW3 mesocratic II	0.04	0	0	TRUE	TRUE	FALSE
1	8.762688064	0	0	0	0.102368742	121	Eemian TW3 mesocratic II	0.04	0	0	TRUE	TRUE	FALSE
2	8.807797848	0	0	0	0.102368742	122	Eemian TW3 mesocratic II	0.04	0	0	TRUE	TRUE	FALSE
3	8.807797848	0	0	0	0.102368742	123	Eemian TW3 mesocratic II	0.04	0	0	TRUE	TRUE	FALSE
4	8.819487427	0	0	0	0.102368742	124	Eemian TW3 mesocratic II	0.04	0	0	TRUE	TRUE	FALSE
5	39.99724246	0	0	0	60.88171333	125	Eemian TW3 mesocratic II	0.04	0	0	TRUE	TRUE	FALSE
6	28.75786237	0	0	0	23.49581562	126	Eemian TW3 mesocratic II	0.04	0	0	TRUE	TRUE	FALSE
7	25.16976116	0	0	0	97.12838985	127	Eemian TW3 mesocratic II	0.04	0	0	TRUE	TRUE	FALSE
8	42.26891726	0	0	0	48.38277346	128	Eemian TW3 mesocratic II	0.04	0	0	TRUE	TRUE	FALSE
9	18.61580401	0	0	0	6.769035409	129	Eemian TW3 mesocratic II	0.04	0	0	TRUE	TRUE	FALSE
10	42.25482982	0	0	0	50.78465293	130	Eemian TW3 mesocratic II	0.04	0	0	TRUE	TRUE	FALSE
11	34.77739595	0	0	0	75.31456381	131	Eemian TW3 mesocratic II	0.04	0	0	TRUE	TRUE	FALSE
12	34.30306881	0	0	0	74.86841041	132	Eemian TW3 mesocratic II	0.04	0	0	TRUE	TRUE	FALSE
13	33.72098774	0	0	0	33.43570208	133	Eemian TW3 mesocratic II	0.04	0	0	TRUE	TRUE	FALSE
14	42.3945053	0	0	0	49.4405891	134	Eemian TW3 mesocratic II	0.04	0	0	TRUE	TRUE	FALSE
15	18.66301192	0	0	0	6.769035409	135	Eemian TW3 mesocratic II	0.04	0	0	TRUE	TRUE	FALSE
16	26.11272051	0	0	0	15.16832313	136	Eemian TW3 mesocratic II	0.04	0	0	TRUE	TRUE	FALSE
17	41.97907565	0	0	0	43.41637038	137	Eemian TW3 mesocratic II	0.04	0	0	TRUE	TRUE	FALSE
18	40.49270076	0	0	0	57.42070498	138	Eemian TW3 mesocratic II	0.04	0	0	TRUE	TRUE	FALSE
19	32.0376884	0	0	0	31.8033844	139	Eemian TW3 mesocratic II	0.04	0	0	TRUE	TRUE	FALSE
20	8.827130613	0	0	0	0.102368742	140	Eemian TW3 mesocratic II	0.04	0	0	TRUE	TRUE	FALSE
1	9.163430801	0	0	0	0.61695145	141	Eemian TW3 mesocratic II	0.04	0	0	TRUE	TRUE	FALSE
2	9.176319311	0	0	0	0.61695145	142	Eemian TW3 mesocratic II	0.04	0	0	TRUE	TRUE	FALSE
3	9.19175555	0	0	0	0.61695145	143	Eemian TW3 mesocratic II	0.04	0	0	TRUE	TRUE	FALSE
4	9.195652076	0	0	0	0.61695145	144	Eemian TW3 mesocratic II	0.04	0	0	TRUE	TRUE	FALSE
5	38.673023	0	0	0	65.09708438	145	Eemian TW3 mesocratic II	0.04	0	0	TRUE	TRUE	FALSE
6	24.11050548	0	0	0	11.42864078	146	Eemian TW3 mesocratic II	0.04	0	0	TRUE	TRUE	FALSE
7	34.93685379	0	0	0	34.89344483	147	Eemian TW3 mesocratic II	0.04	0	0	TRUE	TRUE	FALSE
8	40.92251758	0	0	0	56.84897911	148	Eemian TW3 mesocratic II	0.04	0	0	TRUE	TRUE	FALSE
9	19.39855619	0	0	0	7.283618116	149	Eemian TW3 mesocratic II	0.04	0	0	TRUE	TRUE	FALSE
10	38.99823308	0	0	0	63.45543163	150	Eemian TW3 mesocratic II	0.04	0	0	TRUE	TRUE	FALSE
11	19.43077746	0	0	0	7.283618116	151	Eemian TW3 mesocratic II	0.04	0	0	TRUE	TRUE	FALSE
12	25.8978121	0	0	0	13.95028478	152	Eemian TW3 mesocratic II	0.04	0	0	TRUE	TRUE	FALSE
13	42.00305428	0	0	0	47.55611026	153	Eemian TW3 mesocratic II	0.04	0	0	TRUE	TRUE	FALSE
14	37.89791401	0	0	0	66.39128765	154	Eemian TW3 mesocratic II	0.04	0	0	TRUE	TRUE	FALSE
15	42.21826242	0	0	0	41.33528758	155	Eemian TW3 mesocratic II	0.04	0	0	TRUE	TRUE	FALSE
16	9.227873351	0	0	0	0.61695145	156	Eemian TW3 mesocratic II	0.04	0	0	TRUE	TRUE	FALSE
17	25.87398334	0	0	0	13.95028478	157	Eemian TW3 mesocratic II	0.04	0	0	TRUE	TRUE	FALSE
18	34.21150045	0	0	0	33.95028478	158	Eemian TW3 mesocratic II	0.04	0	0	TRUE	TRUE	FALSE
19	9.253650371	0	0	0	0.61695145	159	Eemian TW3 mesocratic II	0.04	0	0	TRUE	TRUE	FALSE
20	41.95914342	0	0	0	44.24280848	160	Eemian TW3 mesocratic II	0.04	0	0	TRUE	TRUE	FALSE
1	10.59945059	0	0	0	1.765767162	161	Eemian TW3 mesocratic II	0.04	0	0	TRUE	TRUE	FALSE
2	10.60934177	0	0	0	1.765767162	162	Eemian TW3 mesocratic II	0.04	0	0	TRUE	TRUE	FALSE
3	10.63961478	0	0	0	1.765767162	163	Eemian TW3 mesocratic II	0.04	0	0	TRUE	TRUE	FALSE
4	10.66734007	0	0	0	1.765767162	164	Eemian TW3 mesocratic II	0.04	0	0	TRUE	TRUE	FALSE
5	10.66734007	0	0	0	1.765767162	165	Eemian TW3 mesocratic II	0.04	0	0	TRUE	TRUE	FALSE
6	37.52849335	0	0	0	67.4318153	166	Eemian TW3 mesocratic II	0.04	0	0	TRUE	TRUE	FALSE
7	10.65445156	0	0	0	1.765767162	167	Eemian TW3 mesocratic II	0.04	0	0	TRUE	TRUE	FALSE
8	35.997758	0	0	0	72.17136495	168	Eemian TW3 mesocratic II	0.04	0	0	TRUE	TRUE	FALSE
9	27.64255666	0	0	0	21.76576716	169	Eemian TW3 mesocratic II	0.04	0	0	TRUE	TRUE	FALSE
10	20.96750747	0	0	0	8.432433829	170	Eemian TW3 mesocratic II	0.04	0	0	TRUE	TRUE	FALSE
11	35.35123437	0	0	0	74.60504177	171	Eemian TW3 mesocratic II	0.04	0	0	TRUE	TRUE	FALSE
12	32.8243371	0	0	0	32.69668788	172	Eemian TW3 mesocratic II	0.04	0	0	TRUE	TRUE	FALSE
13	30.29339344	0	0	0	84.05276526	173	Eemian TW3 mesocratic II	0.04	0	0	TRUE	TRUE	FALSE
14	20.90950917	0	0	0	8.432433829	174	Eemian TW3 mesocratic II	0.04	0	0	TRUE	TRUE	FALSE
15	31.02339265	0	0	0	29.61714444	175	Eemian TW3 mesocratic II	0.04	0	0	TRUE	TRUE	FALSE
16	10.6689886	0	0	0	1.765767162	176	Eemian TW3 mesocratic II	0.04	0	0	TRUE	TRUE	FALSE
17	36.86458522	0	0	0	36.76540285	177	Eemian TW3 mesocratic II	0.04	0	0	TRUE	TRUE	FALSE
18	41.75757312	0	0	0	52.69668788	178	Eemian TW3 mesocratic II	0.04	0	0	TRUE	TRUE	FALSE
19	29.86162836	0	0	0	83.94144941	179	Eemian TW3 mesocratic II	0.04	0	0	TRUE	TRUE	FALSE
20	35.65576289	0	0	0	73.10923835	180	Eemian TW3 mesocratic II	0.04	0	0	TRUE	TRUE	FALSE
1	9.027651848	0	0	0	0.473126746	181	Eemian TW3 mesocratic II	0.04	0	0	TRUE	TRUE	FALSE
2	9.034096103	0	0	0	0.473126746	182	Eemian TW3 mesocratic II	0.04	0	0	TRUE	TRUE	FALSE
3	9.034545703	0	0	0	0.407099258	183	Eemian TW3 mesocratic II	0.04	0	0	TRUE	TRUE	FALSE
4	9.052829403	0	0	0	0.473126746	184	Eemian TW3 mesocratic II	0.04	0	0	TRUE	TRUE	FALSE
5	9.092543997	0	0	0	0.407099258	185	Eemian TW3 mesocratic II	0.04	0	0	TRUE	TRUE	FALSE
6	27.10108938	0	0	0	20.47312675	186	Eemian TW3 mesocratic II	0.04	0	0	TRUE	TRUE	FALSE
7	9.719285257	0	0	0	0.994753324	187	Eemian TW3 mesocratic II	0.04	0	0	TRUE	TRUE	FALSE
8	36.55406205	0	0	0	36.47403575	188	Eemian TW3 mesocratic II	0.04	0	0	TRUE	TRUE	FALSE
9	9.092094398	0	0	0	0.473126746	189	Eemian TW3 mesocratic II	0.04	0	0	TRUE	TRUE	FALSE
10	40.55504518	0	0	0	59.23429923	190	Eemian TW3 mesocratic II	0.04	0	0	TRUE	TRUE	FALSE
11	27.68197152	0	0	0	21.65235015	191	Eemian TW3 mesocratic II	0.04	0	0	TRUE	TRUE	FALSE
12	19.05656108	0	0	0	7.139793412	192	Eemian TW3 mesocratic II	0.04	0	0	TRUE	TRUE	FALSE
13	26.4490207	0	0	0	93.06187551	193	Eemian TW3 mesocratic II	0.04	0	0	TRUE	TRUE	FALSE
14	41.77360883	0	0	0	47.13979341	194	Eemian TW3 mesocratic II	0.04	0	0	TRUE	TRUE	FALSE
15	26.74590602	0	0	0	18.76061605	195	Eemian TW3 mesocratic II	0.04	0	0	TRUE	TRUE	FALSE
16	30.020187	0	0	0	27.13979341	196	Eemian TW3 mesocratic II	0.04	0	0	TRUE	TRUE	FALSE
17	27.12521787	0	0	0	20.47312675	197	Eemian TW3 mesocratic II	0.04	0	0	TRUE	TRUE	FALSE
18	35.0598941	0	0	0	35.02985293	198	Eemian TW3 mesocratic II	0.04	0	0	TRUE	TRUE	FALSE
19	35.70926519	0	0	0	35.41899023	199	Eemian TW3 mesocratic II	0.04	0	0	TRUE	TRUE	FALSE
20	9.027651848	0	0	0	0.473126746	200	Eemian TW3 mesocratic II	0.04	0	0	TRUE	TRUE	FALSE
1	11.08321931	0	0	0	2.116784688	201	Eemian TW3 mesocratic II	0.04	0	0	TRUE	TRUE	FALSE
2	11.0886145	0	0	0	2.116784688	202	Eemian TW3 mesocratic II	0.04	0	0	TRUE	TRUE	FALSE
3	11.10255207	0	0	0	2.116784688	203	Eemian TW3 mesocratic II	0.04	0	0	TRUE	TRUE	FALSE
4	11.10255207	0	0	0	2.116784688	204	Eemian TW3 mesocratic II	0.04	0	0	TRUE	TRUE	FALSE
5	21.44722979	0	0	0	8.783451354	205	Eemian TW3 mesocratic II	0.04	0	0	TRUE	TRUE	FALSE
6	42.1202498	0	0	0	50.45606666	206	Eemian TW3 mesocratic II	0.04	0	0	TRUE	TRUE	FALSE
7	35.80038396	0	0	0	35.45011802	207	Eemian TW3 mesocratic II	0.04	0	0	TRUE	TRUE	FALSE
8	28.73643147	0	0	0	23.63244636	208	Eemian TW3 mesocratic II	0.04	0	0	TRUE	TRUE	FALSE
9	37.55007411	0	0	0	67.76545051	209	Eemian TW3 mesocratic II	0.04	0	0	TRUE	TRUE	FALSE
10	21.53400244	0	0	0	8.96594625	210	Eemian TW3 mesocratic II	0.04	0	0	TRUE	TRUE	FALSE
11	11.17688581	0	0	0	2.116784688	211	Eemian TW3 mesocratic II	0.04	0	0	TRUE	TRUE	FALSE
12	30.40324551	0	0	0	27.8792331	212	Eemian TW3 mesocratic II	0.04	0	0	TRUE	TRUE	FALSE
13	11.12832909	0	0	0	2.116784688	213	Eemian TW3 mesocratic II	0.04	0	0	TRUE	TRUE	FALSE
14	30.68574366	0	0	0	28.78345135	214	Eemian TW3 mesocratic II	0.04	0	0	TRUE	TRUE	FALSE
15	21.35701023	0	0	0	8.783451354	215	Eemian TW3 mesocratic II	0.04	0	0	TRUE	TRUE	FALSE
16	26.23800882	0	0	0	99.35561474	216	Eemian TW3 mesocratic II	0.04	0	0	TRUE	TRUE	FALSE
17	41.94715411	0	0	0	53.9023858	217	Eemian TW3 mesocratic II	0.04	0	0	TRUE	TRUE	FALSE
18	26.09653494	0	0	0	15.45011802	218	Eemian TW3 mesocratic II	0.04	0	0	TRUE	TRUE	FALSE
19	25.68889835	0	0	0	93.60075535	219	Eemian TW3 mesocratic II	0.04	0	0	TRUE	TRUE	FALSE
20	21.66273767	0	0	0	9.012601105	220	Eemian TW3 mesocratic II	0.04	0	0	TRUE	TRUE	FALSE
1	8.983591129	0	0	0	0.341723394	221	Eemian TW3 mesocratic II	0.04	0	0	TRUE	TRUE	FALSE
2	9.214235509	0	0	0	0.660292408	222	Eemian TW3 mesocratic II	0.04	0	0	TRUE	TRUE	FALSE
3	9.215134707	0	0	0	0.660292408	223	Eemian TW3 mesocratic II	0.04	0	0	TRUE	TRUE	FALSE
4	9.219630699	0	0	0	0.660292408	224	Eemian TW3 mesocratic II	0.04	0	0	TRUE	TRUE	FALSE
5	34.09100787	0	0	0	33.99362574	225	Eemian TW3 mesocratic II	0.04	0	0	TRUE	TRUE	FALSE
6	32.94348089	0	0	0	78.34045375	226	Eemian TW3 mesocratic II	0.04	0	0	TRUE	TRUE	FALSE
7	9.277628994	0	0	0	0.660292408	227	Eemian TW3 mesocratic II	0.04	0	0	TRUE	TRUE	FALSE
8	29.97222976	0	0	0	27.32695908	228	Eemian TW3 mesocratic II	0.04	0	0	TRUE	TRUE	FALSE
9	9.296961759	0	0	0	0.660292408	229	Eemian TW3 mesocratic II	0.04	0	0	TRUE	TRUE	FALSE
10	9.268187411	0	0	0	0.660292408	230	Eemian TW3 mesocratic II	0.04	0	0	TRUE	TRUE	FALSE
11	41.09351513	0	0	0	39.67520829	231	Eemian TW3 mesocratic II	0.04	0	0	TRUE	TRUE	FALSE
12	41.61385125	0	0	0	53.99362574	232	Eemian TW3 mesocratic II	0.04	0	0	TRUE	TRUE	FALSE
13	9.335627288	0	0	0	0.660292408	233	Eemian TW3 mesocratic II	0.04	0	0	TRUE	TRUE	FALSE
14	34.69631823	0	0	0	75.49290843	234	Eemian TW3 mesocratic II	0.04	0	0	TRUE	TRUE	FALSE
15	27.15938741	0	0	0	20.66029241	235	Eemian TW3 mesocratic II	0.04	0	0	TRUE	TRUE	FALSE
16	25.87098602	0	0	0	13.99362574	236	Eemian TW3 mesocratic II	0.04	0	0	TRUE	TRUE	FALSE
17	26.09788374	0	0	0	15.39785109	237	Eemian TW3 mesocratic II	0.04	0	0	TRUE	TRUE	FALSE
18	40.55144838	0	0	0	60.05280797	238	Eemian TW3 mesocratic II	0.04	0	0	TRUE	TRUE	FALSE
19	19.54107913	0	0	0	7.326959075	239	Eemian TW3 mesocratic II	0.04	0	0	TRUE	TRUE	FALSE
20	19.60177502	0	0	0	7.326959075	240	Eemian TW3 mesocratic II	0.04	0	0	TRUE	TRUE	FALSE
1	11.00993464	0	0	0	2.103998279	241	Eemian TW3 mesocratic II	0.04	0	0	TRUE	TRUE	FALSE
2	11.00993464	0	0	0	2.103998279	242	Eemian TW3 mesocratic II	0.04	0	0	TRUE	TRUE	FALSE
3	11.02282315	0	0	0	2.103998279	243	Eemian TW3 mesocratic II	0.04	0	0	TRUE	TRUE	FALSE
4	11.03076607	0	0	0	2.103998279	244	Eemian TW3 mesocratic II	0.04	0	0	TRUE	TRUE	FALSE
5	21.3366284	0	0	0	8.770664946	245	Eemian TW3 mesocratic II	0.04	0	0	TRUE	TRUE	FALSE
6	18.01184244	0	0	0	6.507395147	246	Eemian TW3 mesocratic II	0.04	0	0	TRUE	TRUE	FALSE
7	26.11421917	0	0	0	15.43733161	247	Eemian TW3 mesocratic II	0.04	0	0	TRUE	TRUE	FALSE
8	26.77228251	0	0	0	18.97080755	248	Eemian TW3 mesocratic II	0.04	0	0	TRUE	TRUE	FALSE
9	27.84112963	0	0	0	22.10399828	249	Eemian TW3 mesocratic II	0.04	0	0	TRUE	TRUE	FALSE
10	28.03056076	0	0	0	22.46593361	250	Eemian TW3 mesocratic II	0.04	0	0	TRUE	TRUE	FALSE
11	26.12081329	0	0	0	15.43733161	251	Eemian TW3 mesocratic II	0.04	0	0	TRUE	TRUE	FALSE
12	11.30741944	0	0	0	2.248420194	252	Eemian TW3 mesocratic II	0.04	0	0	TRUE	TRUE	FALSE
13	21.34951691	0	0	0	8.770664946	253	Eemian TW3 mesocratic II	0.04	0	0	TRUE	TRUE	FALSE
14	37.15337776	0	0	0	36.8666421	254	Eemian TW3 mesocratic II	0.04	0	0	TRUE	TRUE	FALSE
15	26.12396049	0	0	0	15.43733161	255	Eemian TW3 mesocratic II	0.04	0	0	TRUE	TRUE	FALSE
16	28.66599427	0	0	0	23.1881018	256	Eemian TW3 mesocratic II	0.04	0	0	TRUE	TRUE	FALSE
17	11.0872657	0	0	0	2.103998279	257	Eemian TW3 mesocratic II	0.04	0	0	TRUE	TRUE	FALSE
18	27.90871938	0	0	0	88.27284672	258	Eemian TW3 mesocratic II	0.04	0	0	TRUE	TRUE	FALSE
19	11.02716928	0	0	0	2.103998279	259	Eemian TW3 mesocratic II	0.04	0	0	TRUE	TRUE	FALSE
20	42.21751309	0	0	0	48.77066495	260	Eemian TW3 mesocratic II	0.04	0	0	TRUE	TRUE	FALSE
1	9.755852657	0	0	0	1.098857122	261	Eemian TW3 mesocratic II	0.04	0	0	TRUE	TRUE	FALSE
2	10.79232864	0	0	0	1.891567533	262	Eemian TW3 mesocratic II	0.04	0	0	TRUE	TRUE	FALSE
3	11.88485465	0	0	0	2.59198586	263	Eemian TW3 mesocratic II	0.04	0	0	TRUE	TRUE	FALSE
4	17.57842883	0	0	0	6.223763176	264	Eemian TW3 mesocratic II	0.04	0	0	TRUE	TRUE	FALSE
5	40.98276387	0	0	0	39.55709651	265	Eemian TW3 mesocratic II	0.04	0	0	TRUE	TRUE	FALSE
6	20.12181141	0	0	0	7.765523788	266	Eemian TW3 mesocratic II	0.04	0	0	TRUE	TRUE	FALSE
7	21.93444544	0	0	0	9.258652527	267	Eemian TW3 mesocratic II	0.04	0	0	TRUE	TRUE	FALSE
8	28.16768851	0	0	0	88.40401138	268	Eemian TW3 mesocratic II	0.04	0	0	TRUE	TRUE	FALSE
9	17.64122285	0	0	0	6.223763176	269	Eemian TW3 mesocratic II	0.04	0	0	TRUE	TRUE	FALSE
10	17.71091072	0	0	0	6.223763176	270	Eemian TW3 mesocratic II	0.04	0	0	TRUE	TRUE	FALSE
11	31.72311884	0	0	0	31.06622156	271	Eemian TW3 mesocratic II	0.04	0	0	TRUE	TRUE	FALSE
12	38.01016394	0	0	0	37.87938138	272	Eemian TW3 mesocratic II	0.04	0	0	TRUE	TRUE	FALSE
13	27.60014447	0	0	0	88.71298859	273	Eemian TW3 mesocratic II	0.04	0	0	TRUE	TRUE	FALSE
14	26.2461016	0	0	0	15.92531919	274	Eemian TW3 mesocratic II	0.04	0	0	TRUE	TRUE	FALSE
15	26.60982734	0	0	0	96.60851154	275	Eemian TW3 mesocratic II	0.04	0	0	TRUE	TRUE	FALSE
16	25.06530428	0	0	0	12.89042984	276	Eemian TW3 mesocratic II	0.04	0	0	TRUE	TRUE	FALSE
17	26.96036483	0	0	0	19.55709651	277	Eemian TW3 mesocratic II	0.04	0	0	TRUE	TRUE	FALSE
18	25.29235187	0	0	0	13.07768541	278	Eemian TW3 mesocratic II	0.04	0	0	TRUE	TRUE	FALSE
19	29.76481467	0	0	0	26.22376318	279	Eemian TW3 mesocratic II	0.04	0	0	TRUE	TRUE	FALSE
20	36.0708928	0	0	0	35.92531919	280	Eemian TW3 mesocratic II	0.04	0	0	TRUE	TRUE	FALSE
1	9.301307884	0	0	0	0.682306732	281	Eemian TW3 mesocratic II	0.04	0	0	TRUE	TRUE	FALSE
2	9.314196394	0	0	0	0.682306732	282	Eemian TW3 mesocratic II	0.04	0	0	TRUE	TRUE	FALSE
3	9.865704724	0	0	0	1.245048419	283	Eemian TW3 mesocratic II	0.04	0	0	TRUE	TRUE	FALSE
4	9.865704724	0	0	0	1.245048419	284	Eemian TW3 mesocratic II	0.04	0	0	TRUE	TRUE	FALSE
5	29.18633039	0	0	0	85.86434072	285	Eemian TW3 mesocratic II	0.04	0	0	TRUE	TRUE	FALSE
6	40.7792453	0	0	0	58.81719908	286	Eemian TW3 mesocratic II	0.04	0	0	TRUE	TRUE	FALSE
7	20.27287673	0	0	0	7.911715085	287	Eemian TW3 mesocratic II	0.04	0	0	TRUE	TRUE	FALSE
8	37.61301799	0	0	0	37.26409196	288	Eemian TW3 mesocratic II	0.04	0	0	TRUE	TRUE	FALSE
9	28.20050925	0	0	0	87.91171509	289	Eemian TW3 mesocratic II	0.04	0	0	TRUE	TRUE	FALSE
10	9.865704724	0	0	0	1.245048419	290	Eemian TW3 mesocratic II	0.04	0	0	TRUE	TRUE	FALSE
11	42.03197849	0	0	0	44.39324459	291	Eemian TW3 mesocratic II	0.04	0	0	TRUE	TRUE	FALSE
12	34.42715819	0	0	0	75.02467311	292	Eemian TW3 mesocratic II	0.04	0	0	TRUE	TRUE	FALSE
13	27.59130235	0	0	0	21.24504842	293	Eemian TW3 mesocratic II	0.04	0	0	TRUE	TRUE	FALSE
14	20.31978491	0	0	0	7.911715085	294	Eemian TW3 mesocratic II	0.04	0	0	TRUE	TRUE	FALSE
15	38.47385056	0	0	0	64.71557273	295	Eemian TW3 mesocratic II	0.04	0	0	TRUE	TRUE	FALSE
16	19.57779639	0	0	0	7.348973399	296	Eemian TW3 mesocratic II	0.04	0	0	TRUE	TRUE	FALSE
17	16.68147846	0	0	0	5.537637671	297	Eemian TW3 mesocratic II	0.04	0	0	TRUE	TRUE	FALSE
18	28.34572978	0	0	0	23.06855086	298	Eemian TW3 mesocratic II	0.04	0	0	TRUE	TRUE	FALSE
19	38.71813278	0	0	0	65.71437449	299	Eemian TW3 mesocratic II	0.04	0	0	TRUE	TRUE	FALSE
20	9.301307884	0	0	0	0.682306732	300	Eemian TW3 mesocratic II	0.04	0	0	TRUE	TRUE	FALSE
1	9.810254158	0	0	0	1.186310711	301	Eemian TW3 mesocratic II	0.04	0	0	TRUE	TRUE	FALSE
2	9.819695741	0	0	0	1.186310711	302	Eemian TW3 mesocratic II	0.04	0	0	TRUE	TRUE	FALSE
3	9.825840263	0	0	0	1.186310711	303	Eemian TW3 mesocratic II	0.04	0	0	TRUE	TRUE	FALSE
4	9.840077571	0	0	0	1.186310711	304	Eemian TW3 mesocratic II	0.04	0	0	TRUE	TRUE	FALSE
5	20.22746721	0	0	0	7.852977378	305	Eemian TW3 mesocratic II	0.04	0	0	TRUE	TRUE	FALSE
6	9.881140963	0	0	0	1.186310711	306	Eemian TW3 mesocratic II	0.04	0	0	TRUE	TRUE	FALSE
7	32.14124608	0	0	0	32.01718023	307	Eemian TW3 mesocratic II	0.04	0	0	TRUE	TRUE	FALSE
8	30.9558029	0	0	0	83.57246667	308	Eemian TW3 mesocratic II	0.04	0	0	TRUE	TRUE	FALSE
9	33.01601622	0	0	0	79.72041552	309	Eemian TW3 mesocratic II	0.04	0	0	TRUE	TRUE	FALSE
10	9.868252453	0	0	0	1.186310711	310	Eemian TW3 mesocratic II	0.04	0	0	TRUE	TRUE	FALSE
11	36.9494096	0	0	0	68.95024634	311	Eemian TW3 mesocratic II	0.04	0	0	TRUE	TRUE	FALSE
12	35.37401407	0	0	0	72.16449249	312	Eemian TW3 mesocratic II	0.04	0	0	TRUE	TRUE	FALSE
13	41.28684278	0	0	0	57.29375518	313	Eemian TW3 mesocratic II	0.04	0	0	TRUE	TRUE	FALSE
14	34.59410935	0	0	0	34.51964404	314	Eemian TW3 mesocratic II	0.04	0	0	TRUE	TRUE	FALSE
15	27.54289551	0	0	0	21.18631071	315	Eemian TW3 mesocratic II	0.04	0	0	TRUE	TRUE	FALSE
16	24.35868423	0	0	0	11.85546052	316	Eemian TW3 mesocratic II	0.04	0	0	TRUE	TRUE	FALSE
17	9.868252453	0	0	0	1.186310711	317	Eemian TW3 mesocratic II	0.04	0	0	TRUE	TRUE	FALSE
18	20.2136795	0	0	0	7.852977378	318	Eemian TW3 mesocratic II	0.04	0	0	TRUE	TRUE	FALSE
19	9.845772494	0	0	0	1.186310711	319	Eemian TW3 mesocratic II	0.04	0	0	TRUE	TRUE	FALSE
20	35.8871566	0	0	0	73.14072109	320	Eemian TW3 mesocratic II	0.04	0	0	TRUE	TRUE	FALSE
1	9.287819909	0	0	0	0.720572239	321	Eemian TW3 mesocratic II	0.04	0	0	TRUE	TRUE	FALSE
2	9.294264163	0	0	0	0.720572239	322	Eemian TW3 mesocratic II	0.04	0	0	TRUE	TRUE	FALSE
3	9.307152673	0	0	0	0.720572239	323	Eemian TW3 mesocratic II	0.04	0	0	TRUE	TRUE	FALSE
4	9.320041183	0	0	0	0.720572239	324	Eemian TW3 mesocratic II	0.04	0	0	TRUE	TRUE	FALSE
5	21.42744743	0	0	0	8.842611664	325	Eemian TW3 mesocratic II	0.04	0	0	TRUE	TRUE	FALSE
6	25.26252846	0	0	0	12.96237935	326	Eemian TW3 mesocratic II	0.04	0	0	TRUE	TRUE	FALSE
7	38.19884573	0	0	0	66.41059967	327	Eemian TW3 mesocratic II	0.04	0	0	TRUE	TRUE	FALSE
8	32.53149817	0	0	0	80.42219214	328	Eemian TW3 mesocratic II	0.04	0	0	TRUE	TRUE	FALSE
9	9.371445356	0	0	0	0.720572239	329	Eemian TW3 mesocratic II	0.04	0	0	TRUE	TRUE	FALSE
10	19.58304172	0	0	0	7.387238905	330	Eemian TW3 mesocratic II	0.04	0	0	TRUE	TRUE	FALSE
11	41.6782938	0	0	0	54.64035306	331	Eemian TW3 mesocratic II	0.04	0	0	TRUE	TRUE	FALSE
12	26.05097556	0	0	0	14.64035306	332	Eemian TW3 mesocratic II	0.04	0	0	TRUE	TRUE	FALSE
13	37.67850961	0	0	0	37.43198912	333	Eemian TW3 mesocratic II	0.04	0	0	TRUE	TRUE	FALSE
14	19.59593023	0	0	0	7.387238905	334	Eemian TW3 mesocratic II	0.04	0	0	TRUE	TRUE	FALSE
15	20.40326049	0	0	0	7.973686398	335	Eemian TW3 mesocratic II	0.04	0	0	TRUE	TRUE	FALSE
16	9.332929693	0	0	0	0.720572239	336	Eemian TW3 mesocratic II	0.04	0	0	TRUE	TRUE	FALSE
17	14.04308059	0	0	0	3.917538232	337	Eemian TW3 mesocratic II	0.04	0	0	TRUE	TRUE	FALSE
18	9.345818203	0	0	0	0.720572239	338	Eemian TW3 mesocratic II	0.04	0	0	TRUE	TRUE	FALSE
19	25.87967827	0	0	0	14.05390557	339	Eemian TW3 mesocratic II	0.04	0	0	TRUE	TRUE	FALSE
20	27.8385819	0	0	0	88.35600664	340	Eemian TW3 mesocratic II	0.04	0	0	TRUE	TRUE	FALSE
1	8.886327839	0	0	0	0.292447302	341	Eemian TW3 mesocratic II	0.04	0	0	TRUE	TRUE	FALSE
2	8.890823831	0	0	0	0.292447302	342	Eemian TW3 mesocratic II	0.04	0	0	TRUE	TRUE	FALSE
3	8.890823831	0	0	0	0.292447302	343	Eemian TW3 mesocratic II	0.04	0	0	TRUE	TRUE	FALSE
4	8.904611539	0	0	0	0.292447302	344	Eemian TW3 mesocratic II	0.04	0	0	TRUE	TRUE	FALSE
5	18.82037164	0	0	0	6.959113969	345	Eemian TW3 mesocratic II	0.04	0	0	TRUE	TRUE	FALSE
6	41.20681413	0	0	0	56.15147291	346	Eemian TW3 mesocratic II	0.04	0	0	TRUE	TRUE	FALSE
7	41.68788525	0	0	0	54.59192913	347	Eemian TW3 mesocratic II	0.04	0	0	TRUE	TRUE	FALSE
8	36.4936659	0	0	0	70.56997249	348	Eemian TW3 mesocratic II	0.04	0	0	TRUE	TRUE	FALSE
9	18.83326015	0	0	0	6.959113969	349	Eemian TW3 mesocratic II	0.04	0	0	TRUE	TRUE	FALSE
10	28.14400962	0	0	0	86.95911397	350	Eemian TW3 mesocratic II	0.04	0	0	TRUE	TRUE	FALSE
11	8.961710635	0	0	0	0.292447302	351	Eemian TW3 mesocratic II	0.04	0	0	TRUE	TRUE	FALSE
12	9.013714274	0	0	0	0.292447302	352	Eemian TW3 mesocratic II	0.04	0	0	TRUE	TRUE	FALSE
13	8.9810434	0	0	0	0.292447302	353	Eemian TW3 mesocratic II	0.04	0	0	TRUE	TRUE	FALSE
14	13.8932142	0	0	0	3.791943236	354	Eemian TW3 mesocratic II	0.04	0	0	TRUE	TRUE	FALSE
15	40.41701823	0	0	0	60.16806634	355	Eemian TW3 mesocratic II	0.04	0	0	TRUE	TRUE	FALSE
16	36.27546043	0	0	0	71.15368305	356	Eemian TW3 mesocratic II	0.04	0	0	TRUE	TRUE	FALSE
17	42.06120244	0	0	0	44.63085868	357	Eemian TW3 mesocratic II	0.04	0	0	TRUE	TRUE	FALSE
18	27.58650663	0	0	0	21.18265289	358	Eemian TW3 mesocratic II	0.04	0	0	TRUE	TRUE	FALSE
19	35.77685493	0	0	0	35.48191674	359	Eemian TW3 mesocratic II	0.04	0	0	TRUE	TRUE	FALSE
20	27.01611513	0	0	0	20.2924473	360	Eemian TW3 mesocratic II	0.04	0	0	TRUE	TRUE	FALSE
1	9.929397942	0	0	0	1.30085519	361	Eemian TW3 mesocratic II	0.04	0	0	TRUE	TRUE	FALSE
2	9.932695002	0	0	0	1.30085519	362	Eemian TW3 mesocratic II	0.04	0	0	TRUE	TRUE	FALSE
3	9.956373893	0	0	0	1.30085519	363	Eemian TW3 mesocratic II	0.04	0	0	TRUE	TRUE	FALSE
4	9.957123225	0	0	0	1.30085519	364	Eemian TW3 mesocratic II	0.04	0	0	TRUE	TRUE	FALSE
5	39.69301368	0	0	0	63.22839519	365	Eemian TW3 mesocratic II	0.04	0	0	TRUE	TRUE	FALSE
6	9.980951981	0	0	0	1.30085519	366	Eemian TW3 mesocratic II	0.04	0	0	TRUE	TRUE	FALSE
7	10.01961751	0	0	0	1.30085519	367	Eemian TW3 mesocratic II	0.04	0	0	TRUE	TRUE	FALSE
8	41.787996	0	0	0	54.65711531	368	Eemian TW3 mesocratic II	0.04	0	0	TRUE	TRUE	FALSE
9	26.48858543	0	0	0	91.93566017	369	Eemian TW3 mesocratic II	0.04	0	0	TRUE	TRUE	FALSE
10	27.56987146	0	0	0	21.30085519	370	Eemian TW3 mesocratic II	0.04	0	0	TRUE	TRUE	FALSE
11	27.63101695	0	0	0	21.30085519	371	Eemian TW3 mesocratic II	0.04	0	0	TRUE	TRUE	FALSE
12	10.00028475	0	0	0	1.30085519	372	Eemian TW3 mesocratic II	0.04	0	0	TRUE	TRUE	FALSE
13	42.03422649	0	0	0	43.42691628	373	Eemian TW3 mesocratic II	0.04	0	0	TRUE	TRUE	FALSE
14	28.78768578	0	0	0	84.88675761	374	Eemian TW3 mesocratic II	0.04	0	0	TRUE	TRUE	FALSE
15	28.69162142	0	0	0	23.21798133	375	Eemian TW3 mesocratic II	0.04	0	0	TRUE	TRUE	FALSE
16	9.980951981	0	0	0	1.30085519	376	Eemian TW3 mesocratic II	0.04	0	0	TRUE	TRUE	FALSE
17	26.10522719	0	0	0	14.63418852	377	Eemian TW3 mesocratic II	0.04	0	0	TRUE	TRUE	FALSE
18	34.19486528	0	0	0	33.89972837	378	Eemian TW3 mesocratic II	0.04	0	0	TRUE	TRUE	FALSE
19	26.29855484	0	0	0	96.65500527	379	Eemian TW3 mesocratic II	0.04	0	0	TRUE	TRUE	FALSE
20	35.68408764	0	0	0	73.0230093	380	Eemian TW3 mesocratic II	0.04	0	0	TRUE	TRUE	FALSE
1	13.3076862	0	0	0	3.51855685	381	Eemian TW3 mesocratic II	0.04	0	0	TRUE	TRUE	FALSE
2	13.32656936	0	0	0	3.51855685	382	Eemian TW3 mesocratic II	0.04	0	0	TRUE	TRUE	FALSE
3	13.34635173	0	0	0	3.51855685	383	Eemian TW3 mesocratic II	0.04	0	0	TRUE	TRUE	FALSE
4	13.35279598	0	0	0	3.51855685	384	Eemian TW3 mesocratic II	0.04	0	0	TRUE	TRUE	FALSE
5	34.6567535	0	0	0	34.55734947	385	Eemian TW3 mesocratic II	0.04	0	0	TRUE	TRUE	FALSE
6	23.41302729	0	0	0	10.18522352	386	Eemian TW3 mesocratic II	0.04	0	0	TRUE	TRUE	FALSE
7	23.35502899	0	0	0	10.18522352	387	Eemian TW3 mesocratic II	0.04	0	0	TRUE	TRUE	FALSE
8	42.03362702	0	0	0	44.66210275	388	Eemian TW3 mesocratic II	0.04	0	0	TRUE	TRUE	FALSE
9	36.6189542	0	0	0	71.86986222	389	Eemian TW3 mesocratic II	0.04	0	0	TRUE	TRUE	FALSE
10	23.40658303	0	0	0	10.18522352	390	Eemian TW3 mesocratic II	0.04	0	0	TRUE	TRUE	FALSE
11	23.43236005	0	0	0	10.18522352	391	Eemian TW3 mesocratic II	0.04	0	0	TRUE	TRUE	FALSE
12	26.38832481	0	0	0	99.27617384	392	Eemian TW3 mesocratic II	0.04	0	0	TRUE	TRUE	FALSE
13	40.76590719	0	0	0	58.07191623	393	Eemian TW3 mesocratic II	0.04	0	0	TRUE	TRUE	FALSE
14	23.40013878	0	0	0	10.18522352	394	Eemian TW3 mesocratic II	0.04	0	0	TRUE	TRUE	FALSE
15	41.42771719	0	0	0	55.91163556	395	Eemian TW3 mesocratic II	0.04	0	0	TRUE	TRUE	FALSE
16	26.90221667	0	0	0	19.26033545	396	Eemian TW3 mesocratic II	0.04	0	0	TRUE	TRUE	FALSE
17	35.3172147	0	0	0	74.00328864	397	Eemian TW3 mesocratic II	0.04	0	0	TRUE	TRUE	FALSE
18	31.24894157	0	0	0	30.18522352	398	Eemian TW3 mesocratic II	0.04	0	0	TRUE	TRUE	FALSE
19	27.9509817	0	0	0	22.28329994	399	Eemian TW3 mesocratic II	0.04	0	0	TRUE	TRUE	FALSE
20	27.416708	0	0	0	89.69230598	400	Eemian TW3 mesocratic II	0.04	0	0	TRUE	TRUE	FALSE
1	8.875837191	0	0	0	0.208284473	401	Eemian TW3 mesocratic II	0.04	0	0	TRUE	TRUE	FALSE
2	8.886028106	0	0	0	0.208284473	402	Eemian TW3 mesocratic II	0.04	0	0	TRUE	TRUE	FALSE
3	8.946723996	0	0	0	0.208284473	403	Eemian TW3 mesocratic II	0.04	0	0	TRUE	TRUE	FALSE
4	8.953168251	0	0	0	0.208284473	404	Eemian TW3 mesocratic II	0.04	0	0	TRUE	TRUE	FALSE
5	8.914502721	0	0	0	0.208284473	405	Eemian TW3 mesocratic II	0.04	0	0	TRUE	TRUE	FALSE
6	18.66196286	0	0	0	6.87495114	406	Eemian TW3 mesocratic II	0.04	0	0	TRUE	TRUE	FALSE
7	21.27503331	0	0	0	8.722483576	407	Eemian TW3 mesocratic II	0.04	0	0	TRUE	TRUE	FALSE
8	36.23005091	0	0	0	72.21537975	408	Eemian TW3 mesocratic II	0.04	0	0	TRUE	TRUE	FALSE
9	23.88660509	0	0	0	10.73911088	409	Eemian TW3 mesocratic II	0.04	0	0	TRUE	TRUE	FALSE
10	26.2113326	0	0	0	15.65115126	410	Eemian TW3 mesocratic II	0.04	0	0	TRUE	TRUE	FALSE
11	32.04293372	0	0	0	81.01248219	411	Eemian TW3 mesocratic II	0.04	0	0	TRUE	TRUE	FALSE
12	8.888725701	0	0	0	0.208284473	412	Eemian TW3 mesocratic II	0.04	0	0	TRUE	TRUE	FALSE
13	32.30430072	0	0	0	32.28428171	413	Eemian TW3 mesocratic II	0.04	0	0	TRUE	TRUE	FALSE
14	11.17463781	0	0	0	2.142954408	414	Eemian TW3 mesocratic II	0.04	0	0	TRUE	TRUE	FALSE
15	42.19368433	0	0	0	48.66715404	415	Eemian TW3 mesocratic II	0.04	0	0	TRUE	TRUE	FALSE
16	33.60394209	0	0	0	76.83154633	416	Eemian TW3 mesocratic II	0.04	0	0	TRUE	TRUE	FALSE
17	42.33201101	0	0	0	50.55322274	417	Eemian TW3 mesocratic II	0.04	0	0	TRUE	TRUE	FALSE
18	41.07463197	0	0	0	56.75532666	418	Eemian TW3 mesocratic II	0.04	0	0	TRUE	TRUE	FALSE
19	21.42834663	0	0	0	8.809621075	419	Eemian TW3 mesocratic II	0.04	0	0	TRUE	TRUE	FALSE
20	26.20129155	0	0	0	15.65115126	420	Eemian TW3 mesocratic II	0.04	0	0	TRUE	TRUE	FALSE
1	12.56195102	0	0	0	3.083232092	421	Eemian TW3 mesocratic II	0.04	0	0	TRUE	TRUE	FALSE
2	12.58143365	0	0	0	3.083232092	422	Eemian TW3 mesocratic II	0.04	0	0	TRUE	TRUE	FALSE
3	12.58772804	0	0	0	3.083232092	423	Eemian TW3 mesocratic II	0.04	0	0	TRUE	TRUE	FALSE
4	12.61215626	0	0	0	3.083232092	424	Eemian TW3 mesocratic II	0.04	0	0	TRUE	TRUE	FALSE
5	31.09952477	0	0	0	29.74989876	425	Eemian TW3 mesocratic II	0.04	0	0	TRUE	TRUE	FALSE
6	30.49526347	0	0	0	28.31149786	426	Eemian TW3 mesocratic II	0.04	0	0	TRUE	TRUE	FALSE
7	39.68162383	0	0	0	62.04983399	427	Eemian TW3 mesocratic II	0.04	0	0	TRUE	TRUE	FALSE
8	30.00744836	0	0	0	83.95941006	428	Eemian TW3 mesocratic II	0.04	0	0	TRUE	TRUE	FALSE
9	22.92176525	0	0	0	9.749898758	429	Eemian TW3 mesocratic II	0.04	0	0	TRUE	TRUE	FALSE
10	42.07304188	0	0	0	51.75241291	430	Eemian TW3 mesocratic II	0.04	0	0	TRUE	TRUE	FALSE
11	36.03747259	0	0	0	35.89896304	431	Eemian TW3 mesocratic II	0.04	0	0	TRUE	TRUE	FALSE
12	41.5315746	0	0	0	56.41656543	432	Eemian TW3 mesocratic II	0.04	0	0	TRUE	TRUE	FALSE
13	31.07419735	0	0	0	82.41534601	433	Eemian TW3 mesocratic II	0.04	0	0	TRUE	TRUE	FALSE
14	42.05355925	0	0	0	49.74989876	434	Eemian TW3 mesocratic II	0.04	0	0	TRUE	TRUE	FALSE
15	26.97265388	0	0	0	20.16393438	435	Eemian TW3 mesocratic II	0.04	0	0	TRUE	TRUE	FALSE
16	31.06100911	0	0	0	29.74989876	436	Eemian TW3 mesocratic II	0.04	0	0	TRUE	TRUE	FALSE
17	22.93465376	0	0	0	9.749898758	437	Eemian TW3 mesocratic II	0.04	0	0	TRUE	TRUE	FALSE
18	26.19155023	0	0	0	16.41656543	438	Eemian TW3 mesocratic II	0.04	0	0	TRUE	TRUE	FALSE
19	22.90243248	0	0	0	9.749898758	439	Eemian TW3 mesocratic II	0.04	0	0	TRUE	TRUE	FALSE
20	12.65756578	0	0	0	3.083232092	440	Eemian TW3 mesocratic II	0.04	0	0	TRUE	TRUE	FALSE
1	9.014463606	0	0	0	0.452760682	441	Eemian TW3 mesocratic II	0.04	0	0	TRUE	TRUE	FALSE
2	9.060472589	0	0	0	0.452760682	442	Eemian TW3 mesocratic II	0.04	0	0	TRUE	TRUE	FALSE
3	9.06871524	0	0	0	0.452760682	443	Eemian TW3 mesocratic II	0.04	0	0	TRUE	TRUE	FALSE
4	9.06871524	0	0	0	0.452760682	444	Eemian TW3 mesocratic II	0.04	0	0	TRUE	TRUE	FALSE
5	35.33025308	0	0	0	73.34107235	445	Eemian TW3 mesocratic II	0.04	0	0	TRUE	TRUE	FALSE
6	9.088048005	0	0	0	0.452760682	446	Eemian TW3 mesocratic II	0.04	0	0	TRUE	TRUE	FALSE
7	31.26183008	0	0	0	30.44314506	447	Eemian TW3 mesocratic II	0.04	0	0	TRUE	TRUE	FALSE
8	37.63145156	0	0	0	37.46164923	448	Eemian TW3 mesocratic II	0.04	0	0	TRUE	TRUE	FALSE
9	19.33261497	0	0	0	7.255931968	449	Eemian TW3 mesocratic II	0.04	0	0	TRUE	TRUE	FALSE
10	39.74486745	0	0	0	61.75239497	450	Eemian TW3 mesocratic II	0.04	0	0	TRUE	TRUE	FALSE
11	10.71574691	0	0	0	1.752394975	451	Eemian TW3 mesocratic II	0.04	0	0	TRUE	TRUE	FALSE
12	9.126713535	0	0	0	0.452760682	452	Eemian TW3 mesocratic II	0.04	0	0	TRUE	TRUE	FALSE
13	42.03647448	0	0	0	43.26125898	453	Eemian TW3 mesocratic II	0.04	0	0	TRUE	TRUE	FALSE
14	17.22729187	0	0	0	5.838230834	454	Eemian TW3 mesocratic II	0.04	0	0	TRUE	TRUE	FALSE
15	33.37584543	0	0	0	78.75657107	455	Eemian TW3 mesocratic II	0.04	0	0	TRUE	TRUE	FALSE
16	19.17450593	0	0	0	7.119427348	456	Eemian TW3 mesocratic II	0.04	0	0	TRUE	TRUE	FALSE
17	31.35085072	0	0	0	81.75239497	457	Eemian TW3 mesocratic II	0.04	0	0	TRUE	TRUE	FALSE
18	31.39940743	0	0	0	81.7380077	458	Eemian TW3 mesocratic II	0.04	0	0	TRUE	TRUE	FALSE
19	19.10361912	0	0	0	7.119427348	459	Eemian TW3 mesocratic II	0.04	0	0	TRUE	TRUE	FALSE
20	17.61724423	0	0	0	6.162118699	460	Eemian TW3 mesocratic II	0.04	0	0	TRUE	TRUE	FALSE
1	8.91705045	0	0	0	0.315438677	461	Eemian TW3 mesocratic II	0.04	0	0	TRUE	TRUE	FALSE
2	8.922595506	0	0	0	0.315438677	462	Eemian TW3 mesocratic II	0.04	0	0	TRUE	TRUE	FALSE
3	8.975048744	0	0	0	0.315438677	463	Eemian TW3 mesocratic II	0.04	0	0	TRUE	TRUE	FALSE
4	8.975048744	0	0	0	0.315438677	464	Eemian TW3 mesocratic II	0.04	0	0	TRUE	TRUE	FALSE
5	36.71906495	0	0	0	36.52202772	465	Eemian TW3 mesocratic II	0.04	0	0	TRUE	TRUE	FALSE
6	42.01294546	0	0	0	44.66970438	466	Eemian TW3 mesocratic II	0.04	0	0	TRUE	TRUE	FALSE
7	18.8785198	0	0	0	6.982105343	467	Eemian TW3 mesocratic II	0.04	0	0	TRUE	TRUE	FALSE
8	31.26033141	0	0	0	30.2008752	468	Eemian TW3 mesocratic II	0.04	0	0	TRUE	TRUE	FALSE
9	18.86413263	0	0	0	6.982105343	469	Eemian TW3 mesocratic II	0.04	0	0	TRUE	TRUE	FALSE
10	31.37917547	0	0	0	30.5353516	470	Eemian TW3 mesocratic II	0.04	0	0	TRUE	TRUE	FALSE
11	8.994381509	0	0	0	0.315438677	471	Eemian TW3 mesocratic II	0.04	0	0	TRUE	TRUE	FALSE
12	41.67050075	0	0	0	40.31543868	472	Eemian TW3 mesocratic II	0.04	0	0	TRUE	TRUE	FALSE
13	28.01842158	0	0	0	22.43749364	473	Eemian TW3 mesocratic II	0.04	0	0	TRUE	TRUE	FALSE
14	26.56501729	0	0	0	18.26710875	474	Eemian TW3 mesocratic II	0.04	0	0	TRUE	TRUE	FALSE
15	32.99743279	0	0	0	78.28950433	475	Eemian TW3 mesocratic II	0.04	0	0	TRUE	TRUE	FALSE
16	35.3711666	0	0	0	73.64877201	476	Eemian TW3 mesocratic II	0.04	0	0	TRUE	TRUE	FALSE
17	8.994381509	0	0	0	0.315438677	477	Eemian TW3 mesocratic II	0.04	0	0	TRUE	TRUE	FALSE
18	9.048633144	0	0	0	0.315438677	478	Eemian TW3 mesocratic II	0.04	0	0	TRUE	TRUE	FALSE
19	42.39285677	0	0	0	50.6257753	479	Eemian TW3 mesocratic II	0.04	0	0	TRUE	TRUE	FALSE
20	40.7966298	0	0	0	58.48929603	480	Eemian TW3 mesocratic II	0.04	0	0	TRUE	TRUE	FALSE
1	8.886927304	0	0	0	0.274116104	481	Eemian TW3 mesocratic II	0.04	0	0	TRUE	TRUE	FALSE
2	8.893371559	0	0	0	0.274116104	482	Eemian TW3 mesocratic II	0.04	0	0	TRUE	TRUE	FALSE
3	8.893371559	0	0	0	0.274116104	483	Eemian TW3 mesocratic II	0.04	0	0	TRUE	TRUE	FALSE
4	8.919148579	0	0	0	0.274116104	484	Eemian TW3 mesocratic II	0.04	0	0	TRUE	TRUE	FALSE
5	37.70338743	0	0	0	67.89693767	485	Eemian TW3 mesocratic II	0.04	0	0	TRUE	TRUE	FALSE
6	18.81227885	0	0	0	6.94078277	486	Eemian TW3 mesocratic II	0.04	0	0	TRUE	TRUE	FALSE
7	32.95606966	0	0	0	32.78503271	487	Eemian TW3 mesocratic II	0.04	0	0	TRUE	TRUE	FALSE
8	23.59781255	0	0	0	10.53102755	488	Eemian TW3 mesocratic II	0.04	0	0	TRUE	TRUE	FALSE
9	8.970552752	0	0	0	0.274116104	489	Eemian TW3 mesocratic II	0.04	0	0	TRUE	TRUE	FALSE
10	30.4607942	0	0	0	28.12934756	490	Eemian TW3 mesocratic II	0.04	0	0	TRUE	TRUE	FALSE
11	27.00097863	0	0	0	20.2741161	491	Eemian TW3 mesocratic II	0.04	0	0	TRUE	TRUE	FALSE
12	41.87207105	0	0	0	45.31875553	492	Eemian TW3 mesocratic II	0.04	0	0	TRUE	TRUE	FALSE
13	8.947323461	0	0	0	0.274116104	493	Eemian TW3 mesocratic II	0.04	0	0	TRUE	TRUE	FALSE
14	8.946873862	0	0	0	0.274116104	494	Eemian TW3 mesocratic II	0.04	0	0	TRUE	TRUE	FALSE
15	42.13148978	0	0	0	42.08357686	495	Eemian TW3 mesocratic II	0.04	0	0	TRUE	TRUE	FALSE
16	8.951369854	0	0	0	0.274116104	496	Eemian TW3 mesocratic II	0.04	0	0	TRUE	TRUE	FALSE
17	24.60026886	0	0	0	12.21391459	497	Eemian TW3 mesocratic II	0.04	0	0	TRUE	TRUE	FALSE
18	36.22345679	0	0	0	72.5812311	498	Eemian TW3 mesocratic II	0.04	0	0	TRUE	TRUE	FALSE
19	18.80103887	0	0	0	6.94078277	499	Eemian TW3 mesocratic II	0.04	0	0	TRUE	TRUE	FALSE
20	18.86383289	0	0	0	6.94078277	500	Eemian TW3 mesocratic II	0.04	0	0	TRUE	TRUE	FALSE
1	9.261893022	0	0	0	0.704207132	501	Eemian TW3 mesocratic II	0.04	0	0	TRUE	TRUE	FALSE
2	9.274781532	0	0	0	0.704207132	502	Eemian TW3 mesocratic II	0.04	0	0	TRUE	TRUE	FALSE
3	9.280926054	0	0	0	0.704207132	503	Eemian TW3 mesocratic II	0.04	0	0	TRUE	TRUE	FALSE
4	9.303256147	0	0	0	0.704207132	504	Eemian TW3 mesocratic II	0.04	0	0	TRUE	TRUE	FALSE
5	42.06105257	0	0	0	50.28671742	505	Eemian TW3 mesocratic II	0.04	0	0	TRUE	TRUE	FALSE
6	30.43246945	0	0	0	27.80864633	506	Eemian TW3 mesocratic II	0.04	0	0	TRUE	TRUE	FALSE
7	9.307002807	0	0	0	0.704207132	507	Eemian TW3 mesocratic II	0.04	0	0	TRUE	TRUE	FALSE
8	42.15621773	0	0	0	47.80864633	508	Eemian TW3 mesocratic II	0.04	0	0	TRUE	TRUE	FALSE
9	19.54872231	0	0	0	7.370873798	509	Eemian TW3 mesocratic II	0.04	0	0	TRUE	TRUE	FALSE
10	9.34222141	0	0	0	0.704207132	510	Eemian TW3 mesocratic II	0.04	0	0	TRUE	TRUE	FALSE
11	19.57150201	0	0	0	7.370873798	511	Eemian TW3 mesocratic II	0.04	0	0	TRUE	TRUE	FALSE
12	19.60642088	0	0	0	7.370873798	512	Eemian TW3 mesocratic II	0.04	0	0	TRUE	TRUE	FALSE
13	36.6216518	0	0	0	36.48223704	513	Eemian TW3 mesocratic II	0.04	0	0	TRUE	TRUE	FALSE
14	31.30708973	0	0	0	30.45793076	514	Eemian TW3 mesocratic II	0.04	0	0	TRUE	TRUE	FALSE
15	40.75811414	0	0	0	58.6331937	515	Eemian TW3 mesocratic II	0.04	0	0	TRUE	TRUE	FALSE
16	41.38770286	0	0	0	56.22316543	516	Eemian TW3 mesocratic II	0.04	0	0	TRUE	TRUE	FALSE
17	39.94688735	0	0	0	60.94474358	517	Eemian TW3 mesocratic II	0.04	0	0	TRUE	TRUE	FALSE
18	9.319891317	0	0	0	0.704207132	518	Eemian TW3 mesocratic II	0.04	0	0	TRUE	TRUE	FALSE
19	9.320490782	0	0	0	0.704207132	519	Eemian TW3 mesocratic II	0.04	0	0	TRUE	TRUE	FALSE
20	25.95431173	0	0	0	14.03754046	520	Eemian TW3 mesocratic II	0.04	0	0	TRUE	TRUE	FALSE
1	9.136155118	0	0	0	0.536569923	521	Eemian TW3 mesocratic II	0.04	0	0	TRUE	TRUE	FALSE
2	9.142599373	0	0	0	0.536569923	522	Eemian TW3 mesocratic II	0.04	0	0	TRUE	TRUE	FALSE
3	11.23683236	0	0	0	2.232860659	523	Eemian TW3 mesocratic II	0.04	0	0	TRUE	TRUE	FALSE
4	11.23683236	0	0	0	2.232860659	524	Eemian TW3 mesocratic II	0.04	0	0	TRUE	TRUE	FALSE
5	35.80922607	0	0	0	35.56619399	525	Eemian TW3 mesocratic II	0.04	0	0	TRUE	TRUE	FALSE
6	21.4280469	0	0	0	8.899527326	526	Eemian TW3 mesocratic II	0.04	0	0	TRUE	TRUE	FALSE
7	27.93074974	0	0	0	22.23286066	527	Eemian TW3 mesocratic II	0.04	0	0	TRUE	TRUE	FALSE
8	19.28765506	0	0	0	7.20323659	528	Eemian TW3 mesocratic II	0.04	0	0	TRUE	TRUE	FALSE
9	37.74849721	0	0	0	37.52624456	529	Eemian TW3 mesocratic II	0.04	0	0	TRUE	TRUE	FALSE
10	21.45187565	0	0	0	8.899527326	530	Eemian TW3 mesocratic II	0.04	0	0	TRUE	TRUE	FALSE
11	35.81641966	0	0	0	35.56619399	531	Eemian TW3 mesocratic II	0.04	0	0	TRUE	TRUE	FALSE
12	21.43913701	0	0	0	8.899527326	532	Eemian TW3 mesocratic II	0.04	0	0	TRUE	TRUE	FALSE
13	11.29842745	0	0	0	2.232860659	533	Eemian TW3 mesocratic II	0.04	0	0	TRUE	TRUE	FALSE
14	11.28194215	0	0	0	2.232860659	534	Eemian TW3 mesocratic II	0.04	0	0	TRUE	TRUE	FALSE
15	30.85434335	0	0	0	28.89952733	535	Eemian TW3 mesocratic II	0.04	0	0	TRUE	TRUE	FALSE
16	19.18454698	0	0	0	7.20323659	536	Eemian TW3 mesocratic II	0.04	0	0	TRUE	TRUE	FALSE
17	33.70360324	0	0	0	33.38619443	537	Eemian TW3 mesocratic II	0.04	0	0	TRUE	TRUE	FALSE
18	27.97765792	0	0	0	22.23286066	538	Eemian TW3 mesocratic II	0.04	0	0	TRUE	TRUE	FALSE
19	26.15213537	0	0	0	15.56619399	539	Eemian TW3 mesocratic II	0.04	0	0	TRUE	TRUE	FALSE
20	8.921396575	0	0	0	0.216997339	540	Eemian TW3 mesocratic II	0.04	0	0	TRUE	TRUE	FALSE
1	10.02801003	0	0	0	1.322054276	541	Eemian TW3 mesocratic II	0.04	0	0	TRUE	TRUE	FALSE
2	11.19906603	0	0	0	2.224830724	542	Eemian TW3 mesocratic II	0.04	0	0	TRUE	TRUE	FALSE
3	11.21315347	0	0	0	2.224830724	543	Eemian TW3 mesocratic II	0.04	0	0	TRUE	TRUE	FALSE
4	11.21959773	0	0	0	2.224830724	544	Eemian TW3 mesocratic II	0.04	0	0	TRUE	TRUE	FALSE
5	21.44917806	0	0	0	8.891497391	545	Eemian TW3 mesocratic II	0.04	0	0	TRUE	TRUE	FALSE
6	27.934946	0	0	0	22.22483072	546	Eemian TW3 mesocratic II	0.04	0	0	TRUE	TRUE	FALSE
7	27.91051777	0	0	0	22.22483072	547	Eemian TW3 mesocratic II	0.04	0	0	TRUE	TRUE	FALSE
8	38.58535116	0	0	0	64.255182	548	Eemian TW3 mesocratic II	0.04	0	0	TRUE	TRUE	FALSE
9	38.36684596	0	0	0	65.90025597	549	Eemian TW3 mesocratic II	0.04	0	0	TRUE	TRUE	FALSE
10	41.16515127	0	0	0	55.55816406	550	Eemian TW3 mesocratic II	0.04	0	0	TRUE	TRUE	FALSE
11	10.00867726	0	0	0	1.322054276	551	Eemian TW3 mesocratic II	0.04	0	0	TRUE	TRUE	FALSE
12	35.87142063	0	0	0	35.55816406	552	Eemian TW3 mesocratic II	0.04	0	0	TRUE	TRUE	FALSE
13	11.23173691	0	0	0	2.224830724	553	Eemian TW3 mesocratic II	0.04	0	0	TRUE	TRUE	FALSE
14	27.17422418	0	0	0	90.39771979	554	Eemian TW3 mesocratic II	0.04	0	0	TRUE	TRUE	FALSE
15	21.4427338	0	0	0	8.891497391	555	Eemian TW3 mesocratic II	0.04	0	0	TRUE	TRUE	FALSE
16	21.47495508	0	0	0	8.891497391	556	Eemian TW3 mesocratic II	0.04	0	0	TRUE	TRUE	FALSE
17	35.46243524	0	0	0	72.54307076	557	Eemian TW3 mesocratic II	0.04	0	0	TRUE	TRUE	FALSE
18	39.56682617	0	0	0	62.63212229	558	Eemian TW3 mesocratic II	0.04	0	0	TRUE	TRUE	FALSE
19	41.0927658	0	0	0	55.49990083	559	Eemian TW3 mesocratic II	0.04	0	0	TRUE	TRUE	FALSE
20	26.21537899	0	0	0	15.55816406	560	Eemian TW3 mesocratic II	0.04	0	0	TRUE	TRUE	FALSE
1	9.894029473	0	0	0	1.235290454	561	Eemian TW3 mesocratic II	0.04	0	0	TRUE	TRUE	FALSE
2	9.898075865	0	0	0	1.235290454	562	Eemian TW3 mesocratic II	0.04	0	0	TRUE	TRUE	FALSE
3	9.89912493	0	0	0	1.235290454	563	Eemian TW3 mesocratic II	0.04	0	0	TRUE	TRUE	FALSE
4	9.900473728	0	0	0	1.235290454	564	Eemian TW3 mesocratic II	0.04	0	0	TRUE	TRUE	FALSE
5	20.21997389	0	0	0	7.90195712	565	Eemian TW3 mesocratic II	0.04	0	0	TRUE	TRUE	FALSE
6	9.861808198	0	0	0	1.235290454	566	Eemian TW3 mesocratic II	0.04	0	0	TRUE	TRUE	FALSE
7	20.28891243	0	0	0	7.90195712	567	Eemian TW3 mesocratic II	0.04	0	0	TRUE	TRUE	FALSE
8	27.59070289	0	0	0	21.23529045	568	Eemian TW3 mesocratic II	0.04	0	0	TRUE	TRUE	FALSE
9	25.80099841	0	0	0	13.61387097	569	Eemian TW3 mesocratic II	0.04	0	0	TRUE	TRUE	FALSE
10	27.64225693	0	0	0	21.23529045	570	Eemian TW3 mesocratic II	0.04	0	0	TRUE	TRUE	FALSE
11	20.3082452	0	0	0	7.90195712	571	Eemian TW3 mesocratic II	0.04	0	0	TRUE	TRUE	FALSE
12	26.28686526	0	0	0	90.65589459	572	Eemian TW3 mesocratic II	0.04	0	0	TRUE	TRUE	FALSE
13	8.953467983	0	0	0	0.182865397	573	Eemian TW3 mesocratic II	0.04	0	0	TRUE	TRUE	FALSE
14	41.87117185	0	0	0	52.52481427	574	Eemian TW3 mesocratic II	0.04	0	0	TRUE	TRUE	FALSE
15	20.29535669	0	0	0	7.90195712	575	Eemian TW3 mesocratic II	0.04	0	0	TRUE	TRUE	FALSE
16	30.4799771	0	0	0	27.90195712	576	Eemian TW3 mesocratic II	0.04	0	0	TRUE	TRUE	FALSE
17	30.86858066	0	0	0	29.00102792	577	Eemian TW3 mesocratic II	0.04	0	0	TRUE	TRUE	FALSE
18	25.97873995	0	0	0	14.56862379	578	Eemian TW3 mesocratic II	0.04	0	0	TRUE	TRUE	FALSE
19	9.990693297	0	0	0	1.235290454	579	Eemian TW3 mesocratic II	0.04	0	0	TRUE	TRUE	FALSE
20	28.518226	0	0	0	23.09028352	580	Eemian TW3 mesocratic II	0.04	0	0	TRUE	TRUE	FALSE
1	9.809804559	0	0	0	1.137410838	581	Eemian TW3 mesocratic II	0.04	0	0	TRUE	TRUE	FALSE
2	9.818646676	0	0	0	1.137410838	582	Eemian TW3 mesocratic II	0.04	0	0	TRUE	TRUE	FALSE
3	9.831535186	0	0	0	1.137410838	583	Eemian TW3 mesocratic II	0.04	0	0	TRUE	TRUE	FALSE
4	9.837979441	0	0	0	1.137410838	584	Eemian TW3 mesocratic II	0.04	0	0	TRUE	TRUE	FALSE
5	29.16984508	0	0	0	24.94596527	585	Eemian TW3 mesocratic II	0.04	0	0	TRUE	TRUE	FALSE
6	39.23097559	0	0	0	63.06281548	586	Eemian TW3 mesocratic II	0.04	0	0	TRUE	TRUE	FALSE
7	34.92306609	0	0	0	34.84579277	587	Eemian TW3 mesocratic II	0.04	0	0	TRUE	TRUE	FALSE
8	37.795855	0	0	0	66.99545292	588	Eemian TW3 mesocratic II	0.04	0	0	TRUE	TRUE	FALSE
9	42.22800373	0	0	0	41.51245943	589	Eemian TW3 mesocratic II	0.04	0	0	TRUE	TRUE	FALSE
10	37.55936583	0	0	0	37.1535804	590	Eemian TW3 mesocratic II	0.04	0	0	TRUE	TRUE	FALSE
11	34.74307655	0	0	0	34.84579277	591	Eemian TW3 mesocratic II	0.04	0	0	TRUE	TRUE	FALSE
12	41.9712826	0	0	0	44.18124808	592	Eemian TW3 mesocratic II	0.04	0	0	TRUE	TRUE	FALSE
13	9.889533481	0	0	0	1.137410838	593	Eemian TW3 mesocratic II	0.04	0	0	TRUE	TRUE	FALSE
14	20.13619858	0	0	0	7.804077505	594	Eemian TW3 mesocratic II	0.04	0	0	TRUE	TRUE	FALSE
15	41.69013325	0	0	0	40.34228849	595	Eemian TW3 mesocratic II	0.04	0	0	TRUE	TRUE	FALSE
16	8.973100481	0	0	0	0.278090942	596	Eemian TW3 mesocratic II	0.04	0	0	TRUE	TRUE	FALSE
17	37.16701561	0	0	0	68.1791261	597	Eemian TW3 mesocratic II	0.04	0	0	TRUE	TRUE	FALSE
18	39.81860172	0	0	0	61.21617884	598	Eemian TW3 mesocratic II	0.04	0	0	TRUE	TRUE	FALSE
19	9.831535186	0	0	0	1.137410838	599	Eemian TW3 mesocratic II	0.04	0	0	TRUE	TRUE	FALSE
20	31.22046695	0	0	0	81.35032181	600	Eemian TW3 mesocratic II	0.04	0	0	TRUE	TRUE	FALSE
1	9.250503176	0	0	0	0.567698396	601	Eemian TW3 mesocratic II	0.04	0	0	TRUE	TRUE	FALSE
2	10.60259778	0	0	0	1.691519818	602	Eemian TW3 mesocratic II	0.04	0	0	TRUE	TRUE	FALSE
3	10.64126331	0	0	0	1.691519818	603	Eemian TW3 mesocratic II	0.04	0	0	TRUE	TRUE	FALSE
4	11.33229726	0	0	0	2.26503883	604	Eemian TW3 mesocratic II	0.04	0	0	TRUE	TRUE	FALSE
5	41.95764476	0	0	0	44.62494755	605	Eemian TW3 mesocratic II	0.04	0	0	TRUE	TRUE	FALSE
6	11.32525354	0	0	0	2.26503883	606	Eemian TW3 mesocratic II	0.04	0	0	TRUE	TRUE	FALSE
7	24.30323367	0	0	0	11.68790217	607	Eemian TW3 mesocratic II	0.04	0	0	TRUE	TRUE	FALSE
8	10.56393225	0	0	0	1.691519818	608	Eemian TW3 mesocratic II	0.04	0	0	TRUE	TRUE	FALSE
9	11.66425132	0	0	0	2.442902258	609	Eemian TW3 mesocratic II	0.04	0	0	TRUE	TRUE	FALSE
10	35.98172229	0	0	0	35.59837216	610	Eemian TW3 mesocratic II	0.04	0	0	TRUE	TRUE	FALSE
11	38.47699776	0	0	0	64.64135875	611	Eemian TW3 mesocratic II	0.04	0	0	TRUE	TRUE	FALSE
12	21.62796867	0	0	0	9.109568925	612	Eemian TW3 mesocratic II	0.04	0	0	TRUE	TRUE	FALSE
13	21.75520523	0	0	0	9.109568925	613	Eemian TW3 mesocratic II	0.04	0	0	TRUE	TRUE	FALSE
14	13.78860746	0	0	0	3.733121369	614	Eemian TW3 mesocratic II	0.04	0	0	TRUE	TRUE	FALSE
15	30.79274826	0	0	0	29.10956892	615	Eemian TW3 mesocratic II	0.04	0	0	TRUE	TRUE	FALSE
16	27.62562176	0	0	0	21.62646756	616	Eemian TW3 mesocratic II	0.04	0	0	TRUE	TRUE	FALSE
17	41.67724474	0	0	0	54.80046523	617	Eemian TW3 mesocratic II	0.04	0	0	TRUE	TRUE	FALSE
18	23.58747177	0	0	0	10.54037763	618	Eemian TW3 mesocratic II	0.04	0	0	TRUE	TRUE	FALSE
19	42.1947334	0	0	0	50.87641339	619	Eemian TW3 mesocratic II	0.04	0	0	TRUE	TRUE	FALSE
20	42.00455294	0	0	0	47.35756672	620	Eemian TW3 mesocratic II	0.04	0	0	TRUE	TRUE	FALSE
1	8.834174334	0	0	0	0.18402643	621	Eemian TW3 mesocratic II	0.04	0	0	TRUE	TRUE	FALSE
2	8.83971939	0	0	0	0.18402643	622	Eemian TW3 mesocratic II	0.04	0	0	TRUE	TRUE	FALSE
3	8.846163645	0	0	0	0.18402643	623	Eemian TW3 mesocratic II	0.04	0	0	TRUE	TRUE	FALSE
4	8.859052155	0	0	0	0.18402643	624	Eemian TW3 mesocratic II	0.04	0	0	TRUE	TRUE	FALSE
5	26.06746086	0	0	0	15.04537833	625	Eemian TW3 mesocratic II	0.04	0	0	TRUE	TRUE	FALSE
6	37.44726576	0	0	0	67.56950999	626	Eemian TW3 mesocratic II	0.04	0	0	TRUE	TRUE	FALSE
7	8.87838492	0	0	0	0.18402643	627	Eemian TW3 mesocratic II	0.04	0	0	TRUE	TRUE	FALSE
8	40.08326577	0	0	0	60.44455424	628	Eemian TW3 mesocratic II	0.04	0	0	TRUE	TRUE	FALSE
9	30.90155127	0	0	0	82.26285742	629	Eemian TW3 mesocratic II	0.04	0	0	TRUE	TRUE	FALSE
10	8.86549641	0	0	0	0.18402643	630	Eemian TW3 mesocratic II	0.04	0	0	TRUE	TRUE	FALSE
11	39.94538869	0	0	0	61.58186659	631	Eemian TW3 mesocratic II	0.04	0	0	TRUE	TRUE	FALSE
12	18.72116009	0	0	0	6.850693097	632	Eemian TW3 mesocratic II	0.04	0	0	TRUE	TRUE	FALSE
13	30.53887459	0	0	0	28.39012438	633	Eemian TW3 mesocratic II	0.04	0	0	TRUE	TRUE	FALSE
14	35.6860359	0	0	0	71.48757911	634	Eemian TW3 mesocratic II	0.04	0	0	TRUE	TRUE	FALSE
15	18.69957933	0	0	0	6.850693097	635	Eemian TW3 mesocratic II	0.04	0	0	TRUE	TRUE	FALSE
16	31.33466515	0	0	0	30.45439844	636	Eemian TW3 mesocratic II	0.04	0	0	TRUE	TRUE	FALSE
17	26.27622475	0	0	0	17.02279668	637	Eemian TW3 mesocratic II	0.04	0	0	TRUE	TRUE	FALSE
18	34.10209798	0	0	0	75.41919274	638	Eemian TW3 mesocratic II	0.04	0	0	TRUE	TRUE	FALSE
19	18.69957933	0	0	0	6.850693097	639	Eemian TW3 mesocratic II	0.04	0	0	TRUE	TRUE	FALSE
20	39.59979678	0	0	0	61.25598421	640	Eemian TW3 mesocratic II	0.04	0	0	TRUE	TRUE	FALSE
1	8.80315199	0	0	0	0.056409889	641	Eemian TW3 mesocratic II	0.04	0	0	TRUE	TRUE	FALSE
2	10.32219776	0	0	0	1.520770835	642	Eemian TW3 mesocratic II	0.04	0	0	TRUE	TRUE	FALSE
3	10.34797478	0	0	0	1.520770835	643	Eemian TW3 mesocratic II	0.04	0	0	TRUE	TRUE	FALSE
4	10.35561797	0	0	0	1.520770835	644	Eemian TW3 mesocratic II	0.04	0	0	TRUE	TRUE	FALSE
5	29.5831766	0	0	0	25.89885011	645	Eemian TW3 mesocratic II	0.04	0	0	TRUE	TRUE	FALSE
6	26.09458668	0	0	0	14.85410417	646	Eemian TW3 mesocratic II	0.04	0	0	TRUE	TRUE	FALSE
7	41.67754447	0	0	0	40.51989973	647	Eemian TW3 mesocratic II	0.04	0	0	TRUE	TRUE	FALSE
8	8.783819225	0	0	0	0.056409889	648	Eemian TW3 mesocratic II	0.04	0	0	TRUE	TRUE	FALSE
9	31.69404476	0	0	0	31.29492262	649	Eemian TW3 mesocratic II	0.04	0	0	TRUE	TRUE	FALSE
10	19.68869753	0	0	0	7.472091789	650	Eemian TW3 mesocratic II	0.04	0	0	TRUE	TRUE	FALSE
11	38.96001714	0	0	0	38.57433274	651	Eemian TW3 mesocratic II	0.04	0	0	TRUE	TRUE	FALSE
12	42.36363282	0	0	0	48.1874375	652	Eemian TW3 mesocratic II	0.04	0	0	TRUE	TRUE	FALSE
13	27.60778766	0	0	0	21.52077083	653	Eemian TW3 mesocratic II	0.04	0	0	TRUE	TRUE	FALSE
14	26.15902923	0	0	0	14.85410417	654	Eemian TW3 mesocratic II	0.04	0	0	TRUE	TRUE	FALSE
15	10.38289365	0	0	0	1.520770835	655	Eemian TW3 mesocratic II	0.04	0	0	TRUE	TRUE	FALSE
16	30.48402349	0	0	0	28.1874375	656	Eemian TW3 mesocratic II	0.04	0	0	TRUE	TRUE	FALSE
17	42.20177712	0	0	0	41.52077083	657	Eemian TW3 mesocratic II	0.04	0	0	TRUE	TRUE	FALSE
18	26.05682034	0	0	0	14.85410417	658	Eemian TW3 mesocratic II	0.04	0	0	TRUE	TRUE	FALSE
19	34.88829708	0	0	0	34.85410417	659	Eemian TW3 mesocratic II	0.04	0	0	TRUE	TRUE	FALSE
20	42.1915862	0	0	0	48.3546776	660	Eemian TW3 mesocratic II	0.04	0	0	TRUE	TRUE	FALSE
1	9.137503915	0	0	0	0.588143826	661	Eemian TW3 mesocratic II	0.04	0	0	TRUE	TRUE	FALSE
2	9.146196166	0	0	0	0.588143826	662	Eemian TW3 mesocratic II	0.04	0	0	TRUE	TRUE	FALSE
3	9.167926793	0	0	0	0.588143826	663	Eemian TW3 mesocratic II	0.04	0	0	TRUE	TRUE	FALSE
4	9.188158756	0	0	0	0.588143826	664	Eemian TW3 mesocratic II	0.04	0	0	TRUE	TRUE	FALSE
5	29.93401383	0	0	0	27.25481049	665	Eemian TW3 mesocratic II	0.04	0	0	TRUE	TRUE	FALSE
6	9.180815303	0	0	0	0.588143826	666	Eemian TW3 mesocratic II	0.04	0	0	TRUE	TRUE	FALSE
7	19.30399049	0	0	0	7.254810493	667	Eemian TW3 mesocratic II	0.04	0	0	TRUE	TRUE	FALSE
8	29.25616813	0	0	0	85.438384	668	Eemian TW3 mesocratic II	0.04	0	0	TRUE	TRUE	FALSE
9	37.83422079	0	0	0	67.25481049	669	Eemian TW3 mesocratic II	0.04	0	0	TRUE	TRUE	FALSE
10	38.71858238	0	0	0	65.42719071	670	Eemian TW3 mesocratic II	0.04	0	0	TRUE	TRUE	FALSE
11	9.206592323	0	0	0	0.588143826	671	Eemian TW3 mesocratic II	0.04	0	0	TRUE	TRUE	FALSE
12	41.45948887	0	0	0	54.09247645	672	Eemian TW3 mesocratic II	0.04	0	0	TRUE	TRUE	FALSE
13	25.08388771	0	0	0	95.55196134	673	Eemian TW3 mesocratic II	0.04	0	0	TRUE	TRUE	FALSE
14	9.264590617	0	0	0	0.588143826	674	Eemian TW3 mesocratic II	0.04	0	0	TRUE	TRUE	FALSE
15	9.203594995	0	0	0	0.588143826	675	Eemian TW3 mesocratic II	0.04	0	0	TRUE	TRUE	FALSE
16	30.00729849	0	0	0	27.25481049	676	Eemian TW3 mesocratic II	0.04	0	0	TRUE	TRUE	FALSE
17	29.51708552	0	0	0	85.47050085	677	Eemian TW3 mesocratic II	0.04	0	0	TRUE	TRUE	FALSE
18	25.98263648	0	0	0	14.37321445	678	Eemian TW3 mesocratic II	0.04	0	0	TRUE	TRUE	FALSE
19	9.200148068	0	0	0	0.588143826	679	Eemian TW3 mesocratic II	0.04	0	0	TRUE	TRUE	FALSE
20	41.88001397	0	0	0	40.58814383	680	Eemian TW3 mesocratic II	0.04	0	0	TRUE	TRUE	FALSE
1	9.502278719	0	0	0	0.919365603	681	Eemian TW3 mesocratic II	0.04	0	0	TRUE	TRUE	FALSE
2	9.508722973	0	0	0	0.919365603	682	Eemian TW3 mesocratic II	0.04	0	0	TRUE	TRUE	FALSE
3	9.510671237	0	0	0	0.919365603	683	Eemian TW3 mesocratic II	0.04	0	0	TRUE	TRUE	FALSE
4	9.536747989	0	0	0	0.919365603	684	Eemian TW3 mesocratic II	0.04	0	0	TRUE	TRUE	FALSE
5	41.66690396	0	0	0	54.25269894	685	Eemian TW3 mesocratic II	0.04	0	0	TRUE	TRUE	FALSE
6	41.43296251	0	0	0	55.61054834	686	Eemian TW3 mesocratic II	0.04	0	0	TRUE	TRUE	FALSE
7	25.96270425	0	0	0	14.25269894	687	Eemian TW3 mesocratic II	0.04	0	0	TRUE	TRUE	FALSE
8	25.89481477	0	0	0	14.25269894	688	Eemian TW3 mesocratic II	0.04	0	0	TRUE	TRUE	FALSE
9	9.611831053	0	0	0	0.919365603	689	Eemian TW3 mesocratic II	0.04	0	0	TRUE	TRUE	FALSE
10	42.14228016	0	0	0	41.67364419	690	Eemian TW3 mesocratic II	0.04	0	0	TRUE	TRUE	FALSE
11	9.5857543	0	0	0	0.919365603	691	Eemian TW3 mesocratic II	0.04	0	0	TRUE	TRUE	FALSE
12	27.32813697	0	0	0	20.9193656	692	Eemian TW3 mesocratic II	0.04	0	0	TRUE	TRUE	FALSE
13	31.23425466	0	0	0	82.26475767	693	Eemian TW3 mesocratic II	0.04	0	0	TRUE	TRUE	FALSE
14	30.92508029	0	0	0	29.6167007	694	Eemian TW3 mesocratic II	0.04	0	0	TRUE	TRUE	FALSE
15	26.56276929	0	0	0	17.93029651	695	Eemian TW3 mesocratic II	0.04	0	0	TRUE	TRUE	FALSE
16	9.611831053	0	0	0	0.919365603	696	Eemian TW3 mesocratic II	0.04	0	0	TRUE	TRUE	FALSE
17	9.522360815	0	0	0	0.919365603	697	Eemian TW3 mesocratic II	0.04	0	0	TRUE	TRUE	FALSE
18	9.890732412	0	0	0	1.19037265	698	Eemian TW3 mesocratic II	0.04	0	0	TRUE	TRUE	FALSE
19	29.3254064	0	0	0	84.96605547	699	Eemian TW3 mesocratic II	0.04	0	0	TRUE	TRUE	FALSE
20	38.39112431	0	0	0	38.17140883	700	Eemian TW3 mesocratic II	0.04	0	0	TRUE	TRUE	FALSE
1	12.16705307	0	0	0	2.877581259	701	Eemian TW3 mesocratic II	0.04	0	0	TRUE	TRUE	FALSE
2	12.21216286	0	0	0	2.877581259	702	Eemian TW3 mesocratic II	0.04	0	0	TRUE	TRUE	FALSE
3	12.23404335	0	0	0	2.877581259	703	Eemian TW3 mesocratic II	0.04	0	0	TRUE	TRUE	FALSE
4	14.07245441	0	0	0	3.937101574	704	Eemian TW3 mesocratic II	0.04	0	0	TRUE	TRUE	FALSE
5	42.14108123	0	0	0	41.90732964	705	Eemian TW3 mesocratic II	0.04	0	0	TRUE	TRUE	FALSE
6	14.02090037	0	0	0	3.937101574	706	Eemian TW3 mesocratic II	0.04	0	0	TRUE	TRUE	FALSE
7	29.21825193	0	0	0	25.36676288	707	Eemian TW3 mesocratic II	0.04	0	0	TRUE	TRUE	FALSE
8	14.05761763	0	0	0	3.937101574	708	Eemian TW3 mesocratic II	0.04	0	0	TRUE	TRUE	FALSE
9	40.76290987	0	0	0	39.46050403	709	Eemian TW3 mesocratic II	0.04	0	0	TRUE	TRUE	FALSE
10	37.87243672	0	0	0	66.92560606	710	Eemian TW3 mesocratic II	0.04	0	0	TRUE	TRUE	FALSE
11	22.55594138	0	0	0	9.544247926	711	Eemian TW3 mesocratic II	0.04	0	0	TRUE	TRUE	FALSE
12	12.14936884	0	0	0	2.877581259	712	Eemian TW3 mesocratic II	0.04	0	0	TRUE	TRUE	FALSE
13	42.05940404	0	0	0	42.87758126	713	Eemian TW3 mesocratic II	0.04	0	0	TRUE	TRUE	FALSE
14	12.17349733	0	0	0	2.877581259	714	Eemian TW3 mesocratic II	0.04	0	0	TRUE	TRUE	FALSE
15	24.37471994	0	0	0	12.01032957	715	Eemian TW3 mesocratic II	0.04	0	0	TRUE	TRUE	FALSE
16	32.87454235	0	0	0	80.51536118	716	Eemian TW3 mesocratic II	0.04	0	0	TRUE	TRUE	FALSE
17	27.17482364	0	0	0	20.67520551	717	Eemian TW3 mesocratic II	0.04	0	0	TRUE	TRUE	FALSE
18	30.96584395	0	0	0	29.54424793	718	Eemian TW3 mesocratic II	0.04	0	0	TRUE	TRUE	FALSE
19	41.9726314	0	0	0	45.02041736	719	Eemian TW3 mesocratic II	0.04	0	0	TRUE	TRUE	FALSE
20	38.78437373	0	0	0	64.2297233	720	Eemian TW3 mesocratic II	0.04	0	0	TRUE	TRUE	FALSE
1	10.68757203	0	0	0	1.907584071	721	Eemian TW3 mesocratic II	0.04	0	0	TRUE	TRUE	FALSE
2	10.7019592	0	0	0	1.907584071	722	Eemian TW3 mesocratic II	0.04	0	0	TRUE	TRUE	FALSE
3	10.75845883	0	0	0	1.907584071	723	Eemian TW3 mesocratic II	0.04	0	0	TRUE	TRUE	FALSE
4	10.77134734	0	0	0	1.907584071	724	Eemian TW3 mesocratic II	0.04	0	0	TRUE	TRUE	FALSE
5	36.79744508	0	0	0	70.23321822	725	Eemian TW3 mesocratic II	0.04	0	0	TRUE	TRUE	FALSE
6	42.14992334	0	0	0	50.98648458	726	Eemian TW3 mesocratic II	0.04	0	0	TRUE	TRUE	FALSE
7	27.68436938	0	0	0	21.90758407	727	Eemian TW3 mesocratic II	0.04	0	0	TRUE	TRUE	FALSE
8	28.66794253	0	0	0	86.80699789	728	Eemian TW3 mesocratic II	0.04	0	0	TRUE	TRUE	FALSE
9	27.83078885	0	0	0	22.13927522	729	Eemian TW3 mesocratic II	0.04	0	0	TRUE	TRUE	FALSE
10	21.03974307	0	0	0	8.574250738	730	Eemian TW3 mesocratic II	0.04	0	0	TRUE	TRUE	FALSE
11	28.77749486	0	0	0	23.22991227	731	Eemian TW3 mesocratic II	0.04	0	0	TRUE	TRUE	FALSE
12	23.49275621	0	0	0	10.44176365	732	Eemian TW3 mesocratic II	0.04	0	0	TRUE	TRUE	FALSE
13	33.20020202	0	0	0	78.19815788	733	Eemian TW3 mesocratic II	0.04	0	0	TRUE	TRUE	FALSE
14	29.88965337	0	0	0	83.56655156	734	Eemian TW3 mesocratic II	0.04	0	0	TRUE	TRUE	FALSE
15	42.10676182	0	0	0	51.19205323	735	Eemian TW3 mesocratic II	0.04	0	0	TRUE	TRUE	FALSE
16	41.91268484	0	0	0	52.68161856	736	Eemian TW3 mesocratic II	0.04	0	0	TRUE	TRUE	FALSE
17	41.77046163	0	0	0	54.04469829	737	Eemian TW3 mesocratic II	0.04	0	0	TRUE	TRUE	FALSE
18	21.05353078	0	0	0	8.574250738	738	Eemian TW3 mesocratic II	0.04	0	0	TRUE	TRUE	FALSE
19	10.7777916	0	0	0	1.907584071	739	Eemian TW3 mesocratic II	0.04	0	0	TRUE	TRUE	FALSE
20	26.52785042	0	0	0	18.30789994	740	Eemian TW3 mesocratic II	0.04	0	0	TRUE	TRUE	FALSE
1	9.680769594	0	0	0	1.030607463	741	Eemian TW3 mesocratic II	0.04	0	0	TRUE	TRUE	FALSE
2	9.745212143	0	0	0	1.030607463	742	Eemian TW3 mesocratic II	0.04	0	0	TRUE	TRUE	FALSE
3	9.746860674	0	0	0	1.030607463	743	Eemian TW3 mesocratic II	0.04	0	0	TRUE	TRUE	FALSE
4	9.779681414	0	0	0	1.030607463	744	Eemian TW3 mesocratic II	0.04	0	0	TRUE	TRUE	FALSE
5	26.08709336	0	0	0	92.77317838	745	Eemian TW3 mesocratic II	0.04	0	0	TRUE	TRUE	FALSE
6	26.08439576	0	0	0	14.88455308	746	Eemian TW3 mesocratic II	0.04	0	0	TRUE	TRUE	FALSE
7	31.79565417	0	0	0	31.27957908	747	Eemian TW3 mesocratic II	0.04	0	0	TRUE	TRUE	FALSE
8	37.29440204	0	0	0	67.91348129	748	Eemian TW3 mesocratic II	0.04	0	0	TRUE	TRUE	FALSE
9	30.25667617	0	0	0	27.69727413	749	Eemian TW3 mesocratic II	0.04	0	0	TRUE	TRUE	FALSE
10	10.72788609	0	0	0	1.835433813	750	Eemian TW3 mesocratic II	0.04	0	0	TRUE	TRUE	FALSE
11	41.80642957	0	0	0	45.29030945	751	Eemian TW3 mesocratic II	0.04	0	0	TRUE	TRUE	FALSE
12	42.0622515	0	0	0	42.6826405	752	Eemian TW3 mesocratic II	0.04	0	0	TRUE	TRUE	FALSE
13	20.06501204	0	0	0	7.697274129	753	Eemian TW3 mesocratic II	0.04	0	0	TRUE	TRUE	FALSE
14	42.16131319	0	0	0	42.07883975	754	Eemian TW3 mesocratic II	0.04	0	0	TRUE	TRUE	FALSE
15	29.16549896	0	0	0	85.94968054	755	Eemian TW3 mesocratic II	0.04	0	0	TRUE	TRUE	FALSE
16	20.99553248	0	0	0	8.502100479	756	Eemian TW3 mesocratic II	0.04	0	0	TRUE	TRUE	FALSE
17	42.03347716	0	0	0	41.03060746	757	Eemian TW3 mesocratic II	0.04	0	0	TRUE	TRUE	FALSE
18	41.59451849	0	0	0	56.54727429	758	Eemian TW3 mesocratic II	0.04	0	0	TRUE	TRUE	FALSE
19	39.35491509	0	0	0	62.72451812	759	Eemian TW3 mesocratic II	0.04	0	0	TRUE	TRUE	FALSE
20	9.709094342	0	0	0	1.030607463	760	Eemian TW3 mesocratic II	0.04	0	0	TRUE	TRUE	FALSE
1	9.475152901	0	0	0	0.895800488	761	Eemian TW3 mesocratic II	0.04	0	0	TRUE	TRUE	FALSE
2	9.481597156	0	0	0	0.895800488	762	Eemian TW3 mesocratic II	0.04	0	0	TRUE	TRUE	FALSE
3	9.485343816	0	0	0	0.895800488	763	Eemian TW3 mesocratic II	0.04	0	0	TRUE	TRUE	FALSE
4	9.513818431	0	0	0	0.895800488	764	Eemian TW3 mesocratic II	0.04	0	0	TRUE	TRUE	FALSE
5	11.61914154	0	0	0	2.357695717	765	Eemian TW3 mesocratic II	0.04	0	0	TRUE	TRUE	FALSE
6	41.95509703	0	0	0	45.83986075	766	Eemian TW3 mesocratic II	0.04	0	0	TRUE	TRUE	FALSE
7	20.80520216	0	0	0	8.302077255	767	Eemian TW3 mesocratic II	0.04	0	0	TRUE	TRUE	FALSE
8	38.59314421	0	0	0	64.83045635	768	Eemian TW3 mesocratic II	0.04	0	0	TRUE	TRUE	FALSE
9	29.291087	0	0	0	25.13273532	769	Eemian TW3 mesocratic II	0.04	0	0	TRUE	TRUE	FALSE
10	36.82621943	0	0	0	69.68949437	770	Eemian TW3 mesocratic II	0.04	0	0	TRUE	TRUE	FALSE
11	26.78861795	0	0	0	19.10387822	771	Eemian TW3 mesocratic II	0.04	0	0	TRUE	TRUE	FALSE
12	30.15656542	0	0	0	27.56246715	772	Eemian TW3 mesocratic II	0.04	0	0	TRUE	TRUE	FALSE
13	37.37802749	0	0	0	68.43881514	773	Eemian TW3 mesocratic II	0.04	0	0	TRUE	TRUE	FALSE
14	9.513668564	0	0	0	0.895800488	774	Eemian TW3 mesocratic II	0.04	0	0	TRUE	TRUE	FALSE
15	9.546039706	0	0	0	0.895800488	775	Eemian TW3 mesocratic II	0.04	0	0	TRUE	TRUE	FALSE
16	34.29797336	0	0	0	75.14894438	776	Eemian TW3 mesocratic II	0.04	0	0	TRUE	TRUE	FALSE
17	9.486243014	0	0	0	0.895800488	777	Eemian TW3 mesocratic II	0.04	0	0	TRUE	TRUE	FALSE
18	25.85150338	0	0	0	14.22913382	778	Eemian TW3 mesocratic II	0.04	0	0	TRUE	TRUE	FALSE
19	25.94621895	0	0	0	14.22913382	779	Eemian TW3 mesocratic II	0.04	0	0	TRUE	TRUE	FALSE
20	30.45420008	0	0	0	27.97420973	780	Eemian TW3 mesocratic II	0.04	0	0	TRUE	TRUE	FALSE
1	10.0976979	0	0	0	1.400267938	781	Eemian TW3 mesocratic II	0.04	0	0	TRUE	TRUE	FALSE
2	10.10024563	0	0	0	1.400267938	782	Eemian TW3 mesocratic II	0.04	0	0	TRUE	TRUE	FALSE
3	10.10668989	0	0	0	1.400267938	783	Eemian TW3 mesocratic II	0.04	0	0	TRUE	TRUE	FALSE
4	10.10668989	0	0	0	1.400267938	784	Eemian TW3 mesocratic II	0.04	0	0	TRUE	TRUE	FALSE
5	37.21062673	0	0	0	69.3162662	785	Eemian TW3 mesocratic II	0.04	0	0	TRUE	TRUE	FALSE
6	32.25964053	0	0	0	80.11086141	786	Eemian TW3 mesocratic II	0.04	0	0	TRUE	TRUE	FALSE
7	27.55998028	0	0	0	21.40026794	787	Eemian TW3 mesocratic II	0.04	0	0	TRUE	TRUE	FALSE
8	31.88857134	0	0	0	80.64551612	788	Eemian TW3 mesocratic II	0.04	0	0	TRUE	TRUE	FALSE
9	23.8437433	0	0	0	10.72909047	789	Eemian TW3 mesocratic II	0.04	0	0	TRUE	TRUE	FALSE
10	26.03583905	0	0	0	14.73360127	790	Eemian TW3 mesocratic II	0.04	0	0	TRUE	TRUE	FALSE
11	38.07955208	0	0	0	66.12825398	791	Eemian TW3 mesocratic II	0.04	0	0	TRUE	TRUE	FALSE
12	26.06071687	0	0	0	14.73360127	792	Eemian TW3 mesocratic II	0.04	0	0	TRUE	TRUE	FALSE
13	20.39801517	0	0	0	8.066934605	793	Eemian TW3 mesocratic II	0.04	0	0	TRUE	TRUE	FALSE
14	10.08735712	0	0	0	1.400267938	794	Eemian TW3 mesocratic II	0.04	0	0	TRUE	TRUE	FALSE
15	10.1195784	0	0	0	1.400267938	795	Eemian TW3 mesocratic II	0.04	0	0	TRUE	TRUE	FALSE
16	34.73932989	0	0	0	74.20140926	796	Eemian TW3 mesocratic II	0.04	0	0	TRUE	TRUE	FALSE
17	27.05553	0	0	0	20.29333896	797	Eemian TW3 mesocratic II	0.04	0	0	TRUE	TRUE	FALSE
18	42.32436783	0	0	0	49.11703993	798	Eemian TW3 mesocratic II	0.04	0	0	TRUE	TRUE	FALSE
19	36.34439897	0	0	0	70.25953182	799	Eemian TW3 mesocratic II	0.04	0	0	TRUE	TRUE	FALSE
[truncated: 5,201 more rows]
