# Supplementary material for: On the ecological impact of prehistoric hunter-gatherers in Europe: Early Holocene (Mesolithic) and Last Interglacial (Neanderthal) foragers compared
Source: PLoS One. 2025 Oct 22;20(10):e0328218. doi: 10.1371/journal.pone.0328218 (PMC12543167; doi:10.1371/journal.pone.0328218)
Supplement: S2 File — (ZIP) [file pone.0328218.s002.zip › Supplementary Data 1/README_HUMLAND_2.0_SCENARIOS.txt]

Scenarios generated via HUMLAND ABM 2.0, May 2024.
**************************************************************************************************************************************************
These are the only HUMLAND (HUMan impact on LANDscapes model) scenarios generated via genetic algorithm. 
**************************************************************************************************************************************************
This dataset is licensed under the MIT License.
**************************************************************************************************************************************************
The development of the HUMLAND model and generation of scenarios, led by Anastasia Nikulina, in close collaboration with Fulco Scherjon, Katharine MacDonald, and Wil Roebroeks.
We extend our gratitude to Anhelina Zapolska, Maria Antonia Serge, Didier M. Roche, Florence Mazier, Marco Davoli, Elena Pearce, Jens-Christian Svenning, and Ralph Fyfe for providing the spatial datasets used in HUMLAND 2.0.
Dave van Wees made significant contributions to other aspects of the model during its development, enhancing its functionality and ?apabilities.
We would like to acknowledge the valuable insights and consultations provided by the following individuals on various topics related to this study: Jan Kolen, Corrie Bakels, Kim Cohen, Frank Arthur, Hans Renssen, Guido R. van der Werf, Amanda Henry, Tuna Kalayci, and Oda Nuij. Special thanks to Louis M. Francois and Nicolas Viovy. We extend our gratitude to all the members of the Human Origins group at Leiden University. 
The research is financed through the European Union s Horizon 2020 research and innovation programme within the TERRANOVA project, No 813904, and supported by the Liveable Planet programme of Leiden University. The European Union cannot be held responsible for any use which may be made of the information. This work was performed using compute resources from the Academic Leiden Interdisciplinary Cluster Environment (ALICE) provided by Leiden University.
**************************************************************************************************************************************************
For comprehensive instructions on how to use HUMLAND, please refer to the HUMLAND 2.0 User Guide, available on the ComSES Computational Model Library.
**************************************************************************************************************************************************
Contact details
Anastasia Nikulina: nikulina1302@gmail.com, a.nikulina@arch.leidenuniv.nl
**************************************************************************************************************************************************
The Human Impact on Landscapes Model (HUMLAND) has been developed to track and quantify the intensity of different impacts on landscapes at the continental level. It focuses on determining the most influential factors in the transformation of interglacial vegetation with a specific emphasis on burning organized by hunter-gatherers. This dataset comprises the generated scenarios via genetic algorithm and counts of modifications done by each agent for the most frequent scenarios. **************************************************************************************************************************************************
Folder structure

## Directory ##
	
	Frequent_scenarios_impact_estimates : Subdirectory containing counts of modifications done by different types of impact (anthropogenic and natural fires, climate, megafauna plant consumption) for the most frequent scenarios

	PFT_scenarios : Generated scenarios for PFT distribution

	Vegetation_openness_scenarios : Generated scenarios for vegetation openness
 
	## Frequent_scenarios_impact_estimates ##

		Openness_scenarios_counts_of_changes_per_agent.csv : counts of modifications by different types of impact for vegetation openness scenarios. Description of columns: 
			[run number] : simulation run number
			Natural_fires : presence of natural vegetation burning
			Megafauna_impact : presence of megafauna consumption
			Campsites_to_move : percentage of campsites moved at a certain simulation step
			Accessible_radius : the territory (in grid cells around campsites) within which humans move and set fires around their campsites
			Number_of_groups : the number of groups present in the study area during one simulation run
			Time_window : time period for which the simulation was executed (Eemian TW2 mesocratic I-Mesocratic I; Eemian TW3 mesocratic II-Mesocratic II; Holocene 22-10,200-9700 BP; Holocene 21-9700-9200 BP; Holocene 20-9200-8700 BP; Holocene 19-8700-8200 BP)
			Humans : presence of human-induced fires
			Openness_criteria_to_burn : threshold percentage for humans to start fire
			Territory_impacted_by_thunderstorms : percentage of grid cells where thunderstorms occur per one simulation step
			Movement_frequency_of_campsites : the frequency of campsites  movement
			Hunting_pressure : decreases the estimated potential maximal plant consumption by percentage
			[step] : tick
			count patches with [patch_pft_updating = 0] : number of burnt grid cells (bare ground)
			count patches with [patch_pft_updating = 1] : number of grid cells with dominance of herbs
			count patches with [patch_pft_updating = 2] : number of grid cells with dominance of shrubs 
			count patches with [patch_pft_updating = 3] : number of grid cells with dominance of needleleaf trees
			count patches with [patch_pft_updating = 4] : number of grid cells with dominance of broadleaf trees
			current_average_openness : mean vegetation openness during simulation run
			current_herbs_burnt : percentage of grid cells with bare
ground and/or herbs
			current_shrubs : percentage of grid cells with shrubs
			current_trees : percentage of grid cells with trees
			count patches with [last_agent_impacted_pft = 1] : number of grid cells with last modifications of PFT done by anthropogenic burning
			count patches with [last_agent_impacted_pft = 2] : number of grid cells with last modifications of PFT done by natural fires
			count patches with [last_agent_impacted_pft = 3] : number of grid cells with last modifications of PFT done by climate
			count patches with [last_agent_impacted_pft = 4] : number of grid cells with last modifications of PFT done by megafauna
			count patches with [last_agent_impacted_openness = 1 ] : number of grid cells with last modifications of vegetation openness done by anthropogenic burning
			count patches with [last_agent_impacted_openness = 2 ] : number of grid cells with last modifications of vegetation openness done by natural fires
			count patches with [last_agent_impacted_openness = 3 ] : number of grid cells with last modifications of vegetation openness done by climate
			count patches with [last_agent_impacted_openness = 4 ] : number of grid cells with last modifications of vegetation openness done by megafauna
			starting-seed : random seed
		
       PFT_scenarios_counts_of_changes_per_agent.csv : counts of modifications by different types of impact for vegetation openness scenarios. Description of columns: 
			[run number] : simulation run number
			Natural_fires : presence of natural vegetation burning
			Megafauna_impact : presence of megafauna consumption
			Campsites_to_move : percentage of campsites moved at a certain simulation step
			Accessible_radius : the territory (in grid cells around campsites) within which humans move and set fires around their campsites
			Number_of_groups : the number of groups present in the study area during one simulation run
			Time_window : time period for which the simulation was executed (Eemian TW2 mesocratic I-Mesocratic I; Eemian TW3 mesocratic II-Mesocratic II; Holocene 22-10,200-9700 BP; Holocene 21-9700-9200 BP; Holocene 20-9200-8700 BP; Holocene 19-8700-8200 BP)
			Humans : presence of human-induced fires
			Openness_criteria_to_burn : threshold percentage for humans to start fire
			Territory_impacted_by_thunderstorms : percentage of grid cells where thunderstorms occur per one simulation step
			Movement_frequency_of_campsites : the frequency of campsites  movement
			Hunting_pressure : decreases the estimated potential maximal plant consumption by percentage
			[step] : tick
			count patches with [patch_pft_updating = 0] : number of burnt grid cells (bare ground)
			count patches with [patch_pft_updating = 1] : number of grid cells with dominance of herbs
			count patches with [patch_pft_updating = 2] : number of grid cells with dominance of shrubs 
			count patches with [patch_pft_updating = 3] : number of grid cells with dominance of needleleaf trees
			count patches with [patch_pft_updating = 4] : number of grid cells with dominance of broadleaf trees
			current_average_openness : mean vegetation openness during simulation run
			current_herbs_burnt : percentage of grid cells with bare ground and/or herbs
			current_shrubs : percentage of grid cells with shrubs
			current_trees : percentage of grid cells with trees
			count patches with [last_agent_impacted_pft = 1] : number of grid cells with last modifications of PFT done by anthropogenic burning
			count patches with [last_agent_impacted_pft = 2] : number of grid cells with last modifications of PFT done by natural fires
			count patches with [last_agent_impacted_pft = 3] : number of grid cells with last modifications of PFT done by climate
			count patches with [last_agent_impacted_pft = 4] : number of grid cells with last modifications of PFT done by megafauna
			count patches with [last_agent_impacted_openness = 1 ] : number of grid cells with last modifications of vegetation openness done by anthropogenic burning
			count patches with [last_agent_impacted_openness = 2 ] : number of grid cells with last modifications of vegetation openness done by natural fires
			count patches with [last_agent_impacted_openness = 3 ] : number of grid cells with last modifications of vegetation openness done by climate
			count patches with [last_agent_impacted_openness = 4 ] : number of grid cells with last modifications of vegetation openness done by megafauna
			starting-seed : random seed
			
	## PFT_scenarios ##

		PFT_scenarios_all_types_of_impact.csv : all generated scenarios for distribution of first dominant PFTs shaped by all types of impact. Description of columns:
			popSize_ID : GA generation number
			Evaluations : output of fitness function. Output of scenarios is considered similar to REVEALS if this values is =>10%
			Number_of_groups : GA generated number of groups
			Accessible_radius : GA generated area around campsites with human impact
			Openness_criteria_to_burn : GA generated openness criteria to start fires
			Hunting_pressure : GA generated percentage to decrease megafauna plant consumption
			ID : scenario identifier 
			TW : time period for which the simulation was executed (Eemian TW2 mesocratic I-Mesocratic I; Eemian TW3 mesocratic II-Mesocratic II; Holocene 22-10,200-9700 BP; Holocene 21-9700-9200 BP; Holocene 20-9200-8700 BP; Holocene 19-8700-8200 BP)
			Territory_impacted_by_thunderstorms : percentage of grid cells where thunderstorms occur per one simulation step
			Movement_frequency_of_campsites : the frequency of campsites  movement
			Campsites_to_move : percentage of campsites moved at a certain simulation step
			Natural_fires : presence of natural vegetation burning
			Megafauna_impact : presence of megafauna consumption
			Humans : presence of human-induced fires

		PFT_scenarios_climate_megafauna_impact.csv : all generated scenarios for distribution of first dominant PFTs shaped by climatic and megafauna impacts. Description of columns:
			popSize_ID : GA generation number
			Evaluations : output of fitness function. Output of scenarios is considered similar to REVEALS if this values is =>10%
			Number_of_groups : GA generated number of groups
			Accessible_radius : GA generated area around campsites with human impact
			Openness_criteria_to_burn : GA generated openness criteria to start fires
			Hunting_pressure : GA generated percentage to decrease megafauna plant consumption
			ID : scenario identifier 
			TW : time period for which the simulation was executed (Eemian TW2 mesocratic I-Mesocratic I; Eemian TW3 mesocratic II-Mesocratic II; Holocene 22-10,200-9700 BP; Holocene 21-9700-9200 BP; Holocene 20-9200-8700 BP; Holocene 19-8700-8200 BP)
			Territory_impacted_by_thunderstorms : percentage of grid cells where thunderstorms occur per one simulation step
			Movement_frequency_of_campsites : the frequency of campsites  movement
			Campsites_to_move : percentage of campsites moved at a certain simulation step
			Natural_fires : presence of natural vegetation burning
			Megafauna_impact : presence of megafauna consumption
			Humans : presence of human-induced fires

		PFT_scenarios_climate_megafauna_natural_fires_impact.csv : all generated scenarios for distribution of first dominant PFTs shaped by climatic and megafauna impacts and natural fires. Description of columns:
			popSize_ID : GA generation number
			Evaluations : output of fitness function. Output of scenarios is considered similar to REVEALS if this values is =>10%
			Number_of_groups : GA generated number of groups
			Accessible_radius : GA generated area around campsites with human impact
			Openness_criteria_to_burn : GA generated openness criteria to start fires
			Hunting_pressure : GA generated percentage to decrease megafauna plant consumption
			ID : scenario identifier 
			TW : time period for which the simulation was executed (Eemian TW2 mesocratic I-Mesocratic I; Eemian TW3 mesocratic II-Mesocratic II; Holocene 22-10,200-9700 BP; Holocene 21-9700-9200 BP; Holocene 20-9200-8700 BP; Holocene 19-8700-8200 BP)
			Territory_impacted_by_thunderstorms : percentage of grid cells where thunderstorms occur per one simulation step
			Movement_frequency_of_campsites : the frequency of campsites  movement
			Campsites_to_move : percentage of campsites moved at a certain simulation step
			Natural_fires : presence of natural vegetation burning
			Megafauna_impact : presence of megafauna consumption
			Humans : presence of human-induced fires

       ## Vegetation_openness_scenarios ##
       
       	Openness_scenarios_all_types_of_impact.csv : all generated scenarios for vegetation openness shaped by all types of impact. Description of columns:
       			popSize_ID : GA generation number
       			Evaluations : output of fitness function. Output of scenarios is considered similar to REVEALS if this values is =>10%
       			Number_of_groups : GA generated number of groups
       			Accessible_radius : GA generated area around campsites with human impact
       			Openness_criteria_to_burn : GA generated openness criteria to start fires
       			Hunting_pressure : GA generated percentage to decrease megafauna plant consumption
       			ID : scenario identifier 
       			TW : time period for which the simulation was executed (Eemian TW2 mesocratic I-Mesocratic I; Eemian TW3 mesocratic II-Mesocratic II; Holocene 22-10,200-9700 BP; Holocene 21-9700-9200 BP; Holocene 20-9200-8700 BP; Holocene 19-8700-8200 BP)
       			Territory_impacted_by_thunderstorms : percentage of grid cells where thunderstorms occur per one simulation step
       			Movement_frequency_of_campsites : the frequency of campsites  movement
       			Campsites_to_move : percentage of campsites moved at a certain simulation step
       			Natural_fires : presence of natural vegetation burning
       			Megafauna_impact : presence of megafauna consumption
				Humans : presence of human-induced fires
       
       	Openness_scenarios_climate_megafauna_impact.csv : all generated scenarios for vegetation openness shaped by climatic and megafauna impacts. Description of columns:
       			popSize_ID : GA generation number
       			Evaluations : output of fitness function. Output of scenarios is considered similar to REVEALS if this values is =>10%
       			Number_of_groups : GA generated number of groups
       			Accessible_radius : GA generated area around campsites with human impact
       			Openness_criteria_to_burn : GA generated openness criteria to start fires
       			Hunting_pressure : GA generated percentage to decrease megafauna plant consumption 
       			ID : scenario identifier 
       			TW : time period for which the simulation was executed (Eemian TW2 mesocratic I-Mesocratic I; Eemian TW3 mesocratic II-Mesocratic II; Holocene 22-10,200-9700 BP; Holocene 21-9700-9200 BP; Holocene 20-9200-8700 BP; Holocene 19-8700-8200 BP)
       			Territory_impacted_by_thunderstorms : percentage of grid cells where thunderstorms occur per one simulation step
       			Movement_frequency_of_campsites : the frequency of campsites  movement
       			Campsites_to_move : percentage of campsites moved at a certain simulation step
       			Natural_fires : presence of natural vegetation burning
       			Megafauna_impact : presence of megafauna consumption
       			Humans : presence of human-induced fires
       
       	Openness_scenarios_climate_megafauna_natural_fires_impact.csv : all generated scenarios for vegetation openness shaped by climatic and megafauna impacts. Description of columns:
       			popSize_ID : GA generation number
       			Evaluations : output of fitness function. Output of scenarios is considered similar to REVEALS if this values is =>10%
       			Number_of_groups : GA generated number of groups
       			Accessible_radius : GA generated area around campsites with human impact
       			Openness_criteria_to_burn : GA generated openness criteria to start fires
       			Hunting_pressure : GA generated percentage to decrease megafauna plant consumption
       			ID : scenario identifier 
       			TW : time period for which the simulation was executed (Eemian TW2 mesocratic I-Mesocratic I; Eemian TW3 mesocratic II-Mesocratic II; Holocene 22-10,200-9700 BP; Holocene 21-9700-9200 BP; Holocene 20-9200-8700 BP; Holocene 19-8700-8200 BP)
       			Territory_impacted_by_thunderstorms : percentage of grid cells where thunderstorms occur per one simulation step
       			Movement_frequency_of_campsites : the frequency of campsites  movement
       			Campsites_to_move : percentage of campsites moved at a certain simulation step
       			Natural_fires : presence of natural vegetation burning
       			Megafauna_impact : presence of megafauna consumption
       			Humans : presence of human-induced fires
	
