# Supplementary material for: On the ecological impact of prehistoric hunter-gatherers in Europe: Early Holocene (Mesolithic) and Last Interglacial (Neanderthal) foragers compared
Source: PLoS One. 2025 Oct 22;20(10):e0328218. doi: 10.1371/journal.pone.0328218 (PMC12543167; doi:10.1371/journal.pone.0328218)
Supplement: S2 File — (ZIP) [file pone.0328218.s002.zip › Supplementary Data 1/Vegetation_openness_scenarios/Openness_scenarios_all_types_of_impact.csv]

popSize_ID	Evaluations	Number_of_groups	Accessible_radius	Openness_criteria_to_burn	Hunting_pressure	ID	TW	Territory_impacted_by_thunderstorms	Movement_frequency_of_campsites	Campsites_to_move	Natural_fires	Megafauna_impact	Humans
1	0.1646367	2391	4	15.00334321	21.381454	1	Eemian TW2 mesocratic I	0.04	0	0	TRUE	TRUE	TRUE
2	0.1646367	2391	4	15.00334321	21.381454	2	Eemian TW2 mesocratic I	0.04	0	0	TRUE	TRUE	TRUE
3	0.1751119	2391	4	15.00334321	21.381454	3	Eemian TW2 mesocratic I	0.04	0	0	TRUE	TRUE	TRUE
4	0.1854874	2391	3	15.00334321	21.381454	4	Eemian TW2 mesocratic I	0.04	0	0	TRUE	TRUE	TRUE
5	1.409468	2391	4	21.26800988	21.381454	5	Eemian TW2 mesocratic I	0.04	0	0	TRUE	TRUE	TRUE
6	12.0401523	2391	2	67.96402917	21.381454	6	Eemian TW2 mesocratic I	0.04	0	0	TRUE	TRUE	TRUE
7	4.8472134	2391	3	15.00334321	14.71478733	7	Eemian TW2 mesocratic I	0.04	0	0	TRUE	TRUE	TRUE
8	14.326865	2391	4	61.77789909	21.381454	8	Eemian TW2 mesocratic I	0.04	0	0	TRUE	TRUE	TRUE
9	0.2150633	2124	4	15.00334321	21.381454	9	Eemian TW2 mesocratic I	0.04	0	0	TRUE	TRUE	TRUE
10	4.7671246	2391	4	19.75180607	14.71478733	10	Eemian TW2 mesocratic I	0.04	0	0	TRUE	TRUE	TRUE
11	0.1992297	2391	4	14.2726738	21.381454	11	Eemian TW2 mesocratic I	0.04	0	0	TRUE	TRUE	TRUE
12	4.8207246	2391	4	15.00334321	14.71478733	12	Eemian TW2 mesocratic I	0.04	0	0	TRUE	TRUE	TRUE
13	1.5464533	2924	4	21.26800988	21.381454	13	Eemian TW2 mesocratic I	0.04	0	0	TRUE	TRUE	TRUE
14	0.1751119	2391	4	15.00334321	21.381454	14	Eemian TW2 mesocratic I	0.04	0	0	TRUE	TRUE	TRUE
15	4.7621376	2391	4	14.2726738	14.71478733	15	Eemian TW2 mesocratic I	0.04	0	0	TRUE	TRUE	TRUE
16	4.90454	2124	4	14.2726738	14.71478733	16	Eemian TW2 mesocratic I	0.04	0	0	TRUE	TRUE	TRUE
17	0.1833023	2391	3	15.00334321	21.381454	17	Eemian TW2 mesocratic I	0.04	0	0	TRUE	TRUE	TRUE
18	17.4669217	2391	4	79.5827799	21.381454	18	Eemian TW2 mesocratic I	0.04	0	0	TRUE	TRUE	TRUE
19	3.8165518	2657	4	15.00334321	28.04812066	19	Eemian TW2 mesocratic I	0.04	0	0	TRUE	TRUE	TRUE
20	13.3934168	2657	4	56.06863814	23.74823736	20	Eemian TW2 mesocratic I	0.04	0	0	TRUE	TRUE	TRUE
1	0.1674845	1292	1	49.68493606	23.63901299	21	Eemian TW2 mesocratic I	0.04	0	0	TRUE	TRUE	TRUE
2	0.210374	2092	1	30.89093606	23.63901299	22	Eemian TW2 mesocratic I	0.04	0	0	TRUE	TRUE	TRUE
3	0.2138695	2092	1	30.89093606	23.63901299	23	Eemian TW2 mesocratic I	0.04	0	0	TRUE	TRUE	TRUE
4	0.2138695	2092	1	30.89093606	23.63901299	24	Eemian TW2 mesocratic I	0.04	0	0	TRUE	TRUE	TRUE
5	0.2326695	2445	1	30.89093606	23.63901299	25	Eemian TW2 mesocratic I	0.04	0	0	TRUE	TRUE	TRUE
6	0.9076232	2092	1	24.6262694	23.63901299	26	Eemian TW2 mesocratic I	0.04	0	0	TRUE	TRUE	TRUE
7	0.210374	2092	1	30.89093606	23.63901299	27	Eemian TW2 mesocratic I	0.04	0	0	TRUE	TRUE	TRUE
8	0.2977199	2092	1	30.89093606	23.63901299	28	Eemian TW2 mesocratic I	0.04	0	0	TRUE	TRUE	TRUE
9	0.3494948	2092	1	30.89093606	23.63901299	29	Eemian TW2 mesocratic I	0.04	0	0	TRUE	TRUE	TRUE
10	0.6641176	2445	1	30.89093606	23.63901299	30	Eemian TW2 mesocratic I	0.04	0	0	TRUE	TRUE	TRUE
11	0.2557537	2445	1	30.89093606	23.63901299	31	Eemian TW2 mesocratic I	0.04	0	0	TRUE	TRUE	TRUE
12	0.6131185	2445	1	30.89093606	23.63901299	32	Eemian TW2 mesocratic I	0.04	0	0	TRUE	TRUE	TRUE
13	0.3173126	2092	1	30.89093606	23.63901299	33	Eemian TW2 mesocratic I	0.04	0	0	TRUE	TRUE	TRUE
14	0.662626	1825	1	30.89093606	23.63901299	34	Eemian TW2 mesocratic I	0.04	0	0	TRUE	TRUE	TRUE
15	0.5802738	2092	1	37.15560273	23.63901299	35	Eemian TW2 mesocratic I	0.04	0	0	TRUE	TRUE	TRUE
16	0.3409427	2358	1	30.89093606	23.63901299	36	Eemian TW2 mesocratic I	0.04	0	0	TRUE	TRUE	TRUE
17	0.4396689	2092	1	37.15560273	23.63901299	37	Eemian TW2 mesocratic I	0.04	0	0	TRUE	TRUE	TRUE
18	0.2151035	2445	1	30.89093606	23.63901299	38	Eemian TW2 mesocratic I	0.04	0	0	TRUE	TRUE	TRUE
19	0.2557537	2445	1	30.89093606	23.63901299	39	Eemian TW2 mesocratic I	0.04	0	0	TRUE	TRUE	TRUE
20	3.3718879	2711	1	49.68493606	36.97234632	40	Eemian TW2 mesocratic I	0.04	0	0	TRUE	TRUE	TRUE
1	0.1592543	329	0	36.49753738	21.36012134	41	Eemian TW2 mesocratic I	0.04	0	0	TRUE	TRUE	TRUE
2	0.1592543	329	0	36.49753738	21.36012134	42	Eemian TW2 mesocratic I	0.04	0	0	TRUE	TRUE	TRUE
3	0.167483	329	0	49.02687071	21.36012134	43	Eemian TW2 mesocratic I	0.04	0	0	TRUE	TRUE	TRUE
4	0.1702505	329	0	23.6789084	21.36012134	44	Eemian TW2 mesocratic I	0.04	0	0	TRUE	TRUE	TRUE
5	4.7636015	329	0	30.23287071	14.69345467	45	Eemian TW2 mesocratic I	0.04	0	0	TRUE	TRUE	TRUE
6	0.1839828	863	0	23.6789084	21.36012134	46	Eemian TW2 mesocratic I	0.04	0	0	TRUE	TRUE	TRUE
7	0.1970516	329	0	29.94357507	21.36012134	47	Eemian TW2 mesocratic I	0.04	0	0	TRUE	TRUE	TRUE
8	0.2484564	329	0	49.02687071	21.36012134	48	Eemian TW2 mesocratic I	0.04	0	0	TRUE	TRUE	TRUE
9	0.1702505	329	0	23.6789084	21.36012134	49	Eemian TW2 mesocratic I	0.04	0	0	TRUE	TRUE	TRUE
10	0.2640191	329	0	49.02687071	21.36012134	50	Eemian TW2 mesocratic I	0.04	0	0	TRUE	TRUE	TRUE
11	0.2708328	329	0	23.6789084	21.36012134	51	Eemian TW2 mesocratic I	0.04	0	0	TRUE	TRUE	TRUE
12	0.1933187	329	0	49.02687071	21.36012134	52	Eemian TW2 mesocratic I	0.04	0	0	TRUE	TRUE	TRUE
13	0.2626074	596	0	36.49753738	21.36012134	53	Eemian TW2 mesocratic I	0.04	0	0	TRUE	TRUE	TRUE
14	0.219664	63	0	80.35020404	21.36012134	54	Eemian TW2 mesocratic I	0.04	0	0	TRUE	TRUE	TRUE
15	0.2089049	329	0	67.82087071	21.36012134	55	Eemian TW2 mesocratic I	0.04	0	0	TRUE	TRUE	TRUE
16	0.245198	329	0	29.94357507	21.36012134	56	Eemian TW2 mesocratic I	0.04	0	0	TRUE	TRUE	TRUE
17	4.8641523	329	0	36.49753738	14.69345467	57	Eemian TW2 mesocratic I	0.04	0	0	TRUE	TRUE	TRUE
18	3.7163587	329	0	49.02687071	28.02678801	58	Eemian TW2 mesocratic I	0.04	0	0	TRUE	TRUE	TRUE
19	0.3171232	329	0	49.02687071	21.36012134	59	Eemian TW2 mesocratic I	0.04	0	0	TRUE	TRUE	TRUE
20	0.2416281	329	0	74.08553738	21.36012134	60	Eemian TW2 mesocratic I	0.04	0	0	TRUE	TRUE	TRUE
1	0.2437868	1948	2	64.98726496	39.38393511	61	Eemian TW2 mesocratic I	0.04	0	0	TRUE	TRUE	TRUE
2	0.2540118	1948	2	93.25660432	39.38393511	62	Eemian TW2 mesocratic I	0.04	0	0	TRUE	TRUE	TRUE
3	0.2540118	1948	2	93.25660432	39.38393511	63	Eemian TW2 mesocratic I	0.04	0	0	TRUE	TRUE	TRUE
4	0.2540118	1948	2	93.25660432	39.38393511	64	Eemian TW2 mesocratic I	0.04	0	0	TRUE	TRUE	TRUE
5	0.3611701	1948	2	93.25660432	46.05060178	65	Eemian TW2 mesocratic I	0.04	0	0	TRUE	TRUE	TRUE
6	1.7494223	1415	2	93.25660432	39.38393511	66	Eemian TW2 mesocratic I	0.04	0	0	TRUE	TRUE	TRUE
7	0.7340749	1948	2	93.25660432	46.05060178	67	Eemian TW2 mesocratic I	0.04	0	0	TRUE	TRUE	TRUE
8	3.2286256	1948	2	71.25193162	46.05060178	68	Eemian TW2 mesocratic I	0.04	0	0	TRUE	TRUE	TRUE
9	4.1924379	1415	2	93.25660432	46.05060178	69	Eemian TW2 mesocratic I	0.04	0	0	TRUE	TRUE	TRUE
10	0.4448382	1415	2	93.25660432	39.38393511	70	Eemian TW2 mesocratic I	0.04	0	0	TRUE	TRUE	TRUE
11	3.0905608	1948	2	99.52127099	52.71726845	71	Eemian TW2 mesocratic I	0.04	0	0	TRUE	TRUE	TRUE
12	0.3900421	1948	2	64.98726496	39.38393511	72	Eemian TW2 mesocratic I	0.04	0	0	TRUE	TRUE	TRUE
13	2.1058512	1681	2	99.52127099	39.38393511	73	Eemian TW2 mesocratic I	0.04	0	0	TRUE	TRUE	TRUE
14	1.2166422	1948	2	99.52127099	52.71726845	74	Eemian TW2 mesocratic I	0.04	0	0	TRUE	TRUE	TRUE
15	3.6284043	2215	2	93.25660432	39.38393511	75	Eemian TW2 mesocratic I	0.04	0	0	TRUE	TRUE	TRUE
16	0.8833128	1948	2	64.98726496	39.38393511	76	Eemian TW2 mesocratic I	0.04	0	0	TRUE	TRUE	TRUE
17	3.8450234	1948	2	64.98726496	39.38393511	77	Eemian TW2 mesocratic I	0.04	0	0	TRUE	TRUE	TRUE
18	2.2108441	1415	2	93.25660432	39.38393511	78	Eemian TW2 mesocratic I	0.04	0	0	TRUE	TRUE	TRUE
19	0.2167338	1948	2	64.98726496	39.38393511	79	Eemian TW2 mesocratic I	0.04	0	0	TRUE	TRUE	TRUE
20	2.9480725	1948	2	99.52127099	59.38393511	80	Eemian TW2 mesocratic I	0.04	0	0	TRUE	TRUE	TRUE
1	0.1337785	3896	4	13.579256	21.59354205	81	Eemian TW2 mesocratic I	0.04	0	0	TRUE	TRUE	TRUE
2	0.1337785	3896	4	13.579256	21.59354205	82	Eemian TW2 mesocratic I	0.04	0	0	TRUE	TRUE	TRUE
3	0.1337785	3896	4	13.579256	21.59354205	83	Eemian TW2 mesocratic I	0.04	0	0	TRUE	TRUE	TRUE
4	0.1337785	3896	4	13.579256	21.59354205	84	Eemian TW2 mesocratic I	0.04	0	0	TRUE	TRUE	TRUE
5	0.3106884	3896	4	13.579256	21.59354205	85	Eemian TW2 mesocratic I	0.04	0	0	TRUE	TRUE	TRUE
6	0.2628213	2029	5	13.579256	21.59354205	86	Eemian TW2 mesocratic I	0.04	0	0	TRUE	TRUE	TRUE
7	14.9709481	2029	4	97.31058588	28.26020871	87	Eemian TW2 mesocratic I	0.04	0	0	TRUE	TRUE	TRUE
8	0.2396153	1763	4	13.579256	21.59354205	88	Eemian TW2 mesocratic I	0.04	0	0	TRUE	TRUE	TRUE
9	0.2250169	2029	4	13.579256	21.59354205	89	Eemian TW2 mesocratic I	0.04	0	0	TRUE	TRUE	TRUE
10	0.2305689	3629	4	13.579256	21.59354205	90	Eemian TW2 mesocratic I	0.04	0	0	TRUE	TRUE	TRUE
11	25.6675779	3896	5	94.34783785	21.59354205	91	Eemian TW2 mesocratic I	0.04	0	0	TRUE	TRUE	TRUE
12	3.9194678	1763	4	13.579256	28.26020871	92	Eemian TW2 mesocratic I	0.04	0	0	TRUE	TRUE	TRUE
13	14.4805881	3896	4	47.00591617	21.59354205	93	Eemian TW2 mesocratic I	0.04	0	0	TRUE	TRUE	TRUE
14	3.9597592	2029	4	13.579256	28.26020871	94	Eemian TW2 mesocratic I	0.04	0	0	TRUE	TRUE	TRUE
15	0.1392948	3751	5	13.579256	21.59354205	95	Eemian TW2 mesocratic I	0.04	0	0	TRUE	TRUE	TRUE
16	0.180491	3629	4	17.27304525	21.59354205	96	Eemian TW2 mesocratic I	0.04	0	0	TRUE	TRUE	TRUE
17	4.5421862	651	4	13.579256	14.92687538	97	Eemian TW2 mesocratic I	0.04	0	0	TRUE	TRUE	TRUE
18	0.1653332	3896	4	13.579256	21.59354205	98	Eemian TW2 mesocratic I	0.04	0	0	TRUE	TRUE	TRUE
19	0.1610674	2029	4	13.579256	21.59354205	99	Eemian TW2 mesocratic I	0.04	0	0	TRUE	TRUE	TRUE
20	4.5941506	3896	4	13.579256	14.92687538	100	Eemian TW2 mesocratic I	0.04	0	0	TRUE	TRUE	TRUE
1	0.6237453	2938	2	81.41548462	80.6084065	101	Eemian TW2 mesocratic I	0.04	0	0	TRUE	TRUE	TRUE
2	0.6237453	2938	2	81.41548462	80.6084065	102	Eemian TW2 mesocratic I	0.04	0	0	TRUE	TRUE	TRUE
3	0.6237453	2938	2	81.41548462	80.6084065	103	Eemian TW2 mesocratic I	0.04	0	0	TRUE	TRUE	TRUE
4	0.6237453	2938	2	81.41548462	80.6084065	104	Eemian TW2 mesocratic I	0.04	0	0	TRUE	TRUE	TRUE
5	0.8826112	3205	2	93.94481795	80.6084065	105	Eemian TW2 mesocratic I	0.04	0	0	TRUE	TRUE	TRUE
6	2.7495831	2672	2	81.41548462	80.6084065	106	Eemian TW2 mesocratic I	0.04	0	0	TRUE	TRUE	TRUE
7	0.8767102	2938	2	87.68015128	80.6084065	107	Eemian TW2 mesocratic I	0.04	0	0	TRUE	TRUE	TRUE
8	2.7906427	2672	2	81.41548462	80.6084065	108	Eemian TW2 mesocratic I	0.04	0	0	TRUE	TRUE	TRUE
9	0.6237453	2938	2	81.41548462	80.6084065	109	Eemian TW2 mesocratic I	0.04	0	0	TRUE	TRUE	TRUE
10	1.70411	2938	2	87.68015128	80.6084065	110	Eemian TW2 mesocratic I	0.04	0	0	TRUE	TRUE	TRUE
11	4.9961132	2672	1	93.94481795	80.6084065	111	Eemian TW2 mesocratic I	0.04	0	0	TRUE	TRUE	TRUE
12	5.2664551	2938	1	81.41548462	80.6084065	112	Eemian TW2 mesocratic I	0.04	0	0	TRUE	TRUE	TRUE
13	1.1885228	2938	2	81.41548462	87.27507317	113	Eemian TW2 mesocratic I	0.04	0	0	TRUE	TRUE	TRUE
14	1.2148323	2938	2	87.68015128	87.27507317	114	Eemian TW2 mesocratic I	0.04	0	0	TRUE	TRUE	TRUE
15	2.7589709	2938	2	50.09215128	80.6084065	115	Eemian TW2 mesocratic I	0.04	0	0	TRUE	TRUE	TRUE
16	0.9974035	2938	2	81.41548462	80.6084065	116	Eemian TW2 mesocratic I	0.04	0	0	TRUE	TRUE	TRUE
17	1.7951934	2938	2	81.41548462	93.94173983	117	Eemian TW2 mesocratic I	0.04	0	0	TRUE	TRUE	TRUE
18	4.379257	3738	2	75.15081795	80.6084065	118	Eemian TW2 mesocratic I	0.04	0	0	TRUE	TRUE	TRUE
19	1.0580301	2938	2	62.62148462	80.6084065	119	Eemian TW2 mesocratic I	0.04	0	0	TRUE	TRUE	TRUE
20	2.0636886	2405	2	56.35681795	80.6084065	120	Eemian TW2 mesocratic I	0.04	0	0	TRUE	TRUE	TRUE
1	0.263967	1347	2	60.70058521	36.98287897	121	Eemian TW2 mesocratic I	0.04	0	0	TRUE	TRUE	TRUE
2	0.263967	1347	2	60.70058521	36.98287897	122	Eemian TW2 mesocratic I	0.04	0	0	TRUE	TRUE	TRUE
3	0.263967	1347	2	60.70058521	36.98287897	123	Eemian TW2 mesocratic I	0.04	0	0	TRUE	TRUE	TRUE
4	0.263967	1347	2	60.70058521	36.98287897	124	Eemian TW2 mesocratic I	0.04	0	0	TRUE	TRUE	TRUE
5	3.1976805	2497	5	29.37725188	43.64954564	125	Eemian TW2 mesocratic I	0.04	0	0	TRUE	TRUE	TRUE
6	9.0627926	1347	2	39.41315687	63.64954564	126	Eemian TW2 mesocratic I	0.04	0	0	TRUE	TRUE	TRUE
7	0.4188917	3838	4	29.9726657	36.98287897	127	Eemian TW2 mesocratic I	0.04	0	0	TRUE	TRUE	TRUE
8	3.1587813	2497	5	39.41315687	36.98287897	128	Eemian TW2 mesocratic I	0.04	0	0	TRUE	TRUE	TRUE
9	1.5342523	1347	2	54.43591855	36.98287897	129	Eemian TW2 mesocratic I	0.04	0	0	TRUE	TRUE	TRUE
10	0.263967	1347	2	60.70058521	36.98287897	130	Eemian TW2 mesocratic I	0.04	0	0	TRUE	TRUE	TRUE
11	5.8523172	1347	1	66.96525188	36.98287897	131	Eemian TW2 mesocratic I	0.04	0	0	TRUE	TRUE	TRUE
12	3.8066804	2497	2	60.70058521	36.98287897	132	Eemian TW2 mesocratic I	0.04	0	0	TRUE	TRUE	TRUE
13	0.263967	1347	2	60.70058521	36.98287897	133	Eemian TW2 mesocratic I	0.04	0	0	TRUE	TRUE	TRUE
14	1.5162357	3571	4	29.9726657	83.64954564	134	Eemian TW2 mesocratic I	0.04	0	0	TRUE	TRUE	TRUE
15	3.1267587	1347	2	60.70058521	36.98287897	135	Eemian TW2 mesocratic I	0.04	0	0	TRUE	TRUE	TRUE
16	2.6530923	1614	2	60.70058521	36.98287897	136	Eemian TW2 mesocratic I	0.04	0	0	TRUE	TRUE	TRUE
17	0.3130153	1347	3	60.70058521	36.98287897	137	Eemian TW2 mesocratic I	0.04	0	0	TRUE	TRUE	TRUE
18	1.104261	1347	2	60.70058521	32.93274906	138	Eemian TW2 mesocratic I	0.04	0	0	TRUE	TRUE	TRUE
19	1.9599528	2497	4	39.41315687	56.98287897	139	Eemian TW2 mesocratic I	0.04	0	0	TRUE	TRUE	TRUE
20	1.8302916	1614	3	54.43591855	36.98287897	140	Eemian TW2 mesocratic I	0.04	0	0	TRUE	TRUE	TRUE
1	0.1535831	886	1	65.27003059	25.59458911	141	Eemian TW2 mesocratic I	0.04	0	0	TRUE	TRUE	TRUE
2	0.1535831	886	1	65.27003059	25.59458911	142	Eemian TW2 mesocratic I	0.04	0	0	TRUE	TRUE	TRUE
3	0.1535831	886	1	65.27003059	25.59458911	143	Eemian TW2 mesocratic I	0.04	0	0	TRUE	TRUE	TRUE
4	0.1535831	886	1	65.27003059	25.59458911	144	Eemian TW2 mesocratic I	0.04	0	0	TRUE	TRUE	TRUE
5	0.2075867	1419	1	65.27003059	25.59458911	145	Eemian TW2 mesocratic I	0.04	0	0	TRUE	TRUE	TRUE
6	2.6978853	886	1	65.27003059	18.92792245	146	Eemian TW2 mesocratic I	0.04	0	0	TRUE	TRUE	TRUE
7	3.9525426	1972	4	21.93362146	17.93688156	147	Eemian TW2 mesocratic I	0.04	0	0	TRUE	TRUE	TRUE
8	1.5617251	886	1	71.53469725	25.59458911	148	Eemian TW2 mesocratic I	0.04	0	0	TRUE	TRUE	TRUE
9	3.0380981	1153	1	71.53469725	32.26125578	149	Eemian TW2 mesocratic I	0.04	0	0	TRUE	TRUE	TRUE
10	1.6877938	886	1	21.93362146	24.60354823	150	Eemian TW2 mesocratic I	0.04	0	0	TRUE	TRUE	TRUE
11	0.3006584	372	3	65.27003059	25.59458911	151	Eemian TW2 mesocratic I	0.04	0	0	TRUE	TRUE	TRUE
12	1.2889255	886	1	65.27003059	25.59458911	152	Eemian TW2 mesocratic I	0.04	0	0	TRUE	TRUE	TRUE
13	4.9422404	372	3	65.27003059	18.92792245	153	Eemian TW2 mesocratic I	0.04	0	0	TRUE	TRUE	TRUE
14	1.0258867	886	1	65.27003059	25.59458911	154	Eemian TW2 mesocratic I	0.04	0	0	TRUE	TRUE	TRUE
15	4.5362638	886	1	71.53469725	32.26125578	155	Eemian TW2 mesocratic I	0.04	0	0	TRUE	TRUE	TRUE
16	1.2048056	372	3	65.27003059	25.59458911	156	Eemian TW2 mesocratic I	0.04	0	0	TRUE	TRUE	TRUE
17	4.4209545	1028	3	59.00536392	25.59458911	157	Eemian TW2 mesocratic I	0.04	0	0	TRUE	TRUE	TRUE
18	2.8702109	372	3	59.00536392	32.26125578	158	Eemian TW2 mesocratic I	0.04	0	0	TRUE	TRUE	TRUE
19	5.3162112	105	3	65.27003059	32.26125578	159	Eemian TW2 mesocratic I	0.04	0	0	TRUE	TRUE	TRUE
20	1.1974545	886	1	65.27003059	25.59458911	160	Eemian TW2 mesocratic I	0.04	0	0	TRUE	TRUE	TRUE
1	0.1480902	3651	0	21.04965187	21.57197818	161	Eemian TW2 mesocratic I	0.04	0	0	TRUE	TRUE	TRUE
2	0.1480902	3651	0	21.04965187	21.57197818	162	Eemian TW2 mesocratic I	0.04	0	0	TRUE	TRUE	TRUE
3	0.158241	3625	0	21.04965187	21.57197818	163	Eemian TW2 mesocratic I	0.04	0	0	TRUE	TRUE	TRUE
4	0.1707794	3651	0	21.04965187	21.57197818	164	Eemian TW2 mesocratic I	0.04	0	0	TRUE	TRUE	TRUE
5	0.1707794	3651	0	21.04965187	21.57197818	165	Eemian TW2 mesocratic I	0.04	0	0	TRUE	TRUE	TRUE
6	0.2284498	3270	1	21.04965187	21.57197818	166	Eemian TW2 mesocratic I	0.04	0	0	TRUE	TRUE	TRUE
7	0.9174825	3651	2	27.31431854	28.23864485	167	Eemian TW2 mesocratic I	0.04	0	0	TRUE	TRUE	TRUE
8	0.1747604	3270	0	21.04965187	21.57197818	168	Eemian TW2 mesocratic I	0.04	0	0	TRUE	TRUE	TRUE
9	0.410728	3651	0	14.7849852	21.57197818	169	Eemian TW2 mesocratic I	0.04	0	0	TRUE	TRUE	TRUE
10	0.2731589	3270	0	21.04965187	21.57197818	170	Eemian TW2 mesocratic I	0.04	0	0	TRUE	TRUE	TRUE
11	0.8020309	3625	2	21.04965187	21.57197818	171	Eemian TW2 mesocratic I	0.04	0	0	TRUE	TRUE	TRUE
12	0.2449422	3651	0	21.04965187	21.57197818	172	Eemian TW2 mesocratic I	0.04	0	0	TRUE	TRUE	TRUE
13	1.5024952	3651	4	21.04965187	21.57197818	173	Eemian TW2 mesocratic I	0.04	0	0	TRUE	TRUE	TRUE
14	0.2396193	3651	0	21.04965187	21.57197818	174	Eemian TW2 mesocratic I	0.04	0	0	TRUE	TRUE	TRUE
15	0.2624291	3651	0	21.04965187	21.57197818	175	Eemian TW2 mesocratic I	0.04	0	0	TRUE	TRUE	TRUE
16	0.1897976	3270	0	21.04965187	21.57197818	176	Eemian TW2 mesocratic I	0.04	0	0	TRUE	TRUE	TRUE
17	0.1951576	3385	0	21.04965187	21.57197818	177	Eemian TW2 mesocratic I	0.04	0	0	TRUE	TRUE	TRUE
18	0.3281564	3651	0	21.04965187	21.57197818	178	Eemian TW2 mesocratic I	0.04	0	0	TRUE	TRUE	TRUE
19	3.7440731	3625	0	21.04965187	28.23864485	179	Eemian TW2 mesocratic I	0.04	0	0	TRUE	TRUE	TRUE
20	1.1587612	3651	1	27.31431854	21.57197818	180	Eemian TW2 mesocratic I	0.04	0	0	TRUE	TRUE	TRUE
1	0.20464	1731	1	43.61359374	25.50644351	181	Eemian TW2 mesocratic I	0.04	0	0	TRUE	TRUE	TRUE
2	0.20464	1731	1	43.61359374	25.50644351	182	Eemian TW2 mesocratic I	0.04	0	0	TRUE	TRUE	TRUE
3	0.20464	1731	1	43.61359374	25.50644351	183	Eemian TW2 mesocratic I	0.04	0	0	TRUE	TRUE	TRUE
4	0.20464	1731	1	43.61359374	25.50644351	184	Eemian TW2 mesocratic I	0.04	0	0	TRUE	TRUE	TRUE
5	0.4671064	1731	1	56.14292707	25.50644351	185	Eemian TW2 mesocratic I	0.04	0	0	TRUE	TRUE	TRUE
6	4.1129683	1731	1	43.61359374	18.83977684	186	Eemian TW2 mesocratic I	0.04	0	0	TRUE	TRUE	TRUE
7	0.8418044	1731	1	31.0842604	25.50644351	187	Eemian TW2 mesocratic I	0.04	0	0	TRUE	TRUE	TRUE
8	0.2183319	1731	1	43.61359374	25.50644351	188	Eemian TW2 mesocratic I	0.04	0	0	TRUE	TRUE	TRUE
9	0.20464	1731	1	43.61359374	25.50644351	189	Eemian TW2 mesocratic I	0.04	0	0	TRUE	TRUE	TRUE
10	0.2579386	1731	1	43.61359374	25.50644351	190	Eemian TW2 mesocratic I	0.04	0	0	TRUE	TRUE	TRUE
11	0.2579386	1731	1	43.61359374	25.50644351	191	Eemian TW2 mesocratic I	0.04	0	0	TRUE	TRUE	TRUE
12	3.637713	1464	1	43.61359374	18.83977684	192	Eemian TW2 mesocratic I	0.04	0	0	TRUE	TRUE	TRUE
13	2.3165831	1731	1	49.8782604	32.17311017	193	Eemian TW2 mesocratic I	0.04	0	0	TRUE	TRUE	TRUE
14	0.2279274	1731	1	49.8782604	25.50644351	194	Eemian TW2 mesocratic I	0.04	0	0	TRUE	TRUE	TRUE
15	0.6957376	1464	1	49.8782604	25.50644351	195	Eemian TW2 mesocratic I	0.04	0	0	TRUE	TRUE	TRUE
16	0.3969437	1197	1	49.8782604	25.50644351	196	Eemian TW2 mesocratic I	0.04	0	0	TRUE	TRUE	TRUE
17	0.2793833	1997	1	43.61359374	25.50644351	197	Eemian TW2 mesocratic I	0.04	0	0	TRUE	TRUE	TRUE
18	0.2234222	1464	1	49.8782604	25.50644351	198	Eemian TW2 mesocratic I	0.04	0	0	TRUE	TRUE	TRUE
19	0.572534	1997	1	49.8782604	25.50644351	199	Eemian TW2 mesocratic I	0.04	0	0	TRUE	TRUE	TRUE
20	0.7878493	1464	1	56.14292707	25.50644351	200	Eemian TW2 mesocratic I	0.04	0	0	TRUE	TRUE	TRUE
1	0.1849537	2125	1	70.16371451	29.91206865	201	Eemian TW2 mesocratic I	0.04	0	0	TRUE	TRUE	TRUE
2	0.1957352	2125	1	70.16371451	29.91206865	202	Eemian TW2 mesocratic I	0.04	0	0	TRUE	TRUE	TRUE
3	0.1957352	2125	1	70.16371451	29.91206865	203	Eemian TW2 mesocratic I	0.04	0	0	TRUE	TRUE	TRUE
4	0.1957352	2125	1	70.16371451	29.91206865	204	Eemian TW2 mesocratic I	0.04	0	0	TRUE	TRUE	TRUE
5	0.2797848	2125	1	82.69304785	29.91206865	205	Eemian TW2 mesocratic I	0.04	0	0	TRUE	TRUE	TRUE
6	2.1893392	2125	1	44.8422823	29.91206865	206	Eemian TW2 mesocratic I	0.04	0	0	TRUE	TRUE	TRUE
7	4.7060522	3015	1	38.57761563	36.57873531	207	Eemian TW2 mesocratic I	0.04	0	0	TRUE	TRUE	TRUE
8	0.6909624	2125	1	70.16371451	29.91206865	208	Eemian TW2 mesocratic I	0.04	0	0	TRUE	TRUE	TRUE
9	0.8662312	2391	1	70.16371451	29.91206865	209	Eemian TW2 mesocratic I	0.04	0	0	TRUE	TRUE	TRUE
10	0.291175	2125	1	82.69304785	29.91206865	210	Eemian TW2 mesocratic I	0.04	0	0	TRUE	TRUE	TRUE
11	1.1741821	2125	1	44.8422823	29.91206865	211	Eemian TW2 mesocratic I	0.04	0	0	TRUE	TRUE	TRUE
12	1.0683295	2125	1	70.16371451	29.91206865	212	Eemian TW2 mesocratic I	0.04	0	0	TRUE	TRUE	TRUE
13	0.213934	3015	1	44.8422823	29.91206865	213	Eemian TW2 mesocratic I	0.04	0	0	TRUE	TRUE	TRUE
14	2.582435	1325	1	63.89904785	29.91206865	214	Eemian TW2 mesocratic I	0.04	0	0	TRUE	TRUE	TRUE
15	0.6209488	2125	1	70.16371451	29.91206865	215	Eemian TW2 mesocratic I	0.04	0	0	TRUE	TRUE	TRUE
16	1.545914	1591	1	70.16371451	29.91206865	216	Eemian TW2 mesocratic I	0.04	0	0	TRUE	TRUE	TRUE
17	0.4319507	2125	0	76.42838118	23.24540198	217	Eemian TW2 mesocratic I	0.04	0	0	TRUE	TRUE	TRUE
18	2.8134916	2125	1	44.8422823	29.91206865	218	Eemian TW2 mesocratic I	0.04	0	0	TRUE	TRUE	TRUE
19	0.291175	2125	1	82.69304785	29.91206865	219	Eemian TW2 mesocratic I	0.04	0	0	TRUE	TRUE	TRUE
20	1.0807013	2125	1	70.16371451	29.91206865	220	Eemian TW2 mesocratic I	0.04	0	0	TRUE	TRUE	TRUE
1	0.1638937	2935	0	64.47010175	23.31521681	221	Eemian TW2 mesocratic I	0.04	0	0	TRUE	TRUE	TRUE
2	0.1769807	3735	0	64.47010175	23.31521681	222	Eemian TW2 mesocratic I	0.04	0	0	TRUE	TRUE	TRUE
3	0.1769807	3735	0	64.47010175	23.31521681	223	Eemian TW2 mesocratic I	0.04	0	0	TRUE	TRUE	TRUE
4	0.1769807	3735	0	64.47010175	23.31521681	224	Eemian TW2 mesocratic I	0.04	0	0	TRUE	TRUE	TRUE
5	0.7116778	3735	0	70.73476841	23.31521681	225	Eemian TW2 mesocratic I	0.04	0	0	TRUE	TRUE	TRUE
6	0.1928561	2668	0	58.20543508	23.31521681	226	Eemian TW2 mesocratic I	0.04	0	0	TRUE	TRUE	TRUE
7	0.3678061	3692	0	64.47010175	23.31521681	227	Eemian TW2 mesocratic I	0.04	0	0	TRUE	TRUE	TRUE
8	0.7490585	3159	0	64.47010175	23.31521681	228	Eemian TW2 mesocratic I	0.04	0	0	TRUE	TRUE	TRUE
9	4.0180122	2935	0	64.47010175	16.64855014	229	Eemian TW2 mesocratic I	0.04	0	0	TRUE	TRUE	TRUE
10	0.447018	3692	0	64.47010175	23.31521681	230	Eemian TW2 mesocratic I	0.04	0	0	TRUE	TRUE	TRUE
11	0.661692	3735	0	64.47010175	23.31521681	231	Eemian TW2 mesocratic I	0.04	0	0	TRUE	TRUE	TRUE
12	0.6711189	3876	0	64.47010175	23.31521681	232	Eemian TW2 mesocratic I	0.04	0	0	TRUE	TRUE	TRUE
13	0.3132587	3468	0	64.47010175	23.31521681	233	Eemian TW2 mesocratic I	0.04	0	0	TRUE	TRUE	TRUE
14	1.1957528	251	0	64.47010175	23.31521681	234	Eemian TW2 mesocratic I	0.04	0	0	TRUE	TRUE	TRUE
15	0.7970593	3506	0	64.47010175	23.31521681	235	Eemian TW2 mesocratic I	0.04	0	0	TRUE	TRUE	TRUE
16	0.9656994	3959	0	83.26410175	23.31521681	236	Eemian TW2 mesocratic I	0.04	0	0	TRUE	TRUE	TRUE
17	0.1638937	2935	0	64.47010175	23.31521681	237	Eemian TW2 mesocratic I	0.04	0	0	TRUE	TRUE	TRUE
18	0.244324	3735	0	64.47010175	23.31521681	238	Eemian TW2 mesocratic I	0.04	0	0	TRUE	TRUE	TRUE
19	0.2173411	3302	0	64.47010175	23.31521681	239	Eemian TW2 mesocratic I	0.04	0	0	TRUE	TRUE	TRUE
20	0.2726088	2935	0	64.47010175	23.31521681	240	Eemian TW2 mesocratic I	0.04	0	0	TRUE	TRUE	TRUE
1	0.1852786	377	2	66.4079532	22.49446949	241	Eemian TW2 mesocratic I	0.04	0	0	TRUE	TRUE	TRUE
2	0.1852786	377	2	66.4079532	22.49446949	242	Eemian TW2 mesocratic I	0.04	0	0	TRUE	TRUE	TRUE
3	0.1852786	377	2	66.4079532	22.49446949	243	Eemian TW2 mesocratic I	0.04	0	0	TRUE	TRUE	TRUE
4	0.1852786	377	2	66.4079532	22.49446949	244	Eemian TW2 mesocratic I	0.04	0	0	TRUE	TRUE	TRUE
5	3.5857073	377	2	66.4079532	29.16113616	245	Eemian TW2 mesocratic I	0.04	0	0	TRUE	TRUE	TRUE
6	0.9106972	377	2	66.4079532	22.49446949	246	Eemian TW2 mesocratic I	0.04	0	0	TRUE	TRUE	TRUE
7	0.8199773	377	2	66.4079532	22.49446949	247	Eemian TW2 mesocratic I	0.04	0	0	TRUE	TRUE	TRUE
8	0.3685476	377	2	60.14328653	22.49446949	248	Eemian TW2 mesocratic I	0.04	0	0	TRUE	TRUE	TRUE
9	0.1852786	377	2	66.4079532	22.49446949	249	Eemian TW2 mesocratic I	0.04	0	0	TRUE	TRUE	TRUE
10	0.300533	377	2	35.08461986	22.49446949	250	Eemian TW2 mesocratic I	0.04	0	0	TRUE	TRUE	TRUE
11	1.582925	377	2	91.46661986	22.49446949	251	Eemian TW2 mesocratic I	0.04	0	0	TRUE	TRUE	TRUE
12	3.3207694	377	1	66.4079532	29.16113616	252	Eemian TW2 mesocratic I	0.04	0	0	TRUE	TRUE	TRUE
13	3.5381076	849	2	85.2019532	22.49446949	253	Eemian TW2 mesocratic I	0.04	0	0	TRUE	TRUE	TRUE
14	1.6286288	377	2	66.4079532	22.49446949	254	Eemian TW2 mesocratic I	0.04	0	0	TRUE	TRUE	TRUE
15	0.2688568	377	2	60.14328653	22.49446949	255	Eemian TW2 mesocratic I	0.04	0	0	TRUE	TRUE	TRUE
16	1.2203748	377	2	72.67261986	22.49446949	256	Eemian TW2 mesocratic I	0.04	0	0	TRUE	TRUE	TRUE
17	0.3118206	110	2	66.4079532	22.49446949	257	Eemian TW2 mesocratic I	0.04	0	0	TRUE	TRUE	TRUE
18	0.7978822	644	2	66.4079532	22.49446949	258	Eemian TW2 mesocratic I	0.04	0	0	TRUE	TRUE	TRUE
19	1.0360999	377	2	66.4079532	22.49446949	259	Eemian TW2 mesocratic I	0.04	0	0	TRUE	TRUE	TRUE
20	0.324681	377	2	53.87861986	22.49446949	260	Eemian TW2 mesocratic I	0.04	0	0	TRUE	TRUE	TRUE
1	0.2656477	3000	2	49.48265275	41.67511312	261	Eemian TW2 mesocratic I	0.04	0	0	TRUE	TRUE	TRUE
2	0.2656477	3000	2	49.48265275	41.67511312	262	Eemian TW2 mesocratic I	0.04	0	0	TRUE	TRUE	TRUE
3	0.2656477	3000	2	49.48265275	41.67511312	263	Eemian TW2 mesocratic I	0.04	0	0	TRUE	TRUE	TRUE
4	0.2656477	3000	2	49.48265275	41.67511312	264	Eemian TW2 mesocratic I	0.04	0	0	TRUE	TRUE	TRUE
5	1.2268671	3000	2	49.48265275	55.00844645	265	Eemian TW2 mesocratic I	0.04	0	0	TRUE	TRUE	TRUE
6	1.617646	2467	2	49.48265275	41.67511312	266	Eemian TW2 mesocratic I	0.04	0	0	TRUE	TRUE	TRUE
7	2.2437455	3000	2	55.74731941	41.67511312	267	Eemian TW2 mesocratic I	0.04	0	0	TRUE	TRUE	TRUE
8	0.8755182	3000	2	49.48265275	41.67511312	268	Eemian TW2 mesocratic I	0.04	0	0	TRUE	TRUE	TRUE
9	1.7693805	3000	2	62.01198608	41.67511312	269	Eemian TW2 mesocratic I	0.04	0	0	TRUE	TRUE	TRUE
10	0.2656477	3000	2	49.48265275	41.67511312	270	Eemian TW2 mesocratic I	0.04	0	0	TRUE	TRUE	TRUE
11	0.7768556	3000	2	49.48265275	35.00844645	271	Eemian TW2 mesocratic I	0.04	0	0	TRUE	TRUE	TRUE
12	1.0664875	3000	2	49.48265275	41.67511312	272	Eemian TW2 mesocratic I	0.04	0	0	TRUE	TRUE	TRUE
13	0.2656477	3000	2	49.48265275	41.67511312	273	Eemian TW2 mesocratic I	0.04	0	0	TRUE	TRUE	TRUE
14	3.1686157	2733	2	62.01198608	41.67511312	274	Eemian TW2 mesocratic I	0.04	0	0	TRUE	TRUE	TRUE
15	0.4789982	2200	2	55.74731941	41.67511312	275	Eemian TW2 mesocratic I	0.04	0	0	TRUE	TRUE	TRUE
16	0.7075961	3000	2	49.48265275	41.67511312	276	Eemian TW2 mesocratic I	0.04	0	0	TRUE	TRUE	TRUE
17	2.1270456	3000	2	49.48265275	35.00844645	277	Eemian TW2 mesocratic I	0.04	0	0	TRUE	TRUE	TRUE
18	0.6660572	3000	2	49.48265275	41.67511312	278	Eemian TW2 mesocratic I	0.04	0	0	TRUE	TRUE	TRUE
19	0.6862374	3000	2	49.48265275	41.67511312	279	Eemian TW2 mesocratic I	0.04	0	0	TRUE	TRUE	TRUE
20	1.2934065	3000	2	49.48265275	41.67511312	280	Eemian TW2 mesocratic I	0.04	0	0	TRUE	TRUE	TRUE
1	0.1570687	1413	0	31.47688601	21.87662616	281	Eemian TW2 mesocratic I	0.04	0	0	TRUE	TRUE	TRUE
2	0.1570687	1413	0	31.47688601	21.87662616	282	Eemian TW2 mesocratic I	0.04	0	0	TRUE	TRUE	TRUE
3	0.1631225	2931	0	31.47688601	21.87662616	283	Eemian TW2 mesocratic I	0.04	0	0	TRUE	TRUE	TRUE
4	0.1631225	2931	0	31.47688601	21.87662616	284	Eemian TW2 mesocratic I	0.04	0	0	TRUE	TRUE	TRUE
5	0.2750381	1413	0	31.47688601	21.87662616	285	Eemian TW2 mesocratic I	0.04	0	0	TRUE	TRUE	TRUE
6	0.1734484	2931	0	25.21221934	21.87662616	286	Eemian TW2 mesocratic I	0.04	0	0	TRUE	TRUE	TRUE
7	0.1901943	2931	0	31.47688601	21.87662616	287	Eemian TW2 mesocratic I	0.04	0	0	TRUE	TRUE	TRUE
8	0.1856506	2664	0	25.21221934	21.87662616	288	Eemian TW2 mesocratic I	0.04	0	0	TRUE	TRUE	TRUE
9	0.3056203	3464	0	31.47688601	21.87662616	289	Eemian TW2 mesocratic I	0.04	0	0	TRUE	TRUE	TRUE
10	0.1631225	2931	0	31.47688601	21.87662616	290	Eemian TW2 mesocratic I	0.04	0	0	TRUE	TRUE	TRUE
11	0.2528382	1413	0	31.47688601	21.87662616	291	Eemian TW2 mesocratic I	0.04	0	0	TRUE	TRUE	TRUE
12	0.2233239	2931	0	31.47688601	21.87662616	292	Eemian TW2 mesocratic I	0.04	0	0	TRUE	TRUE	TRUE
13	3.8492994	1413	0	31.47688601	28.54329283	293	Eemian TW2 mesocratic I	0.04	0	0	TRUE	TRUE	TRUE
14	0.2235072	3197	0	31.47688601	21.87662616	294	Eemian TW2 mesocratic I	0.04	0	0	TRUE	TRUE	TRUE
15	0.1570687	1413	0	31.47688601	21.87662616	295	Eemian TW2 mesocratic I	0.04	0	0	TRUE	TRUE	TRUE
16	2.5346589	2931	1	31.47688601	21.87662616	296	Eemian TW2 mesocratic I	0.04	0	0	TRUE	TRUE	TRUE
17	0.2870712	1413	0	31.47688601	21.87662616	297	Eemian TW2 mesocratic I	0.04	0	0	TRUE	TRUE	TRUE
18	0.3134889	2931	0	31.47688601	21.87662616	298	Eemian TW2 mesocratic I	0.04	0	0	TRUE	TRUE	TRUE
19	0.2393515	2931	0	31.47688601	21.87662616	299	Eemian TW2 mesocratic I	0.04	0	0	TRUE	TRUE	TRUE
20	0.2945365	3197	0	31.47688601	21.87662616	300	Eemian TW2 mesocratic I	0.04	0	0	TRUE	TRUE	TRUE
1	0.1663575	150	2	52.45774827	22.43023268	301	Eemian TW2 mesocratic I	0.04	0	0	TRUE	TRUE	TRUE
2	0.2119961	150	4	43.00904554	22.43023268	302	Eemian TW2 mesocratic I	0.04	0	0	TRUE	TRUE	TRUE
3	0.2119961	150	4	43.00904554	22.43023268	303	Eemian TW2 mesocratic I	0.04	0	0	TRUE	TRUE	TRUE
4	0.2119961	150	4	43.00904554	22.43023268	304	Eemian TW2 mesocratic I	0.04	0	0	TRUE	TRUE	TRUE
5	0.7216028	150	3	17.95037887	22.43023268	305	Eemian TW2 mesocratic I	0.04	0	0	TRUE	TRUE	TRUE
6	2.3986162	417	4	43.00904554	22.43023268	306	Eemian TW2 mesocratic I	0.04	0	0	TRUE	TRUE	TRUE
7	9.7640772	3417	2	52.45774827	22.43023268	307	Eemian TW2 mesocratic I	0.04	0	0	TRUE	TRUE	TRUE
8	0.4964209	150	4	43.00904554	22.43023268	308	Eemian TW2 mesocratic I	0.04	0	0	TRUE	TRUE	TRUE
9	0.7688575	5	4	55.53837887	22.43023268	309	Eemian TW2 mesocratic I	0.04	0	0	TRUE	TRUE	TRUE
10	6.659976	417	4	43.00904554	15.76356601	310	Eemian TW2 mesocratic I	0.04	0	0	TRUE	TRUE	TRUE
11	0.6072123	150	4	55.53837887	22.43023268	311	Eemian TW2 mesocratic I	0.04	0	0	TRUE	TRUE	TRUE
12	0.6840989	150	4	43.00904554	22.43023268	312	Eemian TW2 mesocratic I	0.04	0	0	TRUE	TRUE	TRUE
13	4.1903452	150	4	43.00904554	29.09689935	313	Eemian TW2 mesocratic I	0.04	0	0	TRUE	TRUE	TRUE
14	14.3687827	3922	5	43.00904554	15.76356601	314	Eemian TW2 mesocratic I	0.04	0	0	TRUE	TRUE	TRUE
15	0.6543502	153	3	11.68571221	22.43023268	315	Eemian TW2 mesocratic I	0.04	0	0	TRUE	TRUE	TRUE
16	0.3998426	150	2	52.45774827	22.43023268	316	Eemian TW2 mesocratic I	0.04	0	0	TRUE	TRUE	TRUE
17	0.2119961	150	4	43.00904554	22.43023268	317	Eemian TW2 mesocratic I	0.04	0	0	TRUE	TRUE	TRUE
18	0.2119961	150	4	43.00904554	22.43023268	318	Eemian TW2 mesocratic I	0.04	0	0	TRUE	TRUE	TRUE
19	0.2868363	153	3	43.00904554	22.43023268	319	Eemian TW2 mesocratic I	0.04	0	0	TRUE	TRUE	TRUE
20	0.6464249	420	3	17.95037887	22.43023268	320	Eemian TW2 mesocratic I	0.04	0	0	TRUE	TRUE	TRUE
1	0.1831969	71	4	86.39395862	22.77783875	321	Eemian TW2 mesocratic I	0.04	0	0	TRUE	TRUE	TRUE
2	0.1831969	71	4	86.39395862	22.77783875	322	Eemian TW2 mesocratic I	0.04	0	0	TRUE	TRUE	TRUE
3	0.1831969	71	4	86.39395862	22.77783875	323	Eemian TW2 mesocratic I	0.04	0	0	TRUE	TRUE	TRUE
4	0.1831969	71	4	86.39395862	22.77783875	324	Eemian TW2 mesocratic I	0.04	0	0	TRUE	TRUE	TRUE
5	3.4241593	337	4	86.39395862	22.77783875	325	Eemian TW2 mesocratic I	0.04	0	0	TRUE	TRUE	TRUE
6	0.3100777	71	4	86.39395862	22.77783875	326	Eemian TW2 mesocratic I	0.04	0	0	TRUE	TRUE	TRUE
7	0.8551512	71	4	86.39395862	22.77783875	327	Eemian TW2 mesocratic I	0.04	0	0	TRUE	TRUE	TRUE
8	2.5502554	604	4	86.39395862	29.44450542	328	Eemian TW2 mesocratic I	0.04	0	0	TRUE	TRUE	TRUE
9	0.4213493	71	4	80.12929195	22.77783875	329	Eemian TW2 mesocratic I	0.04	0	0	TRUE	TRUE	TRUE
10	0.5160422	71	4	86.39395862	22.77783875	330	Eemian TW2 mesocratic I	0.04	0	0	TRUE	TRUE	TRUE
11	21.2369322	3432	4	86.39395862	22.77783875	331	Eemian TW2 mesocratic I	0.04	0	0	TRUE	TRUE	TRUE
12	3.4649123	337	4	92.65862529	22.77783875	332	Eemian TW2 mesocratic I	0.04	0	0	TRUE	TRUE	TRUE
13	3.9820871	71	4	86.39395862	29.44450542	333	Eemian TW2 mesocratic I	0.04	0	0	TRUE	TRUE	TRUE
14	0.625355	71	5	86.39395862	22.77783875	334	Eemian TW2 mesocratic I	0.04	0	0	TRUE	TRUE	TRUE
15	0.1831969	71	4	86.39395862	22.77783875	335	Eemian TW2 mesocratic I	0.04	0	0	TRUE	TRUE	TRUE
16	0.1831969	71	4	86.39395862	22.77783875	336	Eemian TW2 mesocratic I	0.04	0	0	TRUE	TRUE	TRUE
17	0.646094	71	4	86.39395862	22.77783875	337	Eemian TW2 mesocratic I	0.04	0	0	TRUE	TRUE	TRUE
18	3.2982011	337	4	73.86462529	22.77783875	338	Eemian TW2 mesocratic I	0.04	0	0	TRUE	TRUE	TRUE
19	0.9319353	71	4	92.65862529	22.77783875	339	Eemian TW2 mesocratic I	0.04	0	0	TRUE	TRUE	TRUE
20	0.2086176	71	5	86.39395862	22.77783875	340	Eemian TW2 mesocratic I	0.04	0	0	TRUE	TRUE	TRUE
1	0.1405898	1656	1	75.54186699	28.01398525	341	Eemian TW2 mesocratic I	0.04	0	0	TRUE	TRUE	TRUE
2	0.1795676	1656	1	69.77184521	28.01398525	342	Eemian TW2 mesocratic I	0.04	0	0	TRUE	TRUE	TRUE
3	0.2053232	1656	1	75.54186699	28.01398525	343	Eemian TW2 mesocratic I	0.04	0	0	TRUE	TRUE	TRUE
4	0.2053232	1656	1	75.54186699	28.01398525	344	Eemian TW2 mesocratic I	0.04	0	0	TRUE	TRUE	TRUE
5	0.2320558	1389	1	63.01253366	28.01398525	345	Eemian TW2 mesocratic I	0.04	0	0	TRUE	TRUE	TRUE
6	2.5393814	1656	1	69.77184521	34.68065192	346	Eemian TW2 mesocratic I	0.04	0	0	TRUE	TRUE	TRUE
7	5.2089181	1123	0	70.1974741	14.68065192	347	Eemian TW2 mesocratic I	0.04	0	0	TRUE	TRUE	TRUE
8	0.6898398	1656	1	75.54186699	28.01398525	348	Eemian TW2 mesocratic I	0.04	0	0	TRUE	TRUE	TRUE
9	0.532546	1656	1	69.77184521	28.01398525	349	Eemian TW2 mesocratic I	0.04	0	0	TRUE	TRUE	TRUE
10	0.8748637	1923	1	75.54186699	28.01398525	350	Eemian TW2 mesocratic I	0.04	0	0	TRUE	TRUE	TRUE
11	2.986144	1656	0	70.1974741	28.01398525	351	Eemian TW2 mesocratic I	0.04	0	0	TRUE	TRUE	TRUE
12	0.2053232	1656	1	75.54186699	28.01398525	352	Eemian TW2 mesocratic I	0.04	0	0	TRUE	TRUE	TRUE
13	0.2019897	1656	1	69.27720032	28.01398525	353	Eemian TW2 mesocratic I	0.04	0	0	TRUE	TRUE	TRUE
14	2.6571467	1389	1	56.74786699	28.01398525	354	Eemian TW2 mesocratic I	0.04	0	0	TRUE	TRUE	TRUE
15	0.4667163	1923	1	75.54186699	28.01398525	355	Eemian TW2 mesocratic I	0.04	0	0	TRUE	TRUE	TRUE
16	0.7618465	1656	1	75.54186699	28.01398525	356	Eemian TW2 mesocratic I	0.04	0	0	TRUE	TRUE	TRUE
17	2.6713118	1656	1	75.54186699	34.68065192	357	Eemian TW2 mesocratic I	0.04	0	0	TRUE	TRUE	TRUE
18	0.5027142	1656	1	75.54186699	28.01398525	358	Eemian TW2 mesocratic I	0.04	0	0	TRUE	TRUE	TRUE
19	2.2356866	1389	1	50.48320032	28.01398525	359	Eemian TW2 mesocratic I	0.04	0	0	TRUE	TRUE	TRUE
20	3.983485	1389	1	75.54186699	34.68065192	360	Eemian TW2 mesocratic I	0.04	0	0	TRUE	TRUE	TRUE
1	0.3064496	3798	3	27.76750153	33.63010031	361	Eemian TW2 mesocratic I	0.04	0	0	TRUE	TRUE	TRUE
2	0.3064496	3798	3	27.76750153	33.63010031	362	Eemian TW2 mesocratic I	0.04	0	0	TRUE	TRUE	TRUE
3	0.3064496	3798	3	27.76750153	33.63010031	363	Eemian TW2 mesocratic I	0.04	0	0	TRUE	TRUE	TRUE
4	0.3359004	3798	3	27.76750153	33.63010031	364	Eemian TW2 mesocratic I	0.04	0	0	TRUE	TRUE	TRUE
5	0.684755	3531	2	27.76750153	26.96343365	365	Eemian TW2 mesocratic I	0.04	0	0	TRUE	TRUE	TRUE
6	1.2622808	2810	3	27.76750153	33.63010031	366	Eemian TW2 mesocratic I	0.04	0	0	TRUE	TRUE	TRUE
7	0.368919	3798	3	27.76750153	33.63010031	367	Eemian TW2 mesocratic I	0.04	0	0	TRUE	TRUE	TRUE
8	3.6298925	3798	3	21.50283486	33.63010031	368	Eemian TW2 mesocratic I	0.04	0	0	TRUE	TRUE	TRUE
9	1.7595993	3798	4	27.76750153	40.29676698	369	Eemian TW2 mesocratic I	0.04	0	0	TRUE	TRUE	TRUE
10	4.4855603	3798	3	21.50283486	33.63010031	370	Eemian TW2 mesocratic I	0.04	0	0	TRUE	TRUE	TRUE
11	2.7752176	3872	3	27.76750153	26.96343365	371	Eemian TW2 mesocratic I	0.04	0	0	TRUE	TRUE	TRUE
12	0.3247446	3798	3	27.76750153	33.63010031	372	Eemian TW2 mesocratic I	0.04	0	0	TRUE	TRUE	TRUE
13	0.8124559	3798	3	27.76750153	33.63010031	373	Eemian TW2 mesocratic I	0.04	0	0	TRUE	TRUE	TRUE
14	5.1775858	1161	3	21.50283486	33.63010031	374	Eemian TW2 mesocratic I	0.04	0	0	TRUE	TRUE	TRUE
15	1.7515556	3531	3	27.76750153	26.96343365	375	Eemian TW2 mesocratic I	0.04	0	0	TRUE	TRUE	TRUE
16	0.5217517	3798	4	27.76750153	33.63010031	376	Eemian TW2 mesocratic I	0.04	0	0	TRUE	TRUE	TRUE
17	0.2889887	3798	3	27.76750153	33.63010031	377	Eemian TW2 mesocratic I	0.04	0	0	TRUE	TRUE	TRUE
18	0.3071155	3798	2	34.03216819	33.63010031	378	Eemian TW2 mesocratic I	0.04	0	0	TRUE	TRUE	TRUE
19	0.2333115	3798	3	27.76750153	33.63010031	379	Eemian TW2 mesocratic I	0.04	0	0	TRUE	TRUE	TRUE
20	0.5494603	2391	3	27.76750153	33.63010031	380	Eemian TW2 mesocratic I	0.04	0	0	TRUE	TRUE	TRUE
1	0.1632617	2160	1	77.78147155	29.43696633	381	Eemian TW2 mesocratic I	0.04	0	0	TRUE	TRUE	TRUE
2	0.1632617	2160	1	77.78147155	29.43696633	382	Eemian TW2 mesocratic I	0.04	0	0	TRUE	TRUE	TRUE
3	0.1632617	2160	1	77.78147155	29.43696633	383	Eemian TW2 mesocratic I	0.04	0	0	TRUE	TRUE	TRUE
4	0.1632617	2160	1	77.78147155	29.43696633	384	Eemian TW2 mesocratic I	0.04	0	0	TRUE	TRUE	TRUE
5	1.6825182	2960	1	77.78147155	29.43696633	385	Eemian TW2 mesocratic I	0.04	0	0	TRUE	TRUE	TRUE
6	0.6042119	2160	1	77.78147155	29.43696633	386	Eemian TW2 mesocratic I	0.04	0	0	TRUE	TRUE	TRUE
7	1.8993455	2426	1	77.78147155	29.43696633	387	Eemian TW2 mesocratic I	0.04	0	0	TRUE	TRUE	TRUE
8	3.4995872	2160	0	77.78147155	29.43696633	388	Eemian TW2 mesocratic I	0.04	0	0	TRUE	TRUE	TRUE
9	5.3054858	2693	1	90.31080488	56.103633	389	Eemian TW2 mesocratic I	0.04	0	0	TRUE	TRUE	TRUE
10	8.1013013	2160	1	77.78147155	16.103633	390	Eemian TW2 mesocratic I	0.04	0	0	TRUE	TRUE	TRUE
11	0.1890958	2160	1	77.78147155	29.43696633	391	Eemian TW2 mesocratic I	0.04	0	0	TRUE	TRUE	TRUE
12	0.7687071	2160	1	77.78147155	29.43696633	392	Eemian TW2 mesocratic I	0.04	0	0	TRUE	TRUE	TRUE
13	0.9282575	2160	1	77.78147155	29.43696633	393	Eemian TW2 mesocratic I	0.04	0	0	TRUE	TRUE	TRUE
14	4.5707843	2160	1	71.51680488	22.77029967	394	Eemian TW2 mesocratic I	0.04	0	0	TRUE	TRUE	TRUE
15	2.5759715	1893	1	77.78147155	36.103633	395	Eemian TW2 mesocratic I	0.04	0	0	TRUE	TRUE	TRUE
16	3.3860139	2160	0	84.04613821	29.43696633	396	Eemian TW2 mesocratic I	0.04	0	0	TRUE	TRUE	TRUE
17	1.2464464	2160	1	77.78147155	29.43696633	397	Eemian TW2 mesocratic I	0.04	0	0	TRUE	TRUE	TRUE
18	2.60132	2160	1	77.78147155	36.103633	398	Eemian TW2 mesocratic I	0.04	0	0	TRUE	TRUE	TRUE
19	1.864266	1893	1	71.51680488	29.43696633	399	Eemian TW2 mesocratic I	0.04	0	0	TRUE	TRUE	TRUE
20	0.2024123	2160	1	77.78147155	29.43696633	400	Eemian TW2 mesocratic I	0.04	0	0	TRUE	TRUE	TRUE
1	0.4741044	3803	3	37.96030193	64.79695155	401	Eemian TW2 mesocratic I	0.04	0	0	TRUE	TRUE	TRUE
2	0.4741044	3803	3	37.96030193	64.79695155	402	Eemian TW2 mesocratic I	0.04	0	0	TRUE	TRUE	TRUE
3	0.4741044	3803	3	37.96030193	64.79695155	403	Eemian TW2 mesocratic I	0.04	0	0	TRUE	TRUE	TRUE
4	0.4741044	3803	3	37.96030193	64.79695155	404	Eemian TW2 mesocratic I	0.04	0	0	TRUE	TRUE	TRUE
5	4.0811184	3803	3	44.22496859	64.79695155	405	Eemian TW2 mesocratic I	0.04	0	0	TRUE	TRUE	TRUE
6	0.39967	3803	3	37.96030193	58.13028489	406	Eemian TW2 mesocratic I	0.04	0	0	TRUE	TRUE	TRUE
7	2.4676509	3803	3	31.69563526	64.79695155	407	Eemian TW2 mesocratic I	0.04	0	0	TRUE	TRUE	TRUE
8	0.5008732	3803	3	37.96030193	64.79695155	408	Eemian TW2 mesocratic I	0.04	0	0	TRUE	TRUE	TRUE
9	3.5356923	2965	3	44.22496859	58.13028489	409	Eemian TW2 mesocratic I	0.04	0	0	TRUE	TRUE	TRUE
10	0.9557202	3803	3	37.96030193	64.79695155	410	Eemian TW2 mesocratic I	0.04	0	0	TRUE	TRUE	TRUE
11	0.6627973	3803	3	37.96030193	64.79695155	411	Eemian TW2 mesocratic I	0.04	0	0	TRUE	TRUE	TRUE
12	0.7848117	3803	3	37.96030193	64.79695155	412	Eemian TW2 mesocratic I	0.04	0	0	TRUE	TRUE	TRUE
13	0.5299255	3395	3	37.96030193	64.79695155	413	Eemian TW2 mesocratic I	0.04	0	0	TRUE	TRUE	TRUE
14	0.5261126	3650	3	37.96030193	58.13028489	414	Eemian TW2 mesocratic I	0.04	0	0	TRUE	TRUE	TRUE
15	0.6607761	3803	3	37.96030193	64.79695155	415	Eemian TW2 mesocratic I	0.04	0	0	TRUE	TRUE	TRUE
16	0.5702491	3269	3	37.96030193	64.79695155	416	Eemian TW2 mesocratic I	0.04	0	0	TRUE	TRUE	TRUE
17	2.8928379	3650	3	44.22496859	64.79695155	417	Eemian TW2 mesocratic I	0.04	0	0	TRUE	TRUE	TRUE
18	0.4741044	3803	3	37.96030193	64.79695155	418	Eemian TW2 mesocratic I	0.04	0	0	TRUE	TRUE	TRUE
19	1.1626469	3269	3	37.96030193	71.46361822	419	Eemian TW2 mesocratic I	0.04	0	0	TRUE	TRUE	TRUE
20	13.5152347	837	3	31.69563526	64.79695155	420	Eemian TW2 mesocratic I	0.04	0	0	TRUE	TRUE	TRUE
1	0.1874049	3378	2	35.89768247	31.46640637	421	Eemian TW2 mesocratic I	0.04	0	0	TRUE	TRUE	TRUE
2	0.1874049	3378	2	35.89768247	31.46640637	422	Eemian TW2 mesocratic I	0.04	0	0	TRUE	TRUE	TRUE
3	0.1874049	3378	2	35.89768247	31.46640637	423	Eemian TW2 mesocratic I	0.04	0	0	TRUE	TRUE	TRUE
4	0.1874049	3378	2	35.89768247	31.46640637	424	Eemian TW2 mesocratic I	0.04	0	0	TRUE	TRUE	TRUE
5	0.3692651	3378	2	35.89768247	31.46640637	425	Eemian TW2 mesocratic I	0.04	0	0	TRUE	TRUE	TRUE
6	2.8076662	3111	1	35.89768247	31.46640637	426	Eemian TW2 mesocratic I	0.04	0	0	TRUE	TRUE	TRUE
7	0.3015086	3378	2	35.89768247	31.46640637	427	Eemian TW2 mesocratic I	0.04	0	0	TRUE	TRUE	TRUE
8	1.3521154	3378	2	35.89768247	31.46640637	428	Eemian TW2 mesocratic I	0.04	0	0	TRUE	TRUE	TRUE
9	4.4335531	3378	2	35.89768247	24.79973971	429	Eemian TW2 mesocratic I	0.04	0	0	TRUE	TRUE	TRUE
10	0.3183597	3378	2	35.89768247	31.46640637	430	Eemian TW2 mesocratic I	0.04	0	0	TRUE	TRUE	TRUE
11	0.7160424	3378	2	35.89768247	31.46640637	431	Eemian TW2 mesocratic I	0.04	0	0	TRUE	TRUE	TRUE
12	0.2609727	3378	2	35.89768247	31.46640637	432	Eemian TW2 mesocratic I	0.04	0	0	TRUE	TRUE	TRUE
13	3.4191614	3645	2	42.16234913	31.46640637	433	Eemian TW2 mesocratic I	0.04	0	0	TRUE	TRUE	TRUE
14	2.8151477	3378	2	42.16234913	31.46640637	434	Eemian TW2 mesocratic I	0.04	0	0	TRUE	TRUE	TRUE
15	0.5012935	3111	2	35.89768247	31.46640637	435	Eemian TW2 mesocratic I	0.04	0	0	TRUE	TRUE	TRUE
16	0.1874049	3378	2	35.89768247	31.46640637	436	Eemian TW2 mesocratic I	0.04	0	0	TRUE	TRUE	TRUE
17	0.307191	3378	2	35.89768247	31.46640637	437	Eemian TW2 mesocratic I	0.04	0	0	TRUE	TRUE	TRUE
18	3.1099692	3378	1	35.89768247	31.46640637	438	Eemian TW2 mesocratic I	0.04	0	0	TRUE	TRUE	TRUE
19	0.2748222	3645	2	35.89768247	31.46640637	439	Eemian TW2 mesocratic I	0.04	0	0	TRUE	TRUE	TRUE
20	3.1779991	3645	2	35.89768247	24.79973971	440	Eemian TW2 mesocratic I	0.04	0	0	TRUE	TRUE	TRUE
1	0.1579562	2017	1	44.18543156	26.33808319	441	Eemian TW2 mesocratic I	0.04	0	0	TRUE	TRUE	TRUE
2	0.2267751	2017	1	44.18543156	26.33808319	442	Eemian TW2 mesocratic I	0.04	0	0	TRUE	TRUE	TRUE
3	0.2267751	2017	1	44.18543156	26.33808319	443	Eemian TW2 mesocratic I	0.04	0	0	TRUE	TRUE	TRUE
4	0.2267751	2017	1	44.18543156	26.33808319	444	Eemian TW2 mesocratic I	0.04	0	0	TRUE	TRUE	TRUE
5	1.5179803	2017	1	37.9207649	26.33808319	445	Eemian TW2 mesocratic I	0.04	0	0	TRUE	TRUE	TRUE
6	2.1629158	2017	1	69.24409823	26.33808319	446	Eemian TW2 mesocratic I	0.04	0	0	TRUE	TRUE	TRUE
7	1.5007388	2017	1	44.18543156	26.33808319	447	Eemian TW2 mesocratic I	0.04	0	0	TRUE	TRUE	TRUE
8	3.4718917	2017	1	75.5087649	39.67141652	448	Eemian TW2 mesocratic I	0.04	0	0	TRUE	TRUE	TRUE
9	0.2267751	2017	1	44.18543156	26.33808319	449	Eemian TW2 mesocratic I	0.04	0	0	TRUE	TRUE	TRUE
10	0.5975501	2017	1	44.18543156	26.33808319	450	Eemian TW2 mesocratic I	0.04	0	0	TRUE	TRUE	TRUE
11	8.4141697	2017	2	31.65609823	47.08576689	451	Eemian TW2 mesocratic I	0.04	0	0	TRUE	TRUE	TRUE
12	3.5293007	2017	1	44.18543156	33.00474985	452	Eemian TW2 mesocratic I	0.04	0	0	TRUE	TRUE	TRUE
13	3.5683882	2017	1	44.18543156	33.00474985	453	Eemian TW2 mesocratic I	0.04	0	0	TRUE	TRUE	TRUE
14	0.4419542	2017	1	56.7147649	26.33808319	454	Eemian TW2 mesocratic I	0.04	0	0	TRUE	TRUE	TRUE
15	1.036191	2284	2	44.18543156	26.33808319	455	Eemian TW2 mesocratic I	0.04	0	0	TRUE	TRUE	TRUE
16	0.2003114	2017	1	56.7147649	26.33808319	456	Eemian TW2 mesocratic I	0.04	0	0	TRUE	TRUE	TRUE
17	1.4352711	1750	1	44.18543156	26.33808319	457	Eemian TW2 mesocratic I	0.04	0	0	TRUE	TRUE	TRUE
18	0.2267751	2017	1	44.18543156	26.33808319	458	Eemian TW2 mesocratic I	0.04	0	0	TRUE	TRUE	TRUE
19	0.8693536	2017	1	44.18543156	26.33808319	459	Eemian TW2 mesocratic I	0.04	0	0	TRUE	TRUE	TRUE
20	3.4934543	2017	1	44.18543156	19.67141652	460	Eemian TW2 mesocratic I	0.04	0	0	TRUE	TRUE	TRUE
1	0.3786568	2207	2	91.86363277	39.79044933	461	Eemian TW2 mesocratic I	0.04	0	0	TRUE	TRUE	TRUE
2	0.3786568	2207	2	91.86363277	39.79044933	462	Eemian TW2 mesocratic I	0.04	0	0	TRUE	TRUE	TRUE
3	0.3786568	2207	2	91.86363277	39.79044933	463	Eemian TW2 mesocratic I	0.04	0	0	TRUE	TRUE	TRUE
4	0.3786568	2207	2	91.86363277	39.79044933	464	Eemian TW2 mesocratic I	0.04	0	0	TRUE	TRUE	TRUE
5	0.3786568	2207	2	91.86363277	39.79044933	465	Eemian TW2 mesocratic I	0.04	0	0	TRUE	TRUE	TRUE
6	0.7092525	2207	2	85.5989661	46.457116	466	Eemian TW2 mesocratic I	0.04	0	0	TRUE	TRUE	TRUE
7	4.1141009	2207	1	60.54029944	39.79044933	467	Eemian TW2 mesocratic I	0.04	0	0	TRUE	TRUE	TRUE
8	3.3277297	2207	2	72.52917597	39.79044933	468	Eemian TW2 mesocratic I	0.04	0	0	TRUE	TRUE	TRUE
9	9.3579764	2207	3	91.86363277	39.79044933	469	Eemian TW2 mesocratic I	0.04	0	0	TRUE	TRUE	TRUE
10	0.5398328	2207	2	60.54029944	39.79044933	470	Eemian TW2 mesocratic I	0.04	0	0	TRUE	TRUE	TRUE
11	4.626334	2207	2	91.86363277	33.12378266	471	Eemian TW2 mesocratic I	0.04	0	0	TRUE	TRUE	TRUE
12	1.1904935	2207	2	91.86363277	39.79044933	472	Eemian TW2 mesocratic I	0.04	0	0	TRUE	TRUE	TRUE
13	2.8793599	2207	2	91.86363277	39.79044933	473	Eemian TW2 mesocratic I	0.04	0	0	TRUE	TRUE	TRUE
14	1.93805	1407	2	85.5989661	39.79044933	474	Eemian TW2 mesocratic I	0.04	0	0	TRUE	TRUE	TRUE
15	1.5826479	2207	2	72.52917597	46.457116	475	Eemian TW2 mesocratic I	0.04	0	0	TRUE	TRUE	TRUE
16	0.8201558	2207	2	91.86363277	39.79044933	476	Eemian TW2 mesocratic I	0.04	0	0	TRUE	TRUE	TRUE
17	1.7127515	2207	2	91.86363277	39.79044933	477	Eemian TW2 mesocratic I	0.04	0	0	TRUE	TRUE	TRUE
18	3.859266	1407	2	98.12829944	33.12378266	478	Eemian TW2 mesocratic I	0.04	0	0	TRUE	TRUE	TRUE
19	1.6369747	1940	2	91.86363277	39.79044933	479	Eemian TW2 mesocratic I	0.04	0	0	TRUE	TRUE	TRUE
20	2.1463397	2207	3	54.27563277	39.79044933	480	Eemian TW2 mesocratic I	0.04	0	0	TRUE	TRUE	TRUE
1	0.1925522	1372	3	23.13037286	23.80619727	481	Eemian TW2 mesocratic I	0.04	0	0	TRUE	TRUE	TRUE
2	0.2272485	433	2	79.54962919	23.80619727	482	Eemian TW2 mesocratic I	0.04	0	0	TRUE	TRUE	TRUE
3	0.2272485	433	2	79.54962919	23.80619727	483	Eemian TW2 mesocratic I	0.04	0	0	TRUE	TRUE	TRUE
4	0.2272485	433	2	79.54962919	23.80619727	484	Eemian TW2 mesocratic I	0.04	0	0	TRUE	TRUE	TRUE
5	0.2272485	433	2	79.54962919	23.80619727	485	Eemian TW2 mesocratic I	0.04	0	0	TRUE	TRUE	TRUE
6	5.8522183	1372	2	98.34362919	23.80619727	486	Eemian TW2 mesocratic I	0.04	0	0	TRUE	TRUE	TRUE
7	1.9418584	699	2	79.54962919	23.80619727	487	Eemian TW2 mesocratic I	0.04	0	0	TRUE	TRUE	TRUE
8	0.6838778	483	3	23.13037286	23.80619727	488	Eemian TW2 mesocratic I	0.04	0	0	TRUE	TRUE	TRUE
9	3.5379486	433	2	79.54962919	17.1395306	489	Eemian TW2 mesocratic I	0.04	0	0	TRUE	TRUE	TRUE
10	1.4910711	1372	3	16.86570619	23.80619727	490	Eemian TW2 mesocratic I	0.04	0	0	TRUE	TRUE	TRUE
11	0.2288478	433	3	51.96560573	23.80619727	491	Eemian TW2 mesocratic I	0.04	0	0	TRUE	TRUE	TRUE
12	4.9411324	433	2	85.81429585	17.1395306	492	Eemian TW2 mesocratic I	0.04	0	0	TRUE	TRUE	TRUE
13	0.4076255	433	1	79.54962919	23.80619727	493	Eemian TW2 mesocratic I	0.04	0	0	TRUE	TRUE	TRUE
14	0.2288478	433	3	51.96560573	23.80619727	494	Eemian TW2 mesocratic I	0.04	0	0	TRUE	TRUE	TRUE
15	0.3329769	483	1	79.54962919	23.80619727	495	Eemian TW2 mesocratic I	0.04	0	0	TRUE	TRUE	TRUE
16	6.8941361	1016	2	79.54962919	17.1395306	496	Eemian TW2 mesocratic I	0.04	0	0	TRUE	TRUE	TRUE
17	0.815382	433	2	79.54962919	23.80619727	497	Eemian TW2 mesocratic I	0.04	0	0	TRUE	TRUE	TRUE
18	0.2288478	433	3	51.96560573	23.80619727	498	Eemian TW2 mesocratic I	0.04	0	0	TRUE	TRUE	TRUE
19	0.7709581	699	2	85.81429585	23.80619727	499	Eemian TW2 mesocratic I	0.04	0	0	TRUE	TRUE	TRUE
20	0.4026271	433	2	79.54962919	23.80619727	500	Eemian TW2 mesocratic I	0.04	0	0	TRUE	TRUE	TRUE
1	0.2403248	1091	2	29.02582277	23.18499491	501	Eemian TW2 mesocratic I	0.04	0	0	TRUE	TRUE	TRUE
2	0.2403248	1091	2	29.02582277	23.18499491	502	Eemian TW2 mesocratic I	0.04	0	0	TRUE	TRUE	TRUE
3	0.2403248	1091	2	29.02582277	23.18499491	503	Eemian TW2 mesocratic I	0.04	0	0	TRUE	TRUE	TRUE
4	0.2403248	1091	2	29.02582277	23.18499491	504	Eemian TW2 mesocratic I	0.04	0	0	TRUE	TRUE	TRUE
5	6.3935176	2536	3	29.02582277	16.51832824	505	Eemian TW2 mesocratic I	0.04	0	0	TRUE	TRUE	TRUE
6	3.4304625	2536	2	61.01635823	37.09683979	506	Eemian TW2 mesocratic I	0.04	0	0	TRUE	TRUE	TRUE
7	2.5352848	2803	2	61.01635823	50.43017313	507	Eemian TW2 mesocratic I	0.04	0	0	TRUE	TRUE	TRUE
8	0.5779488	2270	2	86.0750249	43.76350646	508	Eemian TW2 mesocratic I	0.04	0	0	TRUE	TRUE	TRUE
9	1.9185172	2270	2	61.01635823	37.09683979	509	Eemian TW2 mesocratic I	0.04	0	0	TRUE	TRUE	TRUE
10	6.6858434	1091	2	86.0750249	57.09683979	510	Eemian TW2 mesocratic I	0.04	0	0	TRUE	TRUE	TRUE
11	0.351682	2536	2	61.01635823	50.43017313	511	Eemian TW2 mesocratic I	0.04	0	0	TRUE	TRUE	TRUE
12	0.4458842	2536	2	54.75169157	43.76350646	512	Eemian TW2 mesocratic I	0.04	0	0	TRUE	TRUE	TRUE
13	4.6757121	1091	2	29.02582277	16.51832824	513	Eemian TW2 mesocratic I	0.04	0	0	TRUE	TRUE	TRUE
14	0.4194097	1091	2	29.02582277	23.18499491	514	Eemian TW2 mesocratic I	0.04	0	0	TRUE	TRUE	TRUE
15	7.8855031	2536	2	86.0750249	23.76350646	515	Eemian TW2 mesocratic I	0.04	0	0	TRUE	TRUE	TRUE
16	0.2403248	1091	2	29.02582277	23.18499491	516	Eemian TW2 mesocratic I	0.04	0	0	TRUE	TRUE	TRUE
17	0.6820034	2536	2	79.81035823	50.43017313	517	Eemian TW2 mesocratic I	0.04	0	0	TRUE	TRUE	TRUE
18	2.7572554	2803	2	61.01635823	43.76350646	518	Eemian TW2 mesocratic I	0.04	0	0	TRUE	TRUE	TRUE
19	2.0494637	2536	2	92.33969157	43.76350646	519	Eemian TW2 mesocratic I	0.04	0	0	TRUE	TRUE	TRUE
20	3.2867045	1091	2	86.0750249	43.76350646	520	Eemian TW2 mesocratic I	0.04	0	0	TRUE	TRUE	TRUE
1	0.2778825	2745	2	92.51633288	52.92552859	521	Eemian TW2 mesocratic I	0.04	0	0	TRUE	TRUE	TRUE
2	0.2825326	2745	2	53.60214199	42.06341365	522	Eemian TW2 mesocratic I	0.04	0	0	TRUE	TRUE	TRUE
3	0.2825326	2745	2	53.60214199	42.06341365	523	Eemian TW2 mesocratic I	0.04	0	0	TRUE	TRUE	TRUE
4	0.2825326	2745	2	53.60214199	42.06341365	524	Eemian TW2 mesocratic I	0.04	0	0	TRUE	TRUE	TRUE
5	1.1814832	3278	2	53.60214199	48.73008032	525	Eemian TW2 mesocratic I	0.04	0	0	TRUE	TRUE	TRUE
6	0.2825326	2745	2	53.60214199	42.06341365	526	Eemian TW2 mesocratic I	0.04	0	0	TRUE	TRUE	TRUE
7	5.0482585	2745	2	95.18427202	32.92552859	527	Eemian TW2 mesocratic I	0.04	0	0	TRUE	TRUE	TRUE
8	2.7494088	2745	1	59.86680866	42.06341365	528	Eemian TW2 mesocratic I	0.04	0	0	TRUE	TRUE	TRUE
9	2.0830216	2745	2	53.60214199	42.06341365	529	Eemian TW2 mesocratic I	0.04	0	0	TRUE	TRUE	TRUE
10	0.9816421	2745	2	66.13147533	42.06341365	530	Eemian TW2 mesocratic I	0.04	0	0	TRUE	TRUE	TRUE
11	4.4017452	3011	1	47.33747533	42.06341365	531	Eemian TW2 mesocratic I	0.04	0	0	TRUE	TRUE	TRUE
12	4.3778675	2745	1	59.86680866	42.06341365	532	Eemian TW2 mesocratic I	0.04	0	0	TRUE	TRUE	TRUE
13	0.2778825	2745	2	92.51633288	52.92552859	533	Eemian TW2 mesocratic I	0.04	0	0	TRUE	TRUE	TRUE
14	1.8393549	2745	2	41.07280866	42.06341365	534	Eemian TW2 mesocratic I	0.04	0	0	TRUE	TRUE	TRUE
15	0.3494407	2745	2	53.60214199	46.25886192	535	Eemian TW2 mesocratic I	0.04	0	0	TRUE	TRUE	TRUE
16	3.2070573	3011	2	53.60214199	46.25886192	536	Eemian TW2 mesocratic I	0.04	0	0	TRUE	TRUE	TRUE
17	1.7368242	2478	2	66.13147533	48.73008032	537	Eemian TW2 mesocratic I	0.04	0	0	TRUE	TRUE	TRUE
18	2.9136586	3278	2	92.51633288	46.25886192	538	Eemian TW2 mesocratic I	0.04	0	0	TRUE	TRUE	TRUE
19	1.1173297	2478	2	92.51633288	52.92552859	539	Eemian TW2 mesocratic I	0.04	0	0	TRUE	TRUE	TRUE
20	1.3430152	2745	2	53.60214199	39.59219525	540	Eemian TW2 mesocratic I	0.04	0	0	TRUE	TRUE	TRUE
1	0.2146144	1426	1	54.50025514	24.08473548	541	Eemian TW2 mesocratic I	0.04	0	0	TRUE	TRUE	TRUE
2	0.2216759	1353	3	28.32408562	24.08473548	542	Eemian TW2 mesocratic I	0.04	0	0	TRUE	TRUE	TRUE
3	0.2216759	1353	3	28.32408562	24.08473548	543	Eemian TW2 mesocratic I	0.04	0	0	TRUE	TRUE	TRUE
4	0.2216759	1353	3	28.32408562	24.08473548	544	Eemian TW2 mesocratic I	0.04	0	0	TRUE	TRUE	TRUE
5	0.2216759	1353	3	28.32408562	24.08473548	545	Eemian TW2 mesocratic I	0.04	0	0	TRUE	TRUE	TRUE
6	0.232674	1353	3	22.05941895	24.08473548	546	Eemian TW2 mesocratic I	0.04	0	0	TRUE	TRUE	TRUE
7	0.7561064	1426	1	54.50025514	24.08473548	547	Eemian TW2 mesocratic I	0.04	0	0	TRUE	TRUE	TRUE
8	2.5364847	1353	3	28.32408562	24.08473548	548	Eemian TW2 mesocratic I	0.04	0	0	TRUE	TRUE	TRUE
9	8.2373555	1620	3	54.50025514	24.08473548	549	Eemian TW2 mesocratic I	0.04	0	0	TRUE	TRUE	TRUE
10	2.7409354	1353	3	40.85341895	24.08473548	550	Eemian TW2 mesocratic I	0.04	0	0	TRUE	TRUE	TRUE
11	3.803028	1353	3	22.05941895	17.41806881	551	Eemian TW2 mesocratic I	0.04	0	0	TRUE	TRUE	TRUE
12	0.5441184	1620	3	28.32408562	24.08473548	552	Eemian TW2 mesocratic I	0.04	0	0	TRUE	TRUE	TRUE
13	3.6617447	1426	3	34.58875229	24.08473548	553	Eemian TW2 mesocratic I	0.04	0	0	TRUE	TRUE	TRUE
14	3.0864564	1426	1	22.05941895	17.41806881	554	Eemian TW2 mesocratic I	0.04	0	0	TRUE	TRUE	TRUE
15	0.2377546	1353	3	28.32408562	24.08473548	555	Eemian TW2 mesocratic I	0.04	0	0	TRUE	TRUE	TRUE
16	0.2675257	820	3	28.32408562	24.08473548	556	Eemian TW2 mesocratic I	0.04	0	0	TRUE	TRUE	TRUE
17	1.3953671	1620	3	28.32408562	24.08473548	557	Eemian TW2 mesocratic I	0.04	0	0	TRUE	TRUE	TRUE
18	1.568763	1353	3	28.32408562	30.75140214	558	Eemian TW2 mesocratic I	0.04	0	0	TRUE	TRUE	TRUE
19	5.1339851	1353	3	28.32408562	17.41806881	559	Eemian TW2 mesocratic I	0.04	0	0	TRUE	TRUE	TRUE
20	0.2216759	1353	3	28.32408562	24.08473548	560	Eemian TW2 mesocratic I	0.04	0	0	TRUE	TRUE	TRUE
1	0.2612432	1476	3	40.66328032	31.39645483	561	Eemian TW2 mesocratic I	0.04	0	0	TRUE	TRUE	TRUE
2	0.2612432	1476	3	40.66328032	31.39645483	562	Eemian TW2 mesocratic I	0.04	0	0	TRUE	TRUE	TRUE
3	0.2937018	1476	2	61.36520393	33.2088436	563	Eemian TW2 mesocratic I	0.04	0	0	TRUE	TRUE	TRUE
4	0.2987421	2276	2	40.66328032	31.39645483	564	Eemian TW2 mesocratic I	0.04	0	0	TRUE	TRUE	TRUE
5	0.4694441	1476	2	61.36520393	31.39645483	565	Eemian TW2 mesocratic I	0.04	0	0	TRUE	TRUE	TRUE
6	1.6895841	1476	4	40.66328032	31.39645483	566	Eemian TW2 mesocratic I	0.04	0	0	TRUE	TRUE	TRUE
7	3.2381036	2276	4	40.66328032	31.39645483	567	Eemian TW2 mesocratic I	0.04	0	0	TRUE	TRUE	TRUE
8	0.9900472	3994	2	28.13394698	24.72978816	568	Eemian TW2 mesocratic I	0.04	0	0	TRUE	TRUE	TRUE
9	3.4649381	1476	2	34.39861365	31.39645483	569	Eemian TW2 mesocratic I	0.04	0	0	TRUE	TRUE	TRUE
10	3.3735423	1476	4	40.66328032	31.39645483	570	Eemian TW2 mesocratic I	0.04	0	0	TRUE	TRUE	TRUE
11	2.5497422	1476	4	40.66328032	51.39645483	571	Eemian TW2 mesocratic I	0.04	0	0	TRUE	TRUE	TRUE
12	0.5035603	1476	2	40.66328032	24.72978816	572	Eemian TW2 mesocratic I	0.04	0	0	TRUE	TRUE	TRUE
13	3.7388892	943	2	40.66328032	31.39645483	573	Eemian TW2 mesocratic I	0.04	0	0	TRUE	TRUE	TRUE
14	2.7172831	1476	4	40.66328032	31.39645483	574	Eemian TW2 mesocratic I	0.04	0	0	TRUE	TRUE	TRUE
15	0.4319801	2010	4	40.66328032	44.72978816	575	Eemian TW2 mesocratic I	0.04	0	0	TRUE	TRUE	TRUE
16	0.2937018	1476	2	61.36520393	33.2088436	576	Eemian TW2 mesocratic I	0.04	0	0	TRUE	TRUE	TRUE
17	0.8435475	2010	2	40.66328032	31.39645483	577	Eemian TW2 mesocratic I	0.04	0	0	TRUE	TRUE	TRUE
18	0.9311774	2010	2	40.66328032	31.39645483	578	Eemian TW2 mesocratic I	0.04	0	0	TRUE	TRUE	TRUE
19	10.9637366	1476	1	78.25128032	58.0631215	579	Eemian TW2 mesocratic I	0.04	0	0	TRUE	TRUE	TRUE
20	7.2766868	2445	4	40.66328032	31.39645483	580	Eemian TW2 mesocratic I	0.04	0	0	TRUE	TRUE	TRUE
1	0.3036331	632	3	75.85770953	32.21953115	581	Eemian TW2 mesocratic I	0.04	0	0	TRUE	TRUE	TRUE
2	0.3314397	1901	2	75.85770953	38.88619782	582	Eemian TW2 mesocratic I	0.04	0	0	TRUE	TRUE	TRUE
3	0.3314397	1901	2	75.85770953	38.88619782	583	Eemian TW2 mesocratic I	0.04	0	0	TRUE	TRUE	TRUE
4	0.3314397	1901	2	75.85770953	38.88619782	584	Eemian TW2 mesocratic I	0.04	0	0	TRUE	TRUE	TRUE
5	0.3314397	1901	2	75.85770953	38.88619782	585	Eemian TW2 mesocratic I	0.04	0	0	TRUE	TRUE	TRUE
6	1.3228728	1901	2	75.85770953	32.21953115	586	Eemian TW2 mesocratic I	0.04	0	0	TRUE	TRUE	TRUE
7	0.3314397	1901	2	75.85770953	38.88619782	587	Eemian TW2 mesocratic I	0.04	0	0	TRUE	TRUE	TRUE
8	3.8470565	1901	1	75.85770953	38.88619782	588	Eemian TW2 mesocratic I	0.04	0	0	TRUE	TRUE	TRUE
9	0.3769113	1698	2	75.85770953	38.88619782	589	Eemian TW2 mesocratic I	0.04	0	0	TRUE	TRUE	TRUE
10	1.3027642	1901	2	75.85770953	38.88619782	590	Eemian TW2 mesocratic I	0.04	0	0	TRUE	TRUE	TRUE
11	3.8254499	1432	2	75.85770953	45.55286449	591	Eemian TW2 mesocratic I	0.04	0	0	TRUE	TRUE	TRUE
12	2.0460575	632	4	63.32837619	32.21953115	592	Eemian TW2 mesocratic I	0.04	0	0	TRUE	TRUE	TRUE
13	0.8608017	632	3	69.59304286	32.21953115	593	Eemian TW2 mesocratic I	0.04	0	0	TRUE	TRUE	TRUE
14	0.6834884	2168	2	75.85770953	38.88619782	594	Eemian TW2 mesocratic I	0.04	0	0	TRUE	TRUE	TRUE
15	3.1900495	898	3	69.59304286	32.21953115	595	Eemian TW2 mesocratic I	0.04	0	0	TRUE	TRUE	TRUE
16	5.8070326	1901	2	75.85770953	25.55286449	596	Eemian TW2 mesocratic I	0.04	0	0	TRUE	TRUE	TRUE
17	2.4007699	1901	2	75.85770953	38.88619782	597	Eemian TW2 mesocratic I	0.04	0	0	TRUE	TRUE	TRUE
18	0.4471272	1634	2	94.65170953	38.88619782	598	Eemian TW2 mesocratic I	0.04	0	0	TRUE	TRUE	TRUE
19	5.117471	632	2	88.38704286	38.88619782	599	Eemian TW2 mesocratic I	0.04	0	0	TRUE	TRUE	TRUE
20	4.1242341	2168	2	63.32837619	32.21953115	600	Eemian TW2 mesocratic I	0.04	0	0	TRUE	TRUE	TRUE
1	0.1488837	954	1	19.73466249	21.25494841	601	Eemian TW2 mesocratic I	0.04	0	0	TRUE	TRUE	TRUE
2	0.1488837	954	1	19.73466249	21.25494841	602	Eemian TW2 mesocratic I	0.04	0	0	TRUE	TRUE	TRUE
3	0.1532602	1427	2	19.73466249	21.25494841	603	Eemian TW2 mesocratic I	0.04	0	0	TRUE	TRUE	TRUE
4	0.1532602	1427	2	19.73466249	21.25494841	604	Eemian TW2 mesocratic I	0.04	0	0	TRUE	TRUE	TRUE
5	0.5906002	1427	2	25.99932916	21.25494841	605	Eemian TW2 mesocratic I	0.04	0	0	TRUE	TRUE	TRUE
6	0.2452151	421	2	19.73466249	21.25494841	606	Eemian TW2 mesocratic I	0.04	0	0	TRUE	TRUE	TRUE
7	0.3361579	1427	2	19.73466249	21.25494841	607	Eemian TW2 mesocratic I	0.04	0	0	TRUE	TRUE	TRUE
8	0.2498085	1427	2	19.73466249	21.25494841	608	Eemian TW2 mesocratic I	0.04	0	0	TRUE	TRUE	TRUE
9	4.8536148	1427	2	19.73466249	14.58828174	609	Eemian TW2 mesocratic I	0.04	0	0	TRUE	TRUE	TRUE
10	4.8869849	1427	3	19.73466249	14.58828174	610	Eemian TW2 mesocratic I	0.04	0	0	TRUE	TRUE	TRUE
11	0.2133013	1427	1	19.73466249	21.25494841	611	Eemian TW2 mesocratic I	0.04	0	0	TRUE	TRUE	TRUE
12	0.7683029	1427	1	25.99932916	21.25494841	612	Eemian TW2 mesocratic I	0.04	0	0	TRUE	TRUE	TRUE
13	0.1488837	954	1	19.73466249	21.25494841	613	Eemian TW2 mesocratic I	0.04	0	0	TRUE	TRUE	TRUE
14	5.1535749	1427	2	19.73466249	14.58828174	614	Eemian TW2 mesocratic I	0.04	0	0	TRUE	TRUE	TRUE
15	0.2358815	1427	2	19.73466249	21.25494841	615	Eemian TW2 mesocratic I	0.04	0	0	TRUE	TRUE	TRUE
16	0.2579768	1427	2	19.73466249	21.25494841	616	Eemian TW2 mesocratic I	0.04	0	0	TRUE	TRUE	TRUE
17	6.3447094	1694	2	19.73466249	34.58828174	617	Eemian TW2 mesocratic I	0.04	0	0	TRUE	TRUE	TRUE
18	0.4288419	1427	2	19.73466249	21.25494841	618	Eemian TW2 mesocratic I	0.04	0	0	TRUE	TRUE	TRUE
19	0.2117454	1427	1	19.73466249	21.25494841	619	Eemian TW2 mesocratic I	0.04	0	0	TRUE	TRUE	TRUE
20	0.2969251	1427	1	19.73466249	21.25494841	620	Eemian TW2 mesocratic I	0.04	0	0	TRUE	TRUE	TRUE
1	0.2706485	1535	1	65.68745806	26.67070469	621	Eemian TW2 mesocratic I	0.04	0	0	TRUE	TRUE	TRUE
2	0.2706485	1535	1	65.68745806	26.67070469	622	Eemian TW2 mesocratic I	0.04	0	0	TRUE	TRUE	TRUE
3	0.2706485	1535	1	65.68745806	26.67070469	623	Eemian TW2 mesocratic I	0.04	0	0	TRUE	TRUE	TRUE
4	0.5292411	2804	4	37.24609101	72.59196879	624	Eemian TW2 mesocratic I	0.04	0	0	TRUE	TRUE	TRUE
5	0.4098241	1801	1	65.68745806	26.67070469	625	Eemian TW2 mesocratic I	0.04	0	0	TRUE	TRUE	TRUE
6	1.9594329	1535	1	71.95212473	26.67070469	626	Eemian TW2 mesocratic I	0.04	0	0	TRUE	TRUE	TRUE
7	0.8995667	3604	4	37.24609101	72.59196879	627	Eemian TW2 mesocratic I	0.04	0	0	TRUE	TRUE	TRUE
8	2.4466884	2258	1	78.21679139	26.67070469	628	Eemian TW2 mesocratic I	0.04	0	0	TRUE	TRUE	TRUE
9	3.8036486	1535	1	65.68745806	20.00403802	629	Eemian TW2 mesocratic I	0.04	0	0	TRUE	TRUE	TRUE
10	0.5637582	2258	1	65.68745806	32.59196879	630	Eemian TW2 mesocratic I	0.04	0	0	TRUE	TRUE	TRUE
11	1.1431359	2804	3	43.51075767	72.59196879	631	Eemian TW2 mesocratic I	0.04	0	0	TRUE	TRUE	TRUE
12	1.8939744	2258	0	65.68745806	26.67070469	632	Eemian TW2 mesocratic I	0.04	0	0	TRUE	TRUE	TRUE
13	10.0962631	1535	1	65.68745806	72.59196879	633	Eemian TW2 mesocratic I	0.04	0	0	TRUE	TRUE	TRUE
14	0.5039633	1535	1	78.21679139	26.67070469	634	Eemian TW2 mesocratic I	0.04	0	0	TRUE	TRUE	TRUE
15	3.2150854	1535	1	65.68745806	20.00403802	635	Eemian TW2 mesocratic I	0.04	0	0	TRUE	TRUE	TRUE
16	0.3865955	2258	1	65.68745806	33.33737136	636	Eemian TW2 mesocratic I	0.04	0	0	TRUE	TRUE	TRUE
17	1.4989659	3070	4	37.24609101	72.59196879	637	Eemian TW2 mesocratic I	0.04	0	0	TRUE	TRUE	TRUE
18	1.0542262	1535	1	65.68745806	26.67070469	638	Eemian TW2 mesocratic I	0.04	0	0	TRUE	TRUE	TRUE
19	11.5213089	2258	1	37.24609101	72.59196879	639	Eemian TW2 mesocratic I	0.04	0	0	TRUE	TRUE	TRUE
20	0.3531684	1268	1	71.95212473	26.67070469	640	Eemian TW2 mesocratic I	0.04	0	0	TRUE	TRUE	TRUE
1	0.2143532	2582	1	66.70990261	35.00650586	641	Eemian TW2 mesocratic I	0.04	0	0	TRUE	TRUE	TRUE
2	0.2143532	2582	1	66.70990261	35.00650586	642	Eemian TW2 mesocratic I	0.04	0	0	TRUE	TRUE	TRUE
3	0.2143532	2582	1	66.70990261	35.00650586	643	Eemian TW2 mesocratic I	0.04	0	0	TRUE	TRUE	TRUE
4	0.2143532	2582	1	66.70990261	35.00650586	644	Eemian TW2 mesocratic I	0.04	0	0	TRUE	TRUE	TRUE
5	2.4406021	2582	1	66.70990261	35.00650586	645	Eemian TW2 mesocratic I	0.04	0	0	TRUE	TRUE	TRUE
6	3.1534602	2315	1	66.70990261	35.00650586	646	Eemian TW2 mesocratic I	0.04	0	0	TRUE	TRUE	TRUE
7	1.2014485	2582	1	66.70990261	35.00650586	647	Eemian TW2 mesocratic I	0.04	0	0	TRUE	TRUE	TRUE
8	1.3104127	2582	1	60.44523594	28.33983919	648	Eemian TW2 mesocratic I	0.04	0	0	TRUE	TRUE	TRUE
9	1.3733193	2582	1	66.70990261	35.00650586	649	Eemian TW2 mesocratic I	0.04	0	0	TRUE	TRUE	TRUE
10	0.4538934	2582	1	66.70990261	35.00650586	650	Eemian TW2 mesocratic I	0.04	0	0	TRUE	TRUE	TRUE
11	1.4205057	2582	1	66.70990261	35.00650586	651	Eemian TW2 mesocratic I	0.04	0	0	TRUE	TRUE	TRUE
12	5.8240688	2582	1	66.70990261	41.67317252	652	Eemian TW2 mesocratic I	0.04	0	0	TRUE	TRUE	TRUE
13	0.8217551	2582	1	72.97456927	28.33983919	653	Eemian TW2 mesocratic I	0.04	0	0	TRUE	TRUE	TRUE
14	1.3628472	2315	1	72.97456927	28.33983919	654	Eemian TW2 mesocratic I	0.04	0	0	TRUE	TRUE	TRUE
15	3.7128217	2397	2	66.70990261	35.00650586	655	Eemian TW2 mesocratic I	0.04	0	0	TRUE	TRUE	TRUE
16	0.2248122	2582	1	72.97456927	35.00650586	656	Eemian TW2 mesocratic I	0.04	0	0	TRUE	TRUE	TRUE
17	1.4786362	2582	1	66.70990261	35.00650586	657	Eemian TW2 mesocratic I	0.04	0	0	TRUE	TRUE	TRUE
18	0.907207	2582	1	66.70990261	35.00650586	658	Eemian TW2 mesocratic I	0.04	0	0	TRUE	TRUE	TRUE
19	1.8230452	2582	1	66.70990261	35.00650586	659	Eemian TW2 mesocratic I	0.04	0	0	TRUE	TRUE	TRUE
20	1.9099291	2582	1	66.70990261	35.00650586	660	Eemian TW2 mesocratic I	0.04	0	0	TRUE	TRUE	TRUE
1	0.4712431	3741	3	33.11479496	64.61176137	661	Eemian TW2 mesocratic I	0.04	0	0	TRUE	TRUE	TRUE
2	0.4712431	3741	3	33.11479496	64.61176137	662	Eemian TW2 mesocratic I	0.04	0	0	TRUE	TRUE	TRUE
3	0.4712431	3741	3	33.11479496	64.61176137	663	Eemian TW2 mesocratic I	0.04	0	0	TRUE	TRUE	TRUE
4	0.4760868	3531	5	33.11479496	64.61176137	664	Eemian TW2 mesocratic I	0.04	0	0	TRUE	TRUE	TRUE
5	0.6339992	3741	3	26.85012829	34.35369609	665	Eemian TW2 mesocratic I	0.04	0	0	TRUE	TRUE	TRUE
6	1.0545487	2731	3	39.37946163	41.02036276	666	Eemian TW2 mesocratic I	0.04	0	0	TRUE	TRUE	TRUE
7	0.6450103	3531	3	39.37946163	64.61176137	667	Eemian TW2 mesocratic I	0.04	0	0	TRUE	TRUE	TRUE
8	0.5065464	2731	3	33.11479496	34.35369609	668	Eemian TW2 mesocratic I	0.04	0	0	TRUE	TRUE	TRUE
9	0.7432516	3531	5	33.11479496	57.9450947	669	Eemian TW2 mesocratic I	0.04	0	0	TRUE	TRUE	TRUE
10	0.571643	3531	3	33.11479496	34.35369609	670	Eemian TW2 mesocratic I	0.04	0	0	TRUE	TRUE	TRUE
11	4.0830655	2731	3	33.11479496	64.61176137	671	Eemian TW2 mesocratic I	0.04	0	0	TRUE	TRUE	TRUE
12	0.4760868	3531	5	33.11479496	64.61176137	672	Eemian TW2 mesocratic I	0.04	0	0	TRUE	TRUE	TRUE
13	3.3115918	2731	3	33.11479496	64.61176137	673	Eemian TW2 mesocratic I	0.04	0	0	TRUE	TRUE	TRUE
14	3.1585054	2731	3	33.11479496	64.61176137	674	Eemian TW2 mesocratic I	0.04	0	0	TRUE	TRUE	TRUE
15	0.7592634	3798	3	33.11479496	41.02036276	675	Eemian TW2 mesocratic I	0.04	0	0	TRUE	TRUE	TRUE
16	0.4712431	3741	3	33.11479496	64.61176137	676	Eemian TW2 mesocratic I	0.04	0	0	TRUE	TRUE	TRUE
17	0.4712431	3741	3	33.11479496	64.61176137	677	Eemian TW2 mesocratic I	0.04	0	0	TRUE	TRUE	TRUE
18	3.0384432	3531	4	33.11479496	34.35369609	678	Eemian TW2 mesocratic I	0.04	0	0	TRUE	TRUE	TRUE
19	0.4760868	3531	5	33.11479496	64.61176137	679	Eemian TW2 mesocratic I	0.04	0	0	TRUE	TRUE	TRUE
20	3.7628819	2998	3	33.11479496	47.68702942	680	Eemian TW2 mesocratic I	0.04	0	0	TRUE	TRUE	TRUE
1	0.186098	929	2	39.29669804	25.43274107	681	Eemian TW2 mesocratic I	0.04	0	0	TRUE	TRUE	TRUE
2	0.2996326	1996	2	39.29669804	25.43274107	682	Eemian TW2 mesocratic I	0.04	0	0	TRUE	TRUE	TRUE
3	0.2996326	1996	2	39.29669804	25.43274107	683	Eemian TW2 mesocratic I	0.04	0	0	TRUE	TRUE	TRUE
4	0.4375241	929	2	39.29669804	25.43274107	684	Eemian TW2 mesocratic I	0.04	0	0	TRUE	TRUE	TRUE
5	1.1362901	1996	2	39.29669804	25.43274107	685	Eemian TW2 mesocratic I	0.04	0	0	TRUE	TRUE	TRUE
6	3.2011157	2929	2	39.29669804	25.43274107	686	Eemian TW2 mesocratic I	0.04	0	0	TRUE	TRUE	TRUE
7	4.0835562	1996	2	45.5613647	25.43274107	687	Eemian TW2 mesocratic I	0.04	0	0	TRUE	TRUE	TRUE
8	1.2076469	3463	2	39.29669804	38.7660744	688	Eemian TW2 mesocratic I	0.04	0	0	TRUE	TRUE	TRUE
9	2.6208023	2262	2	45.5613647	25.43274107	689	Eemian TW2 mesocratic I	0.04	0	0	TRUE	TRUE	TRUE
10	0.2520423	1196	2	39.29669804	25.43274107	690	Eemian TW2 mesocratic I	0.04	0	0	TRUE	TRUE	TRUE
11	0.8774034	929	2	45.5613647	25.43274107	691	Eemian TW2 mesocratic I	0.04	0	0	TRUE	TRUE	TRUE
12	11.9218688	929	2	39.29669804	64.88284301	692	Eemian TW2 mesocratic I	0.04	0	0	TRUE	TRUE	TRUE
13	0.8426172	3329	2	72.52537034	64.88284301	693	Eemian TW2 mesocratic I	0.04	0	0	TRUE	TRUE	TRUE
14	2.865094	2262	2	39.29669804	25.43274107	694	Eemian TW2 mesocratic I	0.04	0	0	TRUE	TRUE	TRUE
15	10.8561932	3329	2	66.26070368	25.43274107	695	Eemian TW2 mesocratic I	0.04	0	0	TRUE	TRUE	TRUE
16	0.7955638	929	2	33.03203137	25.43274107	696	Eemian TW2 mesocratic I	0.04	0	0	TRUE	TRUE	TRUE
17	7.9590104	929	2	39.56508813	44.88284301	697	Eemian TW2 mesocratic I	0.04	0	0	TRUE	TRUE	TRUE
18	11.3254673	1196	2	39.29669804	64.88284301	698	Eemian TW2 mesocratic I	0.04	0	0	TRUE	TRUE	TRUE
19	0.5831209	3463	2	78.79003701	64.88284301	699	Eemian TW2 mesocratic I	0.04	0	0	TRUE	TRUE	TRUE
20	6.3312337	1996	2	78.79003701	64.88284301	700	Eemian TW2 mesocratic I	0.04	0	0	TRUE	TRUE	TRUE
1	0.1830694	216	2	45.94244334	22.47543845	701	Eemian TW2 mesocratic I	0.04	0	0	TRUE	TRUE	TRUE
2	0.1830694	216	2	45.94244334	22.47543845	702	Eemian TW2 mesocratic I	0.04	0	0	TRUE	TRUE	TRUE
3	0.1830694	216	2	45.94244334	22.47543845	703	Eemian TW2 mesocratic I	0.04	0	0	TRUE	TRUE	TRUE
4	0.1830694	216	2	45.94244334	22.47543845	704	Eemian TW2 mesocratic I	0.04	0	0	TRUE	TRUE	TRUE
5	0.2432911	216	2	45.94244334	22.47543845	705	Eemian TW2 mesocratic I	0.04	0	0	TRUE	TRUE	TRUE
6	0.606628	216	3	52.20711001	22.47543845	706	Eemian TW2 mesocratic I	0.04	0	0	TRUE	TRUE	TRUE
7	0.226783	216	3	25.07451499	22.47543845	707	Eemian TW2 mesocratic I	0.04	0	0	TRUE	TRUE	TRUE
8	0.6691957	216	1	45.94244334	22.47543845	708	Eemian TW2 mesocratic I	0.04	0	0	TRUE	TRUE	TRUE
9	0.5926165	216	1	52.20711001	22.47543845	709	Eemian TW2 mesocratic I	0.04	0	0	TRUE	TRUE	TRUE
10	0.2158642	216	3	45.94244334	22.47543845	710	Eemian TW2 mesocratic I	0.04	0	0	TRUE	TRUE	TRUE
11	1.673004	483	3	45.94244334	22.47543845	711	Eemian TW2 mesocratic I	0.04	0	0	TRUE	TRUE	TRUE
12	0.1491539	216	2	45.94244334	22.47543845	712	Eemian TW2 mesocratic I	0.04	0	0	TRUE	TRUE	TRUE
13	4.381696	216	2	52.20711001	29.14210512	713	Eemian TW2 mesocratic I	0.04	0	0	TRUE	TRUE	TRUE
14	0.1830694	216	2	45.94244334	22.47543845	714	Eemian TW2 mesocratic I	0.04	0	0	TRUE	TRUE	TRUE
15	0.1565706	483	2	58.47177668	22.47543845	715	Eemian TW2 mesocratic I	0.04	0	0	TRUE	TRUE	TRUE
16	0.4835079	216	3	45.94244334	22.47543845	716	Eemian TW2 mesocratic I	0.04	0	0	TRUE	TRUE	TRUE
17	0.7745512	216	1	52.20711001	22.47543845	717	Eemian TW2 mesocratic I	0.04	0	0	TRUE	TRUE	TRUE
18	0.6756548	216	2	39.67777668	22.47543845	718	Eemian TW2 mesocratic I	0.04	0	0	TRUE	TRUE	TRUE
19	1.235493	216	3	52.20711001	22.47543845	719	Eemian TW2 mesocratic I	0.04	0	0	TRUE	TRUE	TRUE
20	0.801105	483	2	45.94244334	22.47543845	720	Eemian TW2 mesocratic I	0.04	0	0	TRUE	TRUE	TRUE
1	0.2318495	1087	1	64.17535379	26.45968441	721	Eemian TW2 mesocratic I	0.04	0	0	TRUE	TRUE	TRUE
2	0.2481716	1087	1	71.38964	26.45968441	722	Eemian TW2 mesocratic I	0.04	0	0	TRUE	TRUE	TRUE
3	0.2481716	1087	1	71.38964	26.45968441	723	Eemian TW2 mesocratic I	0.04	0	0	TRUE	TRUE	TRUE
4	0.2481716	1087	1	71.38964	26.45968441	724	Eemian TW2 mesocratic I	0.04	0	0	TRUE	TRUE	TRUE
5	0.2436793	1087	2	71.38964	33.12635108	725	Eemian TW2 mesocratic I	0.04	0	0	TRUE	TRUE	TRUE
6	1.2114083	1087	1	71.38964	26.45968441	726	Eemian TW2 mesocratic I	0.04	0	0	TRUE	TRUE	TRUE
7	4.2549415	1087	1	64.17535379	33.12635108	727	Eemian TW2 mesocratic I	0.04	0	0	TRUE	TRUE	TRUE
8	1.3607101	1087	1	57.91068712	26.45968441	728	Eemian TW2 mesocratic I	0.04	0	0	TRUE	TRUE	TRUE
9	8.3927234	1620	1	77.65430667	46.45968441	729	Eemian TW2 mesocratic I	0.04	0	0	TRUE	TRUE	TRUE
10	0.4284808	1353	1	65.12497333	26.45968441	730	Eemian TW2 mesocratic I	0.04	0	0	TRUE	TRUE	TRUE
11	0.67257	1087	1	77.65430667	26.45968441	731	Eemian TW2 mesocratic I	0.04	0	0	TRUE	TRUE	TRUE
12	2.1999702	1087	1	71.38964	19.79301774	732	Eemian TW2 mesocratic I	0.04	0	0	TRUE	TRUE	TRUE
13	3.8570577	1087	1	70.44002045	33.12635108	733	Eemian TW2 mesocratic I	0.04	0	0	TRUE	TRUE	TRUE
14	0.46401	1087	1	77.65430667	26.45968441	734	Eemian TW2 mesocratic I	0.04	0	0	TRUE	TRUE	TRUE
15	0.4854982	1087	1	77.65430667	26.45968441	735	Eemian TW2 mesocratic I	0.04	0	0	TRUE	TRUE	TRUE
16	2.1662065	1087	2	71.38964	26.45968441	736	Eemian TW2 mesocratic I	0.04	0	0	TRUE	TRUE	TRUE
17	0.2385006	1087	1	65.12497333	26.45968441	737	Eemian TW2 mesocratic I	0.04	0	0	TRUE	TRUE	TRUE
18	1.0548572	1087	1	70.44002045	26.45968441	738	Eemian TW2 mesocratic I	0.04	0	0	TRUE	TRUE	TRUE
19	2.419939	1087	0	71.38964	26.45968441	739	Eemian TW2 mesocratic I	0.04	0	0	TRUE	TRUE	TRUE
20	0.4718267	1087	1	71.38964	26.45968441	740	Eemian TW2 mesocratic I	0.04	0	0	TRUE	TRUE	TRUE
1	0.3176232	3764	1	51.75852724	31.01342809	741	Eemian TW2 mesocratic I	0.04	0	0	TRUE	TRUE	TRUE
2	0.3176232	3764	1	51.75852724	31.01342809	742	Eemian TW2 mesocratic I	0.04	0	0	TRUE	TRUE	TRUE
3	0.3208556	3075	1	51.75852724	31.01342809	743	Eemian TW2 mesocratic I	0.04	0	0	TRUE	TRUE	TRUE
4	0.3954481	3679	4	34.9146149	54.90572948	744	Eemian TW2 mesocratic I	0.04	0	0	TRUE	TRUE	TRUE
5	5.0294053	2338	4	16.1206149	31.01342809	745	Eemian TW2 mesocratic I	0.04	0	0	TRUE	TRUE	TRUE
6	1.4560553	3764	1	45.49386057	31.01342809	746	Eemian TW2 mesocratic I	0.04	0	0	TRUE	TRUE	TRUE
7	8.1514732	3946	2	51.75852724	31.01342809	747	Eemian TW2 mesocratic I	0.04	0	0	TRUE	TRUE	TRUE
8	10.0145805	3764	4	45.49386057	24.34676143	748	Eemian TW2 mesocratic I	0.04	0	0	TRUE	TRUE	TRUE
9	9.9992412	3497	1	34.9146149	54.90572948	749	Eemian TW2 mesocratic I	0.04	0	0	TRUE	TRUE	TRUE
10	2.6350312	3075	1	51.75852724	24.34676143	750	Eemian TW2 mesocratic I	0.04	0	0	TRUE	TRUE	TRUE
11	8.3655505	3679	4	34.9146149	24.34676143	751	Eemian TW2 mesocratic I	0.04	0	0	TRUE	TRUE	TRUE
12	8.7256031	3679	2	51.75852724	24.34676143	752	Eemian TW2 mesocratic I	0.04	0	0	TRUE	TRUE	TRUE
13	3.9530168	3679	1	51.75852724	24.34676143	753	Eemian TW2 mesocratic I	0.04	0	0	TRUE	TRUE	TRUE
14	13.1108435	3679	5	51.75852724	37.68009476	754	Eemian TW2 mesocratic I	0.04	0	0	TRUE	TRUE	TRUE
15	10.7103593	3075	1	34.9146149	54.90572948	755	Eemian TW2 mesocratic I	0.04	0	0	TRUE	TRUE	TRUE
16	1.2154724	3075	1	51.75852724	31.01342809	756	Eemian TW2 mesocratic I	0.04	0	0	TRUE	TRUE	TRUE
17	0.9931585	3764	1	51.75852724	31.01342809	757	Eemian TW2 mesocratic I	0.04	0	0	TRUE	TRUE	TRUE
18	2.0244008	2247	1	51.75852724	31.01342809	758	Eemian TW2 mesocratic I	0.04	0	0	TRUE	TRUE	TRUE
19	2.3169847	3075	2	41.17928157	31.01342809	759	Eemian TW2 mesocratic I	0.04	0	0	TRUE	TRUE	TRUE
20	3.085577	3764	1	51.75852724	31.01342809	760	Eemian TW2 mesocratic I	0.04	0	0	TRUE	TRUE	TRUE
1	0.2678846	2662	4	25.36674038	29.53948441	761	Eemian TW2 mesocratic I	0.04	0	0	TRUE	TRUE	TRUE
2	0.2809678	2662	4	25.36674038	29.53948441	762	Eemian TW2 mesocratic I	0.04	0	0	TRUE	TRUE	TRUE
3	0.2809678	2662	4	25.36674038	29.53948441	763	Eemian TW2 mesocratic I	0.04	0	0	TRUE	TRUE	TRUE
4	0.2809678	2662	4	25.36674038	29.53948441	764	Eemian TW2 mesocratic I	0.04	0	0	TRUE	TRUE	TRUE
5	1.8371259	2395	4	31.63140704	29.53948441	765	Eemian TW2 mesocratic I	0.04	0	0	TRUE	TRUE	TRUE
6	0.4937187	2662	5	25.36674038	29.53948441	766	Eemian TW2 mesocratic I	0.04	0	0	TRUE	TRUE	TRUE
7	3.5487131	2662	4	25.36674038	36.20615108	767	Eemian TW2 mesocratic I	0.04	0	0	TRUE	TRUE	TRUE
8	2.1862444	2662	4	25.36674038	29.53948441	768	Eemian TW2 mesocratic I	0.04	0	0	TRUE	TRUE	TRUE
9	2.8411098	2395	4	25.36674038	36.20615108	769	Eemian TW2 mesocratic I	0.04	0	0	TRUE	TRUE	TRUE
10	0.2809678	2662	4	25.36674038	29.53948441	770	Eemian TW2 mesocratic I	0.04	0	0	TRUE	TRUE	TRUE
11	3.5821887	2662	4	31.63140704	29.53948441	771	Eemian TW2 mesocratic I	0.04	0	0	TRUE	TRUE	TRUE
12	6.1834242	2662	4	19.10207371	36.20615108	772	Eemian TW2 mesocratic I	0.04	0	0	TRUE	TRUE	TRUE
13	0.7216505	2928	3	25.36674038	29.53948441	773	Eemian TW2 mesocratic I	0.04	0	0	TRUE	TRUE	TRUE
14	0.7216505	2928	3	25.36674038	29.53948441	774	Eemian TW2 mesocratic I	0.04	0	0	TRUE	TRUE	TRUE
15	0.3610973	2928	4	25.36674038	29.53948441	775	Eemian TW2 mesocratic I	0.04	0	0	TRUE	TRUE	TRUE
16	0.2809678	2662	4	25.36674038	29.53948441	776	Eemian TW2 mesocratic I	0.04	0	0	TRUE	TRUE	TRUE
17	1.4982965	2395	4	25.36674038	29.53948441	777	Eemian TW2 mesocratic I	0.04	0	0	TRUE	TRUE	TRUE
18	4.1204878	2662	3	19.10207371	29.53948441	778	Eemian TW2 mesocratic I	0.04	0	0	TRUE	TRUE	TRUE
19	0.3299702	2662	5	25.36674038	29.53948441	779	Eemian TW2 mesocratic I	0.04	0	0	TRUE	TRUE	TRUE
20	0.3026236	2662	5	25.36674038	29.53948441	780	Eemian TW2 mesocratic I	0.04	0	0	TRUE	TRUE	TRUE
1	0.3324105	2856	4	32.69394466	40.00403804	781	Eemian TW2 mesocratic I	0.04	0	0	TRUE	TRUE	TRUE
2	0.3653518	2323	5	32.69394466	40.00403804	782	Eemian TW2 mesocratic I	0.04	0	0	TRUE	TRUE	TRUE
3	0.3662428	2323	5	32.69394466	40.00403804	783	Eemian TW2 mesocratic I	0.04	0	0	TRUE	TRUE	TRUE
4	0.3890767	2323	5	32.69394466	40.00403804	784	Eemian TW2 mesocratic I	0.04	0	0	TRUE	TRUE	TRUE
5	0.9051548	2589	5	32.69394466	40.00403804	785	Eemian TW2 mesocratic I	0.04	0	0	TRUE	TRUE	TRUE
6	1.0258116	2323	5	32.69394466	40.00403804	786	Eemian TW2 mesocratic I	0.04	0	0	TRUE	TRUE	TRUE
7	1.4916729	2323	5	32.69394466	40.00403804	787	Eemian TW2 mesocratic I	0.04	0	0	TRUE	TRUE	TRUE
8	0.8088531	2056	5	32.69394466	40.00403804	788	Eemian TW2 mesocratic I	0.04	0	0	TRUE	TRUE	TRUE
9	0.4016051	2323	5	32.69394466	40.00403804	789	Eemian TW2 mesocratic I	0.04	0	0	TRUE	TRUE	TRUE
10	7.1852074	2323	4	32.69394466	20.00403804	790	Eemian TW2 mesocratic I	0.04	0	0	TRUE	TRUE	TRUE
11	3.2105921	2589	5	32.69394466	40.00403804	791	Eemian TW2 mesocratic I	0.04	0	0	TRUE	TRUE	TRUE
12	1.9986688	2323	5	32.69394466	40.00403804	792	Eemian TW2 mesocratic I	0.04	0	0	TRUE	TRUE	TRUE
13	0.3890767	2323	5	32.69394466	40.00403804	793	Eemian TW2 mesocratic I	0.04	0	0	TRUE	TRUE	TRUE
14	0.3890767	2323	5	32.69394466	40.00403804	794	Eemian TW2 mesocratic I	0.04	0	0	TRUE	TRUE	TRUE
15	2.950428	2323	4	32.69394466	40.00403804	795	Eemian TW2 mesocratic I	0.04	0	0	TRUE	TRUE	TRUE
16	1.5315979	2323	5	32.69394466	40.00403804	796	Eemian TW2 mesocratic I	0.04	0	0	TRUE	TRUE	TRUE
17	2.852179	2323	5	26.42927799	40.00403804	797	Eemian TW2 mesocratic I	0.04	0	0	TRUE	TRUE	TRUE
18	0.3937773	2589	3	32.69394466	33.33737138	798	Eemian TW2 mesocratic I	0.04	0	0	TRUE	TRUE	TRUE
19	3.2125038	2323	5	26.42927799	40.00403804	799	Eemian TW2 mesocratic I	0.04	0	0	TRUE	TRUE	TRUE
20	2.5016605	2323	5	26.42927799	40.00403804	800	Eemian TW2 mesocratic I	0.04	0	0	TRUE	TRUE	TRUE
1	0.2732111	619	1	68.46005026	24.16625838	801	Eemian TW2 mesocratic I	0.04	0	0	TRUE	TRUE	TRUE
2	0.2732111	619	1	68.46005026	24.16625838	802	Eemian TW2 mesocratic I	0.04	0	0	TRUE	TRUE	TRUE
3	0.2732111	619	1	68.46005026	24.16625838	803	Eemian TW2 mesocratic I	0.04	0	0	TRUE	TRUE	TRUE
4	0.4717518	392	4	30.10878882	24.16625838	804	Eemian TW2 mesocratic I	0.04	0	0	TRUE	TRUE	TRUE
5	2.3823961	619	2	68.46005026	30.83292504	805	Eemian TW2 mesocratic I	0.04	0	0	TRUE	TRUE	TRUE
6	0.2732111	619	1	68.46005026	24.16625838	806	Eemian TW2 mesocratic I	0.04	0	0	TRUE	TRUE	TRUE
7	0.5546933	619	1	74.72471693	24.16625838	807	Eemian TW2 mesocratic I	0.04	0	0	TRUE	TRUE	TRUE
8	0.8720477	2258	0	49.66605026	24.16625838	808	Eemian TW2 mesocratic I	0.04	0	0	TRUE	TRUE	TRUE
9	2.1145287	2258	1	68.46005026	24.16625838	809	Eemian TW2 mesocratic I	0.04	0	0	TRUE	TRUE	TRUE
10	0.3253885	619	2	74.72471693	24.16625838	810	Eemian TW2 mesocratic I	0.04	0	0	TRUE	TRUE	TRUE
11	0.5968504	2258	4	44.2419577	74.95897086	811	Eemian TW2 mesocratic I	0.04	0	0	TRUE	TRUE	TRUE
12	1.4160619	353	1	30.10878882	24.16625838	812	Eemian TW2 mesocratic I	0.04	0	0	TRUE	TRUE	TRUE
13	3.6896941	2258	4	30.10878882	24.16625838	813	Eemian TW2 mesocratic I	0.04	0	0	TRUE	TRUE	TRUE
14	0.9602954	619	1	62.1953836	24.16625838	814	Eemian TW2 mesocratic I	0.04	0	0	TRUE	TRUE	TRUE
15	0.4717518	392	4	30.10878882	24.16625838	815	Eemian TW2 mesocratic I	0.04	0	0	TRUE	TRUE	TRUE
16	4.9689631	619	1	30.10878882	30.83292504	816	Eemian TW2 mesocratic I	0.04	0	0	TRUE	TRUE	TRUE
17	0.720718	353	1	68.46005026	24.16625838	817	Eemian TW2 mesocratic I	0.04	0	0	TRUE	TRUE	TRUE
18	1.2148761	2258	4	44.2419577	68.2923042	818	Eemian TW2 mesocratic I	0.04	0	0	TRUE	TRUE	TRUE
19	1.2379195	619	1	68.46005026	24.16625838	819	Eemian TW2 mesocratic I	0.04	0	0	TRUE	TRUE	TRUE
20	0.2185824	886	1	68.46005026	24.16625838	820	Eemian TW2 mesocratic I	0.04	0	0	TRUE	TRUE	TRUE
1	0.1484249	139	4	23.59891206	21.51002807	821	Eemian TW2 mesocratic I	0.04	0	0	TRUE	TRUE	TRUE
2	0.1484249	139	4	23.59891206	21.51002807	822	Eemian TW2 mesocratic I	0.04	0	0	TRUE	TRUE	TRUE
3	0.1484249	139	4	23.59891206	21.51002807	823	Eemian TW2 mesocratic I	0.04	0	0	TRUE	TRUE	TRUE
4	0.1484249	139	4	23.59891206	21.51002807	824	Eemian TW2 mesocratic I	0.04	0	0	TRUE	TRUE	TRUE
5	0.3329951	139	4	23.59891206	21.51002807	825	Eemian TW2 mesocratic I	0.04	0	0	TRUE	TRUE	TRUE
6	0.2677053	139	4	29.86357872	21.51002807	826	Eemian TW2 mesocratic I	0.04	0	0	TRUE	TRUE	TRUE
7	0.3483702	139	3	23.59891206	21.51002807	827	Eemian TW2 mesocratic I	0.04	0	0	TRUE	TRUE	TRUE
8	4.6483908	139	4	23.59891206	14.8433614	828	Eemian TW2 mesocratic I	0.04	0	0	TRUE	TRUE	TRUE
9	3.2893339	139	4	23.59891206	28.17669474	829	Eemian TW2 mesocratic I	0.04	0	0	TRUE	TRUE	TRUE
10	0.1484249	139	4	23.59891206	21.51002807	830	Eemian TW2 mesocratic I	0.04	0	0	TRUE	TRUE	TRUE
11	4.6075943	139	1	23.59891206	14.8433614	831	Eemian TW2 mesocratic I	0.04	0	0	TRUE	TRUE	TRUE
12	0.2766596	406	3	23.59891206	21.51002807	832	Eemian TW2 mesocratic I	0.04	0	0	TRUE	TRUE	TRUE
13	4.5476982	139	3	23.59891206	14.8433614	833	Eemian TW2 mesocratic I	0.04	0	0	TRUE	TRUE	TRUE
14	0.4718415	139	4	23.59891206	21.51002807	834	Eemian TW2 mesocratic I	0.04	0	0	TRUE	TRUE	TRUE
15	0.2319599	139	4	23.59891206	21.51002807	835	Eemian TW2 mesocratic I	0.04	0	0	TRUE	TRUE	TRUE
16	0.2336863	125	2	23.59891206	21.51002807	836	Eemian TW2 mesocratic I	0.04	0	0	TRUE	TRUE	TRUE
17	0.2281102	139	2	23.59891206	21.51002807	837	Eemian TW2 mesocratic I	0.04	0	0	TRUE	TRUE	TRUE
18	0.1484249	139	4	23.59891206	21.51002807	838	Eemian TW2 mesocratic I	0.04	0	0	TRUE	TRUE	TRUE
19	4.6311574	139	2	23.59891206	14.8433614	839	Eemian TW2 mesocratic I	0.04	0	0	TRUE	TRUE	TRUE
20	0.2595921	139	4	23.59891206	21.51002807	840	Eemian TW2 mesocratic I	0.04	0	0	TRUE	TRUE	TRUE
1	0.491487	2622	4	38.21304486	64.06254603	841	Eemian TW2 mesocratic I	0.04	0	0	TRUE	TRUE	TRUE
2	0.491487	2622	4	38.21304486	64.06254603	842	Eemian TW2 mesocratic I	0.04	0	0	TRUE	TRUE	TRUE
3	0.491487	2622	4	38.21304486	64.06254603	843	Eemian TW2 mesocratic I	0.04	0	0	TRUE	TRUE	TRUE
4	0.491487	2622	4	38.21304486	64.06254603	844	Eemian TW2 mesocratic I	0.04	0	0	TRUE	TRUE	TRUE
5	0.570464	2622	4	38.21304486	44.06254603	845	Eemian TW2 mesocratic I	0.04	0	0	TRUE	TRUE	TRUE
6	0.8975484	2622	4	38.21304486	77.39587936	846	Eemian TW2 mesocratic I	0.04	0	0	TRUE	TRUE	TRUE
7	1.0326129	2356	4	38.21304486	70.7292127	847	Eemian TW2 mesocratic I	0.04	0	0	TRUE	TRUE	TRUE
8	0.7313391	2356	4	38.21304486	70.7292127	848	Eemian TW2 mesocratic I	0.04	0	0	TRUE	TRUE	TRUE
9	2.3967567	2889	4	38.21304486	44.06254603	849	Eemian TW2 mesocratic I	0.04	0	0	TRUE	TRUE	TRUE
10	1.3918461	2622	4	38.21304486	64.06254603	850	Eemian TW2 mesocratic I	0.04	0	0	TRUE	TRUE	TRUE
11	0.5727279	2622	4	38.21304486	64.06254603	851	Eemian TW2 mesocratic I	0.04	0	0	TRUE	TRUE	TRUE
12	0.7186449	2889	4	38.21304486	64.06254603	852	Eemian TW2 mesocratic I	0.04	0	0	TRUE	TRUE	TRUE
13	2.1955664	2622	4	44.47771152	70.7292127	853	Eemian TW2 mesocratic I	0.04	0	0	TRUE	TRUE	TRUE
14	1.2999033	2889	4	38.21304486	64.06254603	854	Eemian TW2 mesocratic I	0.04	0	0	TRUE	TRUE	TRUE
15	2.1252874	2622	4	31.94837819	44.06254603	855	Eemian TW2 mesocratic I	0.04	0	0	TRUE	TRUE	TRUE
16	0.7263702	2622	4	38.21304486	70.7292127	856	Eemian TW2 mesocratic I	0.04	0	0	TRUE	TRUE	TRUE
17	0.8946266	3422	4	31.94837819	64.06254603	857	Eemian TW2 mesocratic I	0.04	0	0	TRUE	TRUE	TRUE
18	0.5834296	2622	4	38.21304486	64.06254603	858	Eemian TW2 mesocratic I	0.04	0	0	TRUE	TRUE	TRUE
19	2.860249	2622	4	31.94837819	50.7292127	859	Eemian TW2 mesocratic I	0.04	0	0	TRUE	TRUE	TRUE
20	3.3337454	2889	4	38.21304486	64.06254603	860	Eemian TW2 mesocratic I	0.04	0	0	TRUE	TRUE	TRUE
1	0.2003673	3014	0	34.20807009	22.04396547	861	Eemian TW2 mesocratic I	0.04	0	0	TRUE	TRUE	TRUE
2	0.2110878	3068	0	34.20807009	22.04396547	862	Eemian TW2 mesocratic I	0.04	0	0	TRUE	TRUE	TRUE
3	0.2110878	3068	0	34.20807009	22.04396547	863	Eemian TW2 mesocratic I	0.04	0	0	TRUE	TRUE	TRUE
4	0.2442831	3868	0	34.20807009	22.04396547	864	Eemian TW2 mesocratic I	0.04	0	0	TRUE	TRUE	TRUE
5	1.9395991	3068	1	34.20807009	22.04396547	865	Eemian TW2 mesocratic I	0.04	0	0	TRUE	TRUE	TRUE
6	4.872245	3868	0	34.20807009	15.3772988	866	Eemian TW2 mesocratic I	0.04	0	0	TRUE	TRUE	TRUE
7	0.2110878	3068	0	34.20807009	22.04396547	867	Eemian TW2 mesocratic I	0.04	0	0	TRUE	TRUE	TRUE
8	0.2749061	538	0	38.89643671	22.04396547	868	Eemian TW2 mesocratic I	0.04	0	0	TRUE	TRUE	TRUE
9	1.5524661	3014	1	34.20807009	28.71063213	869	Eemian TW2 mesocratic I	0.04	0	0	TRUE	TRUE	TRUE
10	0.2763085	1071	0	40.47273676	22.04396547	870	Eemian TW2 mesocratic I	0.04	0	0	TRUE	TRUE	TRUE
11	0.9246368	3868	0	71.79607009	25.54406454	871	Eemian TW2 mesocratic I	0.04	0	0	TRUE	TRUE	TRUE
12	0.3481698	1071	0	34.20807009	22.04396547	872	Eemian TW2 mesocratic I	0.04	0	0	TRUE	TRUE	TRUE
13	0.3277943	3868	0	34.20807009	22.04396547	873	Eemian TW2 mesocratic I	0.04	0	0	TRUE	TRUE	TRUE
14	0.9005761	3068	0	76.49966581	22.04396547	874	Eemian TW2 mesocratic I	0.04	0	0	TRUE	TRUE	TRUE
15	5.5703645	3685	2	40.47273676	22.04396547	875	Eemian TW2 mesocratic I	0.04	0	0	TRUE	TRUE	TRUE
16	0.2003673	3014	0	34.20807009	22.04396547	876	Eemian TW2 mesocratic I	0.04	0	0	TRUE	TRUE	TRUE
17	0.2638318	804	1	38.89643671	22.04396547	877	Eemian TW2 mesocratic I	0.04	0	0	TRUE	TRUE	TRUE
18	2.7147789	3868	1	34.20807009	22.04396547	878	Eemian TW2 mesocratic I	0.04	0	0	TRUE	TRUE	TRUE
19	0.2953937	1306	0	34.20807009	22.04396547	879	Eemian TW2 mesocratic I	0.04	0	0	TRUE	TRUE	TRUE
20	0.2442831	3868	0	34.20807009	22.04396547	880	Eemian TW2 mesocratic I	0.04	0	0	TRUE	TRUE	TRUE
1	0.2623373	3632	2	34.37846247	32.23280367	881	Eemian TW2 mesocratic I	0.04	0	0	TRUE	TRUE	TRUE
2	0.2930396	3632	2	37.25050574	32.23280367	882	Eemian TW2 mesocratic I	0.04	0	0	TRUE	TRUE	TRUE
3	0.2930396	3632	2	37.25050574	32.23280367	883	Eemian TW2 mesocratic I	0.04	0	0	TRUE	TRUE	TRUE
4	0.2930396	3632	2	37.25050574	32.23280367	884	Eemian TW2 mesocratic I	0.04	0	0	TRUE	TRUE	TRUE
5	1.2458724	3632	2	30.98583907	32.23280367	885	Eemian TW2 mesocratic I	0.04	0	0	TRUE	TRUE	TRUE
6	1.4580344	3365	2	34.37846247	32.23280367	886	Eemian TW2 mesocratic I	0.04	0	0	TRUE	TRUE	TRUE
7	2.8083849	1209	2	34.37846247	18.89947033	887	Eemian TW2 mesocratic I	0.04	0	0	TRUE	TRUE	TRUE
8	1.0270051	3632	2	34.37846247	32.23280367	888	Eemian TW2 mesocratic I	0.04	0	0	TRUE	TRUE	TRUE
9	0.9159147	3632	2	37.25050574	32.23280367	889	Eemian TW2 mesocratic I	0.04	0	0	TRUE	TRUE	TRUE
10	2.9486269	1787	2	34.37846247	32.23280367	890	Eemian TW2 mesocratic I	0.04	0	0	TRUE	TRUE	TRUE
11	0.9348131	3632	2	37.25050574	32.23280367	891	Eemian TW2 mesocratic I	0.04	0	0	TRUE	TRUE	TRUE
12	3.7837416	3632	2	43.5151724	32.23280367	892	Eemian TW2 mesocratic I	0.04	0	0	TRUE	TRUE	TRUE
13	0.7398423	3632	2	37.25050574	38.89947033	893	Eemian TW2 mesocratic I	0.04	0	0	TRUE	TRUE	TRUE
14	4.0719282	3632	2	34.37846247	45.566137	894	Eemian TW2 mesocratic I	0.04	0	0	TRUE	TRUE	TRUE
15	0.5612937	3632	3	37.25050574	45.566137	895	Eemian TW2 mesocratic I	0.04	0	0	TRUE	TRUE	TRUE
16	2.2325862	3632	2	37.25050574	32.23280367	896	Eemian TW2 mesocratic I	0.04	0	0	TRUE	TRUE	TRUE
17	1.5785777	3365	2	37.25050574	32.23280367	897	Eemian TW2 mesocratic I	0.04	0	0	TRUE	TRUE	TRUE
18	1.8581237	3632	2	34.37846247	38.89947033	898	Eemian TW2 mesocratic I	0.04	0	0	TRUE	TRUE	TRUE
19	4.6388518	3632	2	43.5151724	32.23280367	899	Eemian TW2 mesocratic I	0.04	0	0	TRUE	TRUE	TRUE
20	0.3332784	3632	2	34.37846247	32.23280367	900	Eemian TW2 mesocratic I	0.04	0	0	TRUE	TRUE	TRUE
1	0.3779848	996	2	91.60095898	34.8481338	901	Eemian TW2 mesocratic I	0.04	0	0	TRUE	TRUE	TRUE
2	0.3912272	1188	3	41.48362565	31.88266475	902	Eemian TW2 mesocratic I	0.04	0	0	TRUE	TRUE	TRUE
3	0.3912272	1188	3	41.48362565	31.88266475	903	Eemian TW2 mesocratic I	0.04	0	0	TRUE	TRUE	TRUE
4	0.3912272	1188	3	41.48362565	31.88266475	904	Eemian TW2 mesocratic I	0.04	0	0	TRUE	TRUE	TRUE
5	7.3870178	1796	3	91.60095898	34.8481338	905	Eemian TW2 mesocratic I	0.04	0	0	TRUE	TRUE	TRUE
6	3.1112277	1188	3	41.48362565	38.54933141	906	Eemian TW2 mesocratic I	0.04	0	0	TRUE	TRUE	TRUE
7	0.401277	1188	3	41.48362565	31.88266475	907	Eemian TW2 mesocratic I	0.04	0	0	TRUE	TRUE	TRUE
8	1.4151531	996	2	91.60095898	34.8481338	908	Eemian TW2 mesocratic I	0.04	0	0	TRUE	TRUE	TRUE
9	2.5075232	921	3	41.48362565	25.21599808	909	Eemian TW2 mesocratic I	0.04	0	0	TRUE	TRUE	TRUE
10	2.0573526	1529	2	91.60095898	34.8481338	910	Eemian TW2 mesocratic I	0.04	0	0	TRUE	TRUE	TRUE
11	0.7926976	1188	3	35.21895898	31.88266475	911	Eemian TW2 mesocratic I	0.04	0	0	TRUE	TRUE	TRUE
12	0.2587285	1263	3	41.48362565	31.88266475	912	Eemian TW2 mesocratic I	0.04	0	0	TRUE	TRUE	TRUE
13	2.9003462	1188	3	41.48362565	38.54933141	913	Eemian TW2 mesocratic I	0.04	0	0	TRUE	TRUE	TRUE
14	0.4824246	996	2	85.33629232	31.88266475	914	Eemian TW2 mesocratic I	0.04	0	0	TRUE	TRUE	TRUE
15	0.7264414	921	3	91.60095898	34.8481338	915	Eemian TW2 mesocratic I	0.04	0	0	TRUE	TRUE	TRUE
16	1.407695	996	3	41.48362565	31.88266475	916	Eemian TW2 mesocratic I	0.04	0	0	TRUE	TRUE	TRUE
17	0.8970567	1188	3	41.48362565	34.8481338	917	Eemian TW2 mesocratic I	0.04	0	0	TRUE	TRUE	TRUE
18	1.4878686	996	3	41.48362565	31.88266475	918	Eemian TW2 mesocratic I	0.04	0	0	TRUE	TRUE	TRUE
19	0.3912272	1188	3	41.48362565	31.88266475	919	Eemian TW2 mesocratic I	0.04	0	0	TRUE	TRUE	TRUE
20	1.0276154	1529	3	41.48362565	31.88266475	920	Eemian TW2 mesocratic I	0.04	0	0	TRUE	TRUE	TRUE
1	0.2111405	1419	2	19.12476743	20.84629626	921	Eemian TW2 mesocratic I	0.04	0	0	TRUE	TRUE	TRUE
2	0.2111405	1419	2	19.12476743	20.84629626	922	Eemian TW2 mesocratic I	0.04	0	0	TRUE	TRUE	TRUE
3	0.2351808	51	2	86.85515674	20.84629626	923	Eemian TW2 mesocratic I	0.04	0	0	TRUE	TRUE	TRUE
4	0.2351808	51	2	86.85515674	20.84629626	924	Eemian TW2 mesocratic I	0.04	0	0	TRUE	TRUE	TRUE
5	0.2792015	51	1	19.12476743	20.84629626	925	Eemian TW2 mesocratic I	0.04	0	0	TRUE	TRUE	TRUE
6	5.1801721	51	2	19.12476743	14.1796296	926	Eemian TW2 mesocratic I	0.04	0	0	TRUE	TRUE	TRUE
7	0.3053442	51	1	74.32582341	20.84629626	927	Eemian TW2 mesocratic I	0.04	0	0	TRUE	TRUE	TRUE
8	11.5108031	1419	3	86.85515674	20.84629626	928	Eemian TW2 mesocratic I	0.04	0	0	TRUE	TRUE	TRUE
9	1.0018087	51	2	80.59049007	20.84629626	929	Eemian TW2 mesocratic I	0.04	0	0	TRUE	TRUE	TRUE
10	0.2111405	1419	2	19.12476743	20.84629626	930	Eemian TW2 mesocratic I	0.04	0	0	TRUE	TRUE	TRUE
11	0.2351808	51	2	86.85515674	20.84629626	931	Eemian TW2 mesocratic I	0.04	0	0	TRUE	TRUE	TRUE
12	0.7001718	318	2	86.85515674	20.84629626	932	Eemian TW2 mesocratic I	0.04	0	0	TRUE	TRUE	TRUE
13	0.6323763	51	2	86.85515674	20.84629626	933	Eemian TW2 mesocratic I	0.04	0	0	TRUE	TRUE	TRUE
14	0.4529817	51	2	19.12476743	20.84629626	934	Eemian TW2 mesocratic I	0.04	0	0	TRUE	TRUE	TRUE
15	3.2142521	51	2	80.59049007	27.51296293	935	Eemian TW2 mesocratic I	0.04	0	0	TRUE	TRUE	TRUE
16	0.469983	51	2	86.85515674	20.84629626	936	Eemian TW2 mesocratic I	0.04	0	0	TRUE	TRUE	TRUE
17	0.7781134	51	2	86.85515674	20.84629626	937	Eemian TW2 mesocratic I	0.04	0	0	TRUE	TRUE	TRUE
18	0.2351808	51	2	86.85515674	20.84629626	938	Eemian TW2 mesocratic I	0.04	0	0	TRUE	TRUE	TRUE
19	6.6875836	1419	2	86.85515674	20.84629626	939	Eemian TW2 mesocratic I	0.04	0	0	TRUE	TRUE	TRUE
20	0.4928152	2363	2	19.12476743	20.84629626	940	Eemian TW2 mesocratic I	0.04	0	0	TRUE	TRUE	TRUE
1	0.1675169	3294	4	12.50494618	21.50206759	941	Eemian TW2 mesocratic I	0.04	0	0	TRUE	TRUE	TRUE
2	0.1675169	3294	4	12.50494618	21.50206759	942	Eemian TW2 mesocratic I	0.04	0	0	TRUE	TRUE	TRUE
3	0.1675169	3294	4	12.50494618	21.50206759	943	Eemian TW2 mesocratic I	0.04	0	0	TRUE	TRUE	TRUE
4	0.1675169	3294	4	12.50494618	21.50206759	944	Eemian TW2 mesocratic I	0.04	0	0	TRUE	TRUE	TRUE
5	10.8667323	3027	4	18.76961285	8.168734258	945	Eemian TW2 mesocratic I	0.04	0	0	TRUE	TRUE	TRUE
6	0.2795569	1694	2	10.08403197	21.50206759	946	Eemian TW2 mesocratic I	0.04	0	0	TRUE	TRUE	TRUE
7	0.232645	3027	4	12.50494618	21.50206759	947	Eemian TW2 mesocratic I	0.04	0	0	TRUE	TRUE	TRUE
8	0.2313256	3294	4	12.50494618	21.50206759	948	Eemian TW2 mesocratic I	0.04	0	0	TRUE	TRUE	TRUE
9	4.6157503	1694	1	12.50494618	14.83540092	949	Eemian TW2 mesocratic I	0.04	0	0	TRUE	TRUE	TRUE
10	0.2963651	1694	1	18.76961285	21.50206759	950	Eemian TW2 mesocratic I	0.04	0	0	TRUE	TRUE	TRUE
11	0.2834038	1960	1	12.50494618	21.50206759	951	Eemian TW2 mesocratic I	0.04	0	0	TRUE	TRUE	TRUE
12	0.2515686	3294	4	12.50494618	21.50206759	952	Eemian TW2 mesocratic I	0.04	0	0	TRUE	TRUE	TRUE
13	0.244841	1694	2	12.50494618	21.50206759	953	Eemian TW2 mesocratic I	0.04	0	0	TRUE	TRUE	TRUE
14	0.1796534	1694	1	12.50494618	21.50206759	954	Eemian TW2 mesocratic I	0.04	0	0	TRUE	TRUE	TRUE
15	0.2489577	3294	4	12.50494618	21.50206759	955	Eemian TW2 mesocratic I	0.04	0	0	TRUE	TRUE	TRUE
16	3.909287	1694	1	12.50494618	28.16873426	956	Eemian TW2 mesocratic I	0.04	0	0	TRUE	TRUE	TRUE
17	0.1675169	3294	4	12.50494618	21.50206759	957	Eemian TW2 mesocratic I	0.04	0	0	TRUE	TRUE	TRUE
18	0.3153792	1694	1	12.50494618	21.50206759	958	Eemian TW2 mesocratic I	0.04	0	0	TRUE	TRUE	TRUE
19	0.135608	3560	4	12.50494618	21.50206759	959	Eemian TW2 mesocratic I	0.04	0	0	TRUE	TRUE	TRUE
20	0.3262719	1427	1	12.50494618	21.50206759	960	Eemian TW2 mesocratic I	0.04	0	0	TRUE	TRUE	TRUE
1	0.1656036	699	0	89.93515793	21.78787994	961	Eemian TW2 mesocratic I	0.04	0	0	TRUE	TRUE	TRUE
2	0.1656036	699	0	89.93515793	21.78787994	962	Eemian TW2 mesocratic I	0.04	0	0	TRUE	TRUE	TRUE
3	0.1719374	1809	0	39.37376236	21.78787994	963	Eemian TW2 mesocratic I	0.04	0	0	TRUE	TRUE	TRUE
4	0.1719374	1809	0	39.37376236	21.78787994	964	Eemian TW2 mesocratic I	0.04	0	0	TRUE	TRUE	TRUE
5	0.201209	699	0	89.93515793	21.78787994	965	Eemian TW2 mesocratic I	0.04	0	0	TRUE	TRUE	TRUE
6	4.616245	699	0	39.37376236	15.12121328	966	Eemian TW2 mesocratic I	0.04	0	0	TRUE	TRUE	TRUE
7	0.1832648	1809	0	39.37376236	21.78787994	967	Eemian TW2 mesocratic I	0.04	0	0	TRUE	TRUE	TRUE
8	0.2990089	699	0	87.73033698	21.78787994	968	Eemian TW2 mesocratic I	0.04	0	0	TRUE	TRUE	TRUE
9	0.2704845	1809	0	75.20100365	21.78787994	969	Eemian TW2 mesocratic I	0.04	0	0	TRUE	TRUE	TRUE
10	4.6318651	699	0	39.37376236	15.12121328	970	Eemian TW2 mesocratic I	0.04	0	0	TRUE	TRUE	TRUE
11	0.2427967	1232	0	39.37376236	21.78787994	971	Eemian TW2 mesocratic I	0.04	0	0	TRUE	TRUE	TRUE
12	3.9100102	699	0	68.93633698	28.45454661	972	Eemian TW2 mesocratic I	0.04	0	0	TRUE	TRUE	TRUE
13	0.2579318	699	0	89.93515793	21.78787994	973	Eemian TW2 mesocratic I	0.04	0	0	TRUE	TRUE	TRUE
14	0.2595172	699	0	75.20100365	21.78787994	974	Eemian TW2 mesocratic I	0.04	0	0	TRUE	TRUE	TRUE
15	0.3946952	966	0	96.1998246	21.78787994	975	Eemian TW2 mesocratic I	0.04	0	0	TRUE	TRUE	TRUE
16	0.3181898	1809	0	39.37376236	21.78787994	976	Eemian TW2 mesocratic I	0.04	0	0	TRUE	TRUE	TRUE
17	0.1746409	699	0	96.1998246	21.78787994	977	Eemian TW2 mesocratic I	0.04	0	0	TRUE	TRUE	TRUE
18	0.231632	699	0	75.20100365	21.78787994	978	Eemian TW2 mesocratic I	0.04	0	0	TRUE	TRUE	TRUE
19	0.1719374	1809	0	39.37376236	21.78787994	979	Eemian TW2 mesocratic I	0.04	0	0	TRUE	TRUE	TRUE
20	0.4921006	1809	0	75.20100365	21.78787994	980	Eemian TW2 mesocratic I	0.04	0	0	TRUE	TRUE	TRUE
1	0.1908137	2032	1	36.37593804	25.3424332	981	Eemian TW2 mesocratic I	0.04	0	0	TRUE	TRUE	TRUE
2	0.1908137	2032	1	36.37593804	25.3424332	982	Eemian TW2 mesocratic I	0.04	0	0	TRUE	TRUE	TRUE
3	0.2343535	2832	1	36.37593804	25.3424332	983	Eemian TW2 mesocratic I	0.04	0	0	TRUE	TRUE	TRUE
4	0.2355608	3098	1	36.37593804	25.3424332	984	Eemian TW2 mesocratic I	0.04	0	0	TRUE	TRUE	TRUE
5	0.2710694	2832	1	36.37593804	25.3424332	985	Eemian TW2 mesocratic I	0.04	0	0	TRUE	TRUE	TRUE
6	1.4501463	698	1	36.37593804	25.3424332	986	Eemian TW2 mesocratic I	0.04	0	0	TRUE	TRUE	TRUE
7	2.7726376	1807	1	36.37593804	18.67576653	987	Eemian TW2 mesocratic I	0.04	0	0	TRUE	TRUE	TRUE
8	1.0056538	1807	1	36.37593804	25.3424332	988	Eemian TW2 mesocratic I	0.04	0	0	TRUE	TRUE	TRUE
9	0.7454125	2832	1	36.37593804	25.3424332	989	Eemian TW2 mesocratic I	0.04	0	0	TRUE	TRUE	TRUE
10	0.916351	1232	1	36.37593804	25.3424332	990	Eemian TW2 mesocratic I	0.04	0	0	TRUE	TRUE	TRUE
11	0.3830785	2032	2	36.37593804	25.3424332	991	Eemian TW2 mesocratic I	0.04	0	0	TRUE	TRUE	TRUE
12	1.6750557	1232	1	36.37593804	25.3424332	992	Eemian TW2 mesocratic I	0.04	0	0	TRUE	TRUE	TRUE
13	3.0125529	2032	1	36.37593804	32.00909987	993	Eemian TW2 mesocratic I	0.04	0	0	TRUE	TRUE	TRUE
14	4.3977263	2032	1	30.11127137	32.00909987	994	Eemian TW2 mesocratic I	0.04	0	0	TRUE	TRUE	TRUE
15	1.2079026	3098	1	42.6406047	25.3424332	995	Eemian TW2 mesocratic I	0.04	0	0	TRUE	TRUE	TRUE
16	1.0228836	1765	1	36.37593804	25.3424332	996	Eemian TW2 mesocratic I	0.04	0	0	TRUE	TRUE	TRUE
17	1.8658771	1807	1	23.8466047	25.3424332	997	Eemian TW2 mesocratic I	0.04	0	0	TRUE	TRUE	TRUE
18	1.4208119	1765	1	36.37593804	25.3424332	998	Eemian TW2 mesocratic I	0.04	0	0	TRUE	TRUE	TRUE
19	2.9910793	1232	1	36.37593804	18.67576653	999	Eemian TW2 mesocratic I	0.04	0	0	TRUE	TRUE	TRUE
20	2.011912	1807	1	23.8466047	18.67576653	1000	Eemian TW2 mesocratic I	0.04	0	0	TRUE	TRUE	TRUE
1	0.1558285	1494	0	47.69593781	22.05449294	1001	Eemian TW2 mesocratic I	0.04	0	0	TRUE	TRUE	TRUE
2	0.1678578	1494	0	47.69593781	22.05449294	1002	Eemian TW2 mesocratic I	0.04	0	0	TRUE	TRUE	TRUE
3	0.1808793	161	3	28.90193781	22.05449294	1003	Eemian TW2 mesocratic I	0.04	0	0	TRUE	TRUE	TRUE
4	0.2098764	2027	0	47.69593781	22.05449294	1004	Eemian TW2 mesocratic I	0.04	0	0	TRUE	TRUE	TRUE
5	0.2656756	1494	0	41.43127115	22.05449294	1005	Eemian TW2 mesocratic I	0.04	0	0	TRUE	TRUE	TRUE
6	0.1690098	1761	0	47.69593781	22.05449294	1006	Eemian TW2 mesocratic I	0.04	0	0	TRUE	TRUE	TRUE
7	0.2532131	1494	0	41.43127115	22.05449294	1007	Eemian TW2 mesocratic I	0.04	0	0	TRUE	TRUE	TRUE
8	0.3292122	2027	0	28.90193781	22.05449294	1008	Eemian TW2 mesocratic I	0.04	0	0	TRUE	TRUE	TRUE
9	0.7344906	161	5	41.43127115	22.05449294	1009	Eemian TW2 mesocratic I	0.04	0	0	TRUE	TRUE	TRUE
10	0.1904614	1494	0	47.69593781	22.05449294	1010	Eemian TW2 mesocratic I	0.04	0	0	TRUE	TRUE	TRUE
11	0.2847322	1806	2	14.60295853	22.05449294	1011	Eemian TW2 mesocratic I	0.04	0	0	TRUE	TRUE	TRUE
12	0.3830524	161	4	28.90193781	22.05449294	1012	Eemian TW2 mesocratic I	0.04	0	0	TRUE	TRUE	TRUE
13	0.565954	427	2	14.60295853	22.05449294	1013	Eemian TW2 mesocratic I	0.04	0	0	TRUE	TRUE	TRUE
14	2.8089351	427	3	28.90193781	28.7211596	1014	Eemian TW2 mesocratic I	0.04	0	0	TRUE	TRUE	TRUE
15	0.6328086	161	4	35.16660448	22.05449294	1015	Eemian TW2 mesocratic I	0.04	0	0	TRUE	TRUE	TRUE
16	0.2066752	1494	0	47.69593781	22.05449294	1016	Eemian TW2 mesocratic I	0.04	0	0	TRUE	TRUE	TRUE
17	0.2410334	1761	0	47.69593781	22.05449294	1017	Eemian TW2 mesocratic I	0.04	0	0	TRUE	TRUE	TRUE
18	0.230648	161	1	47.69593781	22.05449294	1018	Eemian TW2 mesocratic I	0.04	0	0	TRUE	TRUE	TRUE
19	0.1949209	427	4	28.90193781	22.05449294	1019	Eemian TW2 mesocratic I	0.04	0	0	TRUE	TRUE	TRUE
20	3.5036715	2027	0	47.69593781	28.7211596	1020	Eemian TW2 mesocratic I	0.04	0	0	TRUE	TRUE	TRUE
1	0.3810965	2339	1	41.79564564	25.70692381	1021	Eemian TW2 mesocratic I	0.04	0	0	TRUE	TRUE	TRUE
2	0.4198695	2027	2	29.2663123	25.70692381	1022	Eemian TW2 mesocratic I	0.04	0	0	TRUE	TRUE	TRUE
3	0.4198695	2027	2	29.2663123	25.70692381	1023	Eemian TW2 mesocratic I	0.04	0	0	TRUE	TRUE	TRUE
4	0.4198695	2027	2	29.2663123	25.70692381	1024	Eemian TW2 mesocratic I	0.04	0	0	TRUE	TRUE	TRUE
5	1.3299637	2872	1	29.2663123	25.70692381	1025	Eemian TW2 mesocratic I	0.04	0	0	TRUE	TRUE	TRUE
6	0.5688217	2872	2	29.2663123	25.70692381	1026	Eemian TW2 mesocratic I	0.04	0	0	TRUE	TRUE	TRUE
7	0.4279513	2339	2	29.2663123	25.70692381	1027	Eemian TW2 mesocratic I	0.04	0	0	TRUE	TRUE	TRUE
8	0.7214886	2606	1	29.2663123	25.70692381	1028	Eemian TW2 mesocratic I	0.04	0	0	TRUE	TRUE	TRUE
9	1.131767	2027	2	29.2663123	25.70692381	1029	Eemian TW2 mesocratic I	0.04	0	0	TRUE	TRUE	TRUE
10	0.8690178	2027	2	35.53097897	25.70692381	1030	Eemian TW2 mesocratic I	0.04	0	0	TRUE	TRUE	TRUE
11	0.957347	2293	2	29.2663123	25.70692381	1031	Eemian TW2 mesocratic I	0.04	0	0	TRUE	TRUE	TRUE
12	0.4198695	2027	2	29.2663123	25.70692381	1032	Eemian TW2 mesocratic I	0.04	0	0	TRUE	TRUE	TRUE
13	0.2587465	2027	2	29.2663123	25.70692381	1033	Eemian TW2 mesocratic I	0.04	0	0	TRUE	TRUE	TRUE
14	0.7450043	2872	2	29.2663123	25.70692381	1034	Eemian TW2 mesocratic I	0.04	0	0	TRUE	TRUE	TRUE
15	0.8058395	1760	2	29.2663123	25.70692381	1035	Eemian TW2 mesocratic I	0.04	0	0	TRUE	TRUE	TRUE
16	4.5320076	2606	2	23.00164564	32.37359048	1036	Eemian TW2 mesocratic I	0.04	0	0	TRUE	TRUE	TRUE
17	0.9508272	2339	2	23.00164564	25.70692381	1037	Eemian TW2 mesocratic I	0.04	0	0	TRUE	TRUE	TRUE
18	0.4358196	2339	2	29.2663123	25.70692381	1038	Eemian TW2 mesocratic I	0.04	0	0	TRUE	TRUE	TRUE
19	0.4550173	2339	2	35.53097897	25.70692381	1039	Eemian TW2 mesocratic I	0.04	0	0	TRUE	TRUE	TRUE
20	0.8698319	2872	2	29.2663123	25.70692381	1040	Eemian TW2 mesocratic I	0.04	0	0	TRUE	TRUE	TRUE
1	0.4917496	2515	3	44.8126437	67.89292544	1041	Eemian TW2 mesocratic I	0.04	0	0	TRUE	TRUE	TRUE
2	0.4917496	2515	3	44.8126437	67.89292544	1042	Eemian TW2 mesocratic I	0.04	0	0	TRUE	TRUE	TRUE
3	0.4917496	2515	3	44.8126437	67.89292544	1043	Eemian TW2 mesocratic I	0.04	0	0	TRUE	TRUE	TRUE
4	0.4917496	2515	3	44.8126437	67.89292544	1044	Eemian TW2 mesocratic I	0.04	0	0	TRUE	TRUE	TRUE
5	2.0445439	2515	3	44.8126437	61.22625877	1045	Eemian TW2 mesocratic I	0.04	0	0	TRUE	TRUE	TRUE
6	2.6092368	2515	3	63.6066437	87.89292544	1046	Eemian TW2 mesocratic I	0.04	0	0	TRUE	TRUE	TRUE
7	0.7530072	2515	3	44.8126437	67.89292544	1047	Eemian TW2 mesocratic I	0.04	0	0	TRUE	TRUE	TRUE
8	2.6760235	2515	3	44.8126437	67.89292544	1048	Eemian TW2 mesocratic I	0.04	0	0	TRUE	TRUE	TRUE
9	4.5334035	3582	3	51.07731037	67.89292544	1049	Eemian TW2 mesocratic I	0.04	0	0	TRUE	TRUE	TRUE
10	2.2929331	2515	4	38.54797703	67.89292544	1050	Eemian TW2 mesocratic I	0.04	0	0	TRUE	TRUE	TRUE
11	0.4518221	2515	3	44.8126437	67.89292544	1051	Eemian TW2 mesocratic I	0.04	0	0	TRUE	TRUE	TRUE
12	1.8789082	2515	3	44.8126437	67.89292544	1052	Eemian TW2 mesocratic I	0.04	0	0	TRUE	TRUE	TRUE
13	0.5373066	2515	3	44.8126437	67.89292544	1053	Eemian TW2 mesocratic I	0.04	0	0	TRUE	TRUE	TRUE
14	3.076712	2515	3	57.34197703	87.89292544	1054	Eemian TW2 mesocratic I	0.04	0	0	TRUE	TRUE	TRUE
15	0.5202353	2515	3	44.8126437	61.22625877	1055	Eemian TW2 mesocratic I	0.04	0	0	TRUE	TRUE	TRUE
16	0.8398109	2515	3	44.8126437	67.89292544	1056	Eemian TW2 mesocratic I	0.04	0	0	TRUE	TRUE	TRUE
17	1.5400852	2782	3	44.8126437	67.89292544	1057	Eemian TW2 mesocratic I	0.04	0	0	TRUE	TRUE	TRUE
18	0.7789771	2515	3	44.8126437	54.55959211	1058	Eemian TW2 mesocratic I	0.04	0	0	TRUE	TRUE	TRUE
19	3.1066647	2515	3	44.8126437	67.89292544	1059	Eemian TW2 mesocratic I	0.04	0	0	TRUE	TRUE	TRUE
20	1.4286299	2515	3	38.54797703	67.89292544	1060	Eemian TW2 mesocratic I	0.04	0	0	TRUE	TRUE	TRUE
1	0.4150232	2007	4	43.03367738	62.36181324	1061	Eemian TW2 mesocratic I	0.04	0	0	TRUE	TRUE	TRUE
2	0.4496226	2735	3	43.03367738	62.36181324	1062	Eemian TW2 mesocratic I	0.04	0	0	TRUE	TRUE	TRUE
3	0.4496226	2735	3	43.03367738	62.36181324	1063	Eemian TW2 mesocratic I	0.04	0	0	TRUE	TRUE	TRUE
4	0.4496226	2735	3	43.03367738	62.36181324	1064	Eemian TW2 mesocratic I	0.04	0	0	TRUE	TRUE	TRUE
5	1.3889622	3268	2	49.29834405	55.69514658	1065	Eemian TW2 mesocratic I	0.04	0	0	TRUE	TRUE	TRUE
6	1.1982261	2468	3	43.03367738	69.02847991	1066	Eemian TW2 mesocratic I	0.04	0	0	TRUE	TRUE	TRUE
7	1.5743926	2468	3	43.03367738	49.02847991	1067	Eemian TW2 mesocratic I	0.04	0	0	TRUE	TRUE	TRUE
8	0.4150232	2007	4	43.03367738	62.36181324	1068	Eemian TW2 mesocratic I	0.04	0	0	TRUE	TRUE	TRUE
9	0.4366711	2735	3	43.03367738	55.69514658	1069	Eemian TW2 mesocratic I	0.04	0	0	TRUE	TRUE	TRUE
10	0.6870809	2735	3	43.03367738	62.36181324	1070	Eemian TW2 mesocratic I	0.04	0	0	TRUE	TRUE	TRUE
11	0.4641837	2735	3	43.03367738	49.02847991	1071	Eemian TW2 mesocratic I	0.04	0	0	TRUE	TRUE	TRUE
12	3.1091387	1740	4	49.29834405	62.36181324	1072	Eemian TW2 mesocratic I	0.04	0	0	TRUE	TRUE	TRUE
13	1.0843909	2735	3	43.03367738	62.36181324	1073	Eemian TW2 mesocratic I	0.04	0	0	TRUE	TRUE	TRUE
14	0.4496226	2735	3	43.03367738	62.36181324	1074	Eemian TW2 mesocratic I	0.04	0	0	TRUE	TRUE	TRUE
15	2.9454606	3268	3	49.29834405	62.36181324	1075	Eemian TW2 mesocratic I	0.04	0	0	TRUE	TRUE	TRUE
16	0.5995855	2273	4	43.03367738	69.02847991	1076	Eemian TW2 mesocratic I	0.04	0	0	TRUE	TRUE	TRUE
17	8.3074363	2468	2	43.03367738	62.36181324	1077	Eemian TW2 mesocratic I	0.04	0	0	TRUE	TRUE	TRUE
18	1.3568664	2735	3	49.29834405	62.36181324	1078	Eemian TW2 mesocratic I	0.04	0	0	TRUE	TRUE	TRUE
19	1.0652826	2735	3	43.03367738	49.02847991	1079	Eemian TW2 mesocratic I	0.04	0	0	TRUE	TRUE	TRUE
20	3.086759	2007	4	43.03367738	62.36181324	1080	Eemian TW2 mesocratic I	0.04	0	0	TRUE	TRUE	TRUE
1	0.1371365	3991	2	16.16532161	21.66628984	1081	Eemian TW2 mesocratic I	0.04	0	0	TRUE	TRUE	TRUE
2	0.141329	3991	3	16.16532161	21.66628984	1082	Eemian TW2 mesocratic I	0.04	0	0	TRUE	TRUE	TRUE
3	0.141329	3991	3	16.16532161	21.66628984	1083	Eemian TW2 mesocratic I	0.04	0	0	TRUE	TRUE	TRUE
4	0.1461706	3991	4	16.16532161	21.66628984	1084	Eemian TW2 mesocratic I	0.04	0	0	TRUE	TRUE	TRUE
5	4.2427389	3991	3	16.16532161	15.31936203	1085	Eemian TW2 mesocratic I	0.04	0	0	TRUE	TRUE	TRUE
6	4.0469215	3991	2	16.16532161	28.65269536	1086	Eemian TW2 mesocratic I	0.04	0	0	TRUE	TRUE	TRUE
7	0.3064827	3991	2	16.16532161	21.98602869	1087	Eemian TW2 mesocratic I	0.04	0	0	TRUE	TRUE	TRUE
8	2.5279897	3991	4	22.42998828	21.98602869	1088	Eemian TW2 mesocratic I	0.04	0	0	TRUE	TRUE	TRUE
9	4.1548894	3724	3	9.900654945	28.65269536	1089	Eemian TW2 mesocratic I	0.04	0	0	TRUE	TRUE	TRUE
10	4.404115	3991	4	16.16532161	15.31936203	1090	Eemian TW2 mesocratic I	0.04	0	0	TRUE	TRUE	TRUE
11	0.2964951	3991	3	16.16532161	21.98602869	1091	Eemian TW2 mesocratic I	0.04	0	0	TRUE	TRUE	TRUE
12	0.141329	3991	3	16.16532161	21.66628984	1092	Eemian TW2 mesocratic I	0.04	0	0	TRUE	TRUE	TRUE
13	0.3195323	3724	3	16.16532161	21.98602869	1093	Eemian TW2 mesocratic I	0.04	0	0	TRUE	TRUE	TRUE
14	4.2079382	2497	3	28.69465494	21.98602869	1094	Eemian TW2 mesocratic I	0.04	0	0	TRUE	TRUE	TRUE
15	0.1539326	3991	2	16.16532161	21.66628984	1095	Eemian TW2 mesocratic I	0.04	0	0	TRUE	TRUE	TRUE
16	0.2628528	3724	3	9.900654945	21.66628984	1096	Eemian TW2 mesocratic I	0.04	0	0	TRUE	TRUE	TRUE
17	0.4254175	3991	3	9.900654945	21.98602869	1097	Eemian TW2 mesocratic I	0.04	0	0	TRUE	TRUE	TRUE
18	0.1494721	3991	3	16.16532161	21.98602869	1098	Eemian TW2 mesocratic I	0.04	0	0	TRUE	TRUE	TRUE
19	0.1705179	3991	3	16.16532161	21.98602869	1099	Eemian TW2 mesocratic I	0.04	0	0	TRUE	TRUE	TRUE
20	3.8368027	3991	3	16.16532161	28.33295651	1100	Eemian TW2 mesocratic I	0.04	0	0	TRUE	TRUE	TRUE
1	0.1715608	1794	1	31.63009603	22.9076491	1101	Eemian TW2 mesocratic I	0.04	0	0	TRUE	TRUE	TRUE
2	0.1896061	1794	1	31.63009603	22.9076491	1102	Eemian TW2 mesocratic I	0.04	0	0	TRUE	TRUE	TRUE
3	0.1896061	1794	1	31.63009603	22.9076491	1103	Eemian TW2 mesocratic I	0.04	0	0	TRUE	TRUE	TRUE
4	0.1896061	1794	1	31.63009603	22.9076491	1104	Eemian TW2 mesocratic I	0.04	0	0	TRUE	TRUE	TRUE
5	0.767736	2328	1	31.63009603	22.9076491	1105	Eemian TW2 mesocratic I	0.04	0	0	TRUE	TRUE	TRUE
6	0.6986324	1794	1	31.63009603	22.9076491	1106	Eemian TW2 mesocratic I	0.04	0	0	TRUE	TRUE	TRUE
7	0.2176248	1794	1	31.63009603	22.9076491	1107	Eemian TW2 mesocratic I	0.04	0	0	TRUE	TRUE	TRUE
8	0.9505095	1794	1	31.63009603	22.9076491	1108	Eemian TW2 mesocratic I	0.04	0	0	TRUE	TRUE	TRUE
9	0.3895845	1794	1	31.63009603	22.9076491	1109	Eemian TW2 mesocratic I	0.04	0	0	TRUE	TRUE	TRUE
10	3.4363643	1794	1	31.63009603	29.57431576	1110	Eemian TW2 mesocratic I	0.04	0	0	TRUE	TRUE	TRUE
11	0.1896061	1794	1	31.63009603	22.9076491	1111	Eemian TW2 mesocratic I	0.04	0	0	TRUE	TRUE	TRUE
12	0.2610444	1528	1	31.63009603	22.9076491	1112	Eemian TW2 mesocratic I	0.04	0	0	TRUE	TRUE	TRUE
13	4.8021619	1528	1	31.63009603	16.24098243	1113	Eemian TW2 mesocratic I	0.04	0	0	TRUE	TRUE	TRUE
14	0.261494	1794	1	31.63009603	22.9076491	1114	Eemian TW2 mesocratic I	0.04	0	0	TRUE	TRUE	TRUE
15	0.1896061	1794	1	31.63009603	22.9076491	1115	Eemian TW2 mesocratic I	0.04	0	0	TRUE	TRUE	TRUE
16	0.5676307	2328	1	31.63009603	22.9076491	1116	Eemian TW2 mesocratic I	0.04	0	0	TRUE	TRUE	TRUE
17	3.7674506	1794	1	25.36542936	29.57431576	1117	Eemian TW2 mesocratic I	0.04	0	0	TRUE	TRUE	TRUE
18	1.5368503	2328	1	37.89476269	22.9076491	1118	Eemian TW2 mesocratic I	0.04	0	0	TRUE	TRUE	TRUE
19	0.7770967	1794	1	37.89476269	22.9076491	1119	Eemian TW2 mesocratic I	0.04	0	0	TRUE	TRUE	TRUE
20	0.551031	1794	1	31.63009603	22.9076491	1120	Eemian TW2 mesocratic I	0.04	0	0	TRUE	TRUE	TRUE
1	0.1603644	346	0	47.65765646	21.60465904	1121	Eemian TW2 mesocratic I	0.04	0	0	TRUE	TRUE	TRUE
2	0.1603644	346	0	47.65765646	21.60465904	1122	Eemian TW2 mesocratic I	0.04	0	0	TRUE	TRUE	TRUE
3	0.1603644	346	0	47.65765646	21.60465904	1123	Eemian TW2 mesocratic I	0.04	0	0	TRUE	TRUE	TRUE
4	0.1603644	346	0	47.65765646	21.60465904	1124	Eemian TW2 mesocratic I	0.04	0	0	TRUE	TRUE	TRUE
5	0.2531605	481	0	41.39298979	21.60465904	1125	Eemian TW2 mesocratic I	0.04	0	0	TRUE	TRUE	TRUE
6	3.1312079	879	1	32.78662017	28.2713257	1126	Eemian TW2 mesocratic I	0.04	0	0	TRUE	TRUE	TRUE
7	0.2405573	670	0	47.65765646	21.60465904	1127	Eemian TW2 mesocratic I	0.04	0	0	TRUE	TRUE	TRUE
8	0.1906075	346	1	47.65765646	21.60465904	1128	Eemian TW2 mesocratic I	0.04	0	0	TRUE	TRUE	TRUE
9	0.2739592	346	0	26.5219535	21.60465904	1129	Eemian TW2 mesocratic I	0.04	0	0	TRUE	TRUE	TRUE
10	0.1603644	346	0	47.65765646	21.60465904	1130	Eemian TW2 mesocratic I	0.04	0	0	TRUE	TRUE	TRUE
11	0.2840138	346	0	60.18698979	21.60465904	1131	Eemian TW2 mesocratic I	0.04	0	0	TRUE	TRUE	TRUE
12	5.1677513	1547	0	47.65765646	14.93799237	1132	Eemian TW2 mesocratic I	0.04	0	0	TRUE	TRUE	TRUE
13	0.176904	403	0	60.18698979	21.60465904	1133	Eemian TW2 mesocratic I	0.04	0	0	TRUE	TRUE	TRUE
14	0.2637888	346	0	41.39298979	21.60465904	1134	Eemian TW2 mesocratic I	0.04	0	0	TRUE	TRUE	TRUE
15	0.2584089	346	0	47.65765646	21.60465904	1135	Eemian TW2 mesocratic I	0.04	0	0	TRUE	TRUE	TRUE
16	0.2131631	1547	0	47.65765646	21.60465904	1136	Eemian TW2 mesocratic I	0.04	0	0	TRUE	TRUE	TRUE
17	0.2702044	346	0	47.65765646	21.60465904	1137	Eemian TW2 mesocratic I	0.04	0	0	TRUE	TRUE	TRUE
18	3.8581592	346	0	47.65765646	28.2713257	1138	Eemian TW2 mesocratic I	0.04	0	0	TRUE	TRUE	TRUE
19	0.2624928	403	0	47.65765646	21.60465904	1139	Eemian TW2 mesocratic I	0.04	0	0	TRUE	TRUE	TRUE
20	0.2655813	1547	0	47.65765646	21.60465904	1140	Eemian TW2 mesocratic I	0.04	0	0	TRUE	TRUE	TRUE
1	0.4757227	1656	5	42.17468349	50.15501135	1141	Eemian TW2 mesocratic I	0.04	0	0	TRUE	TRUE	TRUE
2	0.5825314	3409	2	66.77817734	66.16616054	1142	Eemian TW2 mesocratic I	0.04	0	0	TRUE	TRUE	TRUE
3	0.5825314	3409	2	66.77817734	66.16616054	1143	Eemian TW2 mesocratic I	0.04	0	0	TRUE	TRUE	TRUE
4	0.5825314	3409	2	66.77817734	66.16616054	1144	Eemian TW2 mesocratic I	0.04	0	0	TRUE	TRUE	TRUE
5	6.0880055	3142	3	66.77817734	66.16616054	1145	Eemian TW2 mesocratic I	0.04	0	0	TRUE	TRUE	TRUE
6	3.4964486	1389	5	42.17468349	56.82167802	1146	Eemian TW2 mesocratic I	0.04	0	0	TRUE	TRUE	TRUE
7	3.0947046	3409	2	66.77817734	72.8328272	1147	Eemian TW2 mesocratic I	0.04	0	0	TRUE	TRUE	TRUE
8	1.1532134	1656	4	42.17468349	50.15501135	1148	Eemian TW2 mesocratic I	0.04	0	0	TRUE	TRUE	TRUE
9	0.5825314	3409	2	66.77817734	66.16616054	1149	Eemian TW2 mesocratic I	0.04	0	0	TRUE	TRUE	TRUE
10	1.0738258	3409	2	66.77817734	50.15501135	1150	Eemian TW2 mesocratic I	0.04	0	0	TRUE	TRUE	TRUE
11	1.148667	3409	2	66.77817734	66.16616054	1151	Eemian TW2 mesocratic I	0.04	0	0	TRUE	TRUE	TRUE
12	6.3561851	3142	5	42.17468349	50.15501135	1152	Eemian TW2 mesocratic I	0.04	0	0	TRUE	TRUE	TRUE
13	11.1034697	3409	3	66.77817734	43.48834469	1153	Eemian TW2 mesocratic I	0.04	0	0	TRUE	TRUE	TRUE
14	1.5182363	2456	5	42.17468349	66.16616054	1154	Eemian TW2 mesocratic I	0.04	0	0	TRUE	TRUE	TRUE
15	1.3199034	2189	2	66.77817734	66.16616054	1155	Eemian TW2 mesocratic I	0.04	0	0	TRUE	TRUE	TRUE
16	0.5825314	3409	2	66.77817734	66.16616054	1156	Eemian TW2 mesocratic I	0.04	0	0	TRUE	TRUE	TRUE
17	3.2489325	3409	2	66.77817734	59.49949387	1157	Eemian TW2 mesocratic I	0.04	0	0	TRUE	TRUE	TRUE
18	1.9181757	3942	2	42.17468349	50.15501135	1158	Eemian TW2 mesocratic I	0.04	0	0	TRUE	TRUE	TRUE
19	0.8260809	1656	5	42.17468349	50.15501135	1159	Eemian TW2 mesocratic I	0.04	0	0	TRUE	TRUE	TRUE
20	4.5717313	2189	5	42.17468349	50.15501135	1160	Eemian TW2 mesocratic I	0.04	0	0	TRUE	TRUE	TRUE
1	0.3098629	2055	2	84.50009762	45.69147518	1161	Eemian TW2 mesocratic I	0.04	0	0	TRUE	TRUE	TRUE
2	0.408214	2055	3	44.87211944	45.69147518	1162	Eemian TW2 mesocratic I	0.04	0	0	TRUE	TRUE	TRUE
3	0.54233	2055	3	84.50009762	65.41082563	1163	Eemian TW2 mesocratic I	0.04	0	0	TRUE	TRUE	TRUE
4	0.54233	2055	3	84.50009762	65.41082563	1164	Eemian TW2 mesocratic I	0.04	0	0	TRUE	TRUE	TRUE
5	0.408214	2055	3	44.87211944	45.69147518	1165	Eemian TW2 mesocratic I	0.04	0	0	TRUE	TRUE	TRUE
6	4.7947029	2055	3	84.50009762	65.41082563	1166	Eemian TW2 mesocratic I	0.04	0	0	TRUE	TRUE	TRUE
7	0.6455099	2055	3	84.50009762	65.41082563	1167	Eemian TW2 mesocratic I	0.04	0	0	TRUE	TRUE	TRUE
8	0.7567935	2588	3	44.87211944	59.02480851	1168	Eemian TW2 mesocratic I	0.04	0	0	TRUE	TRUE	TRUE
9	1.9897383	2321	3	84.50009762	65.41082563	1169	Eemian TW2 mesocratic I	0.04	0	0	TRUE	TRUE	TRUE
10	0.9626608	2055	4	84.50009762	85.41082563	1170	Eemian TW2 mesocratic I	0.04	0	0	TRUE	TRUE	TRUE
11	3.2152422	2055	3	84.50009762	45.69147518	1171	Eemian TW2 mesocratic I	0.04	0	0	TRUE	TRUE	TRUE
12	1.1981595	2055	3	78.23543096	65.41082563	1172	Eemian TW2 mesocratic I	0.04	0	0	TRUE	TRUE	TRUE
13	1.7886813	2055	3	84.50009762	59.02480851	1173	Eemian TW2 mesocratic I	0.04	0	0	TRUE	TRUE	TRUE
14	0.54233	2055	3	84.50009762	65.41082563	1174	Eemian TW2 mesocratic I	0.04	0	0	TRUE	TRUE	TRUE
15	0.5241884	2055	2	84.50009762	45.69147518	1175	Eemian TW2 mesocratic I	0.04	0	0	TRUE	TRUE	TRUE
16	2.5701895	1521	3	84.50009762	65.41082563	1176	Eemian TW2 mesocratic I	0.04	0	0	TRUE	TRUE	TRUE
17	2.4961975	2055	3	44.87211944	59.02480851	1177	Eemian TW2 mesocratic I	0.04	0	0	TRUE	TRUE	TRUE
18	2.7661015	1788	4	84.50009762	59.02480851	1178	Eemian TW2 mesocratic I	0.04	0	0	TRUE	TRUE	TRUE
19	3.3629326	2321	3	84.50009762	78.74415897	1179	Eemian TW2 mesocratic I	0.04	0	0	TRUE	TRUE	TRUE
20	3.5759571	2588	3	38.60745278	59.02480851	1180	Eemian TW2 mesocratic I	0.04	0	0	TRUE	TRUE	TRUE
1	0.2651053	3698	1	93.49577113	39.58412448	1181	Eemian TW2 mesocratic I	0.04	0	0	TRUE	TRUE	TRUE
2	0.2838001	3698	1	93.49577113	39.58412448	1182	Eemian TW2 mesocratic I	0.04	0	0	TRUE	TRUE	TRUE
3	0.2838001	3698	1	93.49577113	39.58412448	1183	Eemian TW2 mesocratic I	0.04	0	0	TRUE	TRUE	TRUE
4	0.2978378	3698	1	80.9664378	39.58412448	1184	Eemian TW2 mesocratic I	0.04	0	0	TRUE	TRUE	TRUE
5	1.1904184	3698	1	93.49577113	46.25079115	1185	Eemian TW2 mesocratic I	0.04	0	0	TRUE	TRUE	TRUE
6	0.2838001	3698	1	93.49577113	39.58412448	1186	Eemian TW2 mesocratic I	0.04	0	0	TRUE	TRUE	TRUE
7	1.9070684	3698	1	93.49577113	39.58412448	1187	Eemian TW2 mesocratic I	0.04	0	0	TRUE	TRUE	TRUE
8	4.4884557	3698	2	93.49577113	46.25079115	1188	Eemian TW2 mesocratic I	0.04	0	0	TRUE	TRUE	TRUE
9	2.7622897	3964	1	93.49577113	32.91745782	1189	Eemian TW2 mesocratic I	0.04	0	0	TRUE	TRUE	TRUE
10	3.0109146	3698	1	93.49577113	46.25079115	1190	Eemian TW2 mesocratic I	0.04	0	0	TRUE	TRUE	TRUE
11	0.8808873	3698	1	93.49577113	39.58412448	1191	Eemian TW2 mesocratic I	0.04	0	0	TRUE	TRUE	TRUE
12	0.3483698	3698	1	93.49577113	39.58412448	1192	Eemian TW2 mesocratic I	0.04	0	0	TRUE	TRUE	TRUE
13	0.7543236	3698	1	93.49577113	39.58412448	1193	Eemian TW2 mesocratic I	0.04	0	0	TRUE	TRUE	TRUE
14	0.2776068	3964	1	99.7604378	39.58412448	1194	Eemian TW2 mesocratic I	0.04	0	0	TRUE	TRUE	TRUE
15	1.5160978	3698	1	87.23110447	39.58412448	1195	Eemian TW2 mesocratic I	0.04	0	0	TRUE	TRUE	TRUE
16	3.8624888	3698	1	49.64310447	39.58412448	1196	Eemian TW2 mesocratic I	0.04	0	0	TRUE	TRUE	TRUE
17	5.0891653	3698	1	80.9664378	26.25079115	1197	Eemian TW2 mesocratic I	0.04	0	0	TRUE	TRUE	TRUE
18	0.2651053	3698	1	93.49577113	39.58412448	1198	Eemian TW2 mesocratic I	0.04	0	0	TRUE	TRUE	TRUE
19	0.2978378	3698	1	80.9664378	39.58412448	1199	Eemian TW2 mesocratic I	0.04	0	0	TRUE	TRUE	TRUE
20	3.1043008	3964	1	93.49577113	32.91745782	1200	Eemian TW2 mesocratic I	0.04	0	0	TRUE	TRUE	TRUE
1	0.0407306	3572	3	16.63774454	24.33817396	1	Eemian TW3 mesocratic II	0.04	0	0	TRUE	TRUE	TRUE
2	0.0486987	3020	3	16.63774454	24.33817396	2	Eemian TW3 mesocratic II	0.04	0	0	TRUE	TRUE	TRUE
3	0.0496586	3572	2	15.04436671	24.33817396	3	Eemian TW3 mesocratic II	0.04	0	0	TRUE	TRUE	TRUE
4	0.0515464	3020	4	12.75783342	24.33817396	4	Eemian TW3 mesocratic II	0.04	0	0	TRUE	TRUE	TRUE
5	2.7559598	3572	3	22.9024112	24.33817396	5	Eemian TW3 mesocratic II	0.04	0	0	TRUE	TRUE	TRUE
6	0.1286213	3839	3	16.63774454	24.33817396	6	Eemian TW3 mesocratic II	0.04	0	0	TRUE	TRUE	TRUE
7	0.1150984	3020	3	16.63774454	24.33817396	7	Eemian TW3 mesocratic II	0.04	0	0	TRUE	TRUE	TRUE
8	0.1046395	3305	2	16.63774454	24.33817396	8	Eemian TW3 mesocratic II	0.04	0	0	TRUE	TRUE	TRUE
9	0.0515464	3020	4	12.75783342	24.33817396	9	Eemian TW3 mesocratic II	0.04	0	0	TRUE	TRUE	TRUE
10	12.9527639	3020	2	98.56529789	24.33817396	10	Eemian TW3 mesocratic II	0.04	0	0	TRUE	TRUE	TRUE
11	0.0515464	3020	4	12.75783342	24.33817396	11	Eemian TW3 mesocratic II	0.04	0	0	TRUE	TRUE	TRUE
12	0.1199748	3572	3	16.63774454	24.33817396	12	Eemian TW3 mesocratic II	0.04	0	0	TRUE	TRUE	TRUE
13	3.426996	3572	3	16.63774454	17.67150729	13	Eemian TW3 mesocratic II	0.04	0	0	TRUE	TRUE	TRUE
14	1.9259852	3020	3	22.9024112	24.33817396	14	Eemian TW3 mesocratic II	0.04	0	0	TRUE	TRUE	TRUE
15	2.7600311	3020	4	22.9024112	24.33817396	15	Eemian TW3 mesocratic II	0.04	0	0	TRUE	TRUE	TRUE
16	0.0925334	3572	3	18.40806659	24.33817396	16	Eemian TW3 mesocratic II	0.04	0	0	TRUE	TRUE	TRUE
17	3.39623	3572	2	15.04436671	17.67150729	17	Eemian TW3 mesocratic II	0.04	0	0	TRUE	TRUE	TRUE
18	3.4315172	3020	3	16.63774454	17.67150729	18	Eemian TW3 mesocratic II	0.04	0	0	TRUE	TRUE	TRUE
19	3.0530437	3287	4	16.63774454	31.00484063	19	Eemian TW3 mesocratic II	0.04	0	0	TRUE	TRUE	TRUE
20	0.0985502	3572	2	12.75783342	24.33817396	20	Eemian TW3 mesocratic II	0.04	0	0	TRUE	TRUE	TRUE
1	0.1381651	2845	1	36.70386905	29.37734402	21	Eemian TW3 mesocratic II	0.04	0	0	TRUE	TRUE	TRUE
2	0.1729911	2845	1	94.87960721	36.10840973	22	Eemian TW3 mesocratic II	0.04	0	0	TRUE	TRUE	TRUE
3	0.1729911	2845	1	94.87960721	36.10840973	23	Eemian TW3 mesocratic II	0.04	0	0	TRUE	TRUE	TRUE
4	0.1729911	2845	1	94.87960721	36.10840973	24	Eemian TW3 mesocratic II	0.04	0	0	TRUE	TRUE	TRUE
5	3.4702267	2845	3	21.55054962	36.10840973	25	Eemian TW3 mesocratic II	0.04	0	0	TRUE	TRUE	TRUE
6	6.4273151	2845	1	94.87960721	22.71067735	26	Eemian TW3 mesocratic II	0.04	0	0	TRUE	TRUE	TRUE
7	0.2217183	2845	1	94.87960721	36.10840973	27	Eemian TW3 mesocratic II	0.04	0	0	TRUE	TRUE	TRUE
8	0.5015432	2845	1	71.68486487	36.10840973	28	Eemian TW3 mesocratic II	0.04	0	0	TRUE	TRUE	TRUE
9	0.7397926	2578	1	27.81521629	29.37734402	29	Eemian TW3 mesocratic II	0.04	0	0	TRUE	TRUE	TRUE
10	2.4873199	2845	1	94.87960721	42.7750764	30	Eemian TW3 mesocratic II	0.04	0	0	TRUE	TRUE	TRUE
11	3.4687812	2845	1	36.70386905	22.71067735	31	Eemian TW3 mesocratic II	0.04	0	0	TRUE	TRUE	TRUE
12	0.8256561	2845	1	94.87960721	36.10840973	32	Eemian TW3 mesocratic II	0.04	0	0	TRUE	TRUE	TRUE
13	1.8337171	2845	1	94.87960721	42.7750764	33	Eemian TW3 mesocratic II	0.04	0	0	TRUE	TRUE	TRUE
14	2.7018227	3112	1	36.70386905	36.04401068	34	Eemian TW3 mesocratic II	0.04	0	0	TRUE	TRUE	TRUE
15	1.517227	2845	1	94.87960721	36.10840973	35	Eemian TW3 mesocratic II	0.04	0	0	TRUE	TRUE	TRUE
16	2.7669426	2845	1	36.70386905	36.10840973	36	Eemian TW3 mesocratic II	0.04	0	0	TRUE	TRUE	TRUE
17	0.3146756	2845	1	88.61494054	36.10840973	37	Eemian TW3 mesocratic II	0.04	0	0	TRUE	TRUE	TRUE
18	1.3683123	2845	1	94.87960721	36.10840973	38	Eemian TW3 mesocratic II	0.04	0	0	TRUE	TRUE	TRUE
19	0.1729911	2845	1	94.87960721	36.10840973	39	Eemian TW3 mesocratic II	0.04	0	0	TRUE	TRUE	TRUE
20	2.7494589	2845	3	21.55054962	36.10840973	40	Eemian TW3 mesocratic II	0.04	0	0	TRUE	TRUE	TRUE
1	0.1500446	2078	1	31.26515769	27.69725556	41	Eemian TW3 mesocratic II	0.04	0	0	TRUE	TRUE	TRUE
2	0.150429	1370	2	28.00438277	27.69725556	42	Eemian TW3 mesocratic II	0.04	0	0	TRUE	TRUE	TRUE
3	0.150429	1370	2	28.00438277	27.69725556	43	Eemian TW3 mesocratic II	0.04	0	0	TRUE	TRUE	TRUE
4	0.1631239	2078	1	28.00438277	27.69725556	44	Eemian TW3 mesocratic II	0.04	0	0	TRUE	TRUE	TRUE
5	0.2180233	2078	1	31.26515769	27.69725556	45	Eemian TW3 mesocratic II	0.04	0	0	TRUE	TRUE	TRUE
6	0.4943855	2078	1	31.26515769	27.69725556	46	Eemian TW3 mesocratic II	0.04	0	0	TRUE	TRUE	TRUE
7	0.7000907	2078	1	28.00438277	27.69725556	47	Eemian TW3 mesocratic II	0.04	0	0	TRUE	TRUE	TRUE
8	0.5382543	2078	1	28.00438277	27.69725556	48	Eemian TW3 mesocratic II	0.04	0	0	TRUE	TRUE	TRUE
9	0.4880272	1370	1	28.00438277	27.69725556	49	Eemian TW3 mesocratic II	0.04	0	0	TRUE	TRUE	TRUE
10	0.3016268	2078	1	34.26904944	27.69725556	50	Eemian TW3 mesocratic II	0.04	0	0	TRUE	TRUE	TRUE
11	2.3808068	1370	1	28.00438277	21.03058889	51	Eemian TW3 mesocratic II	0.04	0	0	TRUE	TRUE	TRUE
12	0.2030147	1637	2	28.00438277	27.69725556	52	Eemian TW3 mesocratic II	0.04	0	0	TRUE	TRUE	TRUE
13	0.1580477	1370	2	28.00438277	27.69725556	53	Eemian TW3 mesocratic II	0.04	0	0	TRUE	TRUE	TRUE
14	0.2298851	3145	1	28.00438277	27.69725556	54	Eemian TW3 mesocratic II	0.04	0	0	TRUE	TRUE	TRUE
15	0.5394381	2345	1	34.26904944	27.69725556	55	Eemian TW3 mesocratic II	0.04	0	0	TRUE	TRUE	TRUE
16	0.41869	1637	2	28.00438277	27.69725556	56	Eemian TW3 mesocratic II	0.04	0	0	TRUE	TRUE	TRUE
17	0.8226471	1370	1	43.79449103	27.69725556	57	Eemian TW3 mesocratic II	0.04	0	0	TRUE	TRUE	TRUE
18	0.4702063	1811	1	31.26515769	27.69725556	58	Eemian TW3 mesocratic II	0.04	0	0	TRUE	TRUE	TRUE
19	0.1500446	2078	1	31.26515769	27.69725556	59	Eemian TW3 mesocratic II	0.04	0	0	TRUE	TRUE	TRUE
20	0.5604749	1370	1	46.79838277	27.69725556	60	Eemian TW3 mesocratic II	0.04	0	0	TRUE	TRUE	TRUE
1	0.0960689	3630	0	31.49059639	25.38876739	61	Eemian TW3 mesocratic II	0.04	0	0	TRUE	TRUE	TRUE
2	0.0960689	3630	0	31.49059639	25.38876739	62	Eemian TW3 mesocratic II	0.04	0	0	TRUE	TRUE	TRUE
3	0.1402249	3630	0	31.49059639	25.38876739	63	Eemian TW3 mesocratic II	0.04	0	0	TRUE	TRUE	TRUE
4	0.1485831	3630	0	31.49059639	25.38876739	64	Eemian TW3 mesocratic II	0.04	0	0	TRUE	TRUE	TRUE
5	3.2241201	3630	0	25.22592972	32.05543406	65	Eemian TW3 mesocratic II	0.04	0	0	TRUE	TRUE	TRUE
6	0.1402249	3630	0	31.49059639	25.38876739	66	Eemian TW3 mesocratic II	0.04	0	0	TRUE	TRUE	TRUE
7	0.2245483	3630	0	31.49059639	25.38876739	67	Eemian TW3 mesocratic II	0.04	0	0	TRUE	TRUE	TRUE
8	0.1807017	3630	0	25.22592972	25.38876739	68	Eemian TW3 mesocratic II	0.04	0	0	TRUE	TRUE	TRUE
9	0.4070978	994	1	31.49059639	25.38876739	69	Eemian TW3 mesocratic II	0.04	0	0	TRUE	TRUE	TRUE
10	0.1545881	3364	0	31.49059639	25.38876739	70	Eemian TW3 mesocratic II	0.04	0	0	TRUE	TRUE	TRUE
11	0.2884633	3364	0	31.49059639	25.38876739	71	Eemian TW3 mesocratic II	0.04	0	0	TRUE	TRUE	TRUE
12	2.8691956	2564	0	37.75526306	32.05543406	72	Eemian TW3 mesocratic II	0.04	0	0	TRUE	TRUE	TRUE
13	0.0984771	2830	0	31.49059639	25.38876739	73	Eemian TW3 mesocratic II	0.04	0	0	TRUE	TRUE	TRUE
14	3.5818226	3897	0	31.49059639	18.72210073	74	Eemian TW3 mesocratic II	0.04	0	0	TRUE	TRUE	TRUE
15	0.1121465	3364	0	31.49059639	25.38876739	75	Eemian TW3 mesocratic II	0.04	0	0	TRUE	TRUE	TRUE
16	0.5758575	3630	0	37.75526306	25.38876739	76	Eemian TW3 mesocratic II	0.04	0	0	TRUE	TRUE	TRUE
17	0.6009607	3097	0	44.01992972	25.38876739	77	Eemian TW3 mesocratic II	0.04	0	0	TRUE	TRUE	TRUE
18	0.1685895	3630	0	25.22592972	25.38876739	78	Eemian TW3 mesocratic II	0.04	0	0	TRUE	TRUE	TRUE
19	0.2246865	3364	0	31.49059639	25.38876739	79	Eemian TW3 mesocratic II	0.04	0	0	TRUE	TRUE	TRUE
20	0.087449	3364	0	31.49059639	25.38876739	80	Eemian TW3 mesocratic II	0.04	0	0	TRUE	TRUE	TRUE
1	0.2157525	2670	2	66.91839106	45.10476615	81	Eemian TW3 mesocratic II	0.04	0	0	TRUE	TRUE	TRUE
2	0.258145	2670	2	66.91839106	45.10476615	82	Eemian TW3 mesocratic II	0.04	0	0	TRUE	TRUE	TRUE
3	0.258145	2670	2	66.91839106	45.10476615	83	Eemian TW3 mesocratic II	0.04	0	0	TRUE	TRUE	TRUE
4	0.2641067	2384	2	66.91839106	45.10476615	84	Eemian TW3 mesocratic II	0.04	0	0	TRUE	TRUE	TRUE
5	0.2176399	2650	2	48.8937029	45.10476615	85	Eemian TW3 mesocratic II	0.04	0	0	TRUE	TRUE	TRUE
6	0.2744393	2384	2	60.6537244	45.10476615	86	Eemian TW3 mesocratic II	0.04	0	0	TRUE	TRUE	TRUE
7	2.2900022	2670	2	66.91839106	51.77143281	87	Eemian TW3 mesocratic II	0.04	0	0	TRUE	TRUE	TRUE
8	0.2962082	2670	2	48.8937029	45.10476615	88	Eemian TW3 mesocratic II	0.04	0	0	TRUE	TRUE	TRUE
9	2.3687407	2937	2	66.91839106	38.43809948	89	Eemian TW3 mesocratic II	0.04	0	0	TRUE	TRUE	TRUE
10	5.4103163	2403	1	79.4477244	45.10476615	90	Eemian TW3 mesocratic II	0.04	0	0	TRUE	TRUE	TRUE
11	2.6433844	2384	2	66.91839106	45.10476615	91	Eemian TW3 mesocratic II	0.04	0	0	TRUE	TRUE	TRUE
12	3.6920173	2670	2	66.91839106	45.10476615	92	Eemian TW3 mesocratic II	0.04	0	0	TRUE	TRUE	TRUE
13	1.7765595	2937	2	66.91839106	45.10476615	93	Eemian TW3 mesocratic II	0.04	0	0	TRUE	TRUE	TRUE
14	0.4537779	2384	2	73.18305773	45.10476615	94	Eemian TW3 mesocratic II	0.04	0	0	TRUE	TRUE	TRUE
15	0.2939841	2670	2	60.6537244	51.77143281	95	Eemian TW3 mesocratic II	0.04	0	0	TRUE	TRUE	TRUE
16	2.1660107	2384	2	66.91839106	45.10476615	96	Eemian TW3 mesocratic II	0.04	0	0	TRUE	TRUE	TRUE
17	0.6875299	2384	2	66.91839106	45.10476615	97	Eemian TW3 mesocratic II	0.04	0	0	TRUE	TRUE	TRUE
18	2.7540883	2670	2	66.91839106	45.10476615	98	Eemian TW3 mesocratic II	0.04	0	0	TRUE	TRUE	TRUE
19	5.8805341	2670	1	66.91839106	45.10476615	99	Eemian TW3 mesocratic II	0.04	0	0	TRUE	TRUE	TRUE
20	0.3080463	2670	2	48.8937029	45.10476615	100	Eemian TW3 mesocratic II	0.04	0	0	TRUE	TRUE	TRUE
1	0.1138339	2046	1	25.29753186	27.18887643	101	Eemian TW3 mesocratic II	0.04	0	0	TRUE	TRUE	TRUE
2	0.1647577	2846	1	25.29753186	27.18887643	102	Eemian TW3 mesocratic II	0.04	0	0	TRUE	TRUE	TRUE
3	0.1770726	2046	1	25.29753186	27.18887643	103	Eemian TW3 mesocratic II	0.04	0	0	TRUE	TRUE	TRUE
4	0.1770726	2046	1	25.29753186	27.18887643	104	Eemian TW3 mesocratic II	0.04	0	0	TRUE	TRUE	TRUE
5	0.5774985	2046	1	25.29753186	27.18887643	105	Eemian TW3 mesocratic II	0.04	0	0	TRUE	TRUE	TRUE
6	0.829458	2046	2	25.29753186	27.18887643	106	Eemian TW3 mesocratic II	0.04	0	0	TRUE	TRUE	TRUE
7	2.3468034	446	2	77.78595054	27.18887643	107	Eemian TW3 mesocratic II	0.04	0	0	TRUE	TRUE	TRUE
8	1.3008422	2846	2	18.58186397	27.18887643	108	Eemian TW3 mesocratic II	0.04	0	0	TRUE	TRUE	TRUE
9	0.4339851	446	1	77.78595054	27.18887643	109	Eemian TW3 mesocratic II	0.04	0	0	TRUE	TRUE	TRUE
10	0.8508958	2046	0	37.82686519	27.18887643	110	Eemian TW3 mesocratic II	0.04	0	0	TRUE	TRUE	TRUE
11	1.3505424	2046	1	12.76819853	27.18887643	111	Eemian TW3 mesocratic II	0.04	0	0	TRUE	TRUE	TRUE
12	0.5032923	2313	1	25.29753186	27.18887643	112	Eemian TW3 mesocratic II	0.04	0	0	TRUE	TRUE	TRUE
13	2.5022416	1780	1	25.29753186	20.52220977	113	Eemian TW3 mesocratic II	0.04	0	0	TRUE	TRUE	TRUE
14	0.7963212	2046	1	25.29753186	27.18887643	114	Eemian TW3 mesocratic II	0.04	0	0	TRUE	TRUE	TRUE
15	0.3201542	2046	1	25.29753186	27.18887643	115	Eemian TW3 mesocratic II	0.04	0	0	TRUE	TRUE	TRUE
16	4.4905536	2313	1	12.76819853	33.8555431	116	Eemian TW3 mesocratic II	0.04	0	0	TRUE	TRUE	TRUE
17	0.5428715	1780	1	25.29753186	27.18887643	117	Eemian TW3 mesocratic II	0.04	0	0	TRUE	TRUE	TRUE
18	2.7982815	2046	2	31.56219853	27.18887643	118	Eemian TW3 mesocratic II	0.04	0	0	TRUE	TRUE	TRUE
19	1.1756902	446	1	25.29753186	27.18887643	119	Eemian TW3 mesocratic II	0.04	0	0	TRUE	TRUE	TRUE
20	0.1839811	2846	1	25.29753186	27.18887643	120	Eemian TW3 mesocratic II	0.04	0	0	TRUE	TRUE	TRUE
1	0.2512653	563	4	33.71742182	30.40832449	121	Eemian TW3 mesocratic II	0.04	0	0	TRUE	TRUE	TRUE
2	0.2512653	563	4	33.71742182	30.40832449	122	Eemian TW3 mesocratic II	0.04	0	0	TRUE	TRUE	TRUE
3	0.2512653	563	4	33.71742182	30.40832449	123	Eemian TW3 mesocratic II	0.04	0	0	TRUE	TRUE	TRUE
4	0.2512653	563	4	33.71742182	30.40832449	124	Eemian TW3 mesocratic II	0.04	0	0	TRUE	TRUE	TRUE
5	1.0150737	830	4	33.71742182	30.40832449	125	Eemian TW3 mesocratic II	0.04	0	0	TRUE	TRUE	TRUE
6	2.0816182	830	4	33.71742182	30.40832449	126	Eemian TW3 mesocratic II	0.04	0	0	TRUE	TRUE	TRUE
7	0.3886841	563	4	98.22203711	36.13212537	127	Eemian TW3 mesocratic II	0.04	0	0	TRUE	TRUE	TRUE
8	1.1086025	563	5	33.71742182	37.07499115	128	Eemian TW3 mesocratic II	0.04	0	0	TRUE	TRUE	TRUE
9	0.2155585	297	4	33.71742182	30.40832449	129	Eemian TW3 mesocratic II	0.04	0	0	TRUE	TRUE	TRUE
10	0.5684957	297	5	33.71742182	30.40832449	130	Eemian TW3 mesocratic II	0.04	0	0	TRUE	TRUE	TRUE
11	1.7387353	830	5	33.71742182	30.40832449	131	Eemian TW3 mesocratic II	0.04	0	0	TRUE	TRUE	TRUE
12	0.7513114	563	4	33.71742182	30.40832449	132	Eemian TW3 mesocratic II	0.04	0	0	TRUE	TRUE	TRUE
13	4.3176918	563	3	98.22203711	42.79879204	133	Eemian TW3 mesocratic II	0.04	0	0	TRUE	TRUE	TRUE
14	0.6031425	563	3	96.83909739	36.13212537	134	Eemian TW3 mesocratic II	0.04	0	0	TRUE	TRUE	TRUE
15	4.4022013	563	2	33.71742182	37.07499115	135	Eemian TW3 mesocratic II	0.04	0	0	TRUE	TRUE	TRUE
16	0.2512653	563	4	33.71742182	30.40832449	136	Eemian TW3 mesocratic II	0.04	0	0	TRUE	TRUE	TRUE
17	2.2811946	563	3	21.18808849	30.40832449	137	Eemian TW3 mesocratic II	0.04	0	0	TRUE	TRUE	TRUE
18	2.7351462	563	5	98.22203711	36.13212537	138	Eemian TW3 mesocratic II	0.04	0	0	TRUE	TRUE	TRUE
19	4.4147736	563	3	33.71742182	36.13212537	139	Eemian TW3 mesocratic II	0.04	0	0	TRUE	TRUE	TRUE
20	3.9435381	563	2	98.22203711	36.13212537	140	Eemian TW3 mesocratic II	0.04	0	0	TRUE	TRUE	TRUE
1	0.3352922	2389	3	44.35976461	54.15952764	141	Eemian TW3 mesocratic II	0.04	0	0	TRUE	TRUE	TRUE
2	0.3352922	2389	3	44.35976461	54.15952764	142	Eemian TW3 mesocratic II	0.04	0	0	TRUE	TRUE	TRUE
3	0.3352922	2389	3	44.35976461	54.15952764	143	Eemian TW3 mesocratic II	0.04	0	0	TRUE	TRUE	TRUE
4	0.3352922	2389	3	44.35976461	54.15952764	144	Eemian TW3 mesocratic II	0.04	0	0	TRUE	TRUE	TRUE
5	2.9363516	2389	3	44.35976461	54.15952764	145	Eemian TW3 mesocratic II	0.04	0	0	TRUE	TRUE	TRUE
6	4.0839502	2389	3	19.30109794	34.15952764	146	Eemian TW3 mesocratic II	0.04	0	0	TRUE	TRUE	TRUE
7	1.2701364	2389	3	44.35976461	54.15952764	147	Eemian TW3 mesocratic II	0.04	0	0	TRUE	TRUE	TRUE
8	6.106536	2389	2	44.35976461	60.82619431	148	Eemian TW3 mesocratic II	0.04	0	0	TRUE	TRUE	TRUE
9	3.7708656	2389	3	44.35976461	54.15952764	149	Eemian TW3 mesocratic II	0.04	0	0	TRUE	TRUE	TRUE
10	7.1446705	2389	2	44.35976461	54.15952764	150	Eemian TW3 mesocratic II	0.04	0	0	TRUE	TRUE	TRUE
11	4.7257259	2389	3	38.09509794	54.15952764	151	Eemian TW3 mesocratic II	0.04	0	0	TRUE	TRUE	TRUE
12	1.7495874	2389	3	38.09509794	54.15952764	152	Eemian TW3 mesocratic II	0.04	0	0	TRUE	TRUE	TRUE
13	5.5451002	2389	2	44.35976461	54.15952764	153	Eemian TW3 mesocratic II	0.04	0	0	TRUE	TRUE	TRUE
14	1.6582692	2922	3	38.09509794	54.15952764	154	Eemian TW3 mesocratic II	0.04	0	0	TRUE	TRUE	TRUE
15	0.3352922	2389	3	44.35976461	54.15952764	155	Eemian TW3 mesocratic II	0.04	0	0	TRUE	TRUE	TRUE
16	0.3352922	2389	3	44.35976461	54.15952764	156	Eemian TW3 mesocratic II	0.04	0	0	TRUE	TRUE	TRUE
17	1.7027119	2122	3	44.35976461	47.49286098	157	Eemian TW3 mesocratic II	0.04	0	0	TRUE	TRUE	TRUE
18	0.5773918	2389	3	44.35976461	47.49286098	158	Eemian TW3 mesocratic II	0.04	0	0	TRUE	TRUE	TRUE
19	0.8280966	2389	3	44.35976461	54.15952764	159	Eemian TW3 mesocratic II	0.04	0	0	TRUE	TRUE	TRUE
20	5.5448458	2389	3	38.09509794	60.82619431	160	Eemian TW3 mesocratic II	0.04	0	0	TRUE	TRUE	TRUE
1	0.0943821	869	1	62.60822119	29.43574602	161	Eemian TW3 mesocratic II	0.04	0	0	TRUE	TRUE	TRUE
2	0.0943821	869	1	62.60822119	29.43574602	162	Eemian TW3 mesocratic II	0.04	0	0	TRUE	TRUE	TRUE
3	0.0943821	869	1	62.60822119	29.43574602	163	Eemian TW3 mesocratic II	0.04	0	0	TRUE	TRUE	TRUE
4	0.1081412	869	1	75.40207453	29.43574602	164	Eemian TW3 mesocratic II	0.04	0	0	TRUE	TRUE	TRUE
5	0.4116931	869	1	93.93155452	29.43574602	165	Eemian TW3 mesocratic II	0.04	0	0	TRUE	TRUE	TRUE
6	0.7426562	869	1	93.93155452	29.43574602	166	Eemian TW3 mesocratic II	0.04	0	0	TRUE	TRUE	TRUE
7	0.6212317	1136	1	69.13740786	29.43574602	167	Eemian TW3 mesocratic II	0.04	0	0	TRUE	TRUE	TRUE
8	4.4527931	869	1	50.07888786	36.10241269	168	Eemian TW3 mesocratic II	0.04	0	0	TRUE	TRUE	TRUE
9	5.54549	869	1	62.60822119	16.10241269	169	Eemian TW3 mesocratic II	0.04	0	0	TRUE	TRUE	TRUE
10	2.2345588	869	1	68.87288786	22.76907936	170	Eemian TW3 mesocratic II	0.04	0	0	TRUE	TRUE	TRUE
11	0.9709765	869	1	62.60822119	29.43574602	171	Eemian TW3 mesocratic II	0.04	0	0	TRUE	TRUE	TRUE
12	0.2373954	869	1	93.93155452	29.43574602	172	Eemian TW3 mesocratic II	0.04	0	0	TRUE	TRUE	TRUE
13	0.4757956	869	1	62.60822119	29.43574602	173	Eemian TW3 mesocratic II	0.04	0	0	TRUE	TRUE	TRUE
14	1.5284599	602	1	50.07888786	29.43574602	174	Eemian TW3 mesocratic II	0.04	0	0	TRUE	TRUE	TRUE
15	1.2802282	602	1	60.52260273	29.43574602	175	Eemian TW3 mesocratic II	0.04	0	0	TRUE	TRUE	TRUE
16	1.7928352	869	2	75.40207453	36.10241269	176	Eemian TW3 mesocratic II	0.04	0	0	TRUE	TRUE	TRUE
17	3.7828179	1136	1	62.60822119	36.10241269	177	Eemian TW3 mesocratic II	0.04	0	0	TRUE	TRUE	TRUE
18	1.7170452	869	1	62.60822119	22.76907936	178	Eemian TW3 mesocratic II	0.04	0	0	TRUE	TRUE	TRUE
19	3.8686167	869	1	62.60822119	36.10241269	179	Eemian TW3 mesocratic II	0.04	0	0	TRUE	TRUE	TRUE
20	2.739016	869	1	87.93140786	22.76907936	180	Eemian TW3 mesocratic II	0.04	0	0	TRUE	TRUE	TRUE
1	0.1974846	1221	3	25.81519692	31.08795625	181	Eemian TW3 mesocratic II	0.04	0	0	TRUE	TRUE	TRUE
2	0.1974846	1221	3	25.81519692	31.08795625	182	Eemian TW3 mesocratic II	0.04	0	0	TRUE	TRUE	TRUE
3	0.2070719	1221	3	25.81519692	31.08795625	183	Eemian TW3 mesocratic II	0.04	0	0	TRUE	TRUE	TRUE
4	0.2740052	1221	3	25.81519692	31.08795625	184	Eemian TW3 mesocratic II	0.04	0	0	TRUE	TRUE	TRUE
5	1.2349523	1488	3	25.81519692	31.08795625	185	Eemian TW3 mesocratic II	0.04	0	0	TRUE	TRUE	TRUE
6	0.1974846	1221	3	25.81519692	31.08795625	186	Eemian TW3 mesocratic II	0.04	0	0	TRUE	TRUE	TRUE
7	2.8321604	1221	4	19.55053025	31.08795625	187	Eemian TW3 mesocratic II	0.04	0	0	TRUE	TRUE	TRUE
8	0.7463179	1221	3	25.81519692	31.08795625	188	Eemian TW3 mesocratic II	0.04	0	0	TRUE	TRUE	TRUE
9	3.5144876	1221	3	25.81519692	37.75462292	189	Eemian TW3 mesocratic II	0.04	0	0	TRUE	TRUE	TRUE
10	0.4209986	1221	4	25.81519692	31.08795625	190	Eemian TW3 mesocratic II	0.04	0	0	TRUE	TRUE	TRUE
11	2.9044657	1221	3	19.55053025	31.08795625	191	Eemian TW3 mesocratic II	0.04	0	0	TRUE	TRUE	TRUE
12	0.305142	1221	3	25.81519692	31.08795625	192	Eemian TW3 mesocratic II	0.04	0	0	TRUE	TRUE	TRUE
13	1.6579522	1221	3	32.07986359	31.08795625	193	Eemian TW3 mesocratic II	0.04	0	0	TRUE	TRUE	TRUE
14	0.8756655	1221	3	25.81519692	31.08795625	194	Eemian TW3 mesocratic II	0.04	0	0	TRUE	TRUE	TRUE
15	0.7463179	1221	3	25.81519692	31.08795625	195	Eemian TW3 mesocratic II	0.04	0	0	TRUE	TRUE	TRUE
16	0.5933165	1221	4	25.81519692	31.08795625	196	Eemian TW3 mesocratic II	0.04	0	0	TRUE	TRUE	TRUE
17	1.2888056	1221	3	25.81519692	31.08795625	197	Eemian TW3 mesocratic II	0.04	0	0	TRUE	TRUE	TRUE
18	1.4100945	1221	3	25.81519692	31.08795625	198	Eemian TW3 mesocratic II	0.04	0	0	TRUE	TRUE	TRUE
19	0.1974846	1221	3	25.81519692	31.08795625	199	Eemian TW3 mesocratic II	0.04	0	0	TRUE	TRUE	TRUE
20	0.5938569	1221	3	25.81519692	31.08795625	200	Eemian TW3 mesocratic II	0.04	0	0	TRUE	TRUE	TRUE
1	0.0847778	302	1	89.44059942	25.570267	201	Eemian TW3 mesocratic II	0.04	0	0	TRUE	TRUE	TRUE
2	0.091107	302	1	89.44059942	25.570267	202	Eemian TW3 mesocratic II	0.04	0	0	TRUE	TRUE	TRUE
3	0.0920544	1369	0	89.44059942	25.570267	203	Eemian TW3 mesocratic II	0.04	0	0	TRUE	TRUE	TRUE
4	0.0920544	1369	0	89.44059942	25.570267	204	Eemian TW3 mesocratic II	0.04	0	0	TRUE	TRUE	TRUE
5	0.0920544	1369	0	89.44059942	25.570267	205	Eemian TW3 mesocratic II	0.04	0	0	TRUE	TRUE	TRUE
6	0.7908846	1102	1	89.44059942	32.23693366	206	Eemian TW3 mesocratic II	0.04	0	0	TRUE	TRUE	TRUE
7	0.504774	1102	3	20.47360668	25.570267	207	Eemian TW3 mesocratic II	0.04	0	0	TRUE	TRUE	TRUE
8	0.091107	302	1	89.44059942	25.570267	208	Eemian TW3 mesocratic II	0.04	0	0	TRUE	TRUE	TRUE
9	7.7867089	1369	3	14.20894001	38.90360033	209	Eemian TW3 mesocratic II	0.04	0	0	TRUE	TRUE	TRUE
10	3.3261951	1369	2	20.47360668	32.23693366	210	Eemian TW3 mesocratic II	0.04	0	0	TRUE	TRUE	TRUE
11	0.1064314	1369	0	76.91126609	25.570267	211	Eemian TW3 mesocratic II	0.04	0	0	TRUE	TRUE	TRUE
12	0.3415206	302	0	95.70526609	25.570267	212	Eemian TW3 mesocratic II	0.04	0	0	TRUE	TRUE	TRUE
13	0.4979168	36	1	89.44059942	25.570267	213	Eemian TW3 mesocratic II	0.04	0	0	TRUE	TRUE	TRUE
14	5.4291971	1369	2	89.44059942	25.570267	214	Eemian TW3 mesocratic II	0.04	0	0	TRUE	TRUE	TRUE
15	0.2224946	1369	0	89.44059942	25.570267	215	Eemian TW3 mesocratic II	0.04	0	0	TRUE	TRUE	TRUE
16	0.129358	1369	0	83.17593275	25.570267	216	Eemian TW3 mesocratic II	0.04	0	0	TRUE	TRUE	TRUE
17	2.4131833	1369	1	89.44059942	25.570267	217	Eemian TW3 mesocratic II	0.04	0	0	TRUE	TRUE	TRUE
18	12.5027392	1636	4	89.44059942	25.570267	218	Eemian TW3 mesocratic II	0.04	0	0	TRUE	TRUE	TRUE
19	0.4953785	302	2	20.47360668	25.570267	219	Eemian TW3 mesocratic II	0.04	0	0	TRUE	TRUE	TRUE
20	0.127582	1369	0	89.44059942	25.570267	220	Eemian TW3 mesocratic II	0.04	0	0	TRUE	TRUE	TRUE
1	0.1318728	2378	1	93.48443241	31.42703434	221	Eemian TW3 mesocratic II	0.04	0	0	TRUE	TRUE	TRUE
2	0.1424331	2378	1	55.89643241	31.42703434	222	Eemian TW3 mesocratic II	0.04	0	0	TRUE	TRUE	TRUE
3	0.2290352	2378	1	55.89643241	31.42703434	223	Eemian TW3 mesocratic II	0.04	0	0	TRUE	TRUE	TRUE
4	0.2290352	2378	1	55.89643241	31.42703434	224	Eemian TW3 mesocratic II	0.04	0	0	TRUE	TRUE	TRUE
5	2.1576502	2378	0	55.89643241	31.42703434	225	Eemian TW3 mesocratic II	0.04	0	0	TRUE	TRUE	TRUE
6	0.9238569	2378	1	74.69043241	31.42703434	226	Eemian TW3 mesocratic II	0.04	0	0	TRUE	TRUE	TRUE
7	0.4097707	2378	1	55.89643241	31.42703434	227	Eemian TW3 mesocratic II	0.04	0	0	TRUE	TRUE	TRUE
8	1.0833709	1845	1	49.63176575	31.42703434	228	Eemian TW3 mesocratic II	0.04	0	0	TRUE	TRUE	TRUE
9	0.6169721	1845	1	43.36709908	31.42703434	229	Eemian TW3 mesocratic II	0.04	0	0	TRUE	TRUE	TRUE
10	0.8950373	2645	1	55.89643241	31.42703434	230	Eemian TW3 mesocratic II	0.04	0	0	TRUE	TRUE	TRUE
11	4.1867298	2378	1	55.89643241	38.09370101	231	Eemian TW3 mesocratic II	0.04	0	0	TRUE	TRUE	TRUE
12	3.306883	1845	1	55.89643241	38.09370101	232	Eemian TW3 mesocratic II	0.04	0	0	TRUE	TRUE	TRUE
13	0.5960781	2378	1	49.63176575	31.42703434	233	Eemian TW3 mesocratic II	0.04	0	0	TRUE	TRUE	TRUE
14	0.7954866	2378	1	55.89643241	31.42703434	234	Eemian TW3 mesocratic II	0.04	0	0	TRUE	TRUE	TRUE
15	2.6435172	2378	1	49.63176575	24.76036767	235	Eemian TW3 mesocratic II	0.04	0	0	TRUE	TRUE	TRUE
16	3.0471594	2378	1	68.42576575	24.76036767	236	Eemian TW3 mesocratic II	0.04	0	0	TRUE	TRUE	TRUE
17	0.1318728	2378	1	93.48443241	31.42703434	237	Eemian TW3 mesocratic II	0.04	0	0	TRUE	TRUE	TRUE
18	2.3389627	2378	1	80.95509908	31.42703434	238	Eemian TW3 mesocratic II	0.04	0	0	TRUE	TRUE	TRUE
19	0.1966114	2378	1	55.89643241	31.42703434	239	Eemian TW3 mesocratic II	0.04	0	0	TRUE	TRUE	TRUE
20	2.3676801	2378	0	55.89643241	31.42703434	240	Eemian TW3 mesocratic II	0.04	0	0	TRUE	TRUE	TRUE
1	0.2090225	1497	3	30.90006493	32.8483443	241	Eemian TW3 mesocratic II	0.04	0	0	TRUE	TRUE	TRUE
2	0.2090225	1497	3	30.90006493	32.8483443	242	Eemian TW3 mesocratic II	0.04	0	0	TRUE	TRUE	TRUE
3	0.2090225	1497	3	30.90006493	32.8483443	243	Eemian TW3 mesocratic II	0.04	0	0	TRUE	TRUE	TRUE
4	0.2090225	1497	3	30.90006493	32.8483443	244	Eemian TW3 mesocratic II	0.04	0	0	TRUE	TRUE	TRUE
5	1.0588217	1231	3	30.90006493	32.8483443	245	Eemian TW3 mesocratic II	0.04	0	0	TRUE	TRUE	TRUE
6	2.6658101	1497	3	30.90006493	26.18167763	246	Eemian TW3 mesocratic II	0.04	0	0	TRUE	TRUE	TRUE
7	2.7490124	1231	2	49.69406493	26.18167763	247	Eemian TW3 mesocratic II	0.04	0	0	TRUE	TRUE	TRUE
8	4.2039143	1497	3	37.16473159	32.8483443	248	Eemian TW3 mesocratic II	0.04	0	0	TRUE	TRUE	TRUE
9	0.1782877	1497	3	24.63539826	26.18167763	249	Eemian TW3 mesocratic II	0.04	0	0	TRUE	TRUE	TRUE
10	4.4798945	1497	3	30.90006493	39.51501097	250	Eemian TW3 mesocratic II	0.04	0	0	TRUE	TRUE	TRUE
11	0.4666193	1497	3	30.90006493	32.8483443	251	Eemian TW3 mesocratic II	0.04	0	0	TRUE	TRUE	TRUE
12	0.2589524	1231	3	37.16473159	32.8483443	252	Eemian TW3 mesocratic II	0.04	0	0	TRUE	TRUE	TRUE
13	2.0237795	1497	3	24.63539826	32.8483443	253	Eemian TW3 mesocratic II	0.04	0	0	TRUE	TRUE	TRUE
14	2.5139479	1497	3	30.90006493	26.18167763	254	Eemian TW3 mesocratic II	0.04	0	0	TRUE	TRUE	TRUE
15	0.7164404	1231	3	30.90006493	32.8483443	255	Eemian TW3 mesocratic II	0.04	0	0	TRUE	TRUE	TRUE
16	3.0155522	1497	3	30.90006493	26.18167763	256	Eemian TW3 mesocratic II	0.04	0	0	TRUE	TRUE	TRUE
17	0.2438931	1231	3	30.90006493	32.8483443	257	Eemian TW3 mesocratic II	0.04	0	0	TRUE	TRUE	TRUE
18	1.6964633	1497	3	30.90006493	32.8483443	258	Eemian TW3 mesocratic II	0.04	0	0	TRUE	TRUE	TRUE
19	0.5485014	1231	3	30.90006493	32.8483443	259	Eemian TW3 mesocratic II	0.04	0	0	TRUE	TRUE	TRUE
20	3.5784815	1497	3	30.90006493	26.18167763	260	Eemian TW3 mesocratic II	0.04	0	0	TRUE	TRUE	TRUE
1	0.345387	1123	4	78.42224201	50.73095909	261	Eemian TW3 mesocratic II	0.04	0	0	TRUE	TRUE	TRUE
2	0.345387	1123	4	78.42224201	50.73095909	262	Eemian TW3 mesocratic II	0.04	0	0	TRUE	TRUE	TRUE
3	0.345387	1123	4	78.42224201	50.73095909	263	Eemian TW3 mesocratic II	0.04	0	0	TRUE	TRUE	TRUE
4	0.345387	1123	4	78.42224201	50.73095909	264	Eemian TW3 mesocratic II	0.04	0	0	TRUE	TRUE	TRUE
5	3.6106681	857	4	78.42224201	50.73095909	265	Eemian TW3 mesocratic II	0.04	0	0	TRUE	TRUE	TRUE
6	0.345387	1123	4	78.42224201	50.73095909	266	Eemian TW3 mesocratic II	0.04	0	0	TRUE	TRUE	TRUE
7	0.7589092	1123	4	84.68690867	50.73095909	267	Eemian TW3 mesocratic II	0.04	0	0	TRUE	TRUE	TRUE
8	2.2987568	1390	5	78.42224201	50.73095909	268	Eemian TW3 mesocratic II	0.04	0	0	TRUE	TRUE	TRUE
9	0.920996	1657	4	72.15757534	50.73095909	269	Eemian TW3 mesocratic II	0.04	0	0	TRUE	TRUE	TRUE
10	2.9922973	1123	4	78.42224201	50.73095909	270	Eemian TW3 mesocratic II	0.04	0	0	TRUE	TRUE	TRUE
11	5.1440214	1390	3	78.42224201	77.39762576	271	Eemian TW3 mesocratic II	0.04	0	0	TRUE	TRUE	TRUE
12	4.4238433	1123	4	78.42224201	44.06429243	272	Eemian TW3 mesocratic II	0.04	0	0	TRUE	TRUE	TRUE
13	0.559066	1123	4	78.42224201	50.73095909	273	Eemian TW3 mesocratic II	0.04	0	0	TRUE	TRUE	TRUE
14	0.5764943	1657	4	78.42224201	50.73095909	274	Eemian TW3 mesocratic II	0.04	0	0	TRUE	TRUE	TRUE
15	0.6585761	1123	5	78.42224201	50.73095909	275	Eemian TW3 mesocratic II	0.04	0	0	TRUE	TRUE	TRUE
16	2.4384466	1390	4	72.15757534	77.39762576	276	Eemian TW3 mesocratic II	0.04	0	0	TRUE	TRUE	TRUE
17	2.0377099	1123	4	72.15757534	50.73095909	277	Eemian TW3 mesocratic II	0.04	0	0	TRUE	TRUE	TRUE
18	2.590465	1123	4	78.42224201	50.73095909	278	Eemian TW3 mesocratic II	0.04	0	0	TRUE	TRUE	TRUE
19	0.8599617	1123	4	84.68690867	44.06429243	279	Eemian TW3 mesocratic II	0.04	0	0	TRUE	TRUE	TRUE
20	5.1130051	857	3	78.42224201	50.73095909	280	Eemian TW3 mesocratic II	0.04	0	0	TRUE	TRUE	TRUE
1	0.2386834	2001	4	32.00094389	36.76299353	281	Eemian TW3 mesocratic II	0.04	0	0	TRUE	TRUE	TRUE
2	0.2386834	2001	4	32.00094389	36.76299353	282	Eemian TW3 mesocratic II	0.04	0	0	TRUE	TRUE	TRUE
3	0.2386834	2001	4	32.00094389	36.76299353	283	Eemian TW3 mesocratic II	0.04	0	0	TRUE	TRUE	TRUE
4	0.2386834	2001	4	32.00094389	36.76299353	284	Eemian TW3 mesocratic II	0.04	0	0	TRUE	TRUE	TRUE
5	0.6170258	2001	4	32.00094389	36.76299353	285	Eemian TW3 mesocratic II	0.04	0	0	TRUE	TRUE	TRUE
6	0.951429	2267	4	32.00094389	36.76299353	286	Eemian TW3 mesocratic II	0.04	0	0	TRUE	TRUE	TRUE
7	0.2386834	2001	4	32.00094389	36.76299353	287	Eemian TW3 mesocratic II	0.04	0	0	TRUE	TRUE	TRUE
8	4.8735329	2001	4	19.47161056	36.76299353	288	Eemian TW3 mesocratic II	0.04	0	0	TRUE	TRUE	TRUE
9	0.4821416	2001	4	32.00094389	36.76299353	289	Eemian TW3 mesocratic II	0.04	0	0	TRUE	TRUE	TRUE
10	0.5068279	1201	4	32.00094389	36.76299353	290	Eemian TW3 mesocratic II	0.04	0	0	TRUE	TRUE	TRUE
11	2.1080819	2001	4	32.00094389	36.76299353	291	Eemian TW3 mesocratic II	0.04	0	0	TRUE	TRUE	TRUE
12	0.4180274	2001	4	38.26561056	43.42966019	292	Eemian TW3 mesocratic II	0.04	0	0	TRUE	TRUE	TRUE
13	6.1025549	2267	4	38.26561056	36.76299353	293	Eemian TW3 mesocratic II	0.04	0	0	TRUE	TRUE	TRUE
14	7.2609157	1201	4	25.73627723	43.42966019	294	Eemian TW3 mesocratic II	0.04	0	0	TRUE	TRUE	TRUE
15	1.8119316	1734	4	32.00094389	36.76299353	295	Eemian TW3 mesocratic II	0.04	0	0	TRUE	TRUE	TRUE
16	0.2386834	2001	4	32.00094389	36.76299353	296	Eemian TW3 mesocratic II	0.04	0	0	TRUE	TRUE	TRUE
17	3.6717179	2001	5	32.00094389	36.76299353	297	Eemian TW3 mesocratic II	0.04	0	0	TRUE	TRUE	TRUE
18	1.0684837	2001	4	44.53027723	50.09632686	298	Eemian TW3 mesocratic II	0.04	0	0	TRUE	TRUE	TRUE
19	0.3381445	1734	4	32.00094389	36.76299353	299	Eemian TW3 mesocratic II	0.04	0	0	TRUE	TRUE	TRUE
20	0.2386834	2001	4	32.00094389	36.76299353	300	Eemian TW3 mesocratic II	0.04	0	0	TRUE	TRUE	TRUE
1	0.1249948	987	1	33.56576628	25.99985881	301	Eemian TW3 mesocratic II	0.04	0	0	TRUE	TRUE	TRUE
2	0.1301063	987	1	33.56576628	25.99985881	302	Eemian TW3 mesocratic II	0.04	0	0	TRUE	TRUE	TRUE
3	0.1301063	987	1	33.56576628	25.99985881	303	Eemian TW3 mesocratic II	0.04	0	0	TRUE	TRUE	TRUE
4	0.1301063	987	1	33.56576628	25.99985881	304	Eemian TW3 mesocratic II	0.04	0	0	TRUE	TRUE	TRUE
5	0.1301063	987	1	33.56576628	25.99985881	305	Eemian TW3 mesocratic II	0.04	0	0	TRUE	TRUE	TRUE
6	2.6735152	1254	0	24.61220891	19.33319215	306	Eemian TW3 mesocratic II	0.04	0	0	TRUE	TRUE	TRUE
7	0.3715863	987	1	33.56576628	25.99985881	307	Eemian TW3 mesocratic II	0.04	0	0	TRUE	TRUE	TRUE
8	0.20892	987	1	39.83043294	25.99985881	308	Eemian TW3 mesocratic II	0.04	0	0	TRUE	TRUE	TRUE
9	0.1968154	987	1	33.56576628	25.99985881	309	Eemian TW3 mesocratic II	0.04	0	0	TRUE	TRUE	TRUE
10	0.6592158	987	1	33.56576628	25.99985881	310	Eemian TW3 mesocratic II	0.04	0	0	TRUE	TRUE	TRUE
11	2.8192555	987	1	33.56576628	32.66652548	311	Eemian TW3 mesocratic II	0.04	0	0	TRUE	TRUE	TRUE
12	0.260584	720	1	33.56576628	25.99985881	312	Eemian TW3 mesocratic II	0.04	0	0	TRUE	TRUE	TRUE
13	0.6734621	187	1	33.56576628	25.99985881	313	Eemian TW3 mesocratic II	0.04	0	0	TRUE	TRUE	TRUE
14	0.1249948	987	1	33.56576628	25.99985881	314	Eemian TW3 mesocratic II	0.04	0	0	TRUE	TRUE	TRUE
15	0.1301063	987	1	33.56576628	25.99985881	315	Eemian TW3 mesocratic II	0.04	0	0	TRUE	TRUE	TRUE
16	11.0896902	987	1	33.56576628	45.99985881	316	Eemian TW3 mesocratic II	0.04	0	0	TRUE	TRUE	TRUE
17	2.4076783	987	2	33.56576628	25.99985881	317	Eemian TW3 mesocratic II	0.04	0	0	TRUE	TRUE	TRUE
18	0.4429616	187	1	27.30109961	25.99985881	318	Eemian TW3 mesocratic II	0.04	0	0	TRUE	TRUE	TRUE
19	0.3359808	987	1	33.56576628	25.99985881	319	Eemian TW3 mesocratic II	0.04	0	0	TRUE	TRUE	TRUE
20	0.1273145	987	1	33.56576628	25.99985881	320	Eemian TW3 mesocratic II	0.04	0	0	TRUE	TRUE	TRUE
1	0.0854136	338	1	81.89367923	26.13098416	321	Eemian TW3 mesocratic II	0.04	0	0	TRUE	TRUE	TRUE
2	0.0943025	338	1	81.89367923	26.13098416	322	Eemian TW3 mesocratic II	0.04	0	0	TRUE	TRUE	TRUE
3	0.0943025	338	1	81.89367923	26.13098416	323	Eemian TW3 mesocratic II	0.04	0	0	TRUE	TRUE	TRUE
4	0.0943025	338	1	81.89367923	26.13098416	324	Eemian TW3 mesocratic II	0.04	0	0	TRUE	TRUE	TRUE
5	0.0943025	338	1	81.89367923	26.13098416	325	Eemian TW3 mesocratic II	0.04	0	0	TRUE	TRUE	TRUE
6	0.8859897	338	2	21.26085077	26.13098416	326	Eemian TW3 mesocratic II	0.04	0	0	TRUE	TRUE	TRUE
7	0.7371387	71	2	81.89367923	26.13098416	327	Eemian TW3 mesocratic II	0.04	0	0	TRUE	TRUE	TRUE
8	0.6246576	605	1	88.1583459	26.13098416	328	Eemian TW3 mesocratic II	0.04	0	0	TRUE	TRUE	TRUE
9	0.7461928	71	1	81.89367923	26.13098416	329	Eemian TW3 mesocratic II	0.04	0	0	TRUE	TRUE	TRUE
10	0.2229938	3538	2	21.26085077	26.13098416	330	Eemian TW3 mesocratic II	0.04	0	0	TRUE	TRUE	TRUE
11	12.9058169	3538	2	81.89367923	26.13098416	331	Eemian TW3 mesocratic II	0.04	0	0	TRUE	TRUE	TRUE
12	12.7772796	3538	2	81.89367923	26.13098416	332	Eemian TW3 mesocratic II	0.04	0	0	TRUE	TRUE	TRUE
13	0.1871556	338	2	81.89367923	26.13098416	333	Eemian TW3 mesocratic II	0.04	0	0	TRUE	TRUE	TRUE
14	0.1220786	338	1	81.89367923	26.13098416	334	Eemian TW3 mesocratic II	0.04	0	0	TRUE	TRUE	TRUE
15	0.084618	338	1	88.1583459	26.13098416	335	Eemian TW3 mesocratic II	0.04	0	0	TRUE	TRUE	TRUE
16	0.2104006	338	1	81.89367923	26.13098416	336	Eemian TW3 mesocratic II	0.04	0	0	TRUE	TRUE	TRUE
17	0.1658991	3538	2	21.26085077	26.13098416	337	Eemian TW3 mesocratic II	0.04	0	0	TRUE	TRUE	TRUE
18	2.4082005	3538	2	21.26085077	32.79765083	338	Eemian TW3 mesocratic II	0.04	0	0	TRUE	TRUE	TRUE
19	0.7425273	338	1	21.26085077	26.13098416	339	Eemian TW3 mesocratic II	0.04	0	0	TRUE	TRUE	TRUE
20	0.6776433	338	2	21.26085077	26.13098416	340	Eemian TW3 mesocratic II	0.04	0	0	TRUE	TRUE	TRUE
1	0.2098382	3565	2	25.88540473	32.34479749	341	Eemian TW3 mesocratic II	0.04	0	0	TRUE	TRUE	TRUE
2	0.2098382	3565	2	25.88540473	32.34479749	342	Eemian TW3 mesocratic II	0.04	0	0	TRUE	TRUE	TRUE
3	0.2098382	3565	2	25.88540473	32.34479749	343	Eemian TW3 mesocratic II	0.04	0	0	TRUE	TRUE	TRUE
4	0.2098382	3565	2	25.88540473	32.34479749	344	Eemian TW3 mesocratic II	0.04	0	0	TRUE	TRUE	TRUE
5	3.2344061	3565	2	19.62073806	32.34479749	345	Eemian TW3 mesocratic II	0.04	0	0	TRUE	TRUE	TRUE
6	0.2098382	3565	2	25.88540473	32.34479749	346	Eemian TW3 mesocratic II	0.04	0	0	TRUE	TRUE	TRUE
7	0.3121106	3565	2	25.88540473	32.34479749	347	Eemian TW3 mesocratic II	0.04	0	0	TRUE	TRUE	TRUE
8	3.3531462	3565	2	19.62073806	32.34479749	348	Eemian TW3 mesocratic II	0.04	0	0	TRUE	TRUE	TRUE
9	0.2098382	3565	2	25.88540473	32.34479749	349	Eemian TW3 mesocratic II	0.04	0	0	TRUE	TRUE	TRUE
10	1.3542616	3565	1	50.94407139	32.34479749	350	Eemian TW3 mesocratic II	0.04	0	0	TRUE	TRUE	TRUE
11	0.3993046	3565	3	25.88540473	39.01146415	351	Eemian TW3 mesocratic II	0.04	0	0	TRUE	TRUE	TRUE
12	1.2405389	1965	2	25.88540473	32.34479749	352	Eemian TW3 mesocratic II	0.04	0	0	TRUE	TRUE	TRUE
13	2.6592465	3565	2	25.88540473	25.67813082	353	Eemian TW3 mesocratic II	0.04	0	0	TRUE	TRUE	TRUE
14	0.2396052	3565	2	25.88540473	32.34479749	354	Eemian TW3 mesocratic II	0.04	0	0	TRUE	TRUE	TRUE
15	0.2098382	3565	2	25.88540473	32.34479749	355	Eemian TW3 mesocratic II	0.04	0	0	TRUE	TRUE	TRUE
16	1.4110245	3565	3	25.88540473	32.34479749	356	Eemian TW3 mesocratic II	0.04	0	0	TRUE	TRUE	TRUE
17	1.8660398	1650	2	25.88540473	32.34479749	357	Eemian TW3 mesocratic II	0.04	0	0	TRUE	TRUE	TRUE
18	0.9532159	3832	2	25.88540473	32.34479749	358	Eemian TW3 mesocratic II	0.04	0	0	TRUE	TRUE	TRUE
19	1.756507	3565	2	32.15007139	32.34479749	359	Eemian TW3 mesocratic II	0.04	0	0	TRUE	TRUE	TRUE
20	0.5155951	3565	2	25.88540473	32.34479749	360	Eemian TW3 mesocratic II	0.04	0	0	TRUE	TRUE	TRUE
1	0.268021	3211	1	98.61269451	40.31183675	361	Eemian TW3 mesocratic II	0.04	0	0	TRUE	TRUE	TRUE
2	0.3364918	1743	5	33.56272554	38.90137882	362	Eemian TW3 mesocratic II	0.04	0	0	TRUE	TRUE	TRUE
3	0.3584102	1878	3	44.40849031	40.31183675	363	Eemian TW3 mesocratic II	0.04	0	0	TRUE	TRUE	TRUE
4	0.3815275	1743	3	44.40849031	40.31183675	364	Eemian TW3 mesocratic II	0.04	0	0	TRUE	TRUE	TRUE
5	0.5433352	943	5	98.61269451	40.31183675	365	Eemian TW3 mesocratic II	0.04	0	0	TRUE	TRUE	TRUE
6	1.5560894	1743	3	44.40849031	40.31183675	366	Eemian TW3 mesocratic II	0.04	0	0	TRUE	TRUE	TRUE
7	3.765939	1878	4	44.40849031	40.31183675	367	Eemian TW3 mesocratic II	0.04	0	0	TRUE	TRUE	TRUE
8	1.0459278	1743	4	33.56272554	40.31183675	368	Eemian TW3 mesocratic II	0.04	0	0	TRUE	TRUE	TRUE
9	0.5333402	3211	1	85.094723	38.90137882	369	Eemian TW3 mesocratic II	0.04	0	0	TRUE	TRUE	TRUE
10	0.6113449	1743	4	46.09205887	52.23471215	370	Eemian TW3 mesocratic II	0.04	0	0	TRUE	TRUE	TRUE
11	1.4372179	2009	4	44.40849031	46.97850342	371	Eemian TW3 mesocratic II	0.04	0	0	TRUE	TRUE	TRUE
12	6.0767041	1743	4	21.03339221	91.79155443	372	Eemian TW3 mesocratic II	0.04	0	0	TRUE	TRUE	TRUE
13	2.9160709	1743	3	98.61269451	40.31183675	373	Eemian TW3 mesocratic II	0.04	0	0	TRUE	TRUE	TRUE
14	4.0565826	1743	4	44.40849031	40.31183675	374	Eemian TW3 mesocratic II	0.04	0	0	TRUE	TRUE	TRUE
15	8.4665417	3478	1	39.82739221	46.97850342	375	Eemian TW3 mesocratic II	0.04	0	0	TRUE	TRUE	TRUE
16	1.7497313	1743	4	46.09205887	52.23471215	376	Eemian TW3 mesocratic II	0.04	0	0	TRUE	TRUE	TRUE
17	3.2709641	2145	4	33.56272554	46.97850342	377	Eemian TW3 mesocratic II	0.04	0	0	TRUE	TRUE	TRUE
18	1.337266	2009	4	33.56272554	40.31183675	378	Eemian TW3 mesocratic II	0.04	0	0	TRUE	TRUE	TRUE
19	0.268021	3211	1	98.61269451	40.31183675	379	Eemian TW3 mesocratic II	0.04	0	0	TRUE	TRUE	TRUE
20	3.6540635	2276	3	44.40849031	40.31183675	380	Eemian TW3 mesocratic II	0.04	0	0	TRUE	TRUE	TRUE
1	0.3802606	3642	2	51.39611058	56.35409909	381	Eemian TW3 mesocratic II	0.04	0	0	TRUE	TRUE	TRUE
2	0.3802606	3642	2	51.39611058	56.35409909	382	Eemian TW3 mesocratic II	0.04	0	0	TRUE	TRUE	TRUE
3	0.3802606	3642	2	51.39611058	56.35409909	383	Eemian TW3 mesocratic II	0.04	0	0	TRUE	TRUE	TRUE
4	0.3802606	3642	2	51.39611058	56.35409909	384	Eemian TW3 mesocratic II	0.04	0	0	TRUE	TRUE	TRUE
5	9.1977933	3642	1	45.13144392	56.35409909	385	Eemian TW3 mesocratic II	0.04	0	0	TRUE	TRUE	TRUE
6	0.5131587	3642	2	57.66077725	56.35409909	386	Eemian TW3 mesocratic II	0.04	0	0	TRUE	TRUE	TRUE
7	1.7839631	3642	2	51.39611058	63.02076576	387	Eemian TW3 mesocratic II	0.04	0	0	TRUE	TRUE	TRUE
8	0.3425877	3376	2	51.39611058	49.68743243	388	Eemian TW3 mesocratic II	0.04	0	0	TRUE	TRUE	TRUE
9	1.6074668	3909	2	51.39611058	56.35409909	389	Eemian TW3 mesocratic II	0.04	0	0	TRUE	TRUE	TRUE
10	0.887901	3642	2	57.66077725	56.35409909	390	Eemian TW3 mesocratic II	0.04	0	0	TRUE	TRUE	TRUE
11	0.4601607	3642	3	38.86677725	56.35409909	391	Eemian TW3 mesocratic II	0.04	0	0	TRUE	TRUE	TRUE
12	0.5983993	3642	2	51.39611058	56.35409909	392	Eemian TW3 mesocratic II	0.04	0	0	TRUE	TRUE	TRUE
13	0.3802606	3642	2	51.39611058	56.35409909	393	Eemian TW3 mesocratic II	0.04	0	0	TRUE	TRUE	TRUE
14	0.8988409	3642	2	51.39611058	56.35409909	394	Eemian TW3 mesocratic II	0.04	0	0	TRUE	TRUE	TRUE
15	0.3802606	3642	2	51.39611058	56.35409909	395	Eemian TW3 mesocratic II	0.04	0	0	TRUE	TRUE	TRUE
16	0.3802606	3642	2	51.39611058	56.35409909	396	Eemian TW3 mesocratic II	0.04	0	0	TRUE	TRUE	TRUE
17	0.5763088	3642	2	51.39611058	63.02076576	397	Eemian TW3 mesocratic II	0.04	0	0	TRUE	TRUE	TRUE
18	0.4830478	3909	2	51.39611058	56.35409909	398	Eemian TW3 mesocratic II	0.04	0	0	TRUE	TRUE	TRUE
19	3.6120096	3109	2	51.39611058	56.35409909	399	Eemian TW3 mesocratic II	0.04	0	0	TRUE	TRUE	TRUE
20	0.4048056	3642	2	51.39611058	56.35409909	400	Eemian TW3 mesocratic II	0.04	0	0	TRUE	TRUE	TRUE
1	0.1319139	921	1	61.71865192	28.5781889	401	Eemian TW3 mesocratic II	0.04	0	0	TRUE	TRUE	TRUE
2	0.1319139	921	1	61.71865192	28.5781889	402	Eemian TW3 mesocratic II	0.04	0	0	TRUE	TRUE	TRUE
3	0.1319139	921	1	61.71865192	28.5781889	403	Eemian TW3 mesocratic II	0.04	0	0	TRUE	TRUE	TRUE
4	0.1319139	921	1	61.71865192	28.5781889	404	Eemian TW3 mesocratic II	0.04	0	0	TRUE	TRUE	TRUE
5	0.1141788	921	1	67.98331858	28.5781889	405	Eemian TW3 mesocratic II	0.04	0	0	TRUE	TRUE	TRUE
6	0.1319139	921	1	61.71865192	28.5781889	406	Eemian TW3 mesocratic II	0.04	0	0	TRUE	TRUE	TRUE
7	1.618511	921	0	61.71865192	28.5781889	407	Eemian TW3 mesocratic II	0.04	0	0	TRUE	TRUE	TRUE
8	0.7503612	921	1	74.24798525	28.5781889	408	Eemian TW3 mesocratic II	0.04	0	0	TRUE	TRUE	TRUE
9	0.1319139	921	1	61.71865192	28.5781889	409	Eemian TW3 mesocratic II	0.04	0	0	TRUE	TRUE	TRUE
10	0.81319	921	1	61.71865192	28.5781889	410	Eemian TW3 mesocratic II	0.04	0	0	TRUE	TRUE	TRUE
11	3.0933359	921	2	86.77731858	28.5781889	411	Eemian TW3 mesocratic II	0.04	0	0	TRUE	TRUE	TRUE
12	0.4246709	921	1	61.71865192	28.5781889	412	Eemian TW3 mesocratic II	0.04	0	0	TRUE	TRUE	TRUE
13	3.5244229	921	1	61.71865192	35.24485557	413	Eemian TW3 mesocratic II	0.04	0	0	TRUE	TRUE	TRUE
14	0.5066774	921	1	86.77731858	28.5781889	414	Eemian TW3 mesocratic II	0.04	0	0	TRUE	TRUE	TRUE
15	0.193657	1188	1	61.71865192	28.5781889	415	Eemian TW3 mesocratic II	0.04	0	0	TRUE	TRUE	TRUE
16	0.2938348	921	1	61.71865192	28.5781889	416	Eemian TW3 mesocratic II	0.04	0	0	TRUE	TRUE	TRUE
17	1.3894708	921	0	61.71865192	28.5781889	417	Eemian TW3 mesocratic II	0.04	0	0	TRUE	TRUE	TRUE
18	2.7300461	921	1	67.98331858	21.91152223	418	Eemian TW3 mesocratic II	0.04	0	0	TRUE	TRUE	TRUE
19	1.6331072	921	0	80.51265192	28.5781889	419	Eemian TW3 mesocratic II	0.04	0	0	TRUE	TRUE	TRUE
20	1.7042955	167	2	43.79545667	28.5781889	420	Eemian TW3 mesocratic II	0.04	0	0	TRUE	TRUE	TRUE
1	0.1400962	2762	1	56.24301878	32.20582609	421	Eemian TW3 mesocratic II	0.04	0	0	TRUE	TRUE	TRUE
2	0.1950862	1559	1	61.74388684	32.20582609	422	Eemian TW3 mesocratic II	0.04	0	0	TRUE	TRUE	TRUE
3	0.2031858	1559	1	80.53788684	32.20582609	423	Eemian TW3 mesocratic II	0.04	0	0	TRUE	TRUE	TRUE
4	0.2031858	1559	1	80.53788684	32.20582609	424	Eemian TW3 mesocratic II	0.04	0	0	TRUE	TRUE	TRUE
5	1.4819052	1559	1	61.74388684	32.20582609	425	Eemian TW3 mesocratic II	0.04	0	0	TRUE	TRUE	TRUE
6	0.305385	1559	1	55.47922017	32.20582609	426	Eemian TW3 mesocratic II	0.04	0	0	TRUE	TRUE	TRUE
7	0.8484002	2762	1	56.24301878	32.20582609	427	Eemian TW3 mesocratic II	0.04	0	0	TRUE	TRUE	TRUE
8	9.2101314	1559	1	55.47922017	45.53915942	428	Eemian TW3 mesocratic II	0.04	0	0	TRUE	TRUE	TRUE
9	3.4995444	1559	1	61.74388684	25.53915942	429	Eemian TW3 mesocratic II	0.04	0	0	TRUE	TRUE	TRUE
10	1.3472382	2762	1	56.24301878	38.87249276	430	Eemian TW3 mesocratic II	0.04	0	0	TRUE	TRUE	TRUE
11	1.9912946	1559	1	55.47922017	32.20582609	431	Eemian TW3 mesocratic II	0.04	0	0	TRUE	TRUE	TRUE
12	1.7188005	1559	1	55.47922017	32.20582609	432	Eemian TW3 mesocratic II	0.04	0	0	TRUE	TRUE	TRUE
13	0.3287436	1559	1	86.8025535	32.20582609	433	Eemian TW3 mesocratic II	0.04	0	0	TRUE	TRUE	TRUE
14	2.1297467	1559	1	55.47922017	25.53915942	434	Eemian TW3 mesocratic II	0.04	0	0	TRUE	TRUE	TRUE
15	0.6838766	1826	1	55.47922017	32.20582609	435	Eemian TW3 mesocratic II	0.04	0	0	TRUE	TRUE	TRUE
16	1.4767488	1826	1	61.74388684	25.53915942	436	Eemian TW3 mesocratic II	0.04	0	0	TRUE	TRUE	TRUE
17	4.9324382	1559	1	56.24301878	38.87249276	437	Eemian TW3 mesocratic II	0.04	0	0	TRUE	TRUE	TRUE
18	0.4001817	1559	1	56.24301878	32.20582609	438	Eemian TW3 mesocratic II	0.04	0	0	TRUE	TRUE	TRUE
19	2.5094232	1826	1	56.24301878	25.53915942	439	Eemian TW3 mesocratic II	0.04	0	0	TRUE	TRUE	TRUE
20	0.9496773	1826	1	61.74388684	32.20582609	440	Eemian TW3 mesocratic II	0.04	0	0	TRUE	TRUE	TRUE
1	0.0929671	1057	0	38.32884954	24.9535365	441	Eemian TW3 mesocratic II	0.04	0	0	TRUE	TRUE	TRUE
2	0.0947236	1857	0	38.32884954	24.9535365	442	Eemian TW3 mesocratic II	0.04	0	0	TRUE	TRUE	TRUE
3	0.0947236	1857	0	38.32884954	24.9535365	443	Eemian TW3 mesocratic II	0.04	0	0	TRUE	TRUE	TRUE
4	0.0969868	3190	0	38.32884954	25.90128859	444	Eemian TW3 mesocratic II	0.04	0	0	TRUE	TRUE	TRUE
5	0.2491062	1857	0	38.32884954	25.90128859	445	Eemian TW3 mesocratic II	0.04	0	0	TRUE	TRUE	TRUE
6	0.0969868	3190	0	38.32884954	25.90128859	446	Eemian TW3 mesocratic II	0.04	0	0	TRUE	TRUE	TRUE
7	0.1036745	1857	0	25.79951621	24.9535365	447	Eemian TW3 mesocratic II	0.04	0	0	TRUE	TRUE	TRUE
8	0.6417009	3190	0	38.32884954	24.9535365	448	Eemian TW3 mesocratic II	0.04	0	0	TRUE	TRUE	TRUE
9	0.0944876	1057	0	38.32884954	24.9535365	449	Eemian TW3 mesocratic II	0.04	0	0	TRUE	TRUE	TRUE
10	0.5258173	1057	0	38.32884954	25.90128859	450	Eemian TW3 mesocratic II	0.04	0	0	TRUE	TRUE	TRUE
11	5.0110546	1057	4	38.32884954	25.90128859	451	Eemian TW3 mesocratic II	0.04	0	0	TRUE	TRUE	TRUE
12	0.7355656	1057	0	38.32884954	25.90128859	452	Eemian TW3 mesocratic II	0.04	0	0	TRUE	TRUE	TRUE
13	0.1036745	1857	0	25.79951621	24.9535365	453	Eemian TW3 mesocratic II	0.04	0	0	TRUE	TRUE	TRUE
14	0.2122405	1057	0	25.79951621	24.9535365	454	Eemian TW3 mesocratic II	0.04	0	0	TRUE	TRUE	TRUE
15	0.0947236	1857	0	38.32884954	24.9535365	455	Eemian TW3 mesocratic II	0.04	0	0	TRUE	TRUE	TRUE
16	0.1878857	1857	0	38.32884954	25.90128859	456	Eemian TW3 mesocratic II	0.04	0	0	TRUE	TRUE	TRUE
17	0.2047241	3190	0	38.32884954	25.90128859	457	Eemian TW3 mesocratic II	0.04	0	0	TRUE	TRUE	TRUE
18	0.285253	1057	0	38.32884954	25.90128859	458	Eemian TW3 mesocratic II	0.04	0	0	TRUE	TRUE	TRUE
19	0.119348	1323	0	38.32884954	24.9535365	459	Eemian TW3 mesocratic II	0.04	0	0	TRUE	TRUE	TRUE
20	0.5836822	1857	0	25.79951621	25.90128859	460	Eemian TW3 mesocratic II	0.04	0	0	TRUE	TRUE	TRUE
1	0.1632137	189	2	34.69551348	26.73697895	461	Eemian TW3 mesocratic II	0.04	0	0	TRUE	TRUE	TRUE
2	0.1632137	189	2	34.69551348	26.73697895	462	Eemian TW3 mesocratic II	0.04	0	0	TRUE	TRUE	TRUE
3	0.1632137	189	2	34.69551348	26.73697895	463	Eemian TW3 mesocratic II	0.04	0	0	TRUE	TRUE	TRUE
4	0.1632137	189	2	34.69551348	26.73697895	464	Eemian TW3 mesocratic II	0.04	0	0	TRUE	TRUE	TRUE
5	3.225041	189	2	34.69551348	20.07031229	465	Eemian TW3 mesocratic II	0.04	0	0	TRUE	TRUE	TRUE
6	5.5899284	3568	2	34.69551348	26.73697895	466	Eemian TW3 mesocratic II	0.04	0	0	TRUE	TRUE	TRUE
7	0.5727117	189	2	28.43084681	26.73697895	467	Eemian TW3 mesocratic II	0.04	0	0	TRUE	TRUE	TRUE
8	0.4697213	2610	1	22.16618015	26.73697895	468	Eemian TW3 mesocratic II	0.04	0	0	TRUE	TRUE	TRUE
9	0.4099516	189	2	34.69551348	26.73697895	469	Eemian TW3 mesocratic II	0.04	0	0	TRUE	TRUE	TRUE
10	0.7865649	189	2	40.96018015	26.73697895	470	Eemian TW3 mesocratic II	0.04	0	0	TRUE	TRUE	TRUE
11	0.2109965	189	2	72.28351348	26.73697895	471	Eemian TW3 mesocratic II	0.04	0	0	TRUE	TRUE	TRUE
12	2.1874502	189	2	34.69551348	20.07031229	472	Eemian TW3 mesocratic II	0.04	0	0	TRUE	TRUE	TRUE
13	0.3382866	989	2	28.43084681	26.73697895	473	Eemian TW3 mesocratic II	0.04	0	0	TRUE	TRUE	TRUE
14	0.5669319	189	2	28.43084681	26.73697895	474	Eemian TW3 mesocratic II	0.04	0	0	TRUE	TRUE	TRUE
15	1.0665685	189	2	40.96018015	26.73697895	475	Eemian TW3 mesocratic II	0.04	0	0	TRUE	TRUE	TRUE
16	0.1632137	189	2	34.69551348	26.73697895	476	Eemian TW3 mesocratic II	0.04	0	0	TRUE	TRUE	TRUE
17	0.7540775	189	2	34.69551348	26.73697895	477	Eemian TW3 mesocratic II	0.04	0	0	TRUE	TRUE	TRUE
18	2.9360994	2239	2	34.69551348	26.73697895	478	Eemian TW3 mesocratic II	0.04	0	0	TRUE	TRUE	TRUE
19	3.2493522	416	2	28.43084681	33.40364562	479	Eemian TW3 mesocratic II	0.04	0	0	TRUE	TRUE	TRUE
20	0.7107758	189	2	34.69551348	26.73697895	480	Eemian TW3 mesocratic II	0.04	0	0	TRUE	TRUE	TRUE
1	0.1234836	625	1	80.32224907	27.68050521	481	Eemian TW3 mesocratic II	0.04	0	0	TRUE	TRUE	TRUE
2	0.1234836	625	1	80.32224907	27.68050521	482	Eemian TW3 mesocratic II	0.04	0	0	TRUE	TRUE	TRUE
3	0.1234836	625	1	80.32224907	27.68050521	483	Eemian TW3 mesocratic II	0.04	0	0	TRUE	TRUE	TRUE
4	0.1659894	625	1	23.94024907	24.05558759	484	Eemian TW3 mesocratic II	0.04	0	0	TRUE	TRUE	TRUE
5	1.5556113	625	1	17.6755824	27.68050521	485	Eemian TW3 mesocratic II	0.04	0	0	TRUE	TRUE	TRUE
6	0.20674	625	1	93.55082598	27.68050521	486	Eemian TW3 mesocratic II	0.04	0	0	TRUE	TRUE	TRUE
7	0.475103	625	1	23.94024907	24.05558759	487	Eemian TW3 mesocratic II	0.04	0	0	TRUE	TRUE	TRUE
8	3.5231231	625	1	23.94024907	17.38892093	488	Eemian TW3 mesocratic II	0.04	0	0	TRUE	TRUE	TRUE
9	1.0231133	625	1	93.55082598	24.05558759	489	Eemian TW3 mesocratic II	0.04	0	0	TRUE	TRUE	TRUE
10	0.1432174	892	0	23.94024907	24.05558759	490	Eemian TW3 mesocratic II	0.04	0	0	TRUE	TRUE	TRUE
11	0.4903991	1159	1	23.94024907	24.05558759	491	Eemian TW3 mesocratic II	0.04	0	0	TRUE	TRUE	TRUE
12	0.2138267	625	1	80.32224907	27.68050521	492	Eemian TW3 mesocratic II	0.04	0	0	TRUE	TRUE	TRUE
13	0.9607165	625	1	30.20491573	24.05558759	493	Eemian TW3 mesocratic II	0.04	0	0	TRUE	TRUE	TRUE
14	3.6914632	359	1	23.94024907	17.38892093	494	Eemian TW3 mesocratic II	0.04	0	0	TRUE	TRUE	TRUE
15	3.6983647	625	1	23.94024907	17.38892093	495	Eemian TW3 mesocratic II	0.04	0	0	TRUE	TRUE	TRUE
16	0.1234836	625	1	80.32224907	27.68050521	496	Eemian TW3 mesocratic II	0.04	0	0	TRUE	TRUE	TRUE
17	0.2658107	625	0	30.20491573	24.05558759	497	Eemian TW3 mesocratic II	0.04	0	0	TRUE	TRUE	TRUE
18	0.3214144	625	1	23.94024907	24.05558759	498	Eemian TW3 mesocratic II	0.04	0	0	TRUE	TRUE	TRUE
19	0.2085451	359	1	23.94024907	24.05558759	499	Eemian TW3 mesocratic II	0.04	0	0	TRUE	TRUE	TRUE
20	0.5259769	625	1	74.0575824	27.68050521	500	Eemian TW3 mesocratic II	0.04	0	0	TRUE	TRUE	TRUE
1	0.296966	726	4	62.27743382	39.46251522	501	Eemian TW3 mesocratic II	0.04	0	0	TRUE	TRUE	TRUE
2	0.296966	726	4	62.27743382	39.46251522	502	Eemian TW3 mesocratic II	0.04	0	0	TRUE	TRUE	TRUE
3	0.3638535	726	4	62.27743382	39.46251522	503	Eemian TW3 mesocratic II	0.04	0	0	TRUE	TRUE	TRUE
4	0.3638535	726	4	62.27743382	39.46251522	504	Eemian TW3 mesocratic II	0.04	0	0	TRUE	TRUE	TRUE
5	9.0703394	1338	4	62.27743382	32.79584856	505	Eemian TW3 mesocratic II	0.04	0	0	TRUE	TRUE	TRUE
6	1.1600209	726	4	62.27743382	39.46251522	506	Eemian TW3 mesocratic II	0.04	0	0	TRUE	TRUE	TRUE
7	0.9212835	726	4	62.27743382	39.46251522	507	Eemian TW3 mesocratic II	0.04	0	0	TRUE	TRUE	TRUE
8	4.2397846	993	4	68.54210049	39.46251522	508	Eemian TW3 mesocratic II	0.04	0	0	TRUE	TRUE	TRUE
9	1.9228357	726	4	62.27743382	39.46251522	509	Eemian TW3 mesocratic II	0.04	0	0	TRUE	TRUE	TRUE
10	2.0092707	993	4	62.27743382	39.46251522	510	Eemian TW3 mesocratic II	0.04	0	0	TRUE	TRUE	TRUE
11	0.3638535	726	4	62.27743382	39.46251522	511	Eemian TW3 mesocratic II	0.04	0	0	TRUE	TRUE	TRUE
12	0.9034473	726	4	62.27743382	39.46251522	512	Eemian TW3 mesocratic II	0.04	0	0	TRUE	TRUE	TRUE
13	8.1764606	993	4	68.54210049	32.79584856	513	Eemian TW3 mesocratic II	0.04	0	0	TRUE	TRUE	TRUE
14	0.723377	726	4	56.01276715	39.46251522	514	Eemian TW3 mesocratic II	0.04	0	0	TRUE	TRUE	TRUE
15	3.8257534	1259	4	62.27743382	39.46251522	515	Eemian TW3 mesocratic II	0.04	0	0	TRUE	TRUE	TRUE
16	4.1073088	726	4	62.27743382	39.46251522	516	Eemian TW3 mesocratic II	0.04	0	0	TRUE	TRUE	TRUE
17	3.6171756	726	4	62.27743382	32.79584856	517	Eemian TW3 mesocratic II	0.04	0	0	TRUE	TRUE	TRUE
18	3.3124455	726	4	62.27743382	39.46251522	518	Eemian TW3 mesocratic II	0.04	0	0	TRUE	TRUE	TRUE
19	3.3252279	726	4	62.27743382	39.46251522	519	Eemian TW3 mesocratic II	0.04	0	0	TRUE	TRUE	TRUE
20	3.4024278	459	4	62.27743382	39.46251522	520	Eemian TW3 mesocratic II	0.04	0	0	TRUE	TRUE	TRUE
1	0.0673608	563	1	68.41247654	26.87639263	521	Eemian TW3 mesocratic II	0.04	0	0	TRUE	TRUE	TRUE
2	0.0673608	563	1	68.41247654	26.87639263	522	Eemian TW3 mesocratic II	0.04	0	0	TRUE	TRUE	TRUE
3	0.0673608	563	1	68.41247654	26.87639263	523	Eemian TW3 mesocratic II	0.04	0	0	TRUE	TRUE	TRUE
4	0.0673608	563	1	68.41247654	26.87639263	524	Eemian TW3 mesocratic II	0.04	0	0	TRUE	TRUE	TRUE
5	1.2226323	896	1	68.41247654	26.87639263	525	Eemian TW3 mesocratic II	0.04	0	0	TRUE	TRUE	TRUE
6	0.2639042	563	1	68.41247654	26.87639263	526	Eemian TW3 mesocratic II	0.04	0	0	TRUE	TRUE	TRUE
7	0.2845711	563	1	68.41247654	26.87639263	527	Eemian TW3 mesocratic II	0.04	0	0	TRUE	TRUE	TRUE
8	0.137625	563	1	68.41247654	26.87639263	528	Eemian TW3 mesocratic II	0.04	0	0	TRUE	TRUE	TRUE
9	0.1896793	563	1	68.41247654	26.87639263	529	Eemian TW3 mesocratic II	0.04	0	0	TRUE	TRUE	TRUE
10	0.2010513	563	1	68.41247654	26.87639263	530	Eemian TW3 mesocratic II	0.04	0	0	TRUE	TRUE	TRUE
11	0.4446936	297	1	68.41247654	26.87639263	531	Eemian TW3 mesocratic II	0.04	0	0	TRUE	TRUE	TRUE
12	0.1055041	563	1	74.67714321	26.87639263	532	Eemian TW3 mesocratic II	0.04	0	0	TRUE	TRUE	TRUE
13	0.388446	1097	1	68.41247654	26.87639263	533	Eemian TW3 mesocratic II	0.04	0	0	TRUE	TRUE	TRUE
14	0.5998294	563	1	74.67714321	26.87639263	534	Eemian TW3 mesocratic II	0.04	0	0	TRUE	TRUE	TRUE
15	3.2581967	563	1	68.41247654	33.5430593	535	Eemian TW3 mesocratic II	0.04	0	0	TRUE	TRUE	TRUE
16	1.0513177	563	2	55.88314321	26.87639263	536	Eemian TW3 mesocratic II	0.04	0	0	TRUE	TRUE	TRUE
17	0.6948407	563	1	68.41247654	26.87639263	537	Eemian TW3 mesocratic II	0.04	0	0	TRUE	TRUE	TRUE
18	0.5713644	896	1	87.20647654	26.87639263	538	Eemian TW3 mesocratic II	0.04	0	0	TRUE	TRUE	TRUE
19	3.0401394	297	2	68.41247654	33.5430593	539	Eemian TW3 mesocratic II	0.04	0	0	TRUE	TRUE	TRUE
20	0.1995208	563	1	62.14780988	26.87639263	540	Eemian TW3 mesocratic II	0.04	0	0	TRUE	TRUE	TRUE
1	0.2560105	2487	2	34.39301451	35.80652523	541	Eemian TW3 mesocratic II	0.04	0	0	TRUE	TRUE	TRUE
2	0.4782275	2754	2	34.39301451	35.80652523	542	Eemian TW3 mesocratic II	0.04	0	0	TRUE	TRUE	TRUE
3	0.5663087	3287	2	34.39301451	35.80652523	543	Eemian TW3 mesocratic II	0.04	0	0	TRUE	TRUE	TRUE
4	0.5797218	3287	5	30.94815124	69.13985857	544	Eemian TW3 mesocratic II	0.04	0	0	TRUE	TRUE	TRUE
5	2.0832031	3554	5	30.94815124	69.13985857	545	Eemian TW3 mesocratic II	0.04	0	0	TRUE	TRUE	TRUE
6	6.6780062	3821	3	34.39301451	35.80652523	546	Eemian TW3 mesocratic II	0.04	0	0	TRUE	TRUE	TRUE
7	7.4035289	3287	2	34.39301451	69.13985857	547	Eemian TW3 mesocratic II	0.04	0	0	TRUE	TRUE	TRUE
8	0.5663087	3287	2	34.39301451	35.80652523	548	Eemian TW3 mesocratic II	0.04	0	0	TRUE	TRUE	TRUE
9	3.8708748	3287	5	30.94815124	35.80652523	549	Eemian TW3 mesocratic II	0.04	0	0	TRUE	TRUE	TRUE
10	7.056273	3287	4	30.94815124	29.13985857	550	Eemian TW3 mesocratic II	0.04	0	0	TRUE	TRUE	TRUE
11	0.6125719	2487	2	34.39301451	35.80652523	551	Eemian TW3 mesocratic II	0.04	0	0	TRUE	TRUE	TRUE
12	7.5368711	3021	1	24.68348457	95.80652523	552	Eemian TW3 mesocratic II	0.04	0	0	TRUE	TRUE	TRUE
13	1.5098046	3287	2	28.12834784	35.80652523	553	Eemian TW3 mesocratic II	0.04	0	0	TRUE	TRUE	TRUE
14	0.9987321	3021	2	43.47748457	95.80652523	554	Eemian TW3 mesocratic II	0.04	0	0	TRUE	TRUE	TRUE
15	0.6541633	3821	3	34.39301451	42.4731919	555	Eemian TW3 mesocratic II	0.04	0	0	TRUE	TRUE	TRUE
16	2.497822	3287	3	30.94815124	69.13985857	556	Eemian TW3 mesocratic II	0.04	0	0	TRUE	TRUE	TRUE
17	6.3941292	3021	2	34.39301451	62.4731919	557	Eemian TW3 mesocratic II	0.04	0	0	TRUE	TRUE	TRUE
18	0.5797218	3287	5	30.94815124	69.13985857	558	Eemian TW3 mesocratic II	0.04	0	0	TRUE	TRUE	TRUE
19	1.8426189	2754	2	40.65768117	42.4731919	559	Eemian TW3 mesocratic II	0.04	0	0	TRUE	TRUE	TRUE
20	4.4387848	3287	2	34.39301451	42.4731919	560	Eemian TW3 mesocratic II	0.04	0	0	TRUE	TRUE	TRUE
1	0.0711383	332	2	69.24475006	24.94555584	561	Eemian TW3 mesocratic II	0.04	0	0	TRUE	TRUE	TRUE
2	0.10672	865	3	20.87664184	24.94555584	562	Eemian TW3 mesocratic II	0.04	0	0	TRUE	TRUE	TRUE
3	0.1115456	3244	2	20.87664184	24.94555584	563	Eemian TW3 mesocratic II	0.04	0	0	TRUE	TRUE	TRUE
4	0.1115456	3244	2	20.87664184	24.94555584	564	Eemian TW3 mesocratic II	0.04	0	0	TRUE	TRUE	TRUE
5	0.1557611	1377	2	20.87664184	24.94555584	565	Eemian TW3 mesocratic II	0.04	0	0	TRUE	TRUE	TRUE
6	0.2001678	3244	1	20.87664184	24.94555584	566	Eemian TW3 mesocratic II	0.04	0	0	TRUE	TRUE	TRUE
7	0.1115456	3244	2	20.87664184	24.94555584	567	Eemian TW3 mesocratic II	0.04	0	0	TRUE	TRUE	TRUE
8	0.3187483	332	2	20.87664184	24.94555584	568	Eemian TW3 mesocratic II	0.04	0	0	TRUE	TRUE	TRUE
9	0.1909671	65	3	20.87664184	24.94555584	569	Eemian TW3 mesocratic II	0.04	0	0	TRUE	TRUE	TRUE
10	0.1734057	598	3	20.87664184	24.94555584	570	Eemian TW3 mesocratic II	0.04	0	0	TRUE	TRUE	TRUE
11	2.7153424	332	3	27.14130851	31.6122225	571	Eemian TW3 mesocratic II	0.04	0	0	TRUE	TRUE	TRUE
12	0.1393227	3244	2	20.87664184	24.94555584	572	Eemian TW3 mesocratic II	0.04	0	0	TRUE	TRUE	TRUE
13	0.3502506	3244	2	20.87664184	24.94555584	573	Eemian TW3 mesocratic II	0.04	0	0	TRUE	TRUE	TRUE
14	2.675882	1377	2	20.87664184	31.6122225	574	Eemian TW3 mesocratic II	0.04	0	0	TRUE	TRUE	TRUE
15	0.4357882	2977	3	20.87664184	24.94555584	575	Eemian TW3 mesocratic II	0.04	0	0	TRUE	TRUE	TRUE
16	12.7741134	3510	2	62.98008339	24.94555584	576	Eemian TW3 mesocratic II	0.04	0	0	TRUE	TRUE	TRUE
17	0.3376303	3244	2	14.61197517	24.94555584	577	Eemian TW3 mesocratic II	0.04	0	0	TRUE	TRUE	TRUE
18	0.1557611	1377	2	20.87664184	24.94555584	578	Eemian TW3 mesocratic II	0.04	0	0	TRUE	TRUE	TRUE
19	3.5346846	332	3	62.98008339	24.94555584	579	Eemian TW3 mesocratic II	0.04	0	0	TRUE	TRUE	TRUE
20	0.2353164	865	3	20.87664184	24.94555584	580	Eemian TW3 mesocratic II	0.04	0	0	TRUE	TRUE	TRUE
1	0.1599055	1818	1	70.72314851	32.91167631	581	Eemian TW3 mesocratic II	0.04	0	0	TRUE	TRUE	TRUE
2	0.1634474	1818	1	70.72314851	32.91167631	582	Eemian TW3 mesocratic II	0.04	0	0	TRUE	TRUE	TRUE
3	0.1634474	1818	1	70.72314851	32.91167631	583	Eemian TW3 mesocratic II	0.04	0	0	TRUE	TRUE	TRUE
4	0.1634474	1818	1	70.72314851	32.91167631	584	Eemian TW3 mesocratic II	0.04	0	0	TRUE	TRUE	TRUE
5	4.0293415	1818	1	70.72314851	39.57834297	585	Eemian TW3 mesocratic II	0.04	0	0	TRUE	TRUE	TRUE
6	1.640165	1818	1	70.72314851	32.91167631	586	Eemian TW3 mesocratic II	0.04	0	0	TRUE	TRUE	TRUE
7	0.1634474	1818	1	70.72314851	32.91167631	587	Eemian TW3 mesocratic II	0.04	0	0	TRUE	TRUE	TRUE
8	0.3700517	1818	1	70.72314851	32.91167631	588	Eemian TW3 mesocratic II	0.04	0	0	TRUE	TRUE	TRUE
9	4.7909096	2085	1	70.72314851	39.57834297	589	Eemian TW3 mesocratic II	0.04	0	0	TRUE	TRUE	TRUE
10	1.3748145	1552	1	70.72314851	32.91167631	590	Eemian TW3 mesocratic II	0.04	0	0	TRUE	TRUE	TRUE
11	3.6557943	1818	2	70.72314851	32.91167631	591	Eemian TW3 mesocratic II	0.04	0	0	TRUE	TRUE	TRUE
12	3.2738803	1818	2	76.98781518	32.91167631	592	Eemian TW3 mesocratic II	0.04	0	0	TRUE	TRUE	TRUE
13	3.6131891	1818	1	70.72314851	26.24500964	593	Eemian TW3 mesocratic II	0.04	0	0	TRUE	TRUE	TRUE
14	0.675072	1818	1	76.98781518	32.91167631	594	Eemian TW3 mesocratic II	0.04	0	0	TRUE	TRUE	TRUE
15	1.6663033	1818	1	64.45848184	32.91167631	595	Eemian TW3 mesocratic II	0.04	0	0	TRUE	TRUE	TRUE
16	0.6847632	2085	1	70.72314851	32.91167631	596	Eemian TW3 mesocratic II	0.04	0	0	TRUE	TRUE	TRUE
17	0.1634474	1818	1	70.72314851	32.91167631	597	Eemian TW3 mesocratic II	0.04	0	0	TRUE	TRUE	TRUE
18	1.8230639	2085	1	76.98781518	32.91167631	598	Eemian TW3 mesocratic II	0.04	0	0	TRUE	TRUE	TRUE
19	0.1634474	1818	1	70.72314851	32.91167631	599	Eemian TW3 mesocratic II	0.04	0	0	TRUE	TRUE	TRUE
20	0.27764	1818	1	70.72314851	32.91167631	600	Eemian TW3 mesocratic II	0.04	0	0	TRUE	TRUE	TRUE
1	0.1812871	1019	1	90.96190557	33.15462915	601	Eemian TW3 mesocratic II	0.04	0	0	TRUE	TRUE	TRUE
2	0.1812871	1019	1	90.96190557	33.15462915	602	Eemian TW3 mesocratic II	0.04	0	0	TRUE	TRUE	TRUE
3	0.1812871	1019	1	90.96190557	33.15462915	603	Eemian TW3 mesocratic II	0.04	0	0	TRUE	TRUE	TRUE
4	0.1812871	1019	1	90.96190557	33.15462915	604	Eemian TW3 mesocratic II	0.04	0	0	TRUE	TRUE	TRUE
5	5.3799897	1019	1	90.96190557	39.82129581	605	Eemian TW3 mesocratic II	0.04	0	0	TRUE	TRUE	TRUE
6	2.8581939	1019	1	46.90729771	33.15462915	606	Eemian TW3 mesocratic II	0.04	0	0	TRUE	TRUE	TRUE
7	1.4540619	1019	1	90.96190557	33.15462915	607	Eemian TW3 mesocratic II	0.04	0	0	TRUE	TRUE	TRUE
8	6.1579311	1019	1	90.96190557	39.82129581	608	Eemian TW3 mesocratic II	0.04	0	0	TRUE	TRUE	TRUE
9	1.7487377	1019	1	90.96190557	33.15462915	609	Eemian TW3 mesocratic II	0.04	0	0	TRUE	TRUE	TRUE
10	2.6150871	752	1	84.6972389	33.15462915	610	Eemian TW3 mesocratic II	0.04	0	0	TRUE	TRUE	TRUE
11	2.5707979	1019	1	46.90729771	33.15462915	611	Eemian TW3 mesocratic II	0.04	0	0	TRUE	TRUE	TRUE
12	5.2546091	1019	1	84.6972389	39.82129581	612	Eemian TW3 mesocratic II	0.04	0	0	TRUE	TRUE	TRUE
13	1.5585953	1019	1	90.96190557	33.15462915	613	Eemian TW3 mesocratic II	0.04	0	0	TRUE	TRUE	TRUE
14	2.9126091	1019	1	46.90729771	33.15462915	614	Eemian TW3 mesocratic II	0.04	0	0	TRUE	TRUE	TRUE
15	1.8044368	1019	1	90.96190557	33.15462915	615	Eemian TW3 mesocratic II	0.04	0	0	TRUE	TRUE	TRUE
16	1.9544262	1019	1	90.96190557	33.15462915	616	Eemian TW3 mesocratic II	0.04	0	0	TRUE	TRUE	TRUE
17	1.1442763	1019	1	84.6972389	33.15462915	617	Eemian TW3 mesocratic II	0.04	0	0	TRUE	TRUE	TRUE
18	1.6971814	1019	1	90.96190557	33.15462915	618	Eemian TW3 mesocratic II	0.04	0	0	TRUE	TRUE	TRUE
19	1.6272287	1019	2	90.96190557	33.15462915	619	Eemian TW3 mesocratic II	0.04	0	0	TRUE	TRUE	TRUE
20	0.1867304	1019	1	90.96190557	26.48796248	620	Eemian TW3 mesocratic II	0.04	0	0	TRUE	TRUE	TRUE
1	0.2006613	2917	1	38.61251402	30.66896568	621	Eemian TW3 mesocratic II	0.04	0	0	TRUE	TRUE	TRUE
2	0.318108	2917	2	38.61251402	36.29912867	622	Eemian TW3 mesocratic II	0.04	0	0	TRUE	TRUE	TRUE
3	0.318108	2917	2	38.61251402	36.29912867	623	Eemian TW3 mesocratic II	0.04	0	0	TRUE	TRUE	TRUE
4	0.318108	2917	2	38.61251402	36.29912867	624	Eemian TW3 mesocratic II	0.04	0	0	TRUE	TRUE	TRUE
5	0.5947763	3789	2	38.61251402	42.96579533	625	Eemian TW3 mesocratic II	0.04	0	0	TRUE	TRUE	TRUE
6	0.2207709	2917	2	38.61251402	36.29912867	626	Eemian TW3 mesocratic II	0.04	0	0	TRUE	TRUE	TRUE
7	9.6267648	2917	1	54.11010816	58.57910982	627	Eemian TW3 mesocratic II	0.04	0	0	TRUE	TRUE	TRUE
8	6.6434846	2650	2	38.61251402	56.29912867	628	Eemian TW3 mesocratic II	0.04	0	0	TRUE	TRUE	TRUE
9	0.41916	2917	2	38.61251402	36.29912867	629	Eemian TW3 mesocratic II	0.04	0	0	TRUE	TRUE	TRUE
10	1.1684378	2650	2	38.61251402	36.29912867	630	Eemian TW3 mesocratic II	0.04	0	0	TRUE	TRUE	TRUE
11	0.4158068	3789	2	54.11010816	58.57910982	631	Eemian TW3 mesocratic II	0.04	0	0	TRUE	TRUE	TRUE
12	11.0973544	2917	1	38.61251402	58.57910982	632	Eemian TW3 mesocratic II	0.04	0	0	TRUE	TRUE	TRUE
13	2.535667	3184	2	38.61251402	30.66896568	633	Eemian TW3 mesocratic II	0.04	0	0	TRUE	TRUE	TRUE
14	1.2831832	2917	1	32.34784735	30.66896568	634	Eemian TW3 mesocratic II	0.04	0	0	TRUE	TRUE	TRUE
15	4.0357366	2917	2	54.11010816	58.57910982	635	Eemian TW3 mesocratic II	0.04	0	0	TRUE	TRUE	TRUE
16	0.1666239	2917	1	38.61251402	30.66896568	636	Eemian TW3 mesocratic II	0.04	0	0	TRUE	TRUE	TRUE
17	0.318108	2917	2	38.61251402	36.29912867	637	Eemian TW3 mesocratic II	0.04	0	0	TRUE	TRUE	TRUE
18	0.5541741	2917	1	38.61251402	30.66896568	638	Eemian TW3 mesocratic II	0.04	0	0	TRUE	TRUE	TRUE
19	1.2218535	2917	2	38.61251402	36.29912867	639	Eemian TW3 mesocratic II	0.04	0	0	TRUE	TRUE	TRUE
20	3.3862111	2917	2	38.61251402	29.632462	640	Eemian TW3 mesocratic II	0.04	0	0	TRUE	TRUE	TRUE
1	0.3196536	380	5	65.23403498	33.80914656	641	Eemian TW3 mesocratic II	0.04	0	0	TRUE	TRUE	TRUE
2	0.3498412	200	5	62.584264	33.80914656	642	Eemian TW3 mesocratic II	0.04	0	0	TRUE	TRUE	TRUE
3	0.3929319	380	5	76.01727906	33.80914656	643	Eemian TW3 mesocratic II	0.04	0	0	TRUE	TRUE	TRUE
4	0.3929319	380	5	76.01727906	33.80914656	644	Eemian TW3 mesocratic II	0.04	0	0	TRUE	TRUE	TRUE
5	2.1422915	380	5	76.01727906	27.1424799	645	Eemian TW3 mesocratic II	0.04	0	0	TRUE	TRUE	TRUE
6	0.2791161	380	4	57.22327906	27.1424799	646	Eemian TW3 mesocratic II	0.04	0	0	TRUE	TRUE	TRUE
7	2.099114	380	5	63.48794573	33.80914656	647	Eemian TW3 mesocratic II	0.04	0	0	TRUE	TRUE	TRUE
8	1.4697735	200	5	68.84893067	33.80914656	648	Eemian TW3 mesocratic II	0.04	0	0	TRUE	TRUE	TRUE
9	2.7784067	113	5	76.01727906	33.80914656	649	Eemian TW3 mesocratic II	0.04	0	0	TRUE	TRUE	TRUE
10	0.4996913	380	4	76.01727906	33.80914656	650	Eemian TW3 mesocratic II	0.04	0	0	TRUE	TRUE	TRUE
11	0.3498412	200	5	62.584264	33.80914656	651	Eemian TW3 mesocratic II	0.04	0	0	TRUE	TRUE	TRUE
12	0.5193535	380	4	76.01727906	33.80914656	652	Eemian TW3 mesocratic II	0.04	0	0	TRUE	TRUE	TRUE
13	7.3603356	1000	5	62.584264	27.1424799	653	Eemian TW3 mesocratic II	0.04	0	0	TRUE	TRUE	TRUE
14	2.8996946	646	5	65.23403498	40.47581323	654	Eemian TW3 mesocratic II	0.04	0	0	TRUE	TRUE	TRUE
15	2.8333228	380	5	76.01727906	33.80914656	655	Eemian TW3 mesocratic II	0.04	0	0	TRUE	TRUE	TRUE
16	0.4420834	380	5	69.75261239	33.80914656	656	Eemian TW3 mesocratic II	0.04	0	0	TRUE	TRUE	TRUE
17	4.4990543	113	1	76.01727906	33.80914656	657	Eemian TW3 mesocratic II	0.04	0	0	TRUE	TRUE	TRUE
18	0.3929319	380	5	76.01727906	33.80914656	658	Eemian TW3 mesocratic II	0.04	0	0	TRUE	TRUE	TRUE
19	9.2567209	1389	5	57.22327906	33.80914656	659	Eemian TW3 mesocratic II	0.04	0	0	TRUE	TRUE	TRUE
20	2.5020853	380	5	58.96936831	33.80914656	660	Eemian TW3 mesocratic II	0.04	0	0	TRUE	TRUE	TRUE
1	0.1522515	3376	3	14.42111945	23.86543783	661	Eemian TW3 mesocratic II	0.04	0	0	TRUE	TRUE	TRUE
2	0.1728041	2043	3	14.42111945	23.86543783	662	Eemian TW3 mesocratic II	0.04	0	0	TRUE	TRUE	TRUE
3	0.1733167	3376	5	14.42111945	23.86543783	663	Eemian TW3 mesocratic II	0.04	0	0	TRUE	TRUE	TRUE
4	0.1733167	3376	5	14.42111945	23.86543783	664	Eemian TW3 mesocratic II	0.04	0	0	TRUE	TRUE	TRUE
5	0.2521643	2063	4	14.42111945	23.86543783	665	Eemian TW3 mesocratic II	0.04	0	0	TRUE	TRUE	TRUE
6	0.2270295	2063	4	14.42111945	23.86543783	666	Eemian TW3 mesocratic II	0.04	0	0	TRUE	TRUE	TRUE
7	3.6373504	2310	3	14.42111945	17.19877117	667	Eemian TW3 mesocratic II	0.04	0	0	TRUE	TRUE	TRUE
8	2.8454112	3376	3	14.42111945	30.5321045	668	Eemian TW3 mesocratic II	0.04	0	0	TRUE	TRUE	TRUE
9	0.2572322	2329	4	14.42111945	23.86543783	669	Eemian TW3 mesocratic II	0.04	0	0	TRUE	TRUE	TRUE
10	0.2645696	3376	5	14.42111945	23.86543783	670	Eemian TW3 mesocratic II	0.04	0	0	TRUE	TRUE	TRUE
11	0.2534104	2329	5	14.42111945	23.86543783	671	Eemian TW3 mesocratic II	0.04	0	0	TRUE	TRUE	TRUE
12	1.2202627	3376	3	20.68578611	23.86543783	672	Eemian TW3 mesocratic II	0.04	0	0	TRUE	TRUE	TRUE
13	0.1789865	3643	4	14.42111945	23.86543783	673	Eemian TW3 mesocratic II	0.04	0	0	TRUE	TRUE	TRUE
14	0.2330856	2043	3	14.42111945	23.86543783	674	Eemian TW3 mesocratic II	0.04	0	0	TRUE	TRUE	TRUE
15	3.0952493	2043	3	24.72435341	23.86543783	675	Eemian TW3 mesocratic II	0.04	0	0	TRUE	TRUE	TRUE
16	0.253197	2043	3	14.42111945	23.86543783	676	Eemian TW3 mesocratic II	0.04	0	0	TRUE	TRUE	TRUE
17	0.3268786	3643	5	14.42111945	23.86543783	677	Eemian TW3 mesocratic II	0.04	0	0	TRUE	TRUE	TRUE
18	2.8812706	3129	4	14.42111945	30.5321045	678	Eemian TW3 mesocratic II	0.04	0	0	TRUE	TRUE	TRUE
19	0.2733068	3376	4	14.42111945	23.86543783	679	Eemian TW3 mesocratic II	0.04	0	0	TRUE	TRUE	TRUE
20	3.7091751	2043	3	14.42111945	17.19877117	680	Eemian TW3 mesocratic II	0.04	0	0	TRUE	TRUE	TRUE
1	0.1879075	658	4	22.43973525	25.57343477	681	Eemian TW3 mesocratic II	0.04	0	0	TRUE	TRUE	TRUE
2	0.2653056	3379	4	19.62869652	25.57343477	682	Eemian TW3 mesocratic II	0.04	0	0	TRUE	TRUE	TRUE
3	0.2970183	1779	4	19.62869652	25.57343477	683	Eemian TW3 mesocratic II	0.04	0	0	TRUE	TRUE	TRUE
4	0.2970183	1779	4	19.62869652	25.57343477	684	Eemian TW3 mesocratic II	0.04	0	0	TRUE	TRUE	TRUE
5	0.48814	1779	4	19.62869652	25.57343477	685	Eemian TW3 mesocratic II	0.04	0	0	TRUE	TRUE	TRUE
6	0.33981	1512	4	19.62869652	25.57343477	686	Eemian TW3 mesocratic II	0.04	0	0	TRUE	TRUE	TRUE
7	3.7477128	2245	4	25.89336318	25.57343477	687	Eemian TW3 mesocratic II	0.04	0	0	TRUE	TRUE	TRUE
8	4.1040675	2312	4	25.89336318	25.57343477	688	Eemian TW3 mesocratic II	0.04	0	0	TRUE	TRUE	TRUE
9	0.5960464	658	3	13.36402985	25.57343477	689	Eemian TW3 mesocratic II	0.04	0	0	TRUE	TRUE	TRUE
10	0.5937724	3646	4	13.36402985	25.57343477	690	Eemian TW3 mesocratic II	0.04	0	0	TRUE	TRUE	TRUE
11	2.7579903	1779	4	19.62869652	18.90676811	691	Eemian TW3 mesocratic II	0.04	0	0	TRUE	TRUE	TRUE
12	4.8010299	1512	4	32.15802985	25.57343477	692	Eemian TW3 mesocratic II	0.04	0	0	TRUE	TRUE	TRUE
13	2.929794	1779	4	19.62869652	32.24010144	693	Eemian TW3 mesocratic II	0.04	0	0	TRUE	TRUE	TRUE
14	2.4025073	1512	4	32.15802985	32.24010144	694	Eemian TW3 mesocratic II	0.04	0	0	TRUE	TRUE	TRUE
15	2.8319668	1779	4	19.62869652	18.90676811	695	Eemian TW3 mesocratic II	0.04	0	0	TRUE	TRUE	TRUE
16	3.1845294	1779	3	19.62869652	32.24010144	696	Eemian TW3 mesocratic II	0.04	0	0	TRUE	TRUE	TRUE
17	2.7576164	1779	4	19.62869652	18.90676811	697	Eemian TW3 mesocratic II	0.04	0	0	TRUE	TRUE	TRUE
18	3.9553376	2046	4	25.89336318	25.57343477	698	Eemian TW3 mesocratic II	0.04	0	0	TRUE	TRUE	TRUE
19	0.4930484	658	4	19.62869652	25.57343477	699	Eemian TW3 mesocratic II	0.04	0	0	TRUE	TRUE	TRUE
20	0.2653056	3379	4	19.62869652	25.57343477	700	Eemian TW3 mesocratic II	0.04	0	0	TRUE	TRUE	TRUE
1	0.2776863	2469	1	86.79800456	37.2366851	701	Eemian TW3 mesocratic II	0.04	0	0	TRUE	TRUE	TRUE
2	0.2776863	2469	1	86.79800456	37.2366851	702	Eemian TW3 mesocratic II	0.04	0	0	TRUE	TRUE	TRUE
3	0.3011158	3002	1	86.79800456	37.2366851	703	Eemian TW3 mesocratic II	0.04	0	0	TRUE	TRUE	TRUE
4	0.3422959	2469	1	86.79800456	37.2366851	704	Eemian TW3 mesocratic II	0.04	0	0	TRUE	TRUE	TRUE
5	0.7416864	2469	1	86.79800456	37.2366851	705	Eemian TW3 mesocratic II	0.04	0	0	TRUE	TRUE	TRUE
6	2.0749485	2469	1	86.79800456	30.57001843	706	Eemian TW3 mesocratic II	0.04	0	0	TRUE	TRUE	TRUE
7	0.2237803	2469	1	86.79800456	37.2366851	707	Eemian TW3 mesocratic II	0.04	0	0	TRUE	TRUE	TRUE
8	5.6689042	1935	1	80.53333789	43.90335176	708	Eemian TW3 mesocratic II	0.04	0	0	TRUE	TRUE	TRUE
9	1.2097072	2469	1	93.06267122	37.2366851	709	Eemian TW3 mesocratic II	0.04	0	0	TRUE	TRUE	TRUE
10	0.5587314	2469	1	93.06267122	37.2366851	710	Eemian TW3 mesocratic II	0.04	0	0	TRUE	TRUE	TRUE
11	0.4819655	2469	1	86.79800456	37.2366851	711	Eemian TW3 mesocratic II	0.04	0	0	TRUE	TRUE	TRUE
12	0.2776863	2469	1	86.79800456	37.2366851	712	Eemian TW3 mesocratic II	0.04	0	0	TRUE	TRUE	TRUE
13	0.2776863	2469	1	86.79800456	37.2366851	713	Eemian TW3 mesocratic II	0.04	0	0	TRUE	TRUE	TRUE
14	0.4132023	3269	1	86.79800456	37.2366851	714	Eemian TW3 mesocratic II	0.04	0	0	TRUE	TRUE	TRUE
15	0.8610405	1935	1	93.06267122	37.2366851	715	Eemian TW3 mesocratic II	0.04	0	0	TRUE	TRUE	TRUE
16	0.3422959	2469	1	86.79800456	37.2366851	716	Eemian TW3 mesocratic II	0.04	0	0	TRUE	TRUE	TRUE
17	1.987786	2735	1	86.79800456	30.57001843	717	Eemian TW3 mesocratic II	0.04	0	0	TRUE	TRUE	TRUE
18	5.1406164	2469	2	86.79800456	37.2366851	718	Eemian TW3 mesocratic II	0.04	0	0	TRUE	TRUE	TRUE
19	4.1847787	2469	2	86.79800456	37.2366851	719	Eemian TW3 mesocratic II	0.04	0	0	TRUE	TRUE	TRUE
20	2.4345483	1935	1	93.06267122	37.2366851	720	Eemian TW3 mesocratic II	0.04	0	0	TRUE	TRUE	TRUE
1	0.2318582	3867	1	66.30807753	38.62974641	721	Eemian TW3 mesocratic II	0.04	0	0	TRUE	TRUE	TRUE
2	0.2318582	3867	1	66.30807753	38.62974641	722	Eemian TW3 mesocratic II	0.04	0	0	TRUE	TRUE	TRUE
3	0.2320969	3867	1	66.30807753	38.62974641	723	Eemian TW3 mesocratic II	0.04	0	0	TRUE	TRUE	TRUE
4	0.2320969	3867	1	66.30807753	38.62974641	724	Eemian TW3 mesocratic II	0.04	0	0	TRUE	TRUE	TRUE
5	2.410431	3867	1	66.30807753	45.29641308	725	Eemian TW3 mesocratic II	0.04	0	0	TRUE	TRUE	TRUE
6	2.1532523	3867	1	53.7787442	31.96307975	726	Eemian TW3 mesocratic II	0.04	0	0	TRUE	TRUE	TRUE
7	2.9783382	3867	1	60.04341086	38.62974641	727	Eemian TW3 mesocratic II	0.04	0	0	TRUE	TRUE	TRUE
8	0.2318582	3867	1	66.30807753	38.62974641	728	Eemian TW3 mesocratic II	0.04	0	0	TRUE	TRUE	TRUE
9	0.2140852	3867	1	66.30807753	38.62974641	729	Eemian TW3 mesocratic II	0.04	0	0	TRUE	TRUE	TRUE
10	0.5757974	3867	1	66.30807753	38.62974641	730	Eemian TW3 mesocratic II	0.04	0	0	TRUE	TRUE	TRUE
11	1.3042618	3867	1	66.30807753	38.62974641	731	Eemian TW3 mesocratic II	0.04	0	0	TRUE	TRUE	TRUE
12	4.0710695	2489	2	66.30807753	38.62974641	732	Eemian TW3 mesocratic II	0.04	0	0	TRUE	TRUE	TRUE
13	5.7401884	3601	2	72.5727442	38.62974641	733	Eemian TW3 mesocratic II	0.04	0	0	TRUE	TRUE	TRUE
14	0.2341888	3867	1	66.30807753	38.62974641	734	Eemian TW3 mesocratic II	0.04	0	0	TRUE	TRUE	TRUE
15	1.6872856	3867	1	72.5727442	38.62974641	735	Eemian TW3 mesocratic II	0.04	0	0	TRUE	TRUE	TRUE
16	0.2360151	3867	1	53.7787442	38.62974641	736	Eemian TW3 mesocratic II	0.04	0	0	TRUE	TRUE	TRUE
17	0.8894114	3867	1	66.30807753	38.62974641	737	Eemian TW3 mesocratic II	0.04	0	0	TRUE	TRUE	TRUE
18	0.7587971	3601	1	66.30807753	38.62974641	738	Eemian TW3 mesocratic II	0.04	0	0	TRUE	TRUE	TRUE
19	4.3606855	1533	1	60.04341086	38.62974641	739	Eemian TW3 mesocratic II	0.04	0	0	TRUE	TRUE	TRUE
20	0.2194563	3867	1	66.30807753	38.62974641	740	Eemian TW3 mesocratic II	0.04	0	0	TRUE	TRUE	TRUE
1	0.4366586	21	4	40.4506503	23.32755993	741	Eemian TW3 mesocratic II	0.04	0	0	TRUE	TRUE	TRUE
2	0.4366586	21	4	40.4506503	23.32755993	742	Eemian TW3 mesocratic II	0.04	0	0	TRUE	TRUE	TRUE
3	0.4597626	11	1	40.4506503	23.32755993	743	Eemian TW3 mesocratic II	0.04	0	0	TRUE	TRUE	TRUE
4	0.4597626	11	1	40.4506503	23.32755993	744	Eemian TW3 mesocratic II	0.04	0	0	TRUE	TRUE	TRUE
5	0.5448876	11	1	40.4506503	23.32755993	745	Eemian TW3 mesocratic II	0.04	0	0	TRUE	TRUE	TRUE
6	0.5523541	21	1	34.18598363	23.32755993	746	Eemian TW3 mesocratic II	0.04	0	0	TRUE	TRUE	TRUE
7	4.7388333	21	4	40.4506503	16.66089326	747	Eemian TW3 mesocratic II	0.04	0	0	TRUE	TRUE	TRUE
8	3.9781222	21	4	40.4506503	16.66089326	748	Eemian TW3 mesocratic II	0.04	0	0	TRUE	TRUE	TRUE
9	0.7653573	21	4	40.4506503	23.32755993	749	Eemian TW3 mesocratic II	0.04	0	0	TRUE	TRUE	TRUE
10	0.4366586	21	4	40.4506503	23.32755993	750	Eemian TW3 mesocratic II	0.04	0	0	TRUE	TRUE	TRUE
11	1.8857085	21	4	40.4506503	29.9942266	751	Eemian TW3 mesocratic II	0.04	0	0	TRUE	TRUE	TRUE
12	0.4597626	11	1	40.4506503	23.32755993	752	Eemian TW3 mesocratic II	0.04	0	0	TRUE	TRUE	TRUE
13	0.5230487	21	4	40.4506503	23.32755993	753	Eemian TW3 mesocratic II	0.04	0	0	TRUE	TRUE	TRUE
14	0.4823524	11	1	40.4506503	23.32755993	754	Eemian TW3 mesocratic II	0.04	0	0	TRUE	TRUE	TRUE
15	0.6598929	21	3	46.71531697	23.32755993	755	Eemian TW3 mesocratic II	0.04	0	0	TRUE	TRUE	TRUE
16	4.9762731	3469	1	46.71531697	23.32755993	756	Eemian TW3 mesocratic II	0.04	0	0	TRUE	TRUE	TRUE
17	0.5452451	21	4	40.4506503	23.32755993	757	Eemian TW3 mesocratic II	0.04	0	0	TRUE	TRUE	TRUE
18	0.5797063	11	1	40.4506503	23.32755993	758	Eemian TW3 mesocratic II	0.04	0	0	TRUE	TRUE	TRUE
19	0.4651844	21	4	40.4506503	23.32755993	759	Eemian TW3 mesocratic II	0.04	0	0	TRUE	TRUE	TRUE
20	0.4977361	21	1	40.4506503	23.32755993	760	Eemian TW3 mesocratic II	0.04	0	0	TRUE	TRUE	TRUE
1	0.1935272	2271	1	62.24588378	33.07919526	761	Eemian TW3 mesocratic II	0.04	0	0	TRUE	TRUE	TRUE
2	0.207285	2072	1	68.51055045	33.07919526	762	Eemian TW3 mesocratic II	0.04	0	0	TRUE	TRUE	TRUE
3	0.2100426	2072	1	81.03988378	33.07919526	763	Eemian TW3 mesocratic II	0.04	0	0	TRUE	TRUE	TRUE
4	0.2136486	1471	1	81.03988378	33.07919526	764	Eemian TW3 mesocratic II	0.04	0	0	TRUE	TRUE	TRUE
5	3.9301675	2072	1	81.03988378	39.74586192	765	Eemian TW3 mesocratic II	0.04	0	0	TRUE	TRUE	TRUE
6	0.1489918	1805	1	74.77521711	33.07919526	766	Eemian TW3 mesocratic II	0.04	0	0	TRUE	TRUE	TRUE
7	0.2136486	1471	1	81.03988378	33.07919526	767	Eemian TW3 mesocratic II	0.04	0	0	TRUE	TRUE	TRUE
8	2.7774439	2072	0	62.24588378	33.07919526	768	Eemian TW3 mesocratic II	0.04	0	0	TRUE	TRUE	TRUE
9	0.4038569	1471	1	87.30455045	33.07919526	769	Eemian TW3 mesocratic II	0.04	0	0	TRUE	TRUE	TRUE
10	2.2894517	1805	1	81.03988378	26.41252859	770	Eemian TW3 mesocratic II	0.04	0	0	TRUE	TRUE	TRUE
11	0.4772736	2339	1	68.51055045	33.07919526	771	Eemian TW3 mesocratic II	0.04	0	0	TRUE	TRUE	TRUE
12	3.3882458	2072	1	68.51055045	26.41252859	772	Eemian TW3 mesocratic II	0.04	0	0	TRUE	TRUE	TRUE
13	1.6574665	1471	1	74.77521711	33.07919526	773	Eemian TW3 mesocratic II	0.04	0	0	TRUE	TRUE	TRUE
14	0.2136486	1471	1	81.03988378	33.07919526	774	Eemian TW3 mesocratic II	0.04	0	0	TRUE	TRUE	TRUE
15	0.4067611	1471	1	81.03988378	33.07919526	775	Eemian TW3 mesocratic II	0.04	0	0	TRUE	TRUE	TRUE
16	7.3166703	1471	0	87.30455045	39.74586192	776	Eemian TW3 mesocratic II	0.04	0	0	TRUE	TRUE	TRUE
17	1.7427913	1471	1	74.77521711	33.07919526	777	Eemian TW3 mesocratic II	0.04	0	0	TRUE	TRUE	TRUE
18	4.6988191	1471	1	81.03988378	39.74586192	778	Eemian TW3 mesocratic II	0.04	0	0	TRUE	TRUE	TRUE
19	1.2853206	1471	1	68.51055045	33.07919526	779	Eemian TW3 mesocratic II	0.04	0	0	TRUE	TRUE	TRUE
20	2.0103237	1204	1	81.03988378	33.07919526	780	Eemian TW3 mesocratic II	0.04	0	0	TRUE	TRUE	TRUE
1	0.2939071	2949	2	49.02434061	51.38381601	781	Eemian TW3 mesocratic II	0.04	0	0	TRUE	TRUE	TRUE
2	0.2939071	2949	2	49.02434061	51.38381601	782	Eemian TW3 mesocratic II	0.04	0	0	TRUE	TRUE	TRUE
3	0.2939071	2949	2	49.02434061	51.38381601	783	Eemian TW3 mesocratic II	0.04	0	0	TRUE	TRUE	TRUE
4	0.2939071	2949	2	49.02434061	51.38381601	784	Eemian TW3 mesocratic II	0.04	0	0	TRUE	TRUE	TRUE
5	4.0871496	2682	2	42.75967394	51.38381601	785	Eemian TW3 mesocratic II	0.04	0	0	TRUE	TRUE	TRUE
6	2.039828	2949	2	49.02434061	44.71714934	786	Eemian TW3 mesocratic II	0.04	0	0	TRUE	TRUE	TRUE
7	1.7555197	2949	3	49.02434061	58.05048268	787	Eemian TW3 mesocratic II	0.04	0	0	TRUE	TRUE	TRUE
8	0.5976046	2949	2	49.02434061	44.71714934	788	Eemian TW3 mesocratic II	0.04	0	0	TRUE	TRUE	TRUE
9	5.7279337	2949	2	49.02434061	51.38381601	789	Eemian TW3 mesocratic II	0.04	0	0	TRUE	TRUE	TRUE
10	2.1809852	2949	2	49.02434061	51.38381601	790	Eemian TW3 mesocratic II	0.04	0	0	TRUE	TRUE	TRUE
11	3.929625	2682	2	49.02434061	51.38381601	791	Eemian TW3 mesocratic II	0.04	0	0	TRUE	TRUE	TRUE
12	2.2786175	2949	2	49.02434061	38.05048268	792	Eemian TW3 mesocratic II	0.04	0	0	TRUE	TRUE	TRUE
13	3.4965821	2949	2	49.02434061	51.38381601	793	Eemian TW3 mesocratic II	0.04	0	0	TRUE	TRUE	TRUE
14	4.2996878	2949	2	49.02434061	51.38381601	794	Eemian TW3 mesocratic II	0.04	0	0	TRUE	TRUE	TRUE
15	0.2939071	2949	2	49.02434061	51.38381601	795	Eemian TW3 mesocratic II	0.04	0	0	TRUE	TRUE	TRUE
16	2.8577554	2949	2	49.02434061	51.38381601	796	Eemian TW3 mesocratic II	0.04	0	0	TRUE	TRUE	TRUE
17	4.8550578	2949	2	49.02434061	51.38381601	797	Eemian TW3 mesocratic II	0.04	0	0	TRUE	TRUE	TRUE
18	5.8005662	2949	2	36.49500728	51.38381601	798	Eemian TW3 mesocratic II	0.04	0	0	TRUE	TRUE	TRUE
19	3.8877512	3216	2	49.02434061	58.05048268	799	Eemian TW3 mesocratic II	0.04	0	0	TRUE	TRUE	TRUE
[truncated: 5,201 more rows]
