# Supplementary material for: On the ecological impact of prehistoric hunter-gatherers in Europe: Early Holocene (Mesolithic) and Last Interglacial (Neanderthal) foragers compared
Source: PLoS One. 2025 Oct 22;20(10):e0328218. doi: 10.1371/journal.pone.0328218 (PMC12543167; doi:10.1371/journal.pone.0328218)
Supplement: S2 File — (ZIP) [file pone.0328218.s002.zip › Supplementary Data 1/Vegetation_openness_scenarios/Openness_scenarios_climate_megafauna_impact.csv]

popSize_ID	Evaluations	Number_of_groups	Accessible_radius	Openness_criteria_to_burn	Hunting_pressure	ID	TW	Territory_impacted_by_thunderstorms	Movement_frequency_of_campsites	Campsites_to_move	Natural_fires	Megafauna_impact	Humans
1	0.04967781	0	0	0	20.9091343	1	Eemian TW2 mesocratic I	0	0	0	FALSE	TRUE	FALSE
2	0.295694508	0	0	0	20.3985988	2	Eemian TW2 mesocratic I	0	0	0	FALSE	TRUE	FALSE
3	0.295694508	0	0	0	20.3985988	3	Eemian TW2 mesocratic I	0	0	0	FALSE	TRUE	FALSE
4	0.295694508	0	0	0	20.3985988	4	Eemian TW2 mesocratic I	0	0	0	FALSE	TRUE	FALSE
5	0.295694508	0	0	0	20.3985988	5	Eemian TW2 mesocratic I	0	0	0	FALSE	TRUE	FALSE
6	0.295694508	0	0	0	20.3985988	6	Eemian TW2 mesocratic I	0	0	0	FALSE	TRUE	FALSE
7	22.46124172	0	0	0	79.38093498	7	Eemian TW2 mesocratic I	0	0	0	FALSE	TRUE	FALSE
8	19.39399001	0	0	0	64.43745792	8	Eemian TW2 mesocratic I	0	0	0	FALSE	TRUE	FALSE
9	11.03919007	0	0	0	7.065265463	9	Eemian TW2 mesocratic I	0	0	0	FALSE	TRUE	FALSE
10	17.54591465	0	0	0	57.55781694	10	Eemian TW2 mesocratic I	0	0	0	FALSE	TRUE	FALSE
11	8.962951515	0	0	0	37.63068875	11	Eemian TW2 mesocratic I	0	0	0	FALSE	TRUE	FALSE
12	22.68658018	0	0	0	80.69751828	12	Eemian TW2 mesocratic I	0	0	0	FALSE	TRUE	FALSE
13	0.295694508	0	0	0	20.3985988	13	Eemian TW2 mesocratic I	0	0	0	FALSE	TRUE	FALSE
14	13.81031447	0	0	0	47.06526546	14	Eemian TW2 mesocratic I	0	0	0	FALSE	TRUE	FALSE
15	5.277992196	0	0	0	13.73193213	15	Eemian TW2 mesocratic I	0	0	0	FALSE	TRUE	FALSE
16	3.952718817	0	0	0	27.57580097	16	Eemian TW2 mesocratic I	0	0	0	FALSE	TRUE	FALSE
17	12.57428565	0	0	0	5.017908557	17	Eemian TW2 mesocratic I	0	0	0	FALSE	TRUE	FALSE
18	24.36979221	0	0	0	91.74453069	18	Eemian TW2 mesocratic I	0	0	0	FALSE	TRUE	FALSE
19	5.277992196	0	0	0	13.73193213	19	Eemian TW2 mesocratic I	0	0	0	FALSE	TRUE	FALSE
20	6.995699577	0	0	0	33.73193213	20	Eemian TW2 mesocratic I	0	0	0	FALSE	TRUE	FALSE
1	0.13480487	0	0	0	20.66085761	21	Eemian TW2 mesocratic I	0	0	0	FALSE	TRUE	FALSE
2	0.13480487	0	0	0	20.66085761	22	Eemian TW2 mesocratic I	0	0	0	FALSE	TRUE	FALSE
3	0.13480487	0	0	0	20.66085761	23	Eemian TW2 mesocratic I	0	0	0	FALSE	TRUE	FALSE
4	0.13480487	0	0	0	20.66085761	24	Eemian TW2 mesocratic I	0	0	0	FALSE	TRUE	FALSE
5	0.13480487	0	0	0	20.66085761	25	Eemian TW2 mesocratic I	0	0	0	FALSE	TRUE	FALSE
6	10.82566298	0	0	0	7.327524276	26	Eemian TW2 mesocratic I	0	0	0	FALSE	TRUE	FALSE
7	14.42859143	0	0	0	1.833099169	27	Eemian TW2 mesocratic I	0	0	0	FALSE	TRUE	FALSE
8	0.13480487	0	0	0	20.66085761	28	Eemian TW2 mesocratic I	0	0	0	FALSE	TRUE	FALSE
9	10.82566298	0	0	0	7.327524276	29	Eemian TW2 mesocratic I	0	0	0	FALSE	TRUE	FALSE
10	21.89327221	0	0	0	76.21165004	30	Eemian TW2 mesocratic I	0	0	0	FALSE	TRUE	FALSE
11	17.66886184	0	0	0	57.97540385	31	Eemian TW2 mesocratic I	0	0	0	FALSE	TRUE	FALSE
12	7.120637017	0	0	0	33.99419094	32	Eemian TW2 mesocratic I	0	0	0	FALSE	TRUE	FALSE
13	16.42807285	0	0	0	53.99419094	33	Eemian TW2 mesocratic I	0	0	0	FALSE	TRUE	FALSE
14	0.556889786	0	0	0	21.74196989	34	Eemian TW2 mesocratic I	0	0	0	FALSE	TRUE	FALSE
15	4.639544097	0	0	0	28.87611329	35	Eemian TW2 mesocratic I	0	0	0	FALSE	TRUE	FALSE
16	7.120637017	0	0	0	33.99419094	36	Eemian TW2 mesocratic I	0	0	0	FALSE	TRUE	FALSE
17	3.819298372	0	0	0	27.32752428	37	Eemian TW2 mesocratic I	0	0	0	FALSE	TRUE	FALSE
18	6.780616646	0	0	0	33.27828858	38	Eemian TW2 mesocratic I	0	0	0	FALSE	TRUE	FALSE
19	23.99058118	0	0	0	89.05328182	39	Eemian TW2 mesocratic I	0	0	0	FALSE	TRUE	FALSE
20	3.819298372	0	0	0	27.32752428	40	Eemian TW2 mesocratic I	0	0	0	FALSE	TRUE	FALSE
1	0.278509661	0	0	0	21.29773048	41	Eemian TW2 mesocratic I	0	0	0	FALSE	TRUE	FALSE
2	0.278509661	0	0	0	21.29773048	42	Eemian TW2 mesocratic I	0	0	0	FALSE	TRUE	FALSE
3	0.278509661	0	0	0	21.29773048	43	Eemian TW2 mesocratic I	0	0	0	FALSE	TRUE	FALSE
4	0.278509661	0	0	0	21.29773048	44	Eemian TW2 mesocratic I	0	0	0	FALSE	TRUE	FALSE
5	18.88345602	0	0	0	62.40134518	45	Eemian TW2 mesocratic I	0	0	0	FALSE	TRUE	FALSE
6	4.517184273	0	0	0	14.63106382	46	Eemian TW2 mesocratic I	0	0	0	FALSE	TRUE	FALSE
7	23.50387095	0	0	0	85.77929557	47	Eemian TW2 mesocratic I	0	0	0	FALSE	TRUE	FALSE
8	24.40713549	0	0	0	92.01654672	48	Eemian TW2 mesocratic I	0	0	0	FALSE	TRUE	FALSE
9	4.517184273	0	0	0	14.63106382	49	Eemian TW2 mesocratic I	0	0	0	FALSE	TRUE	FALSE
10	0.278509661	0	0	0	21.29773048	50	Eemian TW2 mesocratic I	0	0	0	FALSE	TRUE	FALSE
11	0.278509661	0	0	0	21.29773048	51	Eemian TW2 mesocratic I	0	0	0	FALSE	TRUE	FALSE
12	11.02590924	0	0	0	41.29773048	52	Eemian TW2 mesocratic I	0	0	0	FALSE	TRUE	FALSE
13	1.47617863	0	0	0	23.24247067	53	Eemian TW2 mesocratic I	0	0	0	FALSE	TRUE	FALSE
14	4.160893716	0	0	0	27.96439715	54	Eemian TW2 mesocratic I	0	0	0	FALSE	TRUE	FALSE
15	23.04872946	0	0	0	82.88816325	55	Eemian TW2 mesocratic I	0	0	0	FALSE	TRUE	FALSE
16	20.83456765	0	0	0	70.82473905	56	Eemian TW2 mesocratic I	0	0	0	FALSE	TRUE	FALSE
17	0.278509661	0	0	0	21.29773048	57	Eemian TW2 mesocratic I	0	0	0	FALSE	TRUE	FALSE
18	4.517184273	0	0	0	14.63106382	58	Eemian TW2 mesocratic I	0	0	0	FALSE	TRUE	FALSE
19	19.76563399	0	0	0	65.99102406	59	Eemian TW2 mesocratic I	0	0	0	FALSE	TRUE	FALSE
20	4.160893716	0	0	0	27.96439715	60	Eemian TW2 mesocratic I	0	0	0	FALSE	TRUE	FALSE
1	0.049690695	0	0	0	20.90685877	61	Eemian TW2 mesocratic I	0	0	0	FALSE	TRUE	FALSE
2	0.049690695	0	0	0	20.90685877	62	Eemian TW2 mesocratic I	0	0	0	FALSE	TRUE	FALSE
3	0.049690695	0	0	0	20.90685877	63	Eemian TW2 mesocratic I	0	0	0	FALSE	TRUE	FALSE
4	0.049690695	0	0	0	20.90685877	64	Eemian TW2 mesocratic I	0	0	0	FALSE	TRUE	FALSE
5	3.95149979	0	0	0	27.57352544	65	Eemian TW2 mesocratic I	0	0	0	FALSE	TRUE	FALSE
6	4.844770351	0	0	0	14.24019211	66	Eemian TW2 mesocratic I	0	0	0	FALSE	TRUE	FALSE
7	10.80593652	0	0	0	40.90685877	67	Eemian TW2 mesocratic I	0	0	0	FALSE	TRUE	FALSE
8	14.46338177	0	0	0	48.63601751	68	Eemian TW2 mesocratic I	0	0	0	FALSE	TRUE	FALSE
9	16.50949517	0	0	0	54.24019211	69	Eemian TW2 mesocratic I	0	0	0	FALSE	TRUE	FALSE
10	14.02436426	0	0	0	47.57352544	70	Eemian TW2 mesocratic I	0	0	0	FALSE	TRUE	FALSE
11	20.25828928	0	0	0	68.14884312	71	Eemian TW2 mesocratic I	0	0	0	FALSE	TRUE	FALSE
12	21.38197136	0	0	0	73.52980778	72	Eemian TW2 mesocratic I	0	0	0	FALSE	TRUE	FALSE
13	24.26244283	0	0	0	90.96966479	73	Eemian TW2 mesocratic I	0	0	0	FALSE	TRUE	FALSE
14	14.02436426	0	0	0	47.57352544	74	Eemian TW2 mesocratic I	0	0	0	FALSE	TRUE	FALSE
15	22.87905667	0	0	0	81.85009187	75	Eemian TW2 mesocratic I	0	0	0	FALSE	TRUE	FALSE
16	7.237842161	0	0	0	34.24019211	76	Eemian TW2 mesocratic I	0	0	0	FALSE	TRUE	FALSE
17	7.237842161	0	0	0	34.24019211	77	Eemian TW2 mesocratic I	0	0	0	FALSE	TRUE	FALSE
18	1.244129423	0	0	0	18.97451813	78	Eemian TW2 mesocratic I	0	0	0	FALSE	TRUE	FALSE
19	10.62281212	0	0	0	7.573525442	79	Eemian TW2 mesocratic I	0	0	0	FALSE	TRUE	FALSE
20	4.844770351	0	0	0	14.24019211	80	Eemian TW2 mesocratic I	0	0	0	FALSE	TRUE	FALSE
1	0.232570254	0	0	0	20.49642371	81	Eemian TW2 mesocratic I	0	0	0	FALSE	TRUE	FALSE
2	0.232570254	0	0	0	20.49642371	82	Eemian TW2 mesocratic I	0	0	0	FALSE	TRUE	FALSE
3	0.232570254	0	0	0	20.49642371	83	Eemian TW2 mesocratic I	0	0	0	FALSE	TRUE	FALSE
4	0.232570254	0	0	0	20.49642371	84	Eemian TW2 mesocratic I	0	0	0	FALSE	TRUE	FALSE
5	15.06275026	0	0	0	0.496423705	85	Eemian TW2 mesocratic I	0	0	0	FALSE	TRUE	FALSE
6	1.017159583	0	0	0	22.48879384	86	Eemian TW2 mesocratic I	0	0	0	FALSE	TRUE	FALSE
7	3.73038658	0	0	0	27.16309037	87	Eemian TW2 mesocratic I	0	0	0	FALSE	TRUE	FALSE
8	7.042320838	0	0	0	33.82975704	88	Eemian TW2 mesocratic I	0	0	0	FALSE	TRUE	FALSE
9	21.07188009	0	0	0	71.97717232	89	Eemian TW2 mesocratic I	0	0	0	FALSE	TRUE	FALSE
10	7.042320838	0	0	0	33.82975704	90	Eemian TW2 mesocratic I	0	0	0	FALSE	TRUE	FALSE
11	16.5648476	0	0	0	54.40860125	91	Eemian TW2 mesocratic I	0	0	0	FALSE	TRUE	FALSE
12	0.232570254	0	0	0	20.49642371	92	Eemian TW2 mesocratic I	0	0	0	FALSE	TRUE	FALSE
13	5.193854074	0	0	0	13.82975704	93	Eemian TW2 mesocratic I	0	0	0	FALSE	TRUE	FALSE
14	0.232570254	0	0	0	20.49642371	94	Eemian TW2 mesocratic I	0	0	0	FALSE	TRUE	FALSE
15	6.228133476	0	0	0	32.10858784	95	Eemian TW2 mesocratic I	0	0	0	FALSE	TRUE	FALSE
16	18.06362597	0	0	0	59.3527867	96	Eemian TW2 mesocratic I	0	0	0	FALSE	TRUE	FALSE
17	7.042320838	0	0	0	33.82975704	97	Eemian TW2 mesocratic I	0	0	0	FALSE	TRUE	FALSE
18	17.67639167	0	0	0	58.00115189	98	Eemian TW2 mesocratic I	0	0	0	FALSE	TRUE	FALSE
19	3.73038658	0	0	0	27.16309037	99	Eemian TW2 mesocratic I	0	0	0	FALSE	TRUE	FALSE
20	16.23808934	0	0	0	53.42808634	100	Eemian TW2 mesocratic I	0	0	0	FALSE	TRUE	FALSE
1	0.340835787	0	0	0	20.32886653	101	Eemian TW2 mesocratic I	0	0	0	FALSE	TRUE	FALSE
2	0.340835787	0	0	0	20.32886653	102	Eemian TW2 mesocratic I	0	0	0	FALSE	TRUE	FALSE
3	0.454927339	0	0	0	21.57835725	103	Eemian TW2 mesocratic I	0	0	0	FALSE	TRUE	FALSE
4	0.454927339	0	0	0	21.57835725	104	Eemian TW2 mesocratic I	0	0	0	FALSE	TRUE	FALSE
5	14.55374951	0	0	0	1.578357252	105	Eemian TW2 mesocratic I	0	0	0	FALSE	TRUE	FALSE
6	0.454927339	0	0	0	21.57835725	106	Eemian TW2 mesocratic I	0	0	0	FALSE	TRUE	FALSE
7	4.284754148	0	0	0	14.91169059	107	Eemian TW2 mesocratic I	0	0	0	FALSE	TRUE	FALSE
8	21.69040789	0	0	0	75.12891452	108	Eemian TW2 mesocratic I	0	0	0	FALSE	TRUE	FALSE
9	4.309933556	0	0	0	28.24502392	109	Eemian TW2 mesocratic I	0	0	0	FALSE	TRUE	FALSE
10	0.454927339	0	0	0	21.57835725	110	Eemian TW2 mesocratic I	0	0	0	FALSE	TRUE	FALSE
11	10.06245524	0	0	0	8.245023919	111	Eemian TW2 mesocratic I	0	0	0	FALSE	TRUE	FALSE
12	0.454927339	0	0	0	21.57835725	112	Eemian TW2 mesocratic I	0	0	0	FALSE	TRUE	FALSE
13	11.18129874	0	0	0	41.57835725	113	Eemian TW2 mesocratic I	0	0	0	FALSE	TRUE	FALSE
14	18.66900009	0	0	0	61.57835725	114	Eemian TW2 mesocratic I	0	0	0	FALSE	TRUE	FALSE
15	12.8570751	0	0	0	44.90165146	115	Eemian TW2 mesocratic I	0	0	0	FALSE	TRUE	FALSE
16	0.454927339	0	0	0	21.57835725	116	Eemian TW2 mesocratic I	0	0	0	FALSE	TRUE	FALSE
17	10.90559879	0	0	0	41.08297434	117	Eemian TW2 mesocratic I	0	0	0	FALSE	TRUE	FALSE
18	7.549192413	0	0	0	34.88879366	118	Eemian TW2 mesocratic I	0	0	0	FALSE	TRUE	FALSE
19	0.454927339	0	0	0	21.57835725	119	Eemian TW2 mesocratic I	0	0	0	FALSE	TRUE	FALSE
20	0.454927339	0	0	0	21.57835725	120	Eemian TW2 mesocratic I	0	0	0	FALSE	TRUE	FALSE
1	0.413281124	0	0	0	20.21736372	121	Eemian TW2 mesocratic I	0	0	0	FALSE	TRUE	FALSE
2	0.413281124	0	0	0	20.21736372	122	Eemian TW2 mesocratic I	0	0	0	FALSE	TRUE	FALSE
3	0.413281124	0	0	0	20.21736372	123	Eemian TW2 mesocratic I	0	0	0	FALSE	TRUE	FALSE
4	0.413281124	0	0	0	20.21736372	124	Eemian TW2 mesocratic I	0	0	0	FALSE	TRUE	FALSE
5	15.18943436	0	0	0	50.49290319	125	Eemian TW2 mesocratic I	0	0	0	FALSE	TRUE	FALSE
6	0.413281124	0	0	0	20.21736372	126	Eemian TW2 mesocratic I	0	0	0	FALSE	TRUE	FALSE
7	22.42514561	0	0	0	79.1732455	127	Eemian TW2 mesocratic I	0	0	0	FALSE	TRUE	FALSE
8	0.413281124	0	0	0	20.21736372	128	Eemian TW2 mesocratic I	0	0	0	FALSE	TRUE	FALSE
9	10.40976911	0	0	0	40.21736372	129	Eemian TW2 mesocratic I	0	0	0	FALSE	TRUE	FALSE
10	13.31756084	0	0	0	45.92028823	130	Eemian TW2 mesocratic I	0	0	0	FALSE	TRUE	FALSE
11	21.62278037	0	0	0	74.77349667	131	Eemian TW2 mesocratic I	0	0	0	FALSE	TRUE	FALSE
12	0.413281124	0	0	0	20.21736372	132	Eemian TW2 mesocratic I	0	0	0	FALSE	TRUE	FALSE
13	10.40976911	0	0	0	40.21736372	133	Eemian TW2 mesocratic I	0	0	0	FALSE	TRUE	FALSE
14	3.57871159	0	0	0	26.88403039	134	Eemian TW2 mesocratic I	0	0	0	FALSE	TRUE	FALSE
15	0.413281124	0	0	0	20.21736372	135	Eemian TW2 mesocratic I	0	0	0	FALSE	TRUE	FALSE
16	11.1847248	0	0	0	6.884030391	136	Eemian TW2 mesocratic I	0	0	0	FALSE	TRUE	FALSE
17	11.28150745	0	0	0	6.762823416	137	Eemian TW2 mesocratic I	0	0	0	FALSE	TRUE	FALSE
18	0.413281124	0	0	0	20.21736372	138	Eemian TW2 mesocratic I	0	0	0	FALSE	TRUE	FALSE
19	17.32316201	0	0	0	56.81463055	139	Eemian TW2 mesocratic I	0	0	0	FALSE	TRUE	FALSE
20	19.99598825	0	0	0	66.98563551	140	Eemian TW2 mesocratic I	0	0	0	FALSE	TRUE	FALSE
1	0.614959332	0	0	0	21.83558547	141	Eemian TW2 mesocratic I	0	0	0	FALSE	TRUE	FALSE
2	0.614959332	0	0	0	21.83558547	142	Eemian TW2 mesocratic I	0	0	0	FALSE	TRUE	FALSE
3	0.614959332	0	0	0	21.83558547	143	Eemian TW2 mesocratic I	0	0	0	FALSE	TRUE	FALSE
4	0.614959332	0	0	0	21.83558547	144	Eemian TW2 mesocratic I	0	0	0	FALSE	TRUE	FALSE
5	19.97885695	0	0	0	66.910811	145	Eemian TW2 mesocratic I	0	0	0	FALSE	TRUE	FALSE
6	7.686078531	0	0	0	35.16891881	146	Eemian TW2 mesocratic I	0	0	0	FALSE	TRUE	FALSE
7	18.73655179	0	0	0	61.83558547	147	Eemian TW2 mesocratic I	0	0	0	FALSE	TRUE	FALSE
8	17.06295925	0	0	0	55.96783792	148	Eemian TW2 mesocratic I	0	0	0	FALSE	TRUE	FALSE
9	18.73655179	0	0	0	61.83558547	149	Eemian TW2 mesocratic I	0	0	0	FALSE	TRUE	FALSE
10	14.42736326	0	0	0	1.835585474	150	Eemian TW2 mesocratic I	0	0	0	FALSE	TRUE	FALSE
11	0.614959332	0	0	0	21.83558547	151	Eemian TW2 mesocratic I	0	0	0	FALSE	TRUE	FALSE
12	4.445196005	0	0	0	28.50225214	152	Eemian TW2 mesocratic I	0	0	0	FALSE	TRUE	FALSE
13	2.709066614	0	0	0	16.92637294	153	Eemian TW2 mesocratic I	0	0	0	FALSE	TRUE	FALSE
14	0.614959332	0	0	0	21.83558547	154	Eemian TW2 mesocratic I	0	0	0	FALSE	TRUE	FALSE
15	14.40896103	0	0	0	48.50225214	155	Eemian TW2 mesocratic I	0	0	0	FALSE	TRUE	FALSE
16	18.86578634	0	0	0	62.33283017	156	Eemian TW2 mesocratic I	0	0	0	FALSE	TRUE	FALSE
17	9.844786548	0	0	0	8.502252141	157	Eemian TW2 mesocratic I	0	0	0	FALSE	TRUE	FALSE
18	0.614959332	0	0	0	21.83558547	158	Eemian TW2 mesocratic I	0	0	0	FALSE	TRUE	FALSE
19	0.614959332	0	0	0	21.83558547	159	Eemian TW2 mesocratic I	0	0	0	FALSE	TRUE	FALSE
20	7.686078531	0	0	0	35.16891881	160	Eemian TW2 mesocratic I	0	0	0	FALSE	TRUE	FALSE
1	0.404968877	0	0	0	21.49856766	161	Eemian TW2 mesocratic I	0	0	0	FALSE	TRUE	FALSE
2	0.404968877	0	0	0	21.49856766	162	Eemian TW2 mesocratic I	0	0	0	FALSE	TRUE	FALSE
3	0.404968877	0	0	0	21.49856766	163	Eemian TW2 mesocratic I	0	0	0	FALSE	TRUE	FALSE
4	0.404968877	0	0	0	21.49856766	164	Eemian TW2 mesocratic I	0	0	0	FALSE	TRUE	FALSE
5	0.404968877	0	0	0	21.49856766	165	Eemian TW2 mesocratic I	0	0	0	FALSE	TRUE	FALSE
6	7.112447604	0	0	0	11.62771433	166	Eemian TW2 mesocratic I	0	0	0	FALSE	TRUE	FALSE
7	16.70260852	0	0	0	54.83190099	167	Eemian TW2 mesocratic I	0	0	0	FALSE	TRUE	FALSE
8	15.6082184	0	0	0	51.62771433	168	Eemian TW2 mesocratic I	0	0	0	FALSE	TRUE	FALSE
9	4.26771546	0	0	0	28.16523432	169	Eemian TW2 mesocratic I	0	0	0	FALSE	TRUE	FALSE
10	12.88453575	0	0	0	44.96104767	170	Eemian TW2 mesocratic I	0	0	0	FALSE	TRUE	FALSE
11	0.404968877	0	0	0	21.49856766	171	Eemian TW2 mesocratic I	0	0	0	FALSE	TRUE	FALSE
12	23.57934732	0	0	0	86.27430725	172	Eemian TW2 mesocratic I	0	0	0	FALSE	TRUE	FALSE
13	10.75450365	0	0	0	40.81661528	173	Eemian TW2 mesocratic I	0	0	0	FALSE	TRUE	FALSE
14	5.999780365	0	0	0	31.62771433	174	Eemian TW2 mesocratic I	0	0	0	FALSE	TRUE	FALSE
15	4.350511149	0	0	0	14.83190099	175	Eemian TW2 mesocratic I	0	0	0	FALSE	TRUE	FALSE
16	23.37757186	0	0	0	84.96104767	176	Eemian TW2 mesocratic I	0	0	0	FALSE	TRUE	FALSE
17	8.597199746	0	0	0	36.93958116	177	Eemian TW2 mesocratic I	0	0	0	FALSE	TRUE	FALSE
18	0.404968877	0	0	0	21.49856766	178	Eemian TW2 mesocratic I	0	0	0	FALSE	TRUE	FALSE
19	17.81052944	0	0	0	58.46321627	179	Eemian TW2 mesocratic I	0	0	0	FALSE	TRUE	FALSE
20	4.350511149	0	0	0	14.83190099	180	Eemian TW2 mesocratic I	0	0	0	FALSE	TRUE	FALSE
1	0.363144912	0	0	0	21.43196377	181	Eemian TW2 mesocratic I	0	0	0	FALSE	TRUE	FALSE
2	0.363144912	0	0	0	21.43196377	182	Eemian TW2 mesocratic I	0	0	0	FALSE	TRUE	FALSE
3	0.363144912	0	0	0	21.43196377	183	Eemian TW2 mesocratic I	0	0	0	FALSE	TRUE	FALSE
4	0.363144912	0	0	0	21.43196377	184	Eemian TW2 mesocratic I	0	0	0	FALSE	TRUE	FALSE
5	4.405613769	0	0	0	14.76529711	185	Eemian TW2 mesocratic I	0	0	0	FALSE	TRUE	FALSE
6	4.232378438	0	0	0	28.09863044	186	Eemian TW2 mesocratic I	0	0	0	FALSE	TRUE	FALSE
7	2.601005824	0	0	0	17.07195176	187	Eemian TW2 mesocratic I	0	0	0	FALSE	TRUE	FALSE
8	14.6246304	0	0	0	1.431963774	188	Eemian TW2 mesocratic I	0	0	0	FALSE	TRUE	FALSE
9	22.76810291	0	0	0	81.18248822	189	Eemian TW2 mesocratic I	0	0	0	FALSE	TRUE	FALSE
10	0.363144912	0	0	0	21.43196377	190	Eemian TW2 mesocratic I	0	0	0	FALSE	TRUE	FALSE
11	9.866613123	0	0	0	8.47651811	191	Eemian TW2 mesocratic I	0	0	0	FALSE	TRUE	FALSE
12	0.363144912	0	0	0	21.43196377	192	Eemian TW2 mesocratic I	0	0	0	FALSE	TRUE	FALSE
13	0.363144912	0	0	0	21.43196377	193	Eemian TW2 mesocratic I	0	0	0	FALSE	TRUE	FALSE
14	4.232378438	0	0	0	28.09863044	194	Eemian TW2 mesocratic I	0	0	0	FALSE	TRUE	FALSE
15	7.726061791	0	0	0	35.24955304	195	Eemian TW2 mesocratic I	0	0	0	FALSE	TRUE	FALSE
16	7.489449272	0	0	0	34.76529711	196	Eemian TW2 mesocratic I	0	0	0	FALSE	TRUE	FALSE
17	7.714028859	0	0	0	10.95079954	197	Eemian TW2 mesocratic I	0	0	0	FALSE	TRUE	FALSE
18	14.69436746	0	0	0	49.21203854	198	Eemian TW2 mesocratic I	0	0	0	FALSE	TRUE	FALSE
19	7.489449272	0	0	0	34.76529711	199	Eemian TW2 mesocratic I	0	0	0	FALSE	TRUE	FALSE
20	4.405613769	0	0	0	14.76529711	200	Eemian TW2 mesocratic I	0	0	0	FALSE	TRUE	FALSE
1	0.073030818	0	0	0	20.97410099	201	Eemian TW2 mesocratic I	0	0	0	FALSE	TRUE	FALSE
2	0.419050945	0	0	0	20.20850569	202	Eemian TW2 mesocratic I	0	0	0	FALSE	TRUE	FALSE
3	0.419050945	0	0	0	20.20850569	203	Eemian TW2 mesocratic I	0	0	0	FALSE	TRUE	FALSE
4	0.419050945	0	0	0	20.20850569	204	Eemian TW2 mesocratic I	0	0	0	FALSE	TRUE	FALSE
5	18.47643846	0	0	0	60.85506162	205	Eemian TW2 mesocratic I	0	0	0	FALSE	TRUE	FALSE
6	0.419050945	0	0	0	20.20850569	206	Eemian TW2 mesocratic I	0	0	0	FALSE	TRUE	FALSE
7	7.601919871	0	0	0	34.9972521	207	Eemian TW2 mesocratic I	0	0	0	FALSE	TRUE	FALSE
8	0.073030818	0	0	0	20.97410099	208	Eemian TW2 mesocratic I	0	0	0	FALSE	TRUE	FALSE
9	12.82420676	0	0	0	44.83077989	209	Eemian TW2 mesocratic I	0	0	0	FALSE	TRUE	FALSE
10	20.44667568	0	0	0	69.00503216	210	Eemian TW2 mesocratic I	0	0	0	FALSE	TRUE	FALSE
11	5.442242525	0	0	0	13.54183902	211	Eemian TW2 mesocratic I	0	0	0	FALSE	TRUE	FALSE
12	24.1250591	0	0	0	89.99310801	212	Eemian TW2 mesocratic I	0	0	0	FALSE	TRUE	FALSE
13	10.40463748	0	0	0	40.20850569	213	Eemian TW2 mesocratic I	0	0	0	FALSE	TRUE	FALSE
14	0.508327489	0	0	0	21.66391877	214	Eemian TW2 mesocratic I	0	0	0	FALSE	TRUE	FALSE
15	11.2074563	0	0	0	41.62593078	215	Eemian TW2 mesocratic I	0	0	0	FALSE	TRUE	FALSE
16	0.419050945	0	0	0	20.20850569	216	Eemian TW2 mesocratic I	0	0	0	FALSE	TRUE	FALSE
17	18.30095023	0	0	0	60.20850569	217	Eemian TW2 mesocratic I	0	0	0	FALSE	TRUE	FALSE
18	3.573875488	0	0	0	26.87517236	218	Eemian TW2 mesocratic I	0	0	0	FALSE	TRUE	FALSE
19	0.073030818	0	0	0	20.97410099	219	Eemian TW2 mesocratic I	0	0	0	FALSE	TRUE	FALSE
20	6.905160873	0	0	0	33.54183902	220	Eemian TW2 mesocratic I	0	0	0	FALSE	TRUE	FALSE
1	0.053293921	0	0	0	20.93873613	221	Eemian TW2 mesocratic I	0	0	0	FALSE	TRUE	FALSE
2	0.053293921	0	0	0	20.93873613	222	Eemian TW2 mesocratic I	0	0	0	FALSE	TRUE	FALSE
3	0.053293921	0	0	0	20.93873613	223	Eemian TW2 mesocratic I	0	0	0	FALSE	TRUE	FALSE
4	0.053293921	0	0	0	20.93873613	224	Eemian TW2 mesocratic I	0	0	0	FALSE	TRUE	FALSE
5	0.053293921	0	0	0	20.93873613	225	Eemian TW2 mesocratic I	0	0	0	FALSE	TRUE	FALSE
6	0.053293921	0	0	0	20.93873613	226	Eemian TW2 mesocratic I	0	0	0	FALSE	TRUE	FALSE
7	7.25304414	0	0	0	34.27206946	227	Eemian TW2 mesocratic I	0	0	0	FALSE	TRUE	FALSE
8	7.25304414	0	0	0	34.27206946	228	Eemian TW2 mesocratic I	0	0	0	FALSE	TRUE	FALSE
9	4.817898393	0	0	0	14.27206946	229	Eemian TW2 mesocratic I	0	0	0	FALSE	TRUE	FALSE
10	10.59642508	0	0	0	7.605402797	230	Eemian TW2 mesocratic I	0	0	0	FALSE	TRUE	FALSE
11	23.7860671	0	0	0	87.6536804	231	Eemian TW2 mesocratic I	0	0	0	FALSE	TRUE	FALSE
12	6.356816411	0	0	0	12.48981964	232	Eemian TW2 mesocratic I	0	0	0	FALSE	TRUE	FALSE
13	4.817898393	0	0	0	14.27206946	233	Eemian TW2 mesocratic I	0	0	0	FALSE	TRUE	FALSE
14	11.25009486	0	0	0	41.7037548	234	Eemian TW2 mesocratic I	0	0	0	FALSE	TRUE	FALSE
15	0.053293921	0	0	0	20.93873613	235	Eemian TW2 mesocratic I	0	0	0	FALSE	TRUE	FALSE
16	10.82404474	0	0	0	40.93873613	236	Eemian TW2 mesocratic I	0	0	0	FALSE	TRUE	FALSE
17	20.13667507	0	0	0	67.6054028	237	Eemian TW2 mesocratic I	0	0	0	FALSE	TRUE	FALSE
18	0.053293921	0	0	0	20.93873613	238	Eemian TW2 mesocratic I	0	0	0	FALSE	TRUE	FALSE
19	7.25304414	0	0	0	34.27206946	239	Eemian TW2 mesocratic I	0	0	0	FALSE	TRUE	FALSE
20	1.851845651	0	0	0	18.10410824	240	Eemian TW2 mesocratic I	0	0	0	FALSE	TRUE	FALSE
1	0.053182355	0	0	0	20.93834197	241	Eemian TW2 mesocratic I	0	0	0	FALSE	TRUE	FALSE
2	0.053182355	0	0	0	20.93834197	242	Eemian TW2 mesocratic I	0	0	0	FALSE	TRUE	FALSE
3	0.247598766	0	0	0	21.24888883	243	Eemian TW2 mesocratic I	0	0	0	FALSE	TRUE	FALSE
4	0.247598766	0	0	0	21.24888883	244	Eemian TW2 mesocratic I	0	0	0	FALSE	TRUE	FALSE
5	2.869534634	0	0	0	25.61280992	245	Eemian TW2 mesocratic I	0	0	0	FALSE	TRUE	FALSE
6	16.79303939	0	0	0	55.11303312	246	Eemian TW2 mesocratic I	0	0	0	FALSE	TRUE	FALSE
7	10.33826284	0	0	0	7.915555496	247	Eemian TW2 mesocratic I	0	0	0	FALSE	TRUE	FALSE
8	10.33826284	0	0	0	7.915555496	248	Eemian TW2 mesocratic I	0	0	0	FALSE	TRUE	FALSE
9	4.55788581	0	0	0	14.58222216	249	Eemian TW2 mesocratic I	0	0	0	FALSE	TRUE	FALSE
10	4.55788581	0	0	0	14.58222216	250	Eemian TW2 mesocratic I	0	0	0	FALSE	TRUE	FALSE
11	3.968361274	0	0	0	27.60500864	251	Eemian TW2 mesocratic I	0	0	0	FALSE	TRUE	FALSE
12	19.8208388	0	0	0	66.22713468	252	Eemian TW2 mesocratic I	0	0	0	FALSE	TRUE	FALSE
13	10.82382103	0	0	0	40.93834197	253	Eemian TW2 mesocratic I	0	0	0	FALSE	TRUE	FALSE
14	7.252856142	0	0	0	34.2716753	254	Eemian TW2 mesocratic I	0	0	0	FALSE	TRUE	FALSE
15	23.77886139	0	0	0	87.60500864	255	Eemian TW2 mesocratic I	0	0	0	FALSE	TRUE	FALSE
16	24.75091819	0	0	0	94.58222216	256	Eemian TW2 mesocratic I	0	0	0	FALSE	TRUE	FALSE
17	18.80266927	0	0	0	62.08913253	257	Eemian TW2 mesocratic I	0	0	0	FALSE	TRUE	FALSE
18	19.76578033	0	0	0	65.99164811	258	Eemian TW2 mesocratic I	0	0	0	FALSE	TRUE	FALSE
19	0.247598766	0	0	0	21.24888883	259	Eemian TW2 mesocratic I	0	0	0	FALSE	TRUE	FALSE
20	4.134794535	0	0	0	27.9155555	260	Eemian TW2 mesocratic I	0	0	0	FALSE	TRUE	FALSE
1	0.052240782	0	0	0	20.87734654	261	Eemian TW2 mesocratic I	0	0	0	FALSE	TRUE	FALSE
2	0.052240782	0	0	0	20.87734654	262	Eemian TW2 mesocratic I	0	0	0	FALSE	TRUE	FALSE
3	0.052240782	0	0	0	20.87734654	263	Eemian TW2 mesocratic I	0	0	0	FALSE	TRUE	FALSE
4	0.052240782	0	0	0	20.87734654	264	Eemian TW2 mesocratic I	0	0	0	FALSE	TRUE	FALSE
5	7.223771924	0	0	0	34.21067987	265	Eemian TW2 mesocratic I	0	0	0	FALSE	TRUE	FALSE
6	3.935684456	0	0	0	27.5440132	266	Eemian TW2 mesocratic I	0	0	0	FALSE	TRUE	FALSE
7	14.88690173	0	0	0	0.877346536	267	Eemian TW2 mesocratic I	0	0	0	FALSE	TRUE	FALSE
8	0.052240782	0	0	0	20.87734654	268	Eemian TW2 mesocratic I	0	0	0	FALSE	TRUE	FALSE
9	1.911675951	0	0	0	18.01993467	269	Eemian TW2 mesocratic I	0	0	0	FALSE	TRUE	FALSE
10	9.605494656	0	0	0	38.82512623	270	Eemian TW2 mesocratic I	0	0	0	FALSE	TRUE	FALSE
11	15.13575993	0	0	0	0.336588727	271	Eemian TW2 mesocratic I	0	0	0	FALSE	TRUE	FALSE
12	0.351148666	0	0	0	21.41289285	272	Eemian TW2 mesocratic I	0	0	0	FALSE	TRUE	FALSE
13	4.869676365	0	0	0	14.21067987	273	Eemian TW2 mesocratic I	0	0	0	FALSE	TRUE	FALSE
14	0.052240782	0	0	0	20.87734654	274	Eemian TW2 mesocratic I	0	0	0	FALSE	TRUE	FALSE
15	0.052240782	0	0	0	20.87734654	275	Eemian TW2 mesocratic I	0	0	0	FALSE	TRUE	FALSE
16	16.49976279	0	0	0	54.21067987	276	Eemian TW2 mesocratic I	0	0	0	FALSE	TRUE	FALSE
17	18.67174085	0	0	0	61.58875812	277	Eemian TW2 mesocratic I	0	0	0	FALSE	TRUE	FALSE
18	7.223771924	0	0	0	34.21067987	278	Eemian TW2 mesocratic I	0	0	0	FALSE	TRUE	FALSE
19	15.88448435	0	0	0	52.40318522	279	Eemian TW2 mesocratic I	0	0	0	FALSE	TRUE	FALSE
20	4.851939066	0	0	0	14.23169428	280	Eemian TW2 mesocratic I	0	0	0	FALSE	TRUE	FALSE
1	0.318559526	0	0	0	20.36325425	281	Eemian TW2 mesocratic I	0	0	0	FALSE	TRUE	FALSE
2	0.318559526	0	0	0	20.36325425	282	Eemian TW2 mesocratic I	0	0	0	FALSE	TRUE	FALSE
3	0.318559526	0	0	0	20.36325425	283	Eemian TW2 mesocratic I	0	0	0	FALSE	TRUE	FALSE
4	0.318559526	0	0	0	20.36325425	284	Eemian TW2 mesocratic I	0	0	0	FALSE	TRUE	FALSE
5	15.12359081	0	0	0	0.363254248	285	Eemian TW2 mesocratic I	0	0	0	FALSE	TRUE	FALSE
6	5.308486329	0	0	0	13.69658758	286	Eemian TW2 mesocratic I	0	0	0	FALSE	TRUE	FALSE
7	21.1433727	0	0	0	72.33036865	287	Eemian TW2 mesocratic I	0	0	0	FALSE	TRUE	FALSE
8	11.06770598	0	0	0	7.029920914	288	Eemian TW2 mesocratic I	0	0	0	FALSE	TRUE	FALSE
9	2.937032882	0	0	0	16.62225576	289	Eemian TW2 mesocratic I	0	0	0	FALSE	TRUE	FALSE
10	17.08080965	0	0	0	56.02520784	290	Eemian TW2 mesocratic I	0	0	0	FALSE	TRUE	FALSE
11	14.38027828	0	0	0	48.43204586	291	Eemian TW2 mesocratic I	0	0	0	FALSE	TRUE	FALSE
12	5.308486329	0	0	0	13.69658758	292	Eemian TW2 mesocratic I	0	0	0	FALSE	TRUE	FALSE
13	13.31422838	0	0	0	45.91274112	293	Eemian TW2 mesocratic I	0	0	0	FALSE	TRUE	FALSE
14	5.308486329	0	0	0	13.69658758	294	Eemian TW2 mesocratic I	0	0	0	FALSE	TRUE	FALSE
15	5.308486329	0	0	0	13.69658758	295	Eemian TW2 mesocratic I	0	0	0	FALSE	TRUE	FALSE
16	12.31800219	0	0	0	43.76915575	296	Eemian TW2 mesocratic I	0	0	0	FALSE	TRUE	FALSE
17	8.16517834	0	0	0	36.10963312	297	Eemian TW2 mesocratic I	0	0	0	FALSE	TRUE	FALSE
18	21.41464698	0	0	0	73.69658758	298	Eemian TW2 mesocratic I	0	0	0	FALSE	TRUE	FALSE
19	0.318559526	0	0	0	20.36325425	299	Eemian TW2 mesocratic I	0	0	0	FALSE	TRUE	FALSE
20	5.960744348	0	0	0	31.54610894	300	Eemian TW2 mesocratic I	0	0	0	FALSE	TRUE	FALSE
1	0.193092811	0	0	0	21.16300576	301	Eemian TW2 mesocratic I	0	0	0	FALSE	TRUE	FALSE
2	0.193092811	0	0	0	21.16300576	302	Eemian TW2 mesocratic I	0	0	0	FALSE	TRUE	FALSE
3	0.193092811	0	0	0	21.16300576	303	Eemian TW2 mesocratic I	0	0	0	FALSE	TRUE	FALSE
4	0.193092811	0	0	0	21.16300576	304	Eemian TW2 mesocratic I	0	0	0	FALSE	TRUE	FALSE
5	22.07542449	0	0	0	77.20550504	305	Eemian TW2 mesocratic I	0	0	0	FALSE	TRUE	FALSE
6	4.088785755	0	0	0	27.82967242	306	Eemian TW2 mesocratic I	0	0	0	FALSE	TRUE	FALSE
7	6.408064149	0	0	0	32.49017571	307	Eemian TW2 mesocratic I	0	0	0	FALSE	TRUE	FALSE
8	16.38607274	0	0	0	53.86809385	308	Eemian TW2 mesocratic I	0	0	0	FALSE	TRUE	FALSE
9	20.18705878	0	0	0	67.82967242	309	Eemian TW2 mesocratic I	0	0	0	FALSE	TRUE	FALSE
10	0.193092811	0	0	0	21.16300576	310	Eemian TW2 mesocratic I	0	0	0	FALSE	TRUE	FALSE
11	4.629613324	0	0	0	14.49633909	311	Eemian TW2 mesocratic I	0	0	0	FALSE	TRUE	FALSE
12	20.18705878	0	0	0	67.82967242	312	Eemian TW2 mesocratic I	0	0	0	FALSE	TRUE	FALSE
13	7.360189761	0	0	0	34.49633909	313	Eemian TW2 mesocratic I	0	0	0	FALSE	TRUE	FALSE
14	0.765871123	0	0	0	22.08006897	314	Eemian TW2 mesocratic I	0	0	0	FALSE	TRUE	FALSE
15	4.629613324	0	0	0	14.49633909	315	Eemian TW2 mesocratic I	0	0	0	FALSE	TRUE	FALSE
16	0.193092811	0	0	0	21.16300576	316	Eemian TW2 mesocratic I	0	0	0	FALSE	TRUE	FALSE
17	4.088785755	0	0	0	27.82967242	317	Eemian TW2 mesocratic I	0	0	0	FALSE	TRUE	FALSE
18	19.31794934	0	0	0	64.12713742	318	Eemian TW2 mesocratic I	0	0	0	FALSE	TRUE	FALSE
19	19.40770869	0	0	0	64.49371242	319	Eemian TW2 mesocratic I	0	0	0	FALSE	TRUE	FALSE
20	12.54254873	0	0	0	44.23323164	320	Eemian TW2 mesocratic I	0	0	0	FALSE	TRUE	FALSE
1	0.125896621	0	0	0	21.05719528	321	Eemian TW2 mesocratic I	0	0	0	FALSE	TRUE	FALSE
2	0.18691809	0	0	0	20.56914323	322	Eemian TW2 mesocratic I	0	0	0	FALSE	TRUE	FALSE
3	0.18691809	0	0	0	20.56914323	323	Eemian TW2 mesocratic I	0	0	0	FALSE	TRUE	FALSE
4	0.18691809	0	0	0	20.56914323	324	Eemian TW2 mesocratic I	0	0	0	FALSE	TRUE	FALSE
5	16.8931647	0	0	0	55.42735869	325	Eemian TW2 mesocratic I	0	0	0	FALSE	TRUE	FALSE
6	5.131553167	0	0	0	13.90247657	326	Eemian TW2 mesocratic I	0	0	0	FALSE	TRUE	FALSE
7	20.4299309	0	0	0	68.92821278	327	Eemian TW2 mesocratic I	0	0	0	FALSE	TRUE	FALSE
8	18.39923213	0	0	0	60.56914323	328	Eemian TW2 mesocratic I	0	0	0	FALSE	TRUE	FALSE
9	3.769763212	0	0	0	27.2358099	329	Eemian TW2 mesocratic I	0	0	0	FALSE	TRUE	FALSE
10	5.131553167	0	0	0	13.90247657	330	Eemian TW2 mesocratic I	0	0	0	FALSE	TRUE	FALSE
11	12.81863317	0	0	0	44.81878583	331	Eemian TW2 mesocratic I	0	0	0	FALSE	TRUE	FALSE
12	0.18691809	0	0	0	20.56914323	332	Eemian TW2 mesocratic I	0	0	0	FALSE	TRUE	FALSE
13	0.18691809	0	0	0	20.56914323	333	Eemian TW2 mesocratic I	0	0	0	FALSE	TRUE	FALSE
14	2.330841603	0	0	0	24.67508502	334	Eemian TW2 mesocratic I	0	0	0	FALSE	TRUE	FALSE
15	20.05303653	0	0	0	67.2358099	335	Eemian TW2 mesocratic I	0	0	0	FALSE	TRUE	FALSE
16	5.131553167	0	0	0	13.90247657	336	Eemian TW2 mesocratic I	0	0	0	FALSE	TRUE	FALSE
17	7.076961007	0	0	0	33.90247657	337	Eemian TW2 mesocratic I	0	0	0	FALSE	TRUE	FALSE
18	7.076961007	0	0	0	33.90247657	338	Eemian TW2 mesocratic I	0	0	0	FALSE	TRUE	FALSE
19	0.18691809	0	0	0	20.56914323	339	Eemian TW2 mesocratic I	0	0	0	FALSE	TRUE	FALSE
20	18.39923213	0	0	0	60.56914323	340	Eemian TW2 mesocratic I	0	0	0	FALSE	TRUE	FALSE
1	0.235889281	0	0	0	21.23041269	341	Eemian TW2 mesocratic I	0	0	0	FALSE	TRUE	FALSE
2	0.235889281	0	0	0	21.23041269	342	Eemian TW2 mesocratic I	0	0	0	FALSE	TRUE	FALSE
3	0.364512334	0	0	0	20.29236828	343	Eemian TW2 mesocratic I	0	0	0	FALSE	TRUE	FALSE
4	0.364512334	0	0	0	20.29236828	344	Eemian TW2 mesocratic I	0	0	0	FALSE	TRUE	FALSE
5	22.90060455	0	0	0	81.98076537	345	Eemian TW2 mesocratic I	0	0	0	FALSE	TRUE	FALSE
6	11.63677047	0	0	0	6.309986032	346	Eemian TW2 mesocratic I	0	0	0	FALSE	TRUE	FALSE
7	13.76561858	0	0	0	46.95903494	347	Eemian TW2 mesocratic I	0	0	0	FALSE	TRUE	FALSE
8	3.619600739	0	0	0	26.95903494	348	Eemian TW2 mesocratic I	0	0	0	FALSE	TRUE	FALSE
9	0.235889281	0	0	0	21.23041269	349	Eemian TW2 mesocratic I	0	0	0	FALSE	TRUE	FALSE
10	7.300719963	0	0	0	34.37196499	350	Eemian TW2 mesocratic I	0	0	0	FALSE	TRUE	FALSE
11	22.26590486	0	0	0	78.26736036	351	Eemian TW2 mesocratic I	0	0	0	FALSE	TRUE	FALSE
12	0.364512334	0	0	0	20.29236828	352	Eemian TW2 mesocratic I	0	0	0	FALSE	TRUE	FALSE
13	5.369764608	0	0	0	13.62570161	353	Eemian TW2 mesocratic I	0	0	0	FALSE	TRUE	FALSE
14	16.61556449	0	0	0	54.56374602	354	Eemian TW2 mesocratic I	0	0	0	FALSE	TRUE	FALSE
15	18.32389507	0	0	0	60.29236828	355	Eemian TW2 mesocratic I	0	0	0	FALSE	TRUE	FALSE
16	15.15593837	0	0	0	0.292368275	356	Eemian TW2 mesocratic I	0	0	0	FALSE	TRUE	FALSE
17	3.619600739	0	0	0	26.95903494	357	Eemian TW2 mesocratic I	0	0	0	FALSE	TRUE	FALSE
18	0.364512334	0	0	0	20.29236828	358	Eemian TW2 mesocratic I	0	0	0	FALSE	TRUE	FALSE
19	17.29889259	0	0	0	56.73468604	359	Eemian TW2 mesocratic I	0	0	0	FALSE	TRUE	FALSE
20	4.573298734	0	0	0	14.56374602	360	Eemian TW2 mesocratic I	0	0	0	FALSE	TRUE	FALSE
1	0.057227282	0	0	0	20.85150687	361	Eemian TW2 mesocratic I	0	0	0	FALSE	TRUE	FALSE
2	0.076482196	0	0	0	20.78857548	362	Eemian TW2 mesocratic I	0	0	0	FALSE	TRUE	FALSE
3	0.076482196	0	0	0	20.78857548	363	Eemian TW2 mesocratic I	0	0	0	FALSE	TRUE	FALSE
4	0.076482196	0	0	0	20.78857548	364	Eemian TW2 mesocratic I	0	0	0	FALSE	TRUE	FALSE
5	10.72046487	0	0	0	7.455242143	365	Eemian TW2 mesocratic I	0	0	0	FALSE	TRUE	FALSE
6	7.441920622	0	0	0	11.25665633	366	Eemian TW2 mesocratic I	0	0	0	FALSE	TRUE	FALSE
7	0.076482196	0	0	0	20.78857548	367	Eemian TW2 mesocratic I	0	0	0	FALSE	TRUE	FALSE
8	21.75723066	0	0	0	75.48279921	368	Eemian TW2 mesocratic I	0	0	0	FALSE	TRUE	FALSE
9	3.888045445	0	0	0	27.45524214	369	Eemian TW2 mesocratic I	0	0	0	FALSE	TRUE	FALSE
10	23.42331223	0	0	0	85.25593772	370	Eemian TW2 mesocratic I	0	0	0	FALSE	TRUE	FALSE
11	3.419473901	0	0	0	26.59390308	371	Eemian TW2 mesocratic I	0	0	0	FALSE	TRUE	FALSE
12	3.888045445	0	0	0	27.45524214	372	Eemian TW2 mesocratic I	0	0	0	FALSE	TRUE	FALSE
13	0.076482196	0	0	0	20.78857548	373	Eemian TW2 mesocratic I	0	0	0	FALSE	TRUE	FALSE
14	10.72046487	0	0	0	7.455242143	374	Eemian TW2 mesocratic I	0	0	0	FALSE	TRUE	FALSE
15	10.7384713	0	0	0	40.78857548	375	Eemian TW2 mesocratic I	0	0	0	FALSE	TRUE	FALSE
16	7.181468326	0	0	0	34.12190881	376	Eemian TW2 mesocratic I	0	0	0	FALSE	TRUE	FALSE
17	21.49743493	0	0	0	74.12190881	377	Eemian TW2 mesocratic I	0	0	0	FALSE	TRUE	FALSE
18	11.98698699	0	0	0	43.1043909	378	Eemian TW2 mesocratic I	0	0	0	FALSE	TRUE	FALSE
19	7.181468326	0	0	0	34.12190881	379	Eemian TW2 mesocratic I	0	0	0	FALSE	TRUE	FALSE
20	0.076482196	0	0	0	20.78857548	380	Eemian TW2 mesocratic I	0	0	0	FALSE	TRUE	FALSE
1	0.126961013	0	0	0	20.67589353	381	Eemian TW2 mesocratic I	0	0	0	FALSE	TRUE	FALSE
2	0.126961013	0	0	0	20.67589353	382	Eemian TW2 mesocratic I	0	0	0	FALSE	TRUE	FALSE
3	0.126961013	0	0	0	20.67589353	383	Eemian TW2 mesocratic I	0	0	0	FALSE	TRUE	FALSE
4	0.126961013	0	0	0	20.67589353	384	Eemian TW2 mesocratic I	0	0	0	FALSE	TRUE	FALSE
5	3.82740555	0	0	0	27.3425602	385	Eemian TW2 mesocratic I	0	0	0	FALSE	TRUE	FALSE
6	17.95388285	0	0	0	58.96419017	386	Eemian TW2 mesocratic I	0	0	0	FALSE	TRUE	FALSE
7	13.86809275	0	0	0	47.20305409	387	Eemian TW2 mesocratic I	0	0	0	FALSE	TRUE	FALSE
8	5.040462517	0	0	0	14.00922686	388	Eemian TW2 mesocratic I	0	0	0	FALSE	TRUE	FALSE
9	0.480250833	0	0	0	20.11475528	389	Eemian TW2 mesocratic I	0	0	0	FALSE	TRUE	FALSE
10	0.126961013	0	0	0	20.67589353	390	Eemian TW2 mesocratic I	0	0	0	FALSE	TRUE	FALSE
11	10.67380989	0	0	0	40.67589353	391	Eemian TW2 mesocratic I	0	0	0	FALSE	TRUE	FALSE
12	20.00838524	0	0	0	67.03986864	392	Eemian TW2 mesocratic I	0	0	0	FALSE	TRUE	FALSE
13	18.38803366	0	0	0	60.52786372	393	Eemian TW2 mesocratic I	0	0	0	FALSE	TRUE	FALSE
14	10.81328596	0	0	0	7.342560198	394	Eemian TW2 mesocratic I	0	0	0	FALSE	TRUE	FALSE
15	3.82740555	0	0	0	27.3425602	395	Eemian TW2 mesocratic I	0	0	0	FALSE	TRUE	FALSE
16	14.98030119	0	0	0	0.675893531	396	Eemian TW2 mesocratic I	0	0	0	FALSE	TRUE	FALSE
17	0.126961013	0	0	0	20.67589353	397	Eemian TW2 mesocratic I	0	0	0	FALSE	TRUE	FALSE
18	0.265491368	0	0	0	21.27714853	398	Eemian TW2 mesocratic I	0	0	0	FALSE	TRUE	FALSE
19	0.126961013	0	0	0	20.67589353	399	Eemian TW2 mesocratic I	0	0	0	FALSE	TRUE	FALSE
20	3.82740555	0	0	0	27.3425602	400	Eemian TW2 mesocratic I	0	0	0	FALSE	TRUE	FALSE
1	0.130549017	0	0	0	20.66896292	401	Eemian TW2 mesocratic I	0	0	0	FALSE	TRUE	FALSE
2	0.130549017	0	0	0	20.66896292	402	Eemian TW2 mesocratic I	0	0	0	FALSE	TRUE	FALSE
3	0.130549017	0	0	0	20.66896292	403	Eemian TW2 mesocratic I	0	0	0	FALSE	TRUE	FALSE
4	0.130549017	0	0	0	20.66896292	404	Eemian TW2 mesocratic I	0	0	0	FALSE	TRUE	FALSE
5	19.21199498	0	0	0	63.69891489	405	Eemian TW2 mesocratic I	0	0	0	FALSE	TRUE	FALSE
6	10.8189915	0	0	0	7.33562959	406	Eemian TW2 mesocratic I	0	0	0	FALSE	TRUE	FALSE
7	10.3551594	0	0	0	40.12324523	407	Eemian TW2 mesocratic I	0	0	0	FALSE	TRUE	FALSE
8	5.435954003	0	0	0	30.46098569	408	Eemian TW2 mesocratic I	0	0	0	FALSE	TRUE	FALSE
9	9.134272356	0	0	0	9.330718502	409	Eemian TW2 mesocratic I	0	0	0	FALSE	TRUE	FALSE
10	11.86357746	0	0	0	42.86231828	410	Eemian TW2 mesocratic I	0	0	0	FALSE	TRUE	FALSE
11	0.130549017	0	0	0	20.66896292	411	Eemian TW2 mesocratic I	0	0	0	FALSE	TRUE	FALSE
12	4.634672995	0	0	0	28.86668115	412	Eemian TW2 mesocratic I	0	0	0	FALSE	TRUE	FALSE
13	14.24497961	0	0	0	2.200014481	413	Eemian TW2 mesocratic I	0	0	0	FALSE	TRUE	FALSE
14	5.046363553	0	0	0	14.00229626	414	Eemian TW2 mesocratic I	0	0	0	FALSE	TRUE	FALSE
15	3.823669126	0	0	0	27.33562959	415	Eemian TW2 mesocratic I	0	0	0	FALSE	TRUE	FALSE
16	19.84048025	0	0	0	66.31148078	416	Eemian TW2 mesocratic I	0	0	0	FALSE	TRUE	FALSE
17	5.046363553	0	0	0	14.00229626	417	Eemian TW2 mesocratic I	0	0	0	FALSE	TRUE	FALSE
18	3.823669126	0	0	0	27.33562959	418	Eemian TW2 mesocratic I	0	0	0	FALSE	TRUE	FALSE
19	10.66982619	0	0	0	40.66896292	419	Eemian TW2 mesocratic I	0	0	0	FALSE	TRUE	FALSE
20	8.650049658	0	0	0	9.885315319	420	Eemian TW2 mesocratic I	0	0	0	FALSE	TRUE	FALSE
1	0.572678351	0	0	0	21.76739357	421	Eemian TW2 mesocratic I	0	0	0	FALSE	TRUE	FALSE
2	0.572678351	0	0	0	21.76739357	422	Eemian TW2 mesocratic I	0	0	0	FALSE	TRUE	FALSE
3	0.572678351	0	0	0	21.76739357	423	Eemian TW2 mesocratic I	0	0	0	FALSE	TRUE	FALSE
4	0.572678351	0	0	0	21.76739357	424	Eemian TW2 mesocratic I	0	0	0	FALSE	TRUE	FALSE
5	21.13107748	0	0	0	72.26942529	425	Eemian TW2 mesocratic I	0	0	0	FALSE	TRUE	FALSE
6	0.572678351	0	0	0	21.76739357	426	Eemian TW2 mesocratic I	0	0	0	FALSE	TRUE	FALSE
7	0.572678351	0	0	0	21.76739357	427	Eemian TW2 mesocratic I	0	0	0	FALSE	TRUE	FALSE
8	14.46101933	0	0	0	1.767393569	428	Eemian TW2 mesocratic I	0	0	0	FALSE	TRUE	FALSE
9	11.28482236	0	0	0	41.76739357	429	Eemian TW2 mesocratic I	0	0	0	FALSE	TRUE	FALSE
10	8.868866678	0	0	0	37.45385001	430	Eemian TW2 mesocratic I	0	0	0	FALSE	TRUE	FALSE
11	4.130057869	0	0	0	15.1007269	431	Eemian TW2 mesocratic I	0	0	0	FALSE	TRUE	FALSE
12	2.814232951	0	0	0	25.51568029	432	Eemian TW2 mesocratic I	0	0	0	FALSE	TRUE	FALSE
13	0.572678351	0	0	0	21.76739357	433	Eemian TW2 mesocratic I	0	0	0	FALSE	TRUE	FALSE
14	4.130057869	0	0	0	15.1007269	434	Eemian TW2 mesocratic I	0	0	0	FALSE	TRUE	FALSE
15	4.130057869	0	0	0	15.1007269	435	Eemian TW2 mesocratic I	0	0	0	FALSE	TRUE	FALSE
16	0.572678351	0	0	0	21.76739357	436	Eemian TW2 mesocratic I	0	0	0	FALSE	TRUE	FALSE
17	6.658694439	0	0	0	33.01970224	437	Eemian TW2 mesocratic I	0	0	0	FALSE	TRUE	FALSE
18	6.653244262	0	0	0	12.15068693	438	Eemian TW2 mesocratic I	0	0	0	FALSE	TRUE	FALSE
19	11.28482236	0	0	0	41.76739357	439	Eemian TW2 mesocratic I	0	0	0	FALSE	TRUE	FALSE
20	4.409461777	0	0	0	28.43406024	440	Eemian TW2 mesocratic I	0	0	0	FALSE	TRUE	FALSE
1	0.107836821	0	0	0	20.71460921	441	Eemian TW2 mesocratic I	0	0	0	FALSE	TRUE	FALSE
2	0.107836821	0	0	0	20.71460921	442	Eemian TW2 mesocratic I	0	0	0	FALSE	TRUE	FALSE
3	0.107836821	0	0	0	20.71460921	443	Eemian TW2 mesocratic I	0	0	0	FALSE	TRUE	FALSE
4	0.107836821	0	0	0	20.71460921	444	Eemian TW2 mesocratic I	0	0	0	FALSE	TRUE	FALSE
5	0.107836821	0	0	0	20.71460921	445	Eemian TW2 mesocratic I	0	0	0	FALSE	TRUE	FALSE
6	0.397402756	0	0	0	21.48650561	446	Eemian TW2 mesocratic I	0	0	0	FALSE	TRUE	FALSE
7	0.107836821	0	0	0	20.71460921	447	Eemian TW2 mesocratic I	0	0	0	FALSE	TRUE	FALSE
8	5.007530371	0	0	0	14.04794254	448	Eemian TW2 mesocratic I	0	0	0	FALSE	TRUE	FALSE
9	13.94304673	0	0	0	47.38127588	449	Eemian TW2 mesocratic I	0	0	0	FALSE	TRUE	FALSE
10	21.27738296	0	0	0	73.00008334	450	Eemian TW2 mesocratic I	0	0	0	FALSE	TRUE	FALSE
11	5.007530371	0	0	0	14.04794254	451	Eemian TW2 mesocratic I	0	0	0	FALSE	TRUE	FALSE
12	3.848263286	0	0	0	27.38127588	452	Eemian TW2 mesocratic I	0	0	0	FALSE	TRUE	FALSE
13	0.107836821	0	0	0	20.71460921	453	Eemian TW2 mesocratic I	0	0	0	FALSE	TRUE	FALSE
14	0.107836821	0	0	0	20.71460921	454	Eemian TW2 mesocratic I	0	0	0	FALSE	TRUE	FALSE
15	7.146235469	0	0	0	34.04794254	455	Eemian TW2 mesocratic I	0	0	0	FALSE	TRUE	FALSE
16	0.107836821	0	0	0	20.71460921	456	Eemian TW2 mesocratic I	0	0	0	FALSE	TRUE	FALSE
17	0.107836821	0	0	0	20.71460921	457	Eemian TW2 mesocratic I	0	0	0	FALSE	TRUE	FALSE
18	10.43872711	0	0	0	40.26740133	458	Eemian TW2 mesocratic I	0	0	0	FALSE	TRUE	FALSE
19	7.318410572	0	0	0	34.40899339	459	Eemian TW2 mesocratic I	0	0	0	FALSE	TRUE	FALSE
20	10.69606083	0	0	0	40.71460921	460	Eemian TW2 mesocratic I	0	0	0	FALSE	TRUE	FALSE
1	0.050099412	0	0	0	20.92007378	461	Eemian TW2 mesocratic I	0	0	0	FALSE	TRUE	FALSE
2	0.050099412	0	0	0	20.92007378	462	Eemian TW2 mesocratic I	0	0	0	FALSE	TRUE	FALSE
3	0.050099412	0	0	0	20.92007378	463	Eemian TW2 mesocratic I	0	0	0	FALSE	TRUE	FALSE
4	0.050099412	0	0	0	20.92007378	464	Eemian TW2 mesocratic I	0	0	0	FALSE	TRUE	FALSE
5	22.77930823	0	0	0	81.24951294	465	Eemian TW2 mesocratic I	0	0	0	FALSE	TRUE	FALSE
6	17.70801342	0	0	0	58.10950113	466	Eemian TW2 mesocratic I	0	0	0	FALSE	TRUE	FALSE
7	14.02993601	0	0	0	47.58674044	467	Eemian TW2 mesocratic I	0	0	0	FALSE	TRUE	FALSE
8	3.958578506	0	0	0	27.58674044	468	Eemian TW2 mesocratic I	0	0	0	FALSE	TRUE	FALSE
9	2.486448814	0	0	0	17.22706722	469	Eemian TW2 mesocratic I	0	0	0	FALSE	TRUE	FALSE
10	3.958578506	0	0	0	27.58674044	470	Eemian TW2 mesocratic I	0	0	0	FALSE	TRUE	FALSE
11	0.050099412	0	0	0	20.92007378	471	Eemian TW2 mesocratic I	0	0	0	FALSE	TRUE	FALSE
12	21.18375729	0	0	0	72.53113275	472	Eemian TW2 mesocratic I	0	0	0	FALSE	TRUE	FALSE
13	21.52287486	0	0	0	74.25340711	473	Eemian TW2 mesocratic I	0	0	0	FALSE	TRUE	FALSE
14	3.958578506	0	0	0	27.58674044	474	Eemian TW2 mesocratic I	0	0	0	FALSE	TRUE	FALSE
15	10.61187895	0	0	0	7.586740443	475	Eemian TW2 mesocratic I	0	0	0	FALSE	TRUE	FALSE
16	19.89408152	0	0	0	66.5425725	476	Eemian TW2 mesocratic I	0	0	0	FALSE	TRUE	FALSE
17	21.46027087	0	0	0	73.93048741	477	Eemian TW2 mesocratic I	0	0	0	FALSE	TRUE	FALSE
18	19.36071279	0	0	0	64.30134416	478	Eemian TW2 mesocratic I	0	0	0	FALSE	TRUE	FALSE
19	4.83362666	0	0	0	14.25340711	479	Eemian TW2 mesocratic I	0	0	0	FALSE	TRUE	FALSE
20	0.050099412	0	0	0	20.92007378	480	Eemian TW2 mesocratic I	0	0	0	FALSE	TRUE	FALSE
1	0.462457891	0	0	0	21.59040613	481	Eemian TW2 mesocratic I	0	0	0	FALSE	TRUE	FALSE
2	0.462457891	0	0	0	21.59040613	482	Eemian TW2 mesocratic I	0	0	0	FALSE	TRUE	FALSE
3	0.462457891	0	0	0	21.59040613	483	Eemian TW2 mesocratic I	0	0	0	FALSE	TRUE	FALSE
4	0.462457891	0	0	0	21.59040613	484	Eemian TW2 mesocratic I	0	0	0	FALSE	TRUE	FALSE
5	0.462457891	0	0	0	21.59040613	485	Eemian TW2 mesocratic I	0	0	0	FALSE	TRUE	FALSE
6	12.13473649	0	0	0	5.653185557	486	Eemian TW2 mesocratic I	0	0	0	FALSE	TRUE	FALSE
7	20.58094441	0	0	0	69.62614331	487	Eemian TW2 mesocratic I	0	0	0	FALSE	TRUE	FALSE
8	4.316298021	0	0	0	28.2570728	488	Eemian TW2 mesocratic I	0	0	0	FALSE	TRUE	FALSE
9	7.566151571	0	0	0	34.92373947	489	Eemian TW2 mesocratic I	0	0	0	FALSE	TRUE	FALSE
10	6.505693124	0	0	0	12.31985222	490	Eemian TW2 mesocratic I	0	0	0	FALSE	TRUE	FALSE
11	9.056659161	0	0	0	9.4203125	491	Eemian TW2 mesocratic I	0	0	0	FALSE	TRUE	FALSE
12	23.48453118	0	0	0	85.65318556	492	Eemian TW2 mesocratic I	0	0	0	FALSE	TRUE	FALSE
13	9.829295021	0	0	0	39.2209253	493	Eemian TW2 mesocratic I	0	0	0	FALSE	TRUE	FALSE
14	6.327766804	0	0	0	32.31985222	494	Eemian TW2 mesocratic I	0	0	0	FALSE	TRUE	FALSE
15	15.49200804	0	0	0	51.30796193	495	Eemian TW2 mesocratic I	0	0	0	FALSE	TRUE	FALSE
16	4.316298021	0	0	0	28.2570728	496	Eemian TW2 mesocratic I	0	0	0	FALSE	TRUE	FALSE
17	14.30856689	0	0	0	48.2570728	497	Eemian TW2 mesocratic I	0	0	0	FALSE	TRUE	FALSE
18	17.2009126	0	0	0	56.41396116	498	Eemian TW2 mesocratic I	0	0	0	FALSE	TRUE	FALSE
19	4.274848275	0	0	0	14.92373947	499	Eemian TW2 mesocratic I	0	0	0	FALSE	TRUE	FALSE
20	0.086827451	0	0	0	20.99576529	500	Eemian TW2 mesocratic I	0	0	0	FALSE	TRUE	FALSE
1	0.90655667	0	0	0	22.30842574	501	Eemian TW2 mesocratic I	0	0	0	FALSE	TRUE	FALSE
2	0.90655667	0	0	0	22.30842574	502	Eemian TW2 mesocratic I	0	0	0	FALSE	TRUE	FALSE
3	0.90655667	0	0	0	22.30842574	503	Eemian TW2 mesocratic I	0	0	0	FALSE	TRUE	FALSE
4	0.90655667	0	0	0	22.30842574	504	Eemian TW2 mesocratic I	0	0	0	FALSE	TRUE	FALSE
5	3.695466587	0	0	0	15.64175908	505	Eemian TW2 mesocratic I	0	0	0	FALSE	TRUE	FALSE
6	18.85948459	0	0	0	62.30842574	506	Eemian TW2 mesocratic I	0	0	0	FALSE	TRUE	FALSE
7	9.440033654	0	0	0	8.975092412	507	Eemian TW2 mesocratic I	0	0	0	FALSE	TRUE	FALSE
8	10.42106378	0	0	0	40.23686995	508	Eemian TW2 mesocratic I	0	0	0	FALSE	TRUE	FALSE
9	9.440033654	0	0	0	8.975092412	509	Eemian TW2 mesocratic I	0	0	0	FALSE	TRUE	FALSE
10	0.90655667	0	0	0	22.30842574	510	Eemian TW2 mesocratic I	0	0	0	FALSE	TRUE	FALSE
11	4.690561487	0	0	0	28.97509241	511	Eemian TW2 mesocratic I	0	0	0	FALSE	TRUE	FALSE
12	5.448011176	0	0	0	30.48562135	512	Eemian TW2 mesocratic I	0	0	0	FALSE	TRUE	FALSE
13	10.31253725	0	0	0	7.946382162	513	Eemian TW2 mesocratic I	0	0	0	FALSE	TRUE	FALSE
14	0.90655667	0	0	0	22.30842574	514	Eemian TW2 mesocratic I	0	0	0	FALSE	TRUE	FALSE
15	4.690561487	0	0	0	28.97509241	515	Eemian TW2 mesocratic I	0	0	0	FALSE	TRUE	FALSE
16	3.695466587	0	0	0	15.64175908	516	Eemian TW2 mesocratic I	0	0	0	FALSE	TRUE	FALSE
17	15.70280048	0	0	0	51.89075631	517	Eemian TW2 mesocratic I	0	0	0	FALSE	TRUE	FALSE
18	0.90655667	0	0	0	22.30842574	518	Eemian TW2 mesocratic I	0	0	0	FALSE	TRUE	FALSE
19	0.90655667	0	0	0	22.30842574	519	Eemian TW2 mesocratic I	0	0	0	FALSE	TRUE	FALSE
20	0.90655667	0	0	0	22.30842574	520	Eemian TW2 mesocratic I	0	0	0	FALSE	TRUE	FALSE
1	0.406666873	0	0	0	21.50127543	521	Eemian TW2 mesocratic I	0	0	0	FALSE	TRUE	FALSE
2	0.406666873	0	0	0	21.50127543	522	Eemian TW2 mesocratic I	0	0	0	FALSE	TRUE	FALSE
3	0.406666873	0	0	0	21.50127543	523	Eemian TW2 mesocratic I	0	0	0	FALSE	TRUE	FALSE
4	0.406666873	0	0	0	21.50127543	524	Eemian TW2 mesocratic I	0	0	0	FALSE	TRUE	FALSE
5	14.31960279	0	0	0	48.2839798	525	Eemian TW2 mesocratic I	0	0	0	FALSE	TRUE	FALSE
6	4.348275055	0	0	0	14.83460876	526	Eemian TW2 mesocratic I	0	0	0	FALSE	TRUE	FALSE
7	22.17509322	0	0	0	77.75820263	527	Eemian TW2 mesocratic I	0	0	0	FALSE	TRUE	FALSE
8	0.406666873	0	0	0	21.50127543	528	Eemian TW2 mesocratic I	0	0	0	FALSE	TRUE	FALSE
9	24.09074252	0	0	0	89.75178276	529	Eemian TW2 mesocratic I	0	0	0	FALSE	TRUE	FALSE
10	14.27194156	0	0	0	48.1679421	530	Eemian TW2 mesocratic I	0	0	0	FALSE	TRUE	FALSE
11	24.75153409	0	0	0	94.58692046	531	Eemian TW2 mesocratic I	0	0	0	FALSE	TRUE	FALSE
12	5.015436841	0	0	0	29.61359672	532	Eemian TW2 mesocratic I	0	0	0	FALSE	TRUE	FALSE
13	4.348275055	0	0	0	14.83460876	533	Eemian TW2 mesocratic I	0	0	0	FALSE	TRUE	FALSE
14	21.6344456	0	0	0	74.83460876	534	Eemian TW2 mesocratic I	0	0	0	FALSE	TRUE	FALSE
15	4.86082736	0	0	0	29.30795907	535	Eemian TW2 mesocratic I	0	0	0	FALSE	TRUE	FALSE
16	4.269150233	0	0	0	28.1679421	536	Eemian TW2 mesocratic I	0	0	0	FALSE	TRUE	FALSE
17	20.11133723	0	0	0	67.49308181	537	Eemian TW2 mesocratic I	0	0	0	FALSE	TRUE	FALSE
18	10.12717204	0	0	0	8.167942098	538	Eemian TW2 mesocratic I	0	0	0	FALSE	TRUE	FALSE
19	9.855317885	0	0	0	8.489835914	539	Eemian TW2 mesocratic I	0	0	0	FALSE	TRUE	FALSE
20	3.229584494	0	0	0	26.25212546	540	Eemian TW2 mesocratic I	0	0	0	FALSE	TRUE	FALSE
1	0.681397282	0	0	0	21.94303233	541	Eemian TW2 mesocratic I	0	0	0	FALSE	TRUE	FALSE
2	1.096308748	0	0	0	19.19101661	542	Eemian TW2 mesocratic I	0	0	0	FALSE	TRUE	FALSE
3	1.096308748	0	0	0	19.19101661	543	Eemian TW2 mesocratic I	0	0	0	FALSE	TRUE	FALSE
4	1.096308748	0	0	0	19.19101661	544	Eemian TW2 mesocratic I	0	0	0	FALSE	TRUE	FALSE
5	1.096308748	0	0	0	19.19101661	545	Eemian TW2 mesocratic I	0	0	0	FALSE	TRUE	FALSE
6	1.096308748	0	0	0	19.19101661	546	Eemian TW2 mesocratic I	0	0	0	FALSE	TRUE	FALSE
7	6.326553462	0	0	0	12.52434994	547	Eemian TW2 mesocratic I	0	0	0	FALSE	TRUE	FALSE
8	16.68356034	0	0	0	54.77301518	548	Eemian TW2 mesocratic I	0	0	0	FALSE	TRUE	FALSE
9	9.063557125	0	0	0	37.81915808	549	Eemian TW2 mesocratic I	0	0	0	FALSE	TRUE	FALSE
10	19.66240106	0	0	0	65.55324769	550	Eemian TW2 mesocratic I	0	0	0	FALSE	TRUE	FALSE
11	3.004485918	0	0	0	25.85125689	551	Eemian TW2 mesocratic I	0	0	0	FALSE	TRUE	FALSE
12	24.03739592	0	0	0	89.37867425	552	Eemian TW2 mesocratic I	0	0	0	FALSE	TRUE	FALSE
13	8.024454311	0	0	0	10.59934203	553	Eemian TW2 mesocratic I	0	0	0	FALSE	TRUE	FALSE
14	1.096308748	0	0	0	19.19101661	554	Eemian TW2 mesocratic I	0	0	0	FALSE	TRUE	FALSE
15	1.096308748	0	0	0	19.19101661	555	Eemian TW2 mesocratic I	0	0	0	FALSE	TRUE	FALSE
16	24.13144515	0	0	0	90.03813085	556	Eemian TW2 mesocratic I	0	0	0	FALSE	TRUE	FALSE
17	11.98322473	0	0	0	5.857683277	557	Eemian TW2 mesocratic I	0	0	0	FALSE	TRUE	FALSE
18	3.00810797	0	0	0	25.85768328	558	Eemian TW2 mesocratic I	0	0	0	FALSE	TRUE	FALSE
19	3.00810797	0	0	0	25.85768328	559	Eemian TW2 mesocratic I	0	0	0	FALSE	TRUE	FALSE
20	21.18239587	0	0	0	72.52434994	560	Eemian TW2 mesocratic I	0	0	0	FALSE	TRUE	FALSE
1	0.487443107	0	0	0	20.10376239	561	Eemian TW2 mesocratic I	0	0	0	FALSE	TRUE	FALSE
2	0.487443107	0	0	0	20.10376239	562	Eemian TW2 mesocratic I	0	0	0	FALSE	TRUE	FALSE
3	0.487443107	0	0	0	20.10376239	563	Eemian TW2 mesocratic I	0	0	0	FALSE	TRUE	FALSE
4	0.487443107	0	0	0	20.10376239	564	Eemian TW2 mesocratic I	0	0	0	FALSE	TRUE	FALSE
5	5.859450889	0	0	0	13.06014673	565	Eemian TW2 mesocratic I	0	0	0	FALSE	TRUE	FALSE
6	3.51656923	0	0	0	26.77042906	566	Eemian TW2 mesocratic I	0	0	0	FALSE	TRUE	FALSE
7	3.134701993	0	0	0	26.08297511	567	Eemian TW2 mesocratic I	0	0	0	FALSE	TRUE	FALSE
8	3.51656923	0	0	0	26.77042906	568	Eemian TW2 mesocratic I	0	0	0	FALSE	TRUE	FALSE
9	0.487443107	0	0	0	20.10376239	569	Eemian TW2 mesocratic I	0	0	0	FALSE	TRUE	FALSE
10	12.34658366	0	0	0	5.356044462	570	Eemian TW2 mesocratic I	0	0	0	FALSE	TRUE	FALSE
11	5.532824762	0	0	0	13.43709573	571	Eemian TW2 mesocratic I	0	0	0	FALSE	TRUE	FALSE
12	10.34383076	0	0	0	40.10376239	572	Eemian TW2 mesocratic I	0	0	0	FALSE	TRUE	FALSE
13	20.9982946	0	0	0	71.61656742	573	Eemian TW2 mesocratic I	0	0	0	FALSE	TRUE	FALSE
14	0.487443107	0	0	0	20.10376239	574	Eemian TW2 mesocratic I	0	0	0	FALSE	TRUE	FALSE
15	3.51656923	0	0	0	26.77042906	575	Eemian TW2 mesocratic I	0	0	0	FALSE	TRUE	FALSE
16	15.82016602	0	0	0	52.22069577	576	Eemian TW2 mesocratic I	0	0	0	FALSE	TRUE	FALSE
17	3.51656923	0	0	0	26.77042906	577	Eemian TW2 mesocratic I	0	0	0	FALSE	TRUE	FALSE
18	10.34383076	0	0	0	40.10376239	578	Eemian TW2 mesocratic I	0	0	0	FALSE	TRUE	FALSE
19	11.27545355	0	0	0	6.77042906	579	Eemian TW2 mesocratic I	0	0	0	FALSE	TRUE	FALSE
20	11.27545355	0	0	0	6.77042906	580	Eemian TW2 mesocratic I	0	0	0	FALSE	TRUE	FALSE
1	0.117207966	0	0	0	21.04352411	581	Eemian TW2 mesocratic I	0	0	0	FALSE	TRUE	FALSE
2	0.117207966	0	0	0	21.04352411	582	Eemian TW2 mesocratic I	0	0	0	FALSE	TRUE	FALSE
3	0.117207966	0	0	0	21.04352411	583	Eemian TW2 mesocratic I	0	0	0	FALSE	TRUE	FALSE
4	0.117207966	0	0	0	21.04352411	584	Eemian TW2 mesocratic I	0	0	0	FALSE	TRUE	FALSE
5	2.229184957	0	0	0	24.50152769	585	Eemian TW2 mesocratic I	0	0	0	FALSE	TRUE	FALSE
6	16.31354488	0	0	0	53.6516123	586	Eemian TW2 mesocratic I	0	0	0	FALSE	TRUE	FALSE
7	4.024656101	0	0	0	27.71019077	587	Eemian TW2 mesocratic I	0	0	0	FALSE	TRUE	FALSE
8	0.117207966	0	0	0	21.04352411	588	Eemian TW2 mesocratic I	0	0	0	FALSE	TRUE	FALSE
9	4.024656101	0	0	0	27.71019077	589	Eemian TW2 mesocratic I	0	0	0	FALSE	TRUE	FALSE
10	1.732783634	0	0	0	23.66683329	590	Eemian TW2 mesocratic I	0	0	0	FALSE	TRUE	FALSE
11	21.33739921	0	0	0	73.30329434	591	Eemian TW2 mesocratic I	0	0	0	FALSE	TRUE	FALSE
12	7.027189001	0	0	0	33.7979994	592	Eemian TW2 mesocratic I	0	0	0	FALSE	TRUE	FALSE
13	8.211767323	0	0	0	36.1994856	593	Eemian TW2 mesocratic I	0	0	0	FALSE	TRUE	FALSE
14	10.50929553	0	0	0	7.710190772	594	Eemian TW2 mesocratic I	0	0	0	FALSE	TRUE	FALSE
15	11.60659497	0	0	0	42.36804485	595	Eemian TW2 mesocratic I	0	0	0	FALSE	TRUE	FALSE
16	4.729766646	0	0	0	14.37685744	596	Eemian TW2 mesocratic I	0	0	0	FALSE	TRUE	FALSE
17	6.341883826	0	0	0	32.34981692	597	Eemian TW2 mesocratic I	0	0	0	FALSE	TRUE	FALSE
18	0.117207966	0	0	0	21.04352411	598	Eemian TW2 mesocratic I	0	0	0	FALSE	TRUE	FALSE
19	4.024656101	0	0	0	27.71019077	599	Eemian TW2 mesocratic I	0	0	0	FALSE	TRUE	FALSE
20	17.37530768	0	0	0	56.987079	600	Eemian TW2 mesocratic I	0	0	0	FALSE	TRUE	FALSE
1	0.054904136	0	0	0	20.94363985	601	Eemian TW2 mesocratic I	0	0	0	FALSE	TRUE	FALSE
2	0.054904136	0	0	0	20.94363985	602	Eemian TW2 mesocratic I	0	0	0	FALSE	TRUE	FALSE
3	0.054904136	0	0	0	20.94363985	603	Eemian TW2 mesocratic I	0	0	0	FALSE	TRUE	FALSE
4	0.054904136	0	0	0	20.94363985	604	Eemian TW2 mesocratic I	0	0	0	FALSE	TRUE	FALSE
5	3.971197804	0	0	0	27.61030651	605	Eemian TW2 mesocratic I	0	0	0	FALSE	TRUE	FALSE
6	3.971197804	0	0	0	27.61030651	606	Eemian TW2 mesocratic I	0	0	0	FALSE	TRUE	FALSE
7	0.054904136	0	0	0	20.94363985	607	Eemian TW2 mesocratic I	0	0	0	FALSE	TRUE	FALSE
8	10.74224464	0	0	0	40.795171	608	Eemian TW2 mesocratic I	0	0	0	FALSE	TRUE	FALSE
9	14.03986421	0	0	0	47.61030651	609	Eemian TW2 mesocratic I	0	0	0	FALSE	TRUE	FALSE
10	0.054904136	0	0	0	20.94363985	610	Eemian TW2 mesocratic I	0	0	0	FALSE	TRUE	FALSE
11	22.83255123	0	0	0	81.56920287	611	Eemian TW2 mesocratic I	0	0	0	FALSE	TRUE	FALSE
12	3.971197804	0	0	0	27.61030651	612	Eemian TW2 mesocratic I	0	0	0	FALSE	TRUE	FALSE
13	14.85599698	0	0	0	0.943639847	613	Eemian TW2 mesocratic I	0	0	0	FALSE	TRUE	FALSE
14	10.59236104	0	0	0	7.610306513	614	Eemian TW2 mesocratic I	0	0	0	FALSE	TRUE	FALSE
15	0.054904136	0	0	0	20.94363985	615	Eemian TW2 mesocratic I	0	0	0	FALSE	TRUE	FALSE
16	3.971197804	0	0	0	27.61030651	616	Eemian TW2 mesocratic I	0	0	0	FALSE	TRUE	FALSE
17	7.255383079	0	0	0	34.27697318	617	Eemian TW2 mesocratic I	0	0	0	FALSE	TRUE	FALSE
18	16.17444581	0	0	0	53.24088455	618	Eemian TW2 mesocratic I	0	0	0	FALSE	TRUE	FALSE
19	25.01682368	0	0	0	96.64568312	619	Eemian TW2 mesocratic I	0	0	0	FALSE	TRUE	FALSE
20	10.22925175	0	0	0	39.90755121	620	Eemian TW2 mesocratic I	0	0	0	FALSE	TRUE	FALSE
1	0.509201766	0	0	0	21.66532192	621	Eemian TW2 mesocratic I	0	0	0	FALSE	TRUE	FALSE
2	0.509201766	0	0	0	21.66532192	622	Eemian TW2 mesocratic I	0	0	0	FALSE	TRUE	FALSE
3	0.509201766	0	0	0	21.66532192	623	Eemian TW2 mesocratic I	0	0	0	FALSE	TRUE	FALSE
4	0.509201766	0	0	0	21.66532192	624	Eemian TW2 mesocratic I	0	0	0	FALSE	TRUE	FALSE
5	4.213397315	0	0	0	14.99865525	625	Eemian TW2 mesocratic I	0	0	0	FALSE	TRUE	FALSE
6	19.1109832	0	0	0	63.29514031	626	Eemian TW2 mesocratic I	0	0	0	FALSE	TRUE	FALSE
7	9.989069026	0	0	0	8.331988586	627	Eemian TW2 mesocratic I	0	0	0	FALSE	TRUE	FALSE
8	4.655602595	0	0	0	14.46528691	628	Eemian TW2 mesocratic I	0	0	0	FALSE	TRUE	FALSE
9	24.00664821	0	0	0	89.16474489	629	Eemian TW2 mesocratic I	0	0	0	FALSE	TRUE	FALSE
10	4.355806667	0	0	0	28.33198859	630	Eemian TW2 mesocratic I	0	0	0	FALSE	TRUE	FALSE
11	0.509201766	0	0	0	21.66532192	631	Eemian TW2 mesocratic I	0	0	0	FALSE	TRUE	FALSE
12	4.213397315	0	0	0	14.99865525	632	Eemian TW2 mesocratic I	0	0	0	FALSE	TRUE	FALSE
13	11.1062272	0	0	0	41.4423537	633	Eemian TW2 mesocratic I	0	0	0	FALSE	TRUE	FALSE
14	0.509201766	0	0	0	21.66532192	634	Eemian TW2 mesocratic I	0	0	0	FALSE	TRUE	FALSE
15	19.3104315	0	0	0	64.09659386	635	Eemian TW2 mesocratic I	0	0	0	FALSE	TRUE	FALSE
16	0.509201766	0	0	0	21.66532192	636	Eemian TW2 mesocratic I	0	0	0	FALSE	TRUE	FALSE
17	0.509201766	0	0	0	21.66532192	637	Eemian TW2 mesocratic I	0	0	0	FALSE	TRUE	FALSE
18	23.88116391	0	0	0	88.30008422	638	Eemian TW2 mesocratic I	0	0	0	FALSE	TRUE	FALSE
19	0.752866345	0	0	0	22.05895062	639	Eemian TW2 mesocratic I	0	0	0	FALSE	TRUE	FALSE
20	11.22906158	0	0	0	41.66532192	640	Eemian TW2 mesocratic I	0	0	0	FALSE	TRUE	FALSE
1	0.499082865	0	0	0	20.08598286	641	Eemian TW2 mesocratic I	0	0	0	FALSE	TRUE	FALSE
2	0.499082865	0	0	0	20.08598286	642	Eemian TW2 mesocratic I	0	0	0	FALSE	TRUE	FALSE
3	0.499082865	0	0	0	20.08598286	643	Eemian TW2 mesocratic I	0	0	0	FALSE	TRUE	FALSE
4	0.499082865	0	0	0	20.08598286	644	Eemian TW2 mesocratic I	0	0	0	FALSE	TRUE	FALSE
5	0.672368345	0	0	0	19.82291052	645	Eemian TW2 mesocratic I	0	0	0	FALSE	TRUE	FALSE
6	2.334054085	0	0	0	17.43465108	646	Eemian TW2 mesocratic I	0	0	0	FALSE	TRUE	FALSE
7	0.499082865	0	0	0	20.08598286	647	Eemian TW2 mesocratic I	0	0	0	FALSE	TRUE	FALSE
8	23.61195501	0	0	0	86.48957719	648	Eemian TW2 mesocratic I	0	0	0	FALSE	TRUE	FALSE
9	0.499082865	0	0	0	20.08598286	649	Eemian TW2 mesocratic I	0	0	0	FALSE	TRUE	FALSE
10	10.333485	0	0	0	40.08598286	650	Eemian TW2 mesocratic I	0	0	0	FALSE	TRUE	FALSE
11	19.94254044	0	0	0	66.75264953	651	Eemian TW2 mesocratic I	0	0	0	FALSE	TRUE	FALSE
12	3.506819448	0	0	0	26.75264953	652	Eemian TW2 mesocratic I	0	0	0	FALSE	TRUE	FALSE
13	5.548215978	0	0	0	13.4193162	653	Eemian TW2 mesocratic I	0	0	0	FALSE	TRUE	FALSE
14	6.723086551	0	0	0	33.15624385	654	Eemian TW2 mesocratic I	0	0	0	FALSE	TRUE	FALSE
15	8.742752213	0	0	0	37.2154321	655	Eemian TW2 mesocratic I	0	0	0	FALSE	TRUE	FALSE
16	10.1281562	0	0	0	39.73480093	656	Eemian TW2 mesocratic I	0	0	0	FALSE	TRUE	FALSE
17	11.49707373	0	0	0	6.489577188	657	Eemian TW2 mesocratic I	0	0	0	FALSE	TRUE	FALSE
18	5.548215978	0	0	0	13.4193162	658	Eemian TW2 mesocratic I	0	0	0	FALSE	TRUE	FALSE
19	13.56568347	0	0	0	46.48957719	659	Eemian TW2 mesocratic I	0	0	0	FALSE	TRUE	FALSE
20	3.554755513	0	0	0	26.84017969	660	Eemian TW2 mesocratic I	0	0	0	FALSE	TRUE	FALSE
1	0.294474663	0	0	0	21.32299501	661	Eemian TW2 mesocratic I	0	0	0	FALSE	TRUE	FALSE
2	0.294474663	0	0	0	21.32299501	662	Eemian TW2 mesocratic I	0	0	0	FALSE	TRUE	FALSE
3	0.294474663	0	0	0	21.32299501	663	Eemian TW2 mesocratic I	0	0	0	FALSE	TRUE	FALSE
4	0.294474663	0	0	0	21.32299501	664	Eemian TW2 mesocratic I	0	0	0	FALSE	TRUE	FALSE
5	0.294474663	0	0	0	21.32299501	665	Eemian TW2 mesocratic I	0	0	0	FALSE	TRUE	FALSE
6	21.40202944	0	0	0	73.63211349	666	Eemian TW2 mesocratic I	0	0	0	FALSE	TRUE	FALSE
7	7.813311087	0	0	0	35.42227501	667	Eemian TW2 mesocratic I	0	0	0	FALSE	TRUE	FALSE
8	4.496152151	0	0	0	14.65632835	668	Eemian TW2 mesocratic I	0	0	0	FALSE	TRUE	FALSE
9	0.294474663	0	0	0	21.32299501	669	Eemian TW2 mesocratic I	0	0	0	FALSE	TRUE	FALSE
10	18.60145976	0	0	0	61.32299501	670	Eemian TW2 mesocratic I	0	0	0	FALSE	TRUE	FALSE
11	8.567694869	0	0	0	9.978981641	671	Eemian TW2 mesocratic I	0	0	0	FALSE	TRUE	FALSE
12	10.00671945	0	0	0	39.52654117	672	Eemian TW2 mesocratic I	0	0	0	FALSE	TRUE	FALSE
13	1.017871156	0	0	0	19.30661385	673	Eemian TW2 mesocratic I	0	0	0	FALSE	TRUE	FALSE
14	0.294474663	0	0	0	21.32299501	674	Eemian TW2 mesocratic I	0	0	0	FALSE	TRUE	FALSE
15	16.64570478	0	0	0	54.65632835	675	Eemian TW2 mesocratic I	0	0	0	FALSE	TRUE	FALSE
16	4.496152151	0	0	0	14.65632835	676	Eemian TW2 mesocratic I	0	0	0	FALSE	TRUE	FALSE
17	2.317568255	0	0	0	24.65235954	677	Eemian TW2 mesocratic I	0	0	0	FALSE	TRUE	FALSE
18	0.294474663	0	0	0	21.32299501	678	Eemian TW2 mesocratic I	0	0	0	FALSE	TRUE	FALSE
19	12.61152594	0	0	0	4.961411253	679	Eemian TW2 mesocratic I	0	0	0	FALSE	TRUE	FALSE
20	15.12361406	0	0	0	50.31888597	680	Eemian TW2 mesocratic I	0	0	0	FALSE	TRUE	FALSE
1	0.166947346	0	0	0	21.12184026	681	Eemian TW2 mesocratic I	0	0	0	FALSE	TRUE	FALSE
2	0.166947346	0	0	0	21.12184026	682	Eemian TW2 mesocratic I	0	0	0	FALSE	TRUE	FALSE
3	0.166947346	0	0	0	21.12184026	683	Eemian TW2 mesocratic I	0	0	0	FALSE	TRUE	FALSE
4	0.166947346	0	0	0	21.12184026	684	Eemian TW2 mesocratic I	0	0	0	FALSE	TRUE	FALSE
5	0.166947346	0	0	0	21.12184026	685	Eemian TW2 mesocratic I	0	0	0	FALSE	TRUE	FALSE
6	7.340490232	0	0	0	34.45517359	686	Eemian TW2 mesocratic I	0	0	0	FALSE	TRUE	FALSE
7	24.21194115	0	0	0	90.60873331	687	Eemian TW2 mesocratic I	0	0	0	FALSE	TRUE	FALSE
8	14.11461705	0	0	0	47.78850692	688	Eemian TW2 mesocratic I	0	0	0	FALSE	TRUE	FALSE
9	4.06668015	0	0	0	27.78850692	689	Eemian TW2 mesocratic I	0	0	0	FALSE	TRUE	FALSE
10	4.664073706	0	0	0	14.45517359	690	Eemian TW2 mesocratic I	0	0	0	FALSE	TRUE	FALSE
11	16.07085168	0	0	0	52.93875682	691	Eemian TW2 mesocratic I	0	0	0	FALSE	TRUE	FALSE
12	4.664073706	0	0	0	14.45517359	692	Eemian TW2 mesocratic I	0	0	0	FALSE	TRUE	FALSE
13	10.92746915	0	0	0	41.12184026	693	Eemian TW2 mesocratic I	0	0	0	FALSE	TRUE	FALSE
14	21.5733714	0	0	0	74.51554665	694	Eemian TW2 mesocratic I	0	0	0	FALSE	TRUE	FALSE
15	25.01489216	0	0	0	96.63043701	695	Eemian TW2 mesocratic I	0	0	0	FALSE	TRUE	FALSE
16	10.44412287	0	0	0	7.788506923	696	Eemian TW2 mesocratic I	0	0	0	FALSE	TRUE	FALSE
17	10.92746915	0	0	0	41.12184026	697	Eemian TW2 mesocratic I	0	0	0	FALSE	TRUE	FALSE
18	23.80599448	0	0	0	87.78850692	698	Eemian TW2 mesocratic I	0	0	0	FALSE	TRUE	FALSE
19	12.0656389	0	0	0	5.746943451	699	Eemian TW2 mesocratic I	0	0	0	FALSE	TRUE	FALSE
20	14.11461705	0	0	0	47.78850692	700	Eemian TW2 mesocratic I	0	0	0	FALSE	TRUE	FALSE
1	0.201238057	0	0	0	20.54575182	701	Eemian TW2 mesocratic I	0	0	0	FALSE	TRUE	FALSE
2	0.295394715	0	0	0	21.3244518	702	Eemian TW2 mesocratic I	0	0	0	FALSE	TRUE	FALSE
3	0.295394715	0	0	0	21.3244518	703	Eemian TW2 mesocratic I	0	0	0	FALSE	TRUE	FALSE
4	0.295394715	0	0	0	21.3244518	704	Eemian TW2 mesocratic I	0	0	0	FALSE	TRUE	FALSE
5	4.175152463	0	0	0	27.99111847	705	Eemian TW2 mesocratic I	0	0	0	FALSE	TRUE	FALSE
6	4.494939811	0	0	0	14.65778514	706	Eemian TW2 mesocratic I	0	0	0	FALSE	TRUE	FALSE
7	0.295394715	0	0	0	21.3244518	707	Eemian TW2 mesocratic I	0	0	0	FALSE	TRUE	FALSE
8	11.27918281	0	0	0	41.75704344	708	Eemian TW2 mesocratic I	0	0	0	FALSE	TRUE	FALSE
9	0.201238057	0	0	0	20.54575182	709	Eemian TW2 mesocratic I	0	0	0	FALSE	TRUE	FALSE
10	4.175152463	0	0	0	27.99111847	710	Eemian TW2 mesocratic I	0	0	0	FALSE	TRUE	FALSE
11	22.7918191	0	0	0	81.3244518	711	Eemian TW2 mesocratic I	0	0	0	FALSE	TRUE	FALSE
12	7.065819681	0	0	0	33.87908515	712	Eemian TW2 mesocratic I	0	0	0	FALSE	TRUE	FALSE
13	7.437643351	0	0	0	34.65778514	713	Eemian TW2 mesocratic I	0	0	0	FALSE	TRUE	FALSE
14	4.494939811	0	0	0	14.65778514	714	Eemian TW2 mesocratic I	0	0	0	FALSE	TRUE	FALSE
15	17.77981477	0	0	0	58.35684525	715	Eemian TW2 mesocratic I	0	0	0	FALSE	TRUE	FALSE
16	11.04079001	0	0	0	41.3244518	716	Eemian TW2 mesocratic I	0	0	0	FALSE	TRUE	FALSE
17	6.546877391	0	0	0	12.27266014	717	Eemian TW2 mesocratic I	0	0	0	FALSE	TRUE	FALSE
18	4.175152463	0	0	0	27.99111847	718	Eemian TW2 mesocratic I	0	0	0	FALSE	TRUE	FALSE
19	7.204391312	0	0	0	34.17001741	719	Eemian TW2 mesocratic I	0	0	0	FALSE	TRUE	FALSE
20	0.295394715	0	0	0	21.3244518	720	Eemian TW2 mesocratic I	0	0	0	FALSE	TRUE	FALSE
1	0.13623851	0	0	0	21.07347408	721	Eemian TW2 mesocratic I	0	0	0	FALSE	TRUE	FALSE
2	0.13623851	0	0	0	21.07347408	722	Eemian TW2 mesocratic I	0	0	0	FALSE	TRUE	FALSE
3	0.13623851	0	0	0	21.07347408	723	Eemian TW2 mesocratic I	0	0	0	FALSE	TRUE	FALSE
4	0.13623851	0	0	0	21.07347408	724	Eemian TW2 mesocratic I	0	0	0	FALSE	TRUE	FALSE
5	10.90024619	0	0	0	41.07347408	725	Eemian TW2 mesocratic I	0	0	0	FALSE	TRUE	FALSE
6	7.317365817	0	0	0	34.40680742	726	Eemian TW2 mesocratic I	0	0	0	FALSE	TRUE	FALSE
7	0.13623851	0	0	0	21.07347408	727	Eemian TW2 mesocratic I	0	0	0	FALSE	TRUE	FALSE
8	4.704627963	0	0	0	14.40680742	728	Eemian TW2 mesocratic I	0	0	0	FALSE	TRUE	FALSE
9	4.704627963	0	0	0	14.40680742	729	Eemian TW2 mesocratic I	0	0	0	FALSE	TRUE	FALSE
10	20.2421738	0	0	0	68.07641554	730	Eemian TW2 mesocratic I	0	0	0	FALSE	TRUE	FALSE
11	6.994613541	0	0	0	33.7296542	731	Eemian TW2 mesocratic I	0	0	0	FALSE	TRUE	FALSE
12	20.97472281	0	0	0	71.50167792	732	Eemian TW2 mesocratic I	0	0	0	FALSE	TRUE	FALSE
13	22.624193	0	0	0	80.32951689	733	Eemian TW2 mesocratic I	0	0	0	FALSE	TRUE	FALSE
14	12.98634742	0	0	0	45.18273856	734	Eemian TW2 mesocratic I	0	0	0	FALSE	TRUE	FALSE
15	17.82877527	0	0	0	58.52656594	735	Eemian TW2 mesocratic I	0	0	0	FALSE	TRUE	FALSE
16	17.50632137	0	0	0	57.42446615	736	Eemian TW2 mesocratic I	0	0	0	FALSE	TRUE	FALSE
17	5.493534482	0	0	0	13.48250946	737	Eemian TW2 mesocratic I	0	0	0	FALSE	TRUE	FALSE
18	4.704627963	0	0	0	14.40680742	738	Eemian TW2 mesocratic I	0	0	0	FALSE	TRUE	FALSE
19	10.51312261	0	0	0	40.39632087	739	Eemian TW2 mesocratic I	0	0	0	FALSE	TRUE	FALSE
20	6.994613541	0	0	0	33.7296542	740	Eemian TW2 mesocratic I	0	0	0	FALSE	TRUE	FALSE
1	0.095992882	0	0	0	20.74053346	741	Eemian TW2 mesocratic I	0	0	0	FALSE	TRUE	FALSE
2	0.095992882	0	0	0	20.74053346	742	Eemian TW2 mesocratic I	0	0	0	FALSE	TRUE	FALSE
3	0.095992882	0	0	0	20.74053346	743	Eemian TW2 mesocratic I	0	0	0	FALSE	TRUE	FALSE
4	0.095992882	0	0	0	20.74053346	744	Eemian TW2 mesocratic I	0	0	0	FALSE	TRUE	FALSE
5	0.095992882	0	0	0	20.74053346	745	Eemian TW2 mesocratic I	0	0	0	FALSE	TRUE	FALSE
6	7.158583026	0	0	0	34.07386679	746	Eemian TW2 mesocratic I	0	0	0	FALSE	TRUE	FALSE
7	10.71094487	0	0	0	40.74053346	747	Eemian TW2 mesocratic I	0	0	0	FALSE	TRUE	FALSE
8	23.12287859	0	0	0	83.3484503	748	Eemian TW2 mesocratic I	0	0	0	FALSE	TRUE	FALSE
9	1.887091459	0	0	0	23.92487656	749	Eemian TW2 mesocratic I	0	0	0	FALSE	TRUE	FALSE
10	24.90964816	0	0	0	95.80545444	750	Eemian TW2 mesocratic I	0	0	0	FALSE	TRUE	FALSE
11	10.76004793	0	0	0	7.407200124	751	Eemian TW2 mesocratic I	0	0	0	FALSE	TRUE	FALSE
12	12.5134689	0	0	0	44.17252266	752	Eemian TW2 mesocratic I	0	0	0	FALSE	TRUE	FALSE
13	12.81082397	0	0	0	44.80199246	753	Eemian TW2 mesocratic I	0	0	0	FALSE	TRUE	FALSE
14	10.71094487	0	0	0	40.74053346	754	Eemian TW2 mesocratic I	0	0	0	FALSE	TRUE	FALSE
15	1.189389618	0	0	0	19.0544615	755	Eemian TW2 mesocratic I	0	0	0	FALSE	TRUE	FALSE
16	2.559267171	0	0	0	17.12837612	756	Eemian TW2 mesocratic I	0	0	0	FALSE	TRUE	FALSE
17	22.66963656	0	0	0	80.59730609	757	Eemian TW2 mesocratic I	0	0	0	FALSE	TRUE	FALSE
18	7.158583026	0	0	0	34.07386679	758	Eemian TW2 mesocratic I	0	0	0	FALSE	TRUE	FALSE
19	10.76004793	0	0	0	7.407200124	759	Eemian TW2 mesocratic I	0	0	0	FALSE	TRUE	FALSE
20	4.985508919	0	0	0	14.07386679	760	Eemian TW2 mesocratic I	0	0	0	FALSE	TRUE	FALSE
1	0.287595826	0	0	0	21.31210607	761	Eemian TW2 mesocratic I	0	0	0	FALSE	TRUE	FALSE
2	0.984847955	0	0	0	19.35545467	762	Eemian TW2 mesocratic I	0	0	0	FALSE	TRUE	FALSE
3	0.984847955	0	0	0	19.35545467	763	Eemian TW2 mesocratic I	0	0	0	FALSE	TRUE	FALSE
4	0.984847955	0	0	0	19.35545467	764	Eemian TW2 mesocratic I	0	0	0	FALSE	TRUE	FALSE
5	6.182785297	0	0	0	12.688788	765	Eemian TW2 mesocratic I	0	0	0	FALSE	TRUE	FALSE
6	15.0341107	0	0	0	50.08410881	766	Eemian TW2 mesocratic I	0	0	0	FALSE	TRUE	FALSE
7	13.92362583	0	0	0	47.33530695	767	Eemian TW2 mesocratic I	0	0	0	FALSE	TRUE	FALSE
8	24.74171242	0	0	0	94.51204213	768	Eemian TW2 mesocratic I	0	0	0	FALSE	TRUE	FALSE
9	0.984847955	0	0	0	19.35545467	769	Eemian TW2 mesocratic I	0	0	0	FALSE	TRUE	FALSE
10	22.33835842	0	0	0	78.67745261	770	Eemian TW2 mesocratic I	0	0	0	FALSE	TRUE	FALSE
11	3.10056205	0	0	0	26.02212134	771	Eemian TW2 mesocratic I	0	0	0	FALSE	TRUE	FALSE
12	0.984847955	0	0	0	19.35545467	772	Eemian TW2 mesocratic I	0	0	0	FALSE	TRUE	FALSE
13	22.14046886	0	0	0	77.56547719	773	Eemian TW2 mesocratic I	0	0	0	FALSE	TRUE	FALSE
14	6.431826974	0	0	0	32.54031607	774	Eemian TW2 mesocratic I	0	0	0	FALSE	TRUE	FALSE
15	0.984847955	0	0	0	19.35545467	775	Eemian TW2 mesocratic I	0	0	0	FALSE	TRUE	FALSE
16	4.168566423	0	0	0	27.97877274	776	Eemian TW2 mesocratic I	0	0	0	FALSE	TRUE	FALSE
17	8.964072351	0	0	0	9.526970158	777	Eemian TW2 mesocratic I	0	0	0	FALSE	TRUE	FALSE
18	7.897803125	0	0	0	35.58866542	778	Eemian TW2 mesocratic I	0	0	0	FALSE	TRUE	FALSE
19	21.51818567	0	0	0	74.22914032	779	Eemian TW2 mesocratic I	0	0	0	FALSE	TRUE	FALSE
20	9.907118603	0	0	0	39.35545467	780	Eemian TW2 mesocratic I	0	0	0	FALSE	TRUE	FALSE
1	0.104844636	0	0	0	20.72099089	781	Eemian TW2 mesocratic I	0	0	0	FALSE	TRUE	FALSE
2	0.104844636	0	0	0	20.72099089	782	Eemian TW2 mesocratic I	0	0	0	FALSE	TRUE	FALSE
3	0.104844636	0	0	0	20.72099089	783	Eemian TW2 mesocratic I	0	0	0	FALSE	TRUE	FALSE
4	0.104844636	0	0	0	20.72099089	784	Eemian TW2 mesocratic I	0	0	0	FALSE	TRUE	FALSE
5	8.025926493	0	0	0	10.59765914	785	Eemian TW2 mesocratic I	0	0	0	FALSE	TRUE	FALSE
6	5.002107194	0	0	0	14.05432422	786	Eemian TW2 mesocratic I	0	0	0	FALSE	TRUE	FALSE
7	10.69972676	0	0	0	40.72099089	787	Eemian TW2 mesocratic I	0	0	0	FALSE	TRUE	FALSE
8	13.94574224	0	0	0	47.38765755	788	Eemian TW2 mesocratic I	0	0	0	FALSE	TRUE	FALSE
9	12.68949834	0	0	0	44.54282013	789	Eemian TW2 mesocratic I	0	0	0	FALSE	TRUE	FALSE
10	10.69972676	0	0	0	40.72099089	790	Eemian TW2 mesocratic I	0	0	0	FALSE	TRUE	FALSE
11	4.551736423	0	0	0	28.7065748	791	Eemian TW2 mesocratic I	0	0	0	FALSE	TRUE	FALSE
12	5.002107194	0	0	0	14.05432422	792	Eemian TW2 mesocratic I	0	0	0	FALSE	TRUE	FALSE
13	23.02398052	0	0	0	82.73543743	793	Eemian TW2 mesocratic I	0	0	0	FALSE	TRUE	FALSE
14	5.002107194	0	0	0	14.05432422	794	Eemian TW2 mesocratic I	0	0	0	FALSE	TRUE	FALSE
15	3.851699012	0	0	0	27.38765755	795	Eemian TW2 mesocratic I	0	0	0	FALSE	TRUE	FALSE
16	3.851699012	0	0	0	27.38765755	796	Eemian TW2 mesocratic I	0	0	0	FALSE	TRUE	FALSE
17	14.33210402	0	0	0	48.31448211	797	Eemian TW2 mesocratic I	0	0	0	FALSE	TRUE	FALSE
18	15.90022061	0	0	0	52.44801554	798	Eemian TW2 mesocratic I	0	0	0	FALSE	TRUE	FALSE
19	0.104844636	0	0	0	20.72099089	799	Eemian TW2 mesocratic I	0	0	0	FALSE	TRUE	FALSE
20	10.69972676	0	0	0	40.72099089	800	Eemian TW2 mesocratic I	0	0	0	FALSE	TRUE	FALSE
1	0.292476368	0	0	0	21.31983128	801	Eemian TW2 mesocratic I	0	0	0	FALSE	TRUE	FALSE
2	0.292476368	0	0	0	21.31983128	802	Eemian TW2 mesocratic I	0	0	0	FALSE	TRUE	FALSE
3	0.292476368	0	0	0	21.31983128	803	Eemian TW2 mesocratic I	0	0	0	FALSE	TRUE	FALSE
4	0.292476368	0	0	0	21.31983128	804	Eemian TW2 mesocratic I	0	0	0	FALSE	TRUE	FALSE
5	4.172687913	0	0	0	27.98649795	805	Eemian TW2 mesocratic I	0	0	0	FALSE	TRUE	FALSE
6	21.31344736	0	0	0	73.18204072	806	Eemian TW2 mesocratic I	0	0	0	FALSE	TRUE	FALSE
7	10.27906182	0	0	0	7.986497946	807	Eemian TW2 mesocratic I	0	0	0	FALSE	TRUE	FALSE
8	11.81779756	0	0	0	42.77330198	808	Eemian TW2 mesocratic I	0	0	0	FALSE	TRUE	FALSE
9	4.172687913	0	0	0	27.98649795	809	Eemian TW2 mesocratic I	0	0	0	FALSE	TRUE	FALSE
10	0.292476368	0	0	0	21.31983128	810	Eemian TW2 mesocratic I	0	0	0	FALSE	TRUE	FALSE
11	10.19480261	0	0	0	39.84870739	811	Eemian TW2 mesocratic I	0	0	0	FALSE	TRUE	FALSE
12	6.486736199	0	0	0	32.65599038	812	Eemian TW2 mesocratic I	0	0	0	FALSE	TRUE	FALSE
13	4.498785156	0	0	0	14.65316461	813	Eemian TW2 mesocratic I	0	0	0	FALSE	TRUE	FALSE
14	6.637331237	0	0	0	32.97443224	814	Eemian TW2 mesocratic I	0	0	0	FALSE	TRUE	FALSE
15	7.435421652	0	0	0	34.65316461	815	Eemian TW2 mesocratic I	0	0	0	FALSE	TRUE	FALSE
16	22.37111421	0	0	0	78.86398952	816	Eemian TW2 mesocratic I	0	0	0	FALSE	TRUE	FALSE
17	4.498785156	0	0	0	14.65316461	817	Eemian TW2 mesocratic I	0	0	0	FALSE	TRUE	FALSE
18	4.172687913	0	0	0	27.98649795	818	Eemian TW2 mesocratic I	0	0	0	FALSE	TRUE	FALSE
19	22.16720156	0	0	0	77.71420833	819	Eemian TW2 mesocratic I	0	0	0	FALSE	TRUE	FALSE
20	14.67821003	0	0	0	1.319831279	820	Eemian TW2 mesocratic I	0	0	0	FALSE	TRUE	FALSE
1	0.181205807	0	0	0	21.14429881	821	Eemian TW2 mesocratic I	0	0	0	FALSE	TRUE	FALSE
2	0.181205807	0	0	0	21.14429881	822	Eemian TW2 mesocratic I	0	0	0	FALSE	TRUE	FALSE
3	0.181205807	0	0	0	21.14429881	823	Eemian TW2 mesocratic I	0	0	0	FALSE	TRUE	FALSE
4	0.181205807	0	0	0	21.14429881	824	Eemian TW2 mesocratic I	0	0	0	FALSE	TRUE	FALSE
5	14.12399809	0	0	0	47.81096548	825	Eemian TW2 mesocratic I	0	0	0	FALSE	TRUE	FALSE
6	10.94008698	0	0	0	41.14429881	826	Eemian TW2 mesocratic I	0	0	0	FALSE	TRUE	FALSE
7	4.645266496	0	0	0	14.47763215	827	Eemian TW2 mesocratic I	0	0	0	FALSE	TRUE	FALSE
8	10.94008698	0	0	0	41.14429881	828	Eemian TW2 mesocratic I	0	0	0	FALSE	TRUE	FALSE
9	8.573232506	0	0	0	36.89399898	829	Eemian TW2 mesocratic I	0	0	0	FALSE	TRUE	FALSE
10	10.42542717	0	0	0	7.81096548	830	Eemian TW2 mesocratic I	0	0	0	FALSE	TRUE	FALSE
11	14.12399809	0	0	0	47.81096548	831	Eemian TW2 mesocratic I	0	0	0	FALSE	TRUE	FALSE
12	14.10567241	0	0	0	2.469428413	832	Eemian TW2 mesocratic I	0	0	0	FALSE	TRUE	FALSE
13	16.58744633	0	0	0	54.47763215	833	Eemian TW2 mesocratic I	0	0	0	FALSE	TRUE	FALSE
14	0.181205807	0	0	0	21.14429881	834	Eemian TW2 mesocratic I	0	0	0	FALSE	TRUE	FALSE
15	14.76145527	0	0	0	1.144298813	835	Eemian TW2 mesocratic I	0	0	0	FALSE	TRUE	FALSE
16	7.35123554	0	0	0	34.47763215	836	Eemian TW2 mesocratic I	0	0	0	FALSE	TRUE	FALSE
17	9.564023796	0	0	0	38.74931797	837	Eemian TW2 mesocratic I	0	0	0	FALSE	TRUE	FALSE
18	12.10678588	0	0	0	43.34235503	838	Eemian TW2 mesocratic I	0	0	0	FALSE	TRUE	FALSE
19	4.078744489	0	0	0	27.81096548	839	Eemian TW2 mesocratic I	0	0	0	FALSE	TRUE	FALSE
20	4.645266496	0	0	0	14.47763215	840	Eemian TW2 mesocratic I	0	0	0	FALSE	TRUE	FALSE
1	0.106918712	0	0	0	20.71655672	841	Eemian TW2 mesocratic I	0	0	0	FALSE	TRUE	FALSE
2	0.106918712	0	0	0	20.71655672	842	Eemian TW2 mesocratic I	0	0	0	FALSE	TRUE	FALSE
3	0.106918712	0	0	0	20.71655672	843	Eemian TW2 mesocratic I	0	0	0	FALSE	TRUE	FALSE
4	0.106918712	0	0	0	20.71655672	844	Eemian TW2 mesocratic I	0	0	0	FALSE	TRUE	FALSE
5	3.849311839	0	0	0	27.38322339	845	Eemian TW2 mesocratic I	0	0	0	FALSE	TRUE	FALSE
6	14.61508298	0	0	0	49.01280461	846	Eemian TW2 mesocratic I	0	0	0	FALSE	TRUE	FALSE
7	16.69955528	0	0	0	54.82245441	847	Eemian TW2 mesocratic I	0	0	0	FALSE	TRUE	FALSE
8	3.849311839	0	0	0	27.38322339	848	Eemian TW2 mesocratic I	0	0	0	FALSE	TRUE	FALSE
9	20.08648723	0	0	0	67.38322339	849	Eemian TW2 mesocratic I	0	0	0	FALSE	TRUE	FALSE
10	19.40236929	0	0	0	64.47180799	850	Eemian TW2 mesocratic I	0	0	0	FALSE	TRUE	FALSE
11	10.77979659	0	0	0	7.383223387	851	Eemian TW2 mesocratic I	0	0	0	FALSE	TRUE	FALSE
12	17.90236447	0	0	0	58.78329032	852	Eemian TW2 mesocratic I	0	0	0	FALSE	TRUE	FALSE
13	0.106918712	0	0	0	20.71655672	853	Eemian TW2 mesocratic I	0	0	0	FALSE	TRUE	FALSE
14	18.27087465	0	0	0	60.09888493	854	Eemian TW2 mesocratic I	0	0	0	FALSE	TRUE	FALSE
15	10.77979659	0	0	0	7.383223387	855	Eemian TW2 mesocratic I	0	0	0	FALSE	TRUE	FALSE
16	0.106918712	0	0	0	20.71655672	856	Eemian TW2 mesocratic I	0	0	0	FALSE	TRUE	FALSE
17	19.69851146	0	0	0	65.70582706	857	Eemian TW2 mesocratic I	0	0	0	FALSE	TRUE	FALSE
18	7.147163036	0	0	0	34.04989005	858	Eemian TW2 mesocratic I	0	0	0	FALSE	TRUE	FALSE
19	0.106918712	0	0	0	20.71655672	859	Eemian TW2 mesocratic I	0	0	0	FALSE	TRUE	FALSE
20	5.005875202	0	0	0	14.04989005	860	Eemian TW2 mesocratic I	0	0	0	FALSE	TRUE	FALSE
1	0.234950761	0	0	0	21.22893243	861	Eemian TW2 mesocratic I	0	0	0	FALSE	TRUE	FALSE
2	0.234950761	0	0	0	21.22893243	862	Eemian TW2 mesocratic I	0	0	0	FALSE	TRUE	FALSE
3	0.234950761	0	0	0	21.22893243	863	Eemian TW2 mesocratic I	0	0	0	FALSE	TRUE	FALSE
4	0.234950761	0	0	0	21.22893243	864	Eemian TW2 mesocratic I	0	0	0	FALSE	TRUE	FALSE
5	0.234950761	0	0	0	21.22893243	865	Eemian TW2 mesocratic I	0	0	0	FALSE	TRUE	FALSE
6	4.124116823	0	0	0	27.89559909	866	Eemian TW2 mesocratic I	0	0	0	FALSE	TRUE	FALSE
7	0.234950761	0	0	0	21.22893243	867	Eemian TW2 mesocratic I	0	0	0	FALSE	TRUE	FALSE
8	23.12132589	0	0	0	83.33876983	868	Eemian TW2 mesocratic I	0	0	0	FALSE	TRUE	FALSE
9	0.234950761	0	0	0	21.22893243	869	Eemian TW2 mesocratic I	0	0	0	FALSE	TRUE	FALSE
10	4.574533983	0	0	0	14.56226576	870	Eemian TW2 mesocratic I	0	0	0	FALSE	TRUE	FALSE
11	24.31193317	0	0	0	91.3255946	871	Eemian TW2 mesocratic I	0	0	0	FALSE	TRUE	FALSE
12	16.61508184	0	0	0	54.56226576	872	Eemian TW2 mesocratic I	0	0	0	FALSE	TRUE	FALSE
13	8.743533897	0	0	0	9.778784821	873	Eemian TW2 mesocratic I	0	0	0	FALSE	TRUE	FALSE
14	22.77586912	0	0	0	81.22893243	874	Eemian TW2 mesocratic I	0	0	0	FALSE	TRUE	FALSE
15	0.234950761	0	0	0	21.22893243	875	Eemian TW2 mesocratic I	0	0	0	FALSE	TRUE	FALSE
16	16.61508184	0	0	0	54.56226576	876	Eemian TW2 mesocratic I	0	0	0	FALSE	TRUE	FALSE
17	18.5572002	0	0	0	61.15663584	877	Eemian TW2 mesocratic I	0	0	0	FALSE	TRUE	FALSE
18	2.427434161	0	0	0	24.84108448	878	Eemian TW2 mesocratic I	0	0	0	FALSE	TRUE	FALSE
19	0.234950761	0	0	0	21.22893243	879	Eemian TW2 mesocratic I	0	0	0	FALSE	TRUE	FALSE
20	12.80305625	0	0	0	44.78530174	880	Eemian TW2 mesocratic I	0	0	0	FALSE	TRUE	FALSE
1	0.190361265	0	0	0	20.56346149	881	Eemian TW2 mesocratic I	0	0	0	FALSE	TRUE	FALSE
2	0.190361265	0	0	0	20.56346149	882	Eemian TW2 mesocratic I	0	0	0	FALSE	TRUE	FALSE
3	0.190361265	0	0	0	20.56346149	883	Eemian TW2 mesocratic I	0	0	0	FALSE	TRUE	FALSE
4	0.190361265	0	0	0	20.56346149	884	Eemian TW2 mesocratic I	0	0	0	FALSE	TRUE	FALSE
5	0.355606044	0	0	0	21.4199772	885	Eemian TW2 mesocratic I	0	0	0	FALSE	TRUE	FALSE
6	16.39564824	0	0	0	53.89679483	886	Eemian TW2 mesocratic I	0	0	0	FALSE	TRUE	FALSE
7	5.136413502	0	0	0	13.89679483	887	Eemian TW2 mesocratic I	0	0	0	FALSE	TRUE	FALSE
8	15.03203109	0	0	0	0.563461492	888	Eemian TW2 mesocratic I	0	0	0	FALSE	TRUE	FALSE
9	13.87943285	0	0	0	47.23012816	889	Eemian TW2 mesocratic I	0	0	0	FALSE	TRUE	FALSE
10	24.17139696	0	0	0	90.3206148	890	Eemian TW2 mesocratic I	0	0	0	FALSE	TRUE	FALSE
11	3.766689645	0	0	0	27.23012816	891	Eemian TW2 mesocratic I	0	0	0	FALSE	TRUE	FALSE
12	0.190361265	0	0	0	20.56346149	892	Eemian TW2 mesocratic I	0	0	0	FALSE	TRUE	FALSE
13	24.2995612	0	0	0	91.23640894	893	Eemian TW2 mesocratic I	0	0	0	FALSE	TRUE	FALSE
14	0.636175264	0	0	0	21.86985945	894	Eemian TW2 mesocratic I	0	0	0	FALSE	TRUE	FALSE
15	5.136413502	0	0	0	13.89679483	895	Eemian TW2 mesocratic I	0	0	0	FALSE	TRUE	FALSE
16	7.074254836	0	0	0	33.89679483	896	Eemian TW2 mesocratic I	0	0	0	FALSE	TRUE	FALSE
17	10.90551042	0	0	0	7.230128159	897	Eemian TW2 mesocratic I	0	0	0	FALSE	TRUE	FALSE
18	14.01224276	0	0	0	47.54480159	898	Eemian TW2 mesocratic I	0	0	0	FALSE	TRUE	FALSE
19	0.190361265	0	0	0	20.56346149	899	Eemian TW2 mesocratic I	0	0	0	FALSE	TRUE	FALSE
20	3.766689645	0	0	0	27.23012816	900	Eemian TW2 mesocratic I	0	0	0	FALSE	TRUE	FALSE
1	0.076778398	0	0	0	20.78777242	901	Eemian TW2 mesocratic I	0	0	0	FALSE	TRUE	FALSE
2	0.076778398	0	0	0	20.78777242	902	Eemian TW2 mesocratic I	0	0	0	FALSE	TRUE	FALSE
3	0.076778398	0	0	0	20.78777242	903	Eemian TW2 mesocratic I	0	0	0	FALSE	TRUE	FALSE
4	0.076778398	0	0	0	20.78777242	904	Eemian TW2 mesocratic I	0	0	0	FALSE	TRUE	FALSE
5	7.18108571	0	0	0	34.12110575	905	Eemian TW2 mesocratic I	0	0	0	FALSE	TRUE	FALSE
6	0.076778398	0	0	0	20.78777242	906	Eemian TW2 mesocratic I	0	0	0	FALSE	TRUE	FALSE
7	10.73801178	0	0	0	40.78777242	907	Eemian TW2 mesocratic I	0	0	0	FALSE	TRUE	FALSE
8	4.945442435	0	0	0	14.12110575	908	Eemian TW2 mesocratic I	0	0	0	FALSE	TRUE	FALSE
9	1.31029607	0	0	0	22.96941434	909	Eemian TW2 mesocratic I	0	0	0	FALSE	TRUE	FALSE
10	18.45832457	0	0	0	60.78777242	910	Eemian TW2 mesocratic I	0	0	0	FALSE	TRUE	FALSE
11	16.69494738	0	0	0	54.80820342	911	Eemian TW2 mesocratic I	0	0	0	FALSE	TRUE	FALSE
12	11.10251766	0	0	0	41.43565318	912	Eemian TW2 mesocratic I	0	0	0	FALSE	TRUE	FALSE
13	10.73801178	0	0	0	40.78777242	913	Eemian TW2 mesocratic I	0	0	0	FALSE	TRUE	FALSE
14	10.72112676	0	0	0	7.454439087	914	Eemian TW2 mesocratic I	0	0	0	FALSE	TRUE	FALSE
15	0.076778398	0	0	0	20.78777242	915	Eemian TW2 mesocratic I	0	0	0	FALSE	TRUE	FALSE
16	2.231981992	0	0	0	24.50629177	916	Eemian TW2 mesocratic I	0	0	0	FALSE	TRUE	FALSE
17	0.076778398	0	0	0	20.78777242	917	Eemian TW2 mesocratic I	0	0	0	FALSE	TRUE	FALSE
18	3.887613979	0	0	0	27.45443909	918	Eemian TW2 mesocratic I	0	0	0	FALSE	TRUE	FALSE
19	7.18108571	0	0	0	34.12110575	919	Eemian TW2 mesocratic I	0	0	0	FALSE	TRUE	FALSE
20	4.945442435	0	0	0	14.12110575	920	Eemian TW2 mesocratic I	0	0	0	FALSE	TRUE	FALSE
1	0.063679303	0	0	0	20.82706308	921	Eemian TW2 mesocratic I	0	0	0	FALSE	TRUE	FALSE
2	0.063679303	0	0	0	20.82706308	922	Eemian TW2 mesocratic I	0	0	0	FALSE	TRUE	FALSE
3	0.063679303	0	0	0	20.82706308	923	Eemian TW2 mesocratic I	0	0	0	FALSE	TRUE	FALSE
4	0.063679303	0	0	0	20.82706308	924	Eemian TW2 mesocratic I	0	0	0	FALSE	TRUE	FALSE
5	18.73161963	0	0	0	61.81674238	925	Eemian TW2 mesocratic I	0	0	0	FALSE	TRUE	FALSE
6	3.908713117	0	0	0	27.49372975	926	Eemian TW2 mesocratic I	0	0	0	FALSE	TRUE	FALSE
7	10.68872567	0	0	0	7.493729747	927	Eemian TW2 mesocratic I	0	0	0	FALSE	TRUE	FALSE
8	10.68872567	0	0	0	7.493729747	928	Eemian TW2 mesocratic I	0	0	0	FALSE	TRUE	FALSE
9	10.68872567	0	0	0	7.493729747	929	Eemian TW2 mesocratic I	0	0	0	FALSE	TRUE	FALSE
10	0.063679303	0	0	0	20.82706308	930	Eemian TW2 mesocratic I	0	0	0	FALSE	TRUE	FALSE
11	14.9102873	0	0	0	0.82706308	931	Eemian TW2 mesocratic I	0	0	0	FALSE	TRUE	FALSE
12	16.48315828	0	0	0	54.16039641	932	Eemian TW2 mesocratic I	0	0	0	FALSE	TRUE	FALSE
13	0.076977679	0	0	0	20.78723528	933	Eemian TW2 mesocratic I	0	0	0	FALSE	TRUE	FALSE
14	0.063679303	0	0	0	20.82706308	934	Eemian TW2 mesocratic I	0	0	0	FALSE	TRUE	FALSE
15	7.199806518	0	0	0	34.16039641	935	Eemian TW2 mesocratic I	0	0	0	FALSE	TRUE	FALSE
16	18.46890559	0	0	0	60.82706308	936	Eemian TW2 mesocratic I	0	0	0	FALSE	TRUE	FALSE
17	20.1114836	0	0	0	67.49372975	937	Eemian TW2 mesocratic I	0	0	0	FALSE	TRUE	FALSE
18	22.96913748	0	0	0	82.39860253	938	Eemian TW2 mesocratic I	0	0	0	FALSE	TRUE	FALSE
19	4.552916971	0	0	0	28.70884738	939	Eemian TW2 mesocratic I	0	0	0	FALSE	TRUE	FALSE
20	4.904057926	0	0	0	29.39309503	940	Eemian TW2 mesocratic I	0	0	0	FALSE	TRUE	FALSE
1	0.34962453	0	0	0	20.31531218	941	Eemian TW2 mesocratic I	0	0	0	FALSE	TRUE	FALSE
2	0.34962453	0	0	0	20.31531218	942	Eemian TW2 mesocratic I	0	0	0	FALSE	TRUE	FALSE
3	0.34962453	0	0	0	20.31531218	943	Eemian TW2 mesocratic I	0	0	0	FALSE	TRUE	FALSE
4	0.34962453	0	0	0	20.31531218	944	Eemian TW2 mesocratic I	0	0	0	FALSE	TRUE	FALSE
5	24.37062728	0	0	0	91.75059949	945	Eemian TW2 mesocratic I	0	0	0	FALSE	TRUE	FALSE
6	20.18683792	0	0	0	67.82868663	946	Eemian TW2 mesocratic I	0	0	0	FALSE	TRUE	FALSE
7	0.34962453	0	0	0	20.31531218	947	Eemian TW2 mesocratic I	0	0	0	FALSE	TRUE	FALSE
8	21.40526645	0	0	0	73.64864551	948	Eemian TW2 mesocratic I	0	0	0	FALSE	TRUE	FALSE
9	20.71851257	0	0	0	70.27210737	949	Eemian TW2 mesocratic I	0	0	0	FALSE	TRUE	FALSE
10	8.370052067	0	0	0	36.50442104	950	Eemian TW2 mesocratic I	0	0	0	FALSE	TRUE	FALSE
11	5.34992711	0	0	0	13.64864551	951	Eemian TW2 mesocratic I	0	0	0	FALSE	TRUE	FALSE
12	5.34992711	0	0	0	13.64864551	952	Eemian TW2 mesocratic I	0	0	0	FALSE	TRUE	FALSE
13	18.33016295	0	0	0	60.31531218	953	Eemian TW2 mesocratic I	0	0	0	FALSE	TRUE	FALSE
14	13.77528567	0	0	0	46.98197884	954	Eemian TW2 mesocratic I	0	0	0	FALSE	TRUE	FALSE
15	18.72083044	0	0	0	61.77555701	955	Eemian TW2 mesocratic I	0	0	0	FALSE	TRUE	FALSE
16	3.410030103	0	0	0	16.00507746	956	Eemian TW2 mesocratic I	0	0	0	FALSE	TRUE	FALSE
17	22.35540464	0	0	0	78.77443831	957	Eemian TW2 mesocratic I	0	0	0	FALSE	TRUE	FALSE
18	13.77528567	0	0	0	46.98197884	958	Eemian TW2 mesocratic I	0	0	0	FALSE	TRUE	FALSE
19	5.34992711	0	0	0	13.64864551	959	Eemian TW2 mesocratic I	0	0	0	FALSE	TRUE	FALSE
20	3.632089013	0	0	0	26.98197884	960	Eemian TW2 mesocratic I	0	0	0	FALSE	TRUE	FALSE
1	0.092103786	0	0	0	21.00405465	961	Eemian TW2 mesocratic I	0	0	0	FALSE	TRUE	FALSE
2	0.092103786	0	0	0	21.00405465	962	Eemian TW2 mesocratic I	0	0	0	FALSE	TRUE	FALSE
3	0.092103786	0	0	0	21.00405465	963	Eemian TW2 mesocratic I	0	0	0	FALSE	TRUE	FALSE
4	0.092103786	0	0	0	21.00405465	964	Eemian TW2 mesocratic I	0	0	0	FALSE	TRUE	FALSE
5	4.003532664	0	0	0	27.67072132	965	Eemian TW2 mesocratic I	0	0	0	FALSE	TRUE	FALSE
6	4.003532664	0	0	0	27.67072132	966	Eemian TW2 mesocratic I	0	0	0	FALSE	TRUE	FALSE
7	22.55444197	0	0	0	79.92125988	967	Eemian TW2 mesocratic I	0	0	0	FALSE	TRUE	FALSE
8	0.092103786	0	0	0	21.00405465	968	Eemian TW2 mesocratic I	0	0	0	FALSE	TRUE	FALSE
9	18.51642447	0	0	0	61.00405465	969	Eemian TW2 mesocratic I	0	0	0	FALSE	TRUE	FALSE
10	4.762928063	0	0	0	14.33738798	970	Eemian TW2 mesocratic I	0	0	0	FALSE	TRUE	FALSE
11	6.015227703	0	0	0	31.66006026	971	Eemian TW2 mesocratic I	0	0	0	FALSE	TRUE	FALSE
12	4.279327274	0	0	0	28.18715647	972	Eemian TW2 mesocratic I	0	0	0	FALSE	TRUE	FALSE
13	0.092103786	0	0	0	21.00405465	973	Eemian TW2 mesocratic I	0	0	0	FALSE	TRUE	FALSE
14	20.15137786	0	0	0	67.67072132	974	Eemian TW2 mesocratic I	0	0	0	FALSE	TRUE	FALSE
15	10.86105347	0	0	0	41.00405465	975	Eemian TW2 mesocratic I	0	0	0	FALSE	TRUE	FALSE
16	10.54215332	0	0	0	7.670721315	976	Eemian TW2 mesocratic I	0	0	0	FALSE	TRUE	FALSE
17	7.032429095	0	0	0	33.80899623	977	Eemian TW2 mesocratic I	0	0	0	FALSE	TRUE	FALSE
18	4.762928063	0	0	0	14.33738798	978	Eemian TW2 mesocratic I	0	0	0	FALSE	TRUE	FALSE
19	0.114678479	0	0	0	21.03954506	979	Eemian TW2 mesocratic I	0	0	0	FALSE	TRUE	FALSE
20	4.762928063	0	0	0	14.33738798	980	Eemian TW2 mesocratic I	0	0	0	FALSE	TRUE	FALSE
1	0.050851484	0	0	0	20.88815041	981	Eemian TW2 mesocratic I	0	0	0	FALSE	TRUE	FALSE
2	0.122622163	0	0	0	20.68440149	982	Eemian TW2 mesocratic I	0	0	0	FALSE	TRUE	FALSE
3	0.122622163	0	0	0	20.68440149	983	Eemian TW2 mesocratic I	0	0	0	FALSE	TRUE	FALSE
4	0.893960039	0	0	0	19.49044052	984	Eemian TW2 mesocratic I	0	0	0	FALSE	TRUE	FALSE
5	0.893960039	0	0	0	19.49044052	985	Eemian TW2 mesocratic I	0	0	0	FALSE	TRUE	FALSE
6	1.879714071	0	0	0	23.91250939	986	Eemian TW2 mesocratic I	0	0	0	FALSE	TRUE	FALSE
7	3.17633372	0	0	0	26.15710718	987	Eemian TW2 mesocratic I	0	0	0	FALSE	TRUE	FALSE
8	0.050851484	0	0	0	20.88815041	988	Eemian TW2 mesocratic I	0	0	0	FALSE	TRUE	FALSE
9	0.893960039	0	0	0	19.49044052	989	Eemian TW2 mesocratic I	0	0	0	FALSE	TRUE	FALSE
10	0.122622163	0	0	0	20.68440149	990	Eemian TW2 mesocratic I	0	0	0	FALSE	TRUE	FALSE
11	14.88187209	0	0	0	0.888150409	991	Eemian TW2 mesocratic I	0	0	0	FALSE	TRUE	FALSE
12	9.985681844	0	0	0	39.49044052	992	Eemian TW2 mesocratic I	0	0	0	FALSE	TRUE	FALSE
13	6.566162534	0	0	0	32.82377385	993	Eemian TW2 mesocratic I	0	0	0	FALSE	TRUE	FALSE
14	3.17633372	0	0	0	26.15710718	994	Eemian TW2 mesocratic I	0	0	0	FALSE	TRUE	FALSE
15	24.14190067	0	0	0	90.11192175	995	Eemian TW2 mesocratic I	0	0	0	FALSE	TRUE	FALSE
16	3.831991255	0	0	0	27.35106816	996	Eemian TW2 mesocratic I	0	0	0	FALSE	TRUE	FALSE
17	19.0914931	0	0	0	63.21773011	997	Eemian TW2 mesocratic I	0	0	0	FALSE	TRUE	FALSE
18	10.67870002	0	0	0	40.68440149	998	Eemian TW2 mesocratic I	0	0	0	FALSE	TRUE	FALSE
19	2.374699524	0	0	0	24.7503245	999	Eemian TW2 mesocratic I	0	0	0	FALSE	TRUE	FALSE
20	23.95857713	0	0	0	88.83191841	1000	Eemian TW2 mesocratic I	0	0	0	FALSE	TRUE	FALSE
1	0.687287367	0	0	0	21.952574	1001	Eemian TW2 mesocratic I	0	0	0	FALSE	TRUE	FALSE
2	0.687287367	0	0	0	21.952574	1002	Eemian TW2 mesocratic I	0	0	0	FALSE	TRUE	FALSE
3	0.687287367	0	0	0	21.952574	1003	Eemian TW2 mesocratic I	0	0	0	FALSE	TRUE	FALSE
4	0.687287367	0	0	0	21.952574	1004	Eemian TW2 mesocratic I	0	0	0	FALSE	TRUE	FALSE
5	14.36942658	0	0	0	1.952574002	1005	Eemian TW2 mesocratic I	0	0	0	FALSE	TRUE	FALSE
6	16.63506835	0	0	0	54.62362368	1006	Eemian TW2 mesocratic I	0	0	0	FALSE	TRUE	FALSE
7	0.648149862	0	0	0	21.88922015	1007	Eemian TW2 mesocratic I	0	0	0	FALSE	TRUE	FALSE
8	9.745443376	0	0	0	8.619240668	1008	Eemian TW2 mesocratic I	0	0	0	FALSE	TRUE	FALSE
9	16.31773132	0	0	0	53.66406444	1009	Eemian TW2 mesocratic I	0	0	0	FALSE	TRUE	FALSE
10	0.687287367	0	0	0	21.952574	1010	Eemian TW2 mesocratic I	0	0	0	FALSE	TRUE	FALSE
11	4.506294232	0	0	0	28.61924067	1011	Eemian TW2 mesocratic I	0	0	0	FALSE	TRUE	FALSE
12	10.08820127	0	0	0	8.214380168	1012	Eemian TW2 mesocratic I	0	0	0	FALSE	TRUE	FALSE
13	7.219958161	0	0	0	34.20267913	1013	Eemian TW2 mesocratic I	0	0	0	FALSE	TRUE	FALSE
14	0.687287367	0	0	0	21.952574	1014	Eemian TW2 mesocratic I	0	0	0	FALSE	TRUE	FALSE
15	22.96232507	0	0	0	82.35691544	1015	Eemian TW2 mesocratic I	0	0	0	FALSE	TRUE	FALSE
16	1.409497805	0	0	0	18.73474004	1016	Eemian TW2 mesocratic I	0	0	0	FALSE	TRUE	FALSE
17	3.335508248	0	0	0	26.44221098	1017	Eemian TW2 mesocratic I	0	0	0	FALSE	TRUE	FALSE
18	9.745443376	0	0	0	8.619240668	1018	Eemian TW2 mesocratic I	0	0	0	FALSE	TRUE	FALSE
19	0.687287367	0	0	0	21.952574	1019	Eemian TW2 mesocratic I	0	0	0	FALSE	TRUE	FALSE
20	14.20905742	0	0	0	2.270341357	1020	Eemian TW2 mesocratic I	0	0	0	FALSE	TRUE	FALSE
1	0.266064181	0	0	0	21.27805378	1021	Eemian TW2 mesocratic I	0	0	0	FALSE	TRUE	FALSE
2	0.266064181	0	0	0	21.27805378	1022	Eemian TW2 mesocratic I	0	0	0	FALSE	TRUE	FALSE
3	0.266064181	0	0	0	21.27805378	1023	Eemian TW2 mesocratic I	0	0	0	FALSE	TRUE	FALSE
4	0.266064181	0	0	0	21.27805378	1024	Eemian TW2 mesocratic I	0	0	0	FALSE	TRUE	FALSE
5	15.85655168	0	0	0	52.32378561	1025	Eemian TW2 mesocratic I	0	0	0	FALSE	TRUE	FALSE
6	4.533574529	0	0	0	14.61138711	1026	Eemian TW2 mesocratic I	0	0	0	FALSE	TRUE	FALSE
7	14.67581983	0	0	0	1.324851741	1027	Eemian TW2 mesocratic I	0	0	0	FALSE	TRUE	FALSE
8	24.1376605	0	0	0	90.08198467	1028	Eemian TW2 mesocratic I	0	0	0	FALSE	TRUE	FALSE
9	10.31392386	0	0	0	7.944720445	1029	Eemian TW2 mesocratic I	0	0	0	FALSE	TRUE	FALSE
10	22.12080764	0	0	0	77.45638194	1030	Eemian TW2 mesocratic I	0	0	0	FALSE	TRUE	FALSE
11	4.533574529	0	0	0	14.61138711	1031	Eemian TW2 mesocratic I	0	0	0	FALSE	TRUE	FALSE
12	4.150384941	0	0	0	27.94472044	1032	Eemian TW2 mesocratic I	0	0	0	FALSE	TRUE	FALSE
13	0.266064181	0	0	0	21.27805378	1033	Eemian TW2 mesocratic I	0	0	0	FALSE	TRUE	FALSE
14	19.74942464	0	0	0	65.92196321	1034	Eemian TW2 mesocratic I	0	0	0	FALSE	TRUE	FALSE
15	10.31392386	0	0	0	7.944720445	1035	Eemian TW2 mesocratic I	0	0	0	FALSE	TRUE	FALSE
16	23.50039528	0	0	0	85.75660975	1036	Eemian TW2 mesocratic I	0	0	0	FALSE	TRUE	FALSE
17	19.72950817	0	0	0	65.83727289	1037	Eemian TW2 mesocratic I	0	0	0	FALSE	TRUE	FALSE
18	10.31392386	0	0	0	7.944720445	1038	Eemian TW2 mesocratic I	0	0	0	FALSE	TRUE	FALSE
19	0.266064181	0	0	0	21.27805378	1039	Eemian TW2 mesocratic I	0	0	0	FALSE	TRUE	FALSE
20	10.31392386	0	0	0	7.944720445	1040	Eemian TW2 mesocratic I	0	0	0	FALSE	TRUE	FALSE
1	0.314062088	0	0	0	21.35402784	1041	Eemian TW2 mesocratic I	0	0	0	FALSE	TRUE	FALSE
2	0.314062088	0	0	0	21.35402784	1042	Eemian TW2 mesocratic I	0	0	0	FALSE	TRUE	FALSE
3	0.314062088	0	0	0	21.35402784	1043	Eemian TW2 mesocratic I	0	0	0	FALSE	TRUE	FALSE
4	0.314062088	0	0	0	21.35402784	1044	Eemian TW2 mesocratic I	0	0	0	FALSE	TRUE	FALSE
5	0.314062088	0	0	0	21.35402784	1045	Eemian TW2 mesocratic I	0	0	0	FALSE	TRUE	FALSE
6	0.314062088	0	0	0	21.35402784	1046	Eemian TW2 mesocratic I	0	0	0	FALSE	TRUE	FALSE
7	4.190917922	0	0	0	28.0206945	1047	Eemian TW2 mesocratic I	0	0	0	FALSE	TRUE	FALSE
8	5.744690383	0	0	0	31.09650151	1048	Eemian TW2 mesocratic I	0	0	0	FALSE	TRUE	FALSE
9	4.468066117	0	0	0	28.54598463	1049	Eemian TW2 mesocratic I	0	0	0	FALSE	TRUE	FALSE
10	10.25051513	0	0	0	8.020694504	1050	Eemian TW2 mesocratic I	0	0	0	FALSE	TRUE	FALSE
11	0.314062088	0	0	0	21.35402784	1051	Eemian TW2 mesocratic I	0	0	0	FALSE	TRUE	FALSE
12	1.93526994	0	0	0	17.98682767	1052	Eemian TW2 mesocratic I	0	0	0	FALSE	TRUE	FALSE
13	10.23987362	0	0	0	8.033435461	1053	Eemian TW2 mesocratic I	0	0	0	FALSE	TRUE	FALSE
14	20.39325369	0	0	0	68.76044176	1054	Eemian TW2 mesocratic I	0	0	0	FALSE	TRUE	FALSE
15	4.190917922	0	0	0	28.0206945	1055	Eemian TW2 mesocratic I	0	0	0	FALSE	TRUE	FALSE
16	4.470334976	0	0	0	14.68736117	1056	Eemian TW2 mesocratic I	0	0	0	FALSE	TRUE	FALSE
17	14.21117494	0	0	0	48.0206945	1057	Eemian TW2 mesocratic I	0	0	0	FALSE	TRUE	FALSE
18	16.17035899	0	0	0	53.22890499	1058	Eemian TW2 mesocratic I	0	0	0	FALSE	TRUE	FALSE
19	4.470334976	0	0	0	14.68736117	1059	Eemian TW2 mesocratic I	0	0	0	FALSE	TRUE	FALSE
20	6.757337871	0	0	0	33.22890499	1060	Eemian TW2 mesocratic I	0	0	0	FALSE	TRUE	FALSE
1	0.126917622	0	0	0	21.05880211	1061	Eemian TW2 mesocratic I	0	0	0	FALSE	TRUE	FALSE
2	0.126917622	0	0	0	21.05880211	1062	Eemian TW2 mesocratic I	0	0	0	FALSE	TRUE	FALSE
3	0.126917622	0	0	0	21.05880211	1063	Eemian TW2 mesocratic I	0	0	0	FALSE	TRUE	FALSE
4	0.126917622	0	0	0	21.05880211	1064	Eemian TW2 mesocratic I	0	0	0	FALSE	TRUE	FALSE
5	0.126917622	0	0	0	21.05880211	1065	Eemian TW2 mesocratic I	0	0	0	FALSE	TRUE	FALSE
6	19.5368094	0	0	0	65.02716371	1066	Eemian TW2 mesocratic I	0	0	0	FALSE	TRUE	FALSE
7	4.716940468	0	0	0	14.39213544	1067	Eemian TW2 mesocratic I	0	0	0	FALSE	TRUE	FALSE
8	4.032836608	0	0	0	27.72546877	1068	Eemian TW2 mesocratic I	0	0	0	FALSE	TRUE	FALSE
9	18.09876926	0	0	0	59.47816984	1069	Eemian TW2 mesocratic I	0	0	0	FALSE	TRUE	FALSE
10	4.032836608	0	0	0	27.72546877	1070	Eemian TW2 mesocratic I	0	0	0	FALSE	TRUE	FALSE
11	10.19412387	0	0	0	39.84754806	1071	Eemian TW2 mesocratic I	0	0	0	FALSE	TRUE	FALSE
12	9.827398128	0	0	0	8.522749806	1072	Eemian TW2 mesocratic I	0	0	0	FALSE	TRUE	FALSE
13	24.83926968	0	0	0	95.26000518	1073	Eemian TW2 mesocratic I	0	0	0	FALSE	TRUE	FALSE
14	5.737673156	0	0	0	13.20064437	1074	Eemian TW2 mesocratic I	0	0	0	FALSE	TRUE	FALSE
15	0.126917622	0	0	0	21.05880211	1075	Eemian TW2 mesocratic I	0	0	0	FALSE	TRUE	FALSE
16	10.89197456	0	0	0	41.05880211	1076	Eemian TW2 mesocratic I	0	0	0	FALSE	TRUE	FALSE
17	7.310355149	0	0	0	34.39213544	1077	Eemian TW2 mesocratic I	0	0	0	FALSE	TRUE	FALSE
18	11.33301297	0	0	0	41.85608314	1078	Eemian TW2 mesocratic I	0	0	0	FALSE	TRUE	FALSE
19	20.36967127	0	0	0	68.65292501	1079	Eemian TW2 mesocratic I	0	0	0	FALSE	TRUE	FALSE
20	19.67056798	0	0	0	65.58770402	1080	Eemian TW2 mesocratic I	0	0	0	FALSE	TRUE	FALSE
1	0.21963707	0	0	0	20.5165368	1081	Eemian TW2 mesocratic I	0	0	0	FALSE	TRUE	FALSE
2	0.21963707	0	0	0	20.5165368	1082	Eemian TW2 mesocratic I	0	0	0	FALSE	TRUE	FALSE
3	0.21963707	0	0	0	20.5165368	1083	Eemian TW2 mesocratic I	0	0	0	FALSE	TRUE	FALSE
4	0.21963707	0	0	0	20.5165368	1084	Eemian TW2 mesocratic I	0	0	0	FALSE	TRUE	FALSE
5	4.76169588	0	0	0	29.11368445	1085	Eemian TW2 mesocratic I	0	0	0	FALSE	TRUE	FALSE
6	5.176602013	0	0	0	13.84987014	1086	Eemian TW2 mesocratic I	0	0	0	FALSE	TRUE	FALSE
7	5.176602013	0	0	0	13.84987014	1087	Eemian TW2 mesocratic I	0	0	0	FALSE	TRUE	FALSE
8	0.21963707	0	0	0	20.5165368	1088	Eemian TW2 mesocratic I	0	0	0	FALSE	TRUE	FALSE
9	18.67971084	0	0	0	61.6190204	1089	Eemian TW2 mesocratic I	0	0	0	FALSE	TRUE	FALSE
10	13.85977718	0	0	0	47.18320347	1090	Eemian TW2 mesocratic I	0	0	0	FALSE	TRUE	FALSE
11	13.85977718	0	0	0	47.18320347	1091	Eemian TW2 mesocratic I	0	0	0	FALSE	TRUE	FALSE
12	3.564718649	0	0	0	26.85840819	1092	Eemian TW2 mesocratic I	0	0	0	FALSE	TRUE	FALSE
13	9.257453893	0	0	0	9.187724648	1093	Eemian TW2 mesocratic I	0	0	0	FALSE	TRUE	FALSE
14	0.21963707	0	0	0	20.5165368	1094	Eemian TW2 mesocratic I	0	0	0	FALSE	TRUE	FALSE
15	0.21963707	0	0	0	20.5165368	1095	Eemian TW2 mesocratic I	0	0	0	FALSE	TRUE	FALSE
16	7.137335824	0	0	0	11.59961945	1096	Eemian TW2 mesocratic I	0	0	0	FALSE	TRUE	FALSE
17	3.741283315	0	0	0	27.18320347	1097	Eemian TW2 mesocratic I	0	0	0	FALSE	TRUE	FALSE
18	21.95639008	0	0	0	76.55368078	1098	Eemian TW2 mesocratic I	0	0	0	FALSE	TRUE	FALSE
19	5.176602013	0	0	0	13.84987014	1099	Eemian TW2 mesocratic I	0	0	0	FALSE	TRUE	FALSE
20	5.224780737	0	0	0	30.0325375	1100	Eemian TW2 mesocratic I	0	0	0	FALSE	TRUE	FALSE
1	0.138224638	0	0	0	20.65442743	1101	Eemian TW2 mesocratic I	0	0	0	FALSE	TRUE	FALSE
2	0.138224638	0	0	0	20.65442743	1102	Eemian TW2 mesocratic I	0	0	0	FALSE	TRUE	FALSE
3	0.138224638	0	0	0	20.65442743	1103	Eemian TW2 mesocratic I	0	0	0	FALSE	TRUE	FALSE
4	0.138224638	0	0	0	20.65442743	1104	Eemian TW2 mesocratic I	0	0	0	FALSE	TRUE	FALSE
5	5.058745485	0	0	0	13.98776076	1105	Eemian TW2 mesocratic I	0	0	0	FALSE	TRUE	FALSE
6	0.138224638	0	0	0	20.65442743	1106	Eemian TW2 mesocratic I	0	0	0	FALSE	TRUE	FALSE
7	0.138224638	0	0	0	20.65442743	1107	Eemian TW2 mesocratic I	0	0	0	FALSE	TRUE	FALSE
8	17.10015044	0	0	0	56.08748673	1108	Eemian TW2 mesocratic I	0	0	0	FALSE	TRUE	FALSE
9	14.57266735	0	0	0	1.539560612	1109	Eemian TW2 mesocratic I	0	0	0	FALSE	TRUE	FALSE
10	4.445185879	0	0	0	28.50223279	1110	Eemian TW2 mesocratic I	0	0	0	FALSE	TRUE	FALSE
11	5.058745485	0	0	0	13.98776076	1111	Eemian TW2 mesocratic I	0	0	0	FALSE	TRUE	FALSE
12	17.57915996	0	0	0	57.67021014	1112	Eemian TW2 mesocratic I	0	0	0	FALSE	TRUE	FALSE
13	7.686068981	0	0	0	35.16889946	1113	Eemian TW2 mesocratic I	0	0	0	FALSE	TRUE	FALSE
14	5.058745485	0	0	0	13.98776076	1114	Eemian TW2 mesocratic I	0	0	0	FALSE	TRUE	FALSE
15	3.815830142	0	0	0	27.3210941	1115	Eemian TW2 mesocratic I	0	0	0	FALSE	TRUE	FALSE
16	10.83095507	0	0	0	7.321094098	1116	Eemian TW2 mesocratic I	0	0	0	FALSE	TRUE	FALSE
17	4.467876733	0	0	0	28.54562221	1117	Eemian TW2 mesocratic I	0	0	0	FALSE	TRUE	FALSE
18	13.91761791	0	0	0	47.3210941	1118	Eemian TW2 mesocratic I	0	0	0	FALSE	TRUE	FALSE
19	11.63223084	0	0	0	6.315829256	1119	Eemian TW2 mesocratic I	0	0	0	FALSE	TRUE	FALSE
20	7.686068981	0	0	0	35.16889946	1120	Eemian TW2 mesocratic I	0	0	0	FALSE	TRUE	FALSE
1	0.696751992	0	0	0	19.78612375	1121	Eemian TW2 mesocratic I	0	0	0	FALSE	TRUE	FALSE
2	0.696751992	0	0	0	19.78612375	1122	Eemian TW2 mesocratic I	0	0	0	FALSE	TRUE	FALSE
3	0.696751992	0	0	0	19.78612375	1123	Eemian TW2 mesocratic I	0	0	0	FALSE	TRUE	FALSE
4	0.696751992	0	0	0	19.78612375	1124	Eemian TW2 mesocratic I	0	0	0	FALSE	TRUE	FALSE
5	13.22055088	0	0	0	45.70164636	1125	Eemian TW2 mesocratic I	0	0	0	FALSE	TRUE	FALSE
6	13.55044738	0	0	0	3.477370061	1126	Eemian TW2 mesocratic I	0	0	0	FALSE	TRUE	FALSE
7	0.696751992	0	0	0	19.78612375	1127	Eemian TW2 mesocratic I	0	0	0	FALSE	TRUE	FALSE
8	5.808016609	0	0	0	13.11945708	1128	Eemian TW2 mesocratic I	0	0	0	FALSE	TRUE	FALSE
9	0.696751992	0	0	0	19.78612375	1129	Eemian TW2 mesocratic I	0	0	0	FALSE	TRUE	FALSE
10	11.73018842	0	0	0	6.189750715	1130	Eemian TW2 mesocratic I	0	0	0	FALSE	TRUE	FALSE
11	19.30076239	0	0	0	64.05734607	1131	Eemian TW2 mesocratic I	0	0	0	FALSE	TRUE	FALSE
12	23.32199031	0	0	0	84.60489953	1132	Eemian TW2 mesocratic I	0	0	0	FALSE	TRUE	FALSE
13	5.808016609	0	0	0	13.11945708	1133	Eemian TW2 mesocratic I	0	0	0	FALSE	TRUE	FALSE
14	0.696751992	0	0	0	19.78612375	1134	Eemian TW2 mesocratic I	0	0	0	FALSE	TRUE	FALSE
15	0.696751992	0	0	0	19.78612375	1135	Eemian TW2 mesocratic I	0	0	0	FALSE	TRUE	FALSE
16	6.705743127	0	0	0	33.11945708	1136	Eemian TW2 mesocratic I	0	0	0	FALSE	TRUE	FALSE
17	18.41402357	0	0	0	60.62374135	1137	Eemian TW2 mesocratic I	0	0	0	FALSE	TRUE	FALSE
18	1.760956854	0	0	0	23.71381447	1138	Eemian TW2 mesocratic I	0	0	0	FALSE	TRUE	FALSE
19	5.808016609	0	0	0	13.11945708	1139	Eemian TW2 mesocratic I	0	0	0	FALSE	TRUE	FALSE
20	4.311598966	0	0	0	28.24817628	1140	Eemian TW2 mesocratic I	0	0	0	FALSE	TRUE	FALSE
1	0.24146598	0	0	0	20.4826161	1141	Eemian TW2 mesocratic I	0	0	0	FALSE	TRUE	FALSE
2	0.24146598	0	0	0	20.4826161	1142	Eemian TW2 mesocratic I	0	0	0	FALSE	TRUE	FALSE
3	0.24146598	0	0	0	20.4826161	1143	Eemian TW2 mesocratic I	0	0	0	FALSE	TRUE	FALSE
4	0.24146598	0	0	0	20.4826161	1144	Eemian TW2 mesocratic I	0	0	0	FALSE	TRUE	FALSE
5	3.722906268	0	0	0	27.14928277	1145	Eemian TW2 mesocratic I	0	0	0	FALSE	TRUE	FALSE
6	0.24146598	0	0	0	20.4826161	1146	Eemian TW2 mesocratic I	0	0	0	FALSE	TRUE	FALSE
7	0.24146598	0	0	0	20.4826161	1147	Eemian TW2 mesocratic I	0	0	0	FALSE	TRUE	FALSE
8	2.989566823	0	0	0	25.82480078	1148	Eemian TW2 mesocratic I	0	0	0	FALSE	TRUE	FALSE
9	23.03517909	0	0	0	82.80448796	1149	Eemian TW2 mesocratic I	0	0	0	FALSE	TRUE	FALSE
10	23.6067127	0	0	0	86.45491063	1150	Eemian TW2 mesocratic I	0	0	0	FALSE	TRUE	FALSE
11	5.205706756	0	0	0	13.81594944	1151	Eemian TW2 mesocratic I	0	0	0	FALSE	TRUE	FALSE
12	5.205706756	0	0	0	13.81594944	1152	Eemian TW2 mesocratic I	0	0	0	FALSE	TRUE	FALSE
13	7.03574213	0	0	0	33.81594944	1153	Eemian TW2 mesocratic I	0	0	0	FALSE	TRUE	FALSE
14	0.24146598	0	0	0	20.4826161	1154	Eemian TW2 mesocratic I	0	0	0	FALSE	TRUE	FALSE
15	0.24146598	0	0	0	20.4826161	1155	Eemian TW2 mesocratic I	0	0	0	FALSE	TRUE	FALSE
16	11.16587293	0	0	0	6.907599241	1156	Eemian TW2 mesocratic I	0	0	0	FALSE	TRUE	FALSE
17	24.11393717	0	0	0	89.9147819	1157	Eemian TW2 mesocratic I	0	0	0	FALSE	TRUE	FALSE
18	6.737292494	0	0	0	33.18637934	1158	Eemian TW2 mesocratic I	0	0	0	FALSE	TRUE	FALSE
19	16.15583763	0	0	0	53.18637934	1159	Eemian TW2 mesocratic I	0	0	0	FALSE	TRUE	FALSE
20	5.205706756	0	0	0	13.81594944	1160	Eemian TW2 mesocratic I	0	0	0	FALSE	TRUE	FALSE
1	0.238104349	0	0	0	20.48783307	1161	Eemian TW2 mesocratic I	0	0	0	FALSE	TRUE	FALSE
2	0.238104349	0	0	0	20.48783307	1162	Eemian TW2 mesocratic I	0	0	0	FALSE	TRUE	FALSE
3	0.238104349	0	0	0	20.48783307	1163	Eemian TW2 mesocratic I	0	0	0	FALSE	TRUE	FALSE
4	0.238104349	0	0	0	20.48783307	1164	Eemian TW2 mesocratic I	0	0	0	FALSE	TRUE	FALSE
5	5.201227532	0	0	0	13.8211664	1165	Eemian TW2 mesocratic I	0	0	0	FALSE	TRUE	FALSE
6	3.725732676	0	0	0	27.15449974	1166	Eemian TW2 mesocratic I	0	0	0	FALSE	TRUE	FALSE
7	3.725732676	0	0	0	27.15449974	1167	Eemian TW2 mesocratic I	0	0	0	FALSE	TRUE	FALSE
8	0.238104349	0	0	0	20.48783307	1168	Eemian TW2 mesocratic I	0	0	0	FALSE	TRUE	FALSE
9	16.37039615	0	0	0	53.8211664	1169	Eemian TW2 mesocratic I	0	0	0	FALSE	TRUE	FALSE
10	2.251641288	0	0	0	24.53979353	1170	Eemian TW2 mesocratic I	0	0	0	FALSE	TRUE	FALSE
11	3.725732676	0	0	0	27.15449974	1171	Eemian TW2 mesocratic I	0	0	0	FALSE	TRUE	FALSE
12	10.96701538	0	0	0	7.154499736	1172	Eemian TW2 mesocratic I	0	0	0	FALSE	TRUE	FALSE
13	7.038227851	0	0	0	33.8211664	1173	Eemian TW2 mesocratic I	0	0	0	FALSE	TRUE	FALSE
14	5.201227532	0	0	0	13.8211664	1174	Eemian TW2 mesocratic I	0	0	0	FALSE	TRUE	FALSE
15	2.520706439	0	0	0	25.00238469	1175	Eemian TW2 mesocratic I	0	0	0	FALSE	TRUE	FALSE
16	0.238104349	0	0	0	20.48783307	1176	Eemian TW2 mesocratic I	0	0	0	FALSE	TRUE	FALSE
17	7.558862248	0	0	0	11.12508711	1177	Eemian TW2 mesocratic I	0	0	0	FALSE	TRUE	FALSE
18	7.038227851	0	0	0	33.8211664	1178	Eemian TW2 mesocratic I	0	0	0	FALSE	TRUE	FALSE
19	20.03453373	0	0	0	67.15449974	1179	Eemian TW2 mesocratic I	0	0	0	FALSE	TRUE	FALSE
20	18.79751491	0	0	0	62.06930299	1180	Eemian TW2 mesocratic I	0	0	0	FALSE	TRUE	FALSE
1	0.276160695	0	0	0	21.29401546	1181	Eemian TW2 mesocratic I	0	0	0	FALSE	TRUE	FALSE
2	0.276160695	0	0	0	21.29401546	1182	Eemian TW2 mesocratic I	0	0	0	FALSE	TRUE	FALSE
3	0.289364535	0	0	0	21.3149054	1183	Eemian TW2 mesocratic I	0	0	0	FALSE	TRUE	FALSE
4	0.289364535	0	0	0	21.3149054	1184	Eemian TW2 mesocratic I	0	0	0	FALSE	TRUE	FALSE
5	1.266257271	0	0	0	18.94228163	1185	Eemian TW2 mesocratic I	0	0	0	FALSE	TRUE	FALSE
6	4.502885107	0	0	0	14.64823873	1186	Eemian TW2 mesocratic I	0	0	0	FALSE	TRUE	FALSE
7	0.289364535	0	0	0	21.3149054	1187	Eemian TW2 mesocratic I	0	0	0	FALSE	TRUE	FALSE
8	22.38482515	0	0	0	78.94228163	1188	Eemian TW2 mesocratic I	0	0	0	FALSE	TRUE	FALSE
9	6.306922825	0	0	0	32.27561496	1189	Eemian TW2 mesocratic I	0	0	0	FALSE	TRUE	FALSE
10	0.289364535	0	0	0	21.3149054	1190	Eemian TW2 mesocratic I	0	0	0	FALSE	TRUE	FALSE
11	10.28317276	0	0	0	7.981572064	1191	Eemian TW2 mesocratic I	0	0	0	FALSE	TRUE	FALSE
12	0.276160695	0	0	0	21.29401546	1192	Eemian TW2 mesocratic I	0	0	0	FALSE	TRUE	FALSE
13	0.289364535	0	0	0	21.3149054	1193	Eemian TW2 mesocratic I	0	0	0	FALSE	TRUE	FALSE
14	15.96367892	0	0	0	52.62952922	1194	Eemian TW2 mesocratic I	0	0	0	FALSE	TRUE	FALSE
15	13.71120355	0	0	0	3.197058591	1195	Eemian TW2 mesocratic I	0	0	0	FALSE	TRUE	FALSE
16	12.16703752	0	0	0	5.608948294	1196	Eemian TW2 mesocratic I	0	0	0	FALSE	TRUE	FALSE
17	18.52595916	0	0	0	61.03967455	1197	Eemian TW2 mesocratic I	0	0	0	FALSE	TRUE	FALSE
18	23.95756417	0	0	0	88.82492634	1198	Eemian TW2 mesocratic I	0	0	0	FALSE	TRUE	FALSE
19	17.60741208	0	0	0	57.76602709	1199	Eemian TW2 mesocratic I	0	0	0	FALSE	TRUE	FALSE
20	4.158910211	0	0	0	27.96068212	1200	Eemian TW2 mesocratic I	0	0	0	FALSE	TRUE	FALSE
1	0.051548903	0	0	0	24.2604679	1	Eemian TW3 mesocratic II	0	0	0	FALSE	TRUE	FALSE
2	0.051548903	0	0	0	24.2604679	2	Eemian TW3 mesocratic II	0	0	0	FALSE	TRUE	FALSE
3	0.051548903	0	0	0	24.2604679	3	Eemian TW3 mesocratic II	0	0	0	FALSE	TRUE	FALSE
4	0.051548903	0	0	0	24.2604679	4	Eemian TW3 mesocratic II	0	0	0	FALSE	TRUE	FALSE
5	4.539700471	0	0	0	33.42311948	5	Eemian TW3 mesocratic II	0	0	0	FALSE	TRUE	FALSE
6	4.338361711	0	0	0	15.91189969	6	Eemian TW3 mesocratic II	0	0	0	FALSE	TRUE	FALSE
7	3.23074371	0	0	0	30.92713456	7	Eemian TW3 mesocratic II	0	0	0	FALSE	TRUE	FALSE
8	22.97790322	0	0	0	77.59380123	8	Eemian TW3 mesocratic II	0	0	0	FALSE	TRUE	FALSE
9	7.560639749	0	0	0	10.92713456	9	Eemian TW3 mesocratic II	0	0	0	FALSE	TRUE	FALSE
10	20.07694839	0	0	0	64.2604679	10	Eemian TW3 mesocratic II	0	0	0	FALSE	TRUE	FALSE
11	5.255978423	0	0	0	34.62059598	11	Eemian TW3 mesocratic II	0	0	0	FALSE	TRUE	FALSE
12	7.206708788	0	0	0	37.59380123	12	Eemian TW3 mesocratic II	0	0	0	FALSE	TRUE	FALSE
13	3.23074371	0	0	0	30.92713456	13	Eemian TW3 mesocratic II	0	0	0	FALSE	TRUE	FALSE
14	0.051548903	0	0	0	24.2604679	14	Eemian TW3 mesocratic II	0	0	0	FALSE	TRUE	FALSE
15	3.367005523	0	0	0	17.59380123	15	Eemian TW3 mesocratic II	0	0	0	FALSE	TRUE	FALSE
16	3.367005523	0	0	0	17.59380123	16	Eemian TW3 mesocratic II	0	0	0	FALSE	TRUE	FALSE
17	3.23074371	0	0	0	30.92713456	17	Eemian TW3 mesocratic II	0	0	0	FALSE	TRUE	FALSE
18	24.11661626	0	0	0	84.29965503	18	Eemian TW3 mesocratic II	0	0	0	FALSE	TRUE	FALSE
19	0.051548903	0	0	0	24.2604679	19	Eemian TW3 mesocratic II	0	0	0	FALSE	TRUE	FALSE
20	3.23074371	0	0	0	30.92713456	20	Eemian TW3 mesocratic II	0	0	0	FALSE	TRUE	FALSE
1	0.403647607	0	0	0	23.33035469	21	Eemian TW3 mesocratic II	0	0	0	FALSE	TRUE	FALSE
2	0.46205746	0	0	0	25.11707852	22	Eemian TW3 mesocratic II	0	0	0	FALSE	TRUE	FALSE
3	0.46205746	0	0	0	25.11707852	23	Eemian TW3 mesocratic II	0	0	0	FALSE	TRUE	FALSE
4	0.668665249	0	0	0	25.55491133	24	Eemian TW3 mesocratic II	0	0	0	FALSE	TRUE	FALSE
5	8.134173301	0	0	0	38.88824466	25	Eemian TW3 mesocratic II	0	0	0	FALSE	TRUE	FALSE
6	19.3728216	0	0	0	61.67000584	26	Eemian TW3 mesocratic II	0	0	0	FALSE	TRUE	FALSE
7	8.134173301	0	0	0	38.88824466	27	Eemian TW3 mesocratic II	0	0	0	FALSE	TRUE	FALSE
8	0.403647607	0	0	0	23.33035469	28	Eemian TW3 mesocratic II	0	0	0	FALSE	TRUE	FALSE
9	10.33543951	0	0	0	41.67000584	29	Eemian TW3 mesocratic II	0	0	0	FALSE	TRUE	FALSE
10	11.66580139	0	0	0	43.54031749	30	Eemian TW3 mesocratic II	0	0	0	FALSE	TRUE	FALSE
11	4.144740466	0	0	0	32.71796854	31	Eemian TW3 mesocratic II	0	0	0	FALSE	TRUE	FALSE
12	3.660333652	0	0	0	31.78374518	32	Eemian TW3 mesocratic II	0	0	0	FALSE	TRUE	FALSE
13	2.659384199	0	0	0	18.88824466	33	Eemian TW3 mesocratic II	0	0	0	FALSE	TRUE	FALSE
14	3.88344652	0	0	0	32.22157799	34	Eemian TW3 mesocratic II	0	0	0	FALSE	TRUE	FALSE
15	16.82257661	0	0	0	53.89044839	35	Eemian TW3 mesocratic II	0	0	0	FALSE	TRUE	FALSE
16	0.668665249	0	0	0	25.55491133	36	Eemian TW3 mesocratic II	0	0	0	FALSE	TRUE	FALSE
17	6.702034589	0	0	0	12.22157799	37	Eemian TW3 mesocratic II	0	0	0	FALSE	TRUE	FALSE
18	9.422193153	0	0	0	40.51958254	38	Eemian TW3 mesocratic II	0	0	0	FALSE	TRUE	FALSE
19	0.46205746	0	0	0	25.11707852	39	Eemian TW3 mesocratic II	0	0	0	FALSE	TRUE	FALSE
20	10.93835659	0	0	0	5.554911327	40	Eemian TW3 mesocratic II	0	0	0	FALSE	TRUE	FALSE
1	0.03458492	0	0	0	24.21576592	41	Eemian TW3 mesocratic II	0	0	0	FALSE	TRUE	FALSE
2	0.03458492	0	0	0	24.21576592	42	Eemian TW3 mesocratic II	0	0	0	FALSE	TRUE	FALSE
3	0.159164768	0	0	0	24.48299658	43	Eemian TW3 mesocratic II	0	0	0	FALSE	TRUE	FALSE
4	0.159164768	0	0	0	24.48299658	44	Eemian TW3 mesocratic II	0	0	0	FALSE	TRUE	FALSE
5	0.159164768	0	0	0	24.48299658	45	Eemian TW3 mesocratic II	0	0	0	FALSE	TRUE	FALSE
6	3.341780988	0	0	0	31.14966324	46	Eemian TW3 mesocratic II	0	0	0	FALSE	TRUE	FALSE
7	25.84538983	0	0	0	96.61833785	47	Eemian TW3 mesocratic II	0	0	0	FALSE	TRUE	FALSE
8	9.517168837	0	0	0	7.951383966	48	Eemian TW3 mesocratic II	0	0	0	FALSE	TRUE	FALSE
9	7.41087878	0	0	0	11.14966324	49	Eemian TW3 mesocratic II	0	0	0	FALSE	TRUE	FALSE
10	18.67924237	0	0	0	59.32040773	50	Eemian TW3 mesocratic II	0	0	0	FALSE	TRUE	FALSE
11	0.03458492	0	0	0	24.21576592	51	Eemian TW3 mesocratic II	0	0	0	FALSE	TRUE	FALSE
12	3.242914612	0	0	0	17.81632991	52	Eemian TW3 mesocratic II	0	0	0	FALSE	TRUE	FALSE
13	24.24126817	0	0	0	85.09563827	53	Eemian TW3 mesocratic II	0	0	0	FALSE	TRUE	FALSE
14	6.243521321	0	0	0	12.91806413	54	Eemian TW3 mesocratic II	0	0	0	FALSE	TRUE	FALSE
15	7.41087878	0	0	0	11.14966324	55	Eemian TW3 mesocratic II	0	0	0	FALSE	TRUE	FALSE
16	12.60021502	0	0	0	45.02565388	56	Eemian TW3 mesocratic II	0	0	0	FALSE	TRUE	FALSE
17	7.362530829	0	0	0	37.81632991	57	Eemian TW3 mesocratic II	0	0	0	FALSE	TRUE	FALSE
18	15.70931005	0	0	0	51.14966324	58	Eemian TW3 mesocratic II	0	0	0	FALSE	TRUE	FALSE
19	3.341780988	0	0	0	31.14966324	59	Eemian TW3 mesocratic II	0	0	0	FALSE	TRUE	FALSE
20	21.84538484	0	0	0	71.81805285	60	Eemian TW3 mesocratic II	0	0	0	FALSE	TRUE	FALSE
1	0.06556347	0	0	0	24.04946276	61	Eemian TW3 mesocratic II	0	0	0	FALSE	TRUE	FALSE
2	0.06556347	0	0	0	24.04946276	62	Eemian TW3 mesocratic II	0	0	0	FALSE	TRUE	FALSE
3	0.06556347	0	0	0	24.04946276	63	Eemian TW3 mesocratic II	0	0	0	FALSE	TRUE	FALSE
4	0.06556347	0	0	0	24.04946276	64	Eemian TW3 mesocratic II	0	0	0	FALSE	TRUE	FALSE
5	3.485653557	0	0	0	17.38279609	65	Eemian TW3 mesocratic II	0	0	0	FALSE	TRUE	FALSE
6	0.06556347	0	0	0	24.04946276	66	Eemian TW3 mesocratic II	0	0	0	FALSE	TRUE	FALSE
7	21.31336642	0	0	0	69.37174678	67	Eemian TW3 mesocratic II	0	0	0	FALSE	TRUE	FALSE
8	7.703481623	0	0	0	10.71612942	68	Eemian TW3 mesocratic II	0	0	0	FALSE	TRUE	FALSE
9	0.06556347	0	0	0	24.04946276	69	Eemian TW3 mesocratic II	0	0	0	FALSE	TRUE	FALSE
10	3.12569001	0	0	0	30.71612942	70	Eemian TW3 mesocratic II	0	0	0	FALSE	TRUE	FALSE
11	7.060129692	0	0	0	37.38279609	71	Eemian TW3 mesocratic II	0	0	0	FALSE	TRUE	FALSE
12	2.744880157	0	0	0	29.94481333	72	Eemian TW3 mesocratic II	0	0	0	FALSE	TRUE	FALSE
13	11.7235896	0	0	0	4.049462757	73	Eemian TW3 mesocratic II	0	0	0	FALSE	TRUE	FALSE
14	3.485653557	0	0	0	17.38279609	74	Eemian TW3 mesocratic II	0	0	0	FALSE	TRUE	FALSE
15	10.69466794	0	0	0	5.987111426	75	Eemian TW3 mesocratic II	0	0	0	FALSE	TRUE	FALSE
16	1.329540666	0	0	0	26.96531359	76	Eemian TW3 mesocratic II	0	0	0	FALSE	TRUE	FALSE
17	3.485653557	0	0	0	17.38279609	77	Eemian TW3 mesocratic II	0	0	0	FALSE	TRUE	FALSE
18	5.751737186	0	0	0	35.41486699	78	Eemian TW3 mesocratic II	0	0	0	FALSE	TRUE	FALSE
19	6.587228746	0	0	0	36.68846037	79	Eemian TW3 mesocratic II	0	0	0	FALSE	TRUE	FALSE
20	0.06556347	0	0	0	24.04946276	80	Eemian TW3 mesocratic II	0	0	0	FALSE	TRUE	FALSE
1	0.14430418	0	0	0	24.45217355	81	Eemian TW3 mesocratic II	0	0	0	FALSE	TRUE	FALSE
2	0.14430418	0	0	0	24.45217355	82	Eemian TW3 mesocratic II	0	0	0	FALSE	TRUE	FALSE
3	0.14430418	0	0	0	24.45217355	83	Eemian TW3 mesocratic II	0	0	0	FALSE	TRUE	FALSE
4	0.14430418	0	0	0	24.45217355	84	Eemian TW3 mesocratic II	0	0	0	FALSE	TRUE	FALSE
5	16.8780296	0	0	0	54.03631269	85	Eemian TW3 mesocratic II	0	0	0	FALSE	TRUE	FALSE
6	25.10912491	0	0	0	91.01785714	86	Eemian TW3 mesocratic II	0	0	0	FALSE	TRUE	FALSE
7	0.49317158	0	0	0	25.18288036	87	Eemian TW3 mesocratic II	0	0	0	FALSE	TRUE	FALSE
8	12.25078135	0	0	0	44.45217355	88	Eemian TW3 mesocratic II	0	0	0	FALSE	TRUE	FALSE
9	15.69595114	0	0	0	51.11884021	89	Eemian TW3 mesocratic II	0	0	0	FALSE	TRUE	FALSE
10	0.14430418	0	0	0	24.45217355	90	Eemian TW3 mesocratic II	0	0	0	FALSE	TRUE	FALSE
11	20.12678923	0	0	0	64.45217355	91	Eemian TW3 mesocratic II	0	0	0	FALSE	TRUE	FALSE
12	3.260030403	0	0	0	17.78550688	92	Eemian TW3 mesocratic II	0	0	0	FALSE	TRUE	FALSE
13	0.14430418	0	0	0	24.45217355	93	Eemian TW3 mesocratic II	0	0	0	FALSE	TRUE	FALSE
14	0.14430418	0	0	0	24.45217355	94	Eemian TW3 mesocratic II	0	0	0	FALSE	TRUE	FALSE
15	3.32638961	0	0	0	31.11884021	95	Eemian TW3 mesocratic II	0	0	0	FALSE	TRUE	FALSE
16	7.37389983	0	0	0	11.20476099	96	Eemian TW3 mesocratic II	0	0	0	FALSE	TRUE	FALSE
17	4.250044611	0	0	0	32.91131722	97	Eemian TW3 mesocratic II	0	0	0	FALSE	TRUE	FALSE
18	7.431587368	0	0	0	11.11884021	98	Eemian TW3 mesocratic II	0	0	0	FALSE	TRUE	FALSE
19	3.32638961	0	0	0	31.11884021	99	Eemian TW3 mesocratic II	0	0	0	FALSE	TRUE	FALSE
20	22.34284316	0	0	0	74.25496133	100	Eemian TW3 mesocratic II	0	0	0	FALSE	TRUE	FALSE
1	0.378616304	0	0	0	23.38097072	101	Eemian TW3 mesocratic II	0	0	0	FALSE	TRUE	FALSE
2	0.378616304	0	0	0	23.38097072	102	Eemian TW3 mesocratic II	0	0	0	FALSE	TRUE	FALSE
3	0.378616304	0	0	0	23.38097072	103	Eemian TW3 mesocratic II	0	0	0	FALSE	TRUE	FALSE
4	0.378616304	0	0	0	23.38097072	104	Eemian TW3 mesocratic II	0	0	0	FALSE	TRUE	FALSE
5	0.378616304	0	0	0	23.38097072	105	Eemian TW3 mesocratic II	0	0	0	FALSE	TRUE	FALSE
6	22.57648565	0	0	0	75.45253756	106	Eemian TW3 mesocratic II	0	0	0	FALSE	TRUE	FALSE
7	16.48606436	0	0	0	53.02491058	107	Eemian TW3 mesocratic II	0	0	0	FALSE	TRUE	FALSE
8	0.378616304	0	0	0	23.38097072	108	Eemian TW3 mesocratic II	0	0	0	FALSE	TRUE	FALSE
9	6.60448182	0	0	0	36.71430406	109	Eemian TW3 mesocratic II	0	0	0	FALSE	TRUE	FALSE
10	24.89404308	0	0	0	89.48538387	110	Eemian TW3 mesocratic II	0	0	0	FALSE	TRUE	FALSE
11	0.378616304	0	0	0	23.38097072	111	Eemian TW3 mesocratic II	0	0	0	FALSE	TRUE	FALSE
12	3.866822898	0	0	0	16.71430406	112	Eemian TW3 mesocratic II	0	0	0	FALSE	TRUE	FALSE
13	5.062783729	0	0	0	14.73590614	113	Eemian TW3 mesocratic II	0	0	0	FALSE	TRUE	FALSE
14	3.866822898	0	0	0	16.71430406	114	Eemian TW3 mesocratic II	0	0	0	FALSE	TRUE	FALSE
15	11.61527631	0	0	0	43.4642701	115	Eemian TW3 mesocratic II	0	0	0	FALSE	TRUE	FALSE
16	9.43326747	0	0	0	40.53334809	116	Eemian TW3 mesocratic II	0	0	0	FALSE	TRUE	FALSE
17	3.866822898	0	0	0	16.71430406	117	Eemian TW3 mesocratic II	0	0	0	FALSE	TRUE	FALSE
18	19.84442235	0	0	0	63.38097072	118	Eemian TW3 mesocratic II	0	0	0	FALSE	TRUE	FALSE
19	11.33626967	0	0	0	43.0517766	119	Eemian TW3 mesocratic II	0	0	0	FALSE	TRUE	FALSE
20	7.969828186	0	0	0	38.6651875	120	Eemian TW3 mesocratic II	0	0	0	FALSE	TRUE	FALSE
1	0.183333332	0	0	0	24.53317468	121	Eemian TW3 mesocratic II	0	0	0	FALSE	TRUE	FALSE
2	0.183333332	0	0	0	24.53317468	122	Eemian TW3 mesocratic II	0	0	0	FALSE	TRUE	FALSE
3	0.183333332	0	0	0	24.53317468	123	Eemian TW3 mesocratic II	0	0	0	FALSE	TRUE	FALSE
4	0.183333332	0	0	0	24.53317468	124	Eemian TW3 mesocratic II	0	0	0	FALSE	TRUE	FALSE
5	1.902488906	0	0	0	20.3385677	125	Eemian TW3 mesocratic II	0	0	0	FALSE	TRUE	FALSE
6	7.262902135	0	0	0	37.67418032	126	Eemian TW3 mesocratic II	0	0	0	FALSE	TRUE	FALSE
7	3.21510002	0	0	0	17.86650801	127	Eemian TW3 mesocratic II	0	0	0	FALSE	TRUE	FALSE
8	14.56224529	0	0	0	48.66551622	128	Eemian TW3 mesocratic II	0	0	0	FALSE	TRUE	FALSE
9	3.366848224	0	0	0	31.19984134	129	Eemian TW3 mesocratic II	0	0	0	FALSE	TRUE	FALSE
10	0.183333332	0	0	0	24.53317468	130	Eemian TW3 mesocratic II	0	0	0	FALSE	TRUE	FALSE
11	12.81978825	0	0	0	1.536551622	131	Eemian TW3 mesocratic II	0	0	0	FALSE	TRUE	FALSE
12	20.41142831	0	0	0	65.56912962	132	Eemian TW3 mesocratic II	0	0	0	FALSE	TRUE	FALSE
13	7.512572852	0	0	0	38.02918489	133	Eemian TW3 mesocratic II	0	0	0	FALSE	TRUE	FALSE
14	12.30096657	0	0	0	44.53317468	134	Eemian TW3 mesocratic II	0	0	0	FALSE	TRUE	FALSE
15	3.366848224	0	0	0	31.19984134	135	Eemian TW3 mesocratic II	0	0	0	FALSE	TRUE	FALSE
16	20.14775972	0	0	0	64.53317468	136	Eemian TW3 mesocratic II	0	0	0	FALSE	TRUE	FALSE
17	3.366848224	0	0	0	31.19984134	137	Eemian TW3 mesocratic II	0	0	0	FALSE	TRUE	FALSE
18	17.50463341	0	0	0	55.75090274	138	Eemian TW3 mesocratic II	0	0	0	FALSE	TRUE	FALSE
19	3.366848224	0	0	0	31.19984134	139	Eemian TW3 mesocratic II	0	0	0	FALSE	TRUE	FALSE
20	5.442942697	0	0	0	34.92484955	140	Eemian TW3 mesocratic II	0	0	0	FALSE	TRUE	FALSE
1	0.130831893	0	0	0	23.88808022	141	Eemian TW3 mesocratic II	0	0	0	FALSE	TRUE	FALSE
2	0.130831893	0	0	0	23.88808022	142	Eemian TW3 mesocratic II	0	0	0	FALSE	TRUE	FALSE
3	0.130831893	0	0	0	23.88808022	143	Eemian TW3 mesocratic II	0	0	0	FALSE	TRUE	FALSE
4	0.130831893	0	0	0	23.88808022	144	Eemian TW3 mesocratic II	0	0	0	FALSE	TRUE	FALSE
5	7.925338932	0	0	0	10.38717129	145	Eemian TW3 mesocratic II	0	0	0	FALSE	TRUE	FALSE
6	18.00810432	0	0	0	57.22141355	146	Eemian TW3 mesocratic II	0	0	0	FALSE	TRUE	FALSE
7	3.045454279	0	0	0	30.55474688	147	Eemian TW3 mesocratic II	0	0	0	FALSE	TRUE	FALSE
8	5.457336689	0	0	0	14.11859759	148	Eemian TW3 mesocratic II	0	0	0	FALSE	TRUE	FALSE
9	3.435087697	0	0	0	31.33625609	149	Eemian TW3 mesocratic II	0	0	0	FALSE	TRUE	FALSE
10	3.045454279	0	0	0	30.55474688	150	Eemian TW3 mesocratic II	0	0	0	FALSE	TRUE	FALSE
11	15.44782581	0	0	0	50.55474688	151	Eemian TW3 mesocratic II	0	0	0	FALSE	TRUE	FALSE
12	0.130831893	0	0	0	23.88808022	152	Eemian TW3 mesocratic II	0	0	0	FALSE	TRUE	FALSE
13	3.577041526	0	0	0	17.22141355	153	Eemian TW3 mesocratic II	0	0	0	FALSE	TRUE	FALSE
14	6.948925911	0	0	0	37.22141355	154	Eemian TW3 mesocratic II	0	0	0	FALSE	TRUE	FALSE
15	22.51747145	0	0	0	75.14674305	155	Eemian TW3 mesocratic II	0	0	0	FALSE	TRUE	FALSE
16	6.948925911	0	0	0	37.22141355	156	Eemian TW3 mesocratic II	0	0	0	FALSE	TRUE	FALSE
17	11.89335887	0	0	0	43.88808022	157	Eemian TW3 mesocratic II	0	0	0	FALSE	TRUE	FALSE
18	18.00810432	0	0	0	57.22141355	158	Eemian TW3 mesocratic II	0	0	0	FALSE	TRUE	FALSE
19	25.92037167	0	0	0	97.22141355	159	Eemian TW3 mesocratic II	0	0	0	FALSE	TRUE	FALSE
20	3.045454279	0	0	0	30.55474688	160	Eemian TW3 mesocratic II	0	0	0	FALSE	TRUE	FALSE
1	0.161436992	0	0	0	23.82372932	161	Eemian TW3 mesocratic II	0	0	0	FALSE	TRUE	FALSE
2	0.161436992	0	0	0	23.82372932	162	Eemian TW3 mesocratic II	0	0	0	FALSE	TRUE	FALSE
3	0.161436992	0	0	0	23.82372932	163	Eemian TW3 mesocratic II	0	0	0	FALSE	TRUE	FALSE
4	0.161436992	0	0	0	23.82372932	164	Eemian TW3 mesocratic II	0	0	0	FALSE	TRUE	FALSE
5	3.613568586	0	0	0	17.15706265	165	Eemian TW3 mesocratic II	0	0	0	FALSE	TRUE	FALSE
6	24.86550254	0	0	0	89.28535236	166	Eemian TW3 mesocratic II	0	0	0	FALSE	TRUE	FALSE
7	6.904755925	0	0	0	37.15706265	167	Eemian TW3 mesocratic II	0	0	0	FALSE	TRUE	FALSE
8	23.63688879	0	0	0	81.35426831	168	Eemian TW3 mesocratic II	0	0	0	FALSE	TRUE	FALSE
9	0.161436992	0	0	0	23.82372932	169	Eemian TW3 mesocratic II	0	0	0	FALSE	TRUE	FALSE
10	14.88154707	0	0	0	49.32509706	170	Eemian TW3 mesocratic II	0	0	0	FALSE	TRUE	FALSE
11	21.42642342	0	0	0	69.87837249	171	Eemian TW3 mesocratic II	0	0	0	FALSE	TRUE	FALSE
12	8.718484213	0	0	0	39.64200353	172	Eemian TW3 mesocratic II	0	0	0	FALSE	TRUE	FALSE
13	18.84052683	0	0	0	59.84983184	173	Eemian TW3 mesocratic II	0	0	0	FALSE	TRUE	FALSE
14	3.613568586	0	0	0	17.15706265	174	Eemian TW3 mesocratic II	0	0	0	FALSE	TRUE	FALSE
15	3.613568586	0	0	0	17.15706265	175	Eemian TW3 mesocratic II	0	0	0	FALSE	TRUE	FALSE
16	0.161436992	0	0	0	23.82372932	176	Eemian TW3 mesocratic II	0	0	0	FALSE	TRUE	FALSE
17	11.79505888	0	0	0	43.73679024	177	Eemian TW3 mesocratic II	0	0	0	FALSE	TRUE	FALSE
18	5.309229323	0	0	0	14.34887	178	Eemian TW3 mesocratic II	0	0	0	FALSE	TRUE	FALSE
19	7.855736661	0	0	0	10.49039599	179	Eemian TW3 mesocratic II	0	0	0	FALSE	TRUE	FALSE
20	3.613568586	0	0	0	17.15706265	180	Eemian TW3 mesocratic II	0	0	0	FALSE	TRUE	FALSE
1	0.248504389	0	0	0	24.66871477	181	Eemian TW3 mesocratic II	0	0	0	FALSE	TRUE	FALSE
2	0.248504389	0	0	0	24.66871477	182	Eemian TW3 mesocratic II	0	0	0	FALSE	TRUE	FALSE
3	0.248504389	0	0	0	24.66871477	183	Eemian TW3 mesocratic II	0	0	0	FALSE	TRUE	FALSE
4	0.248504389	0	0	0	24.66871477	184	Eemian TW3 mesocratic II	0	0	0	FALSE	TRUE	FALSE
5	0.820831294	0	0	0	25.87789351	185	Eemian TW3 mesocratic II	0	0	0	FALSE	TRUE	FALSE
6	3.140265722	0	0	0	18.0020481	186	Eemian TW3 mesocratic II	0	0	0	FALSE	TRUE	FALSE
7	26.07431535	0	0	0	98.47965945	187	Eemian TW3 mesocratic II	0	0	0	FALSE	TRUE	FALSE
8	3.140265722	0	0	0	18.0020481	188	Eemian TW3 mesocratic II	0	0	0	FALSE	TRUE	FALSE
9	1.887325214	0	0	0	28.15926513	189	Eemian TW3 mesocratic II	0	0	0	FALSE	TRUE	FALSE
10	21.4704607	0	0	0	70.07760795	190	Eemian TW3 mesocratic II	0	0	0	FALSE	TRUE	FALSE
11	16.46705988	0	0	0	52.9770179	191	Eemian TW3 mesocratic II	0	0	0	FALSE	TRUE	FALSE
12	12.03191329	0	0	0	3.410941288	192	Eemian TW3 mesocratic II	0	0	0	FALSE	TRUE	FALSE
13	2.810069413	0	0	0	30.07760795	193	Eemian TW3 mesocratic II	0	0	0	FALSE	TRUE	FALSE
14	3.140265722	0	0	0	18.0020481	194	Eemian TW3 mesocratic II	0	0	0	FALSE	TRUE	FALSE
15	2.810069413	0	0	0	30.07760795	195	Eemian TW3 mesocratic II	0	0	0	FALSE	TRUE	FALSE
16	0.248504389	0	0	0	24.66871477	196	Eemian TW3 mesocratic II	0	0	0	FALSE	TRUE	FALSE
17	6.624519876	0	0	0	36.74427462	197	Eemian TW3 mesocratic II	0	0	0	FALSE	TRUE	FALSE
18	11.40882176	0	0	0	4.668714767	198	Eemian TW3 mesocratic II	0	0	0	FALSE	TRUE	FALSE
19	2.810069413	0	0	0	30.07760795	199	Eemian TW3 mesocratic II	0	0	0	FALSE	TRUE	FALSE
20	15.23236795	0	0	0	50.07760795	200	Eemian TW3 mesocratic II	0	0	0	FALSE	TRUE	FALSE
1	0.263161145	0	0	0	24.69928463	201	Eemian TW3 mesocratic II	0	0	0	FALSE	TRUE	FALSE
2	0.263161145	0	0	0	24.69928463	202	Eemian TW3 mesocratic II	0	0	0	FALSE	TRUE	FALSE
3	0.263161145	0	0	0	24.69928463	203	Eemian TW3 mesocratic II	0	0	0	FALSE	TRUE	FALSE
4	0.263161145	0	0	0	24.69928463	204	Eemian TW3 mesocratic II	0	0	0	FALSE	TRUE	FALSE
5	22.99186672	0	0	0	77.67025449	205	Eemian TW3 mesocratic II	0	0	0	FALSE	TRUE	FALSE
6	3.449964231	0	0	0	31.36595129	206	Eemian TW3 mesocratic II	0	0	0	FALSE	TRUE	FALSE
7	24.62831657	0	0	0	87.65228556	207	Eemian TW3 mesocratic II	0	0	0	FALSE	TRUE	FALSE
8	3.449964231	0	0	0	31.36595129	208	Eemian TW3 mesocratic II	0	0	0	FALSE	TRUE	FALSE
9	20.96234601	0	0	0	67.84240428	209	Eemian TW3 mesocratic II	0	0	0	FALSE	TRUE	FALSE
10	3.449964231	0	0	0	31.36595129	210	Eemian TW3 mesocratic II	0	0	0	FALSE	TRUE	FALSE
11	3.449964231	0	0	0	31.36595129	211	Eemian TW3 mesocratic II	0	0	0	FALSE	TRUE	FALSE
12	5.488800893	0	0	0	14.06995502	212	Eemian TW3 mesocratic II	0	0	0	FALSE	TRUE	FALSE
13	25.16031242	0	0	0	91.38919516	213	Eemian TW3 mesocratic II	0	0	0	FALSE	TRUE	FALSE
14	13.300781	0	0	0	46.24509851	214	Eemian TW3 mesocratic II	0	0	0	FALSE	TRUE	FALSE
15	0.263161145	0	0	0	24.69928463	215	Eemian TW3 mesocratic II	0	0	0	FALSE	TRUE	FALSE
16	6.670966221	0	0	0	36.81352276	216	Eemian TW3 mesocratic II	0	0	0	FALSE	TRUE	FALSE
17	13.25559586	0	0	0	46.1635155	217	Eemian TW3 mesocratic II	0	0	0	FALSE	TRUE	FALSE
18	3.449964231	0	0	0	31.36595129	218	Eemian TW3 mesocratic II	0	0	0	FALSE	TRUE	FALSE
19	3.449964231	0	0	0	31.36595129	219	Eemian TW3 mesocratic II	0	0	0	FALSE	TRUE	FALSE
20	0.263161145	0	0	0	24.69928463	220	Eemian TW3 mesocratic II	0	0	0	FALSE	TRUE	FALSE
1	0.168671855	0	0	0	24.50272897	221	Eemian TW3 mesocratic II	0	0	0	FALSE	TRUE	FALSE
2	0.168671855	0	0	0	24.50272897	222	Eemian TW3 mesocratic II	0	0	0	FALSE	TRUE	FALSE
3	0.168671855	0	0	0	24.50272897	223	Eemian TW3 mesocratic II	0	0	0	FALSE	TRUE	FALSE
4	0.168671855	0	0	0	24.50272897	224	Eemian TW3 mesocratic II	0	0	0	FALSE	TRUE	FALSE
5	7.376393086	0	0	0	37.83606231	225	Eemian TW3 mesocratic II	0	0	0	FALSE	TRUE	FALSE
6	20.96907901	0	0	0	67.87113119	226	Eemian TW3 mesocratic II	0	0	0	FALSE	TRUE	FALSE
7	20.36905016	0	0	0	65.40041474	227	Eemian TW3 mesocratic II	0	0	0	FALSE	TRUE	FALSE
8	4.365612081	0	0	0	33.11906233	228	Eemian TW3 mesocratic II	0	0	0	FALSE	TRUE	FALSE
9	17.77959227	0	0	0	56.54334313	229	Eemian TW3 mesocratic II	0	0	0	FALSE	TRUE	FALSE
10	17.77959227	0	0	0	56.54334313	230	Eemian TW3 mesocratic II	0	0	0	FALSE	TRUE	FALSE
11	0.168671855	0	0	0	24.50272897	231	Eemian TW3 mesocratic II	0	0	0	FALSE	TRUE	FALSE
12	21.08201451	0	0	0	68.35648506	232	Eemian TW3 mesocratic II	0	0	0	FALSE	TRUE	FALSE
13	0.46334908	0	0	0	23.21000979	233	Eemian TW3 mesocratic II	0	0	0	FALSE	TRUE	FALSE
14	22.40418182	0	0	0	74.56599146	234	Eemian TW3 mesocratic II	0	0	0	FALSE	TRUE	FALSE
15	1.864980372	0	0	0	28.11186714	235	Eemian TW3 mesocratic II	0	0	0	FALSE	TRUE	FALSE
16	0.46334908	0	0	0	23.21000979	236	Eemian TW3 mesocratic II	0	0	0	FALSE	TRUE	FALSE
17	23.93097351	0	0	0	83.13801981	237	Eemian TW3 mesocratic II	0	0	0	FALSE	TRUE	FALSE
18	3.351636764	0	0	0	31.16939564	238	Eemian TW3 mesocratic II	0	0	0	FALSE	TRUE	FALSE
19	0.168671855	0	0	0	24.50272897	239	Eemian TW3 mesocratic II	0	0	0	FALSE	TRUE	FALSE
20	0.46334908	0	0	0	23.21000979	240	Eemian TW3 mesocratic II	0	0	0	FALSE	TRUE	FALSE
1	0.31747175	0	0	0	24.81283307	241	Eemian TW3 mesocratic II	0	0	0	FALSE	TRUE	FALSE
2	0.417152096	0	0	0	23.30308577	242	Eemian TW3 mesocratic II	0	0	0	FALSE	TRUE	FALSE
3	0.463305716	0	0	0	23.21009701	243	Eemian TW3 mesocratic II	0	0	0	FALSE	TRUE	FALSE
4	0.463305716	0	0	0	23.21009701	244	Eemian TW3 mesocratic II	0	0	0	FALSE	TRUE	FALSE
5	5.918992758	0	0	0	35.67321618	245	Eemian TW3 mesocratic II	0	0	0	FALSE	TRUE	FALSE
6	3.965776648	0	0	0	16.54343034	246	Eemian TW3 mesocratic II	0	0	0	FALSE	TRUE	FALSE
7	2.757112924	0	0	0	29.96975244	247	Eemian TW3 mesocratic II	0	0	0	FALSE	TRUE	FALSE
8	19.79849059	0	0	0	63.21009701	248	Eemian TW3 mesocratic II	0	0	0	FALSE	TRUE	FALSE
9	17.91629161	0	0	0	56.94681178	249	Eemian TW3 mesocratic II	0	0	0	FALSE	TRUE	FALSE
10	14.20717812	0	0	0	47.95756457	250	Eemian TW3 mesocratic II	0	0	0	FALSE	TRUE	FALSE
11	2.711525179	0	0	0	29.87676368	251	Eemian TW3 mesocratic II	0	0	0	FALSE	TRUE	FALSE
12	3.225236931	0	0	0	17.8482082	252	Eemian TW3 mesocratic II	0	0	0	FALSE	TRUE	FALSE
13	3.506942921	0	0	0	31.47949974	253	Eemian TW3 mesocratic II	0	0	0	FALSE	TRUE	FALSE
14	6.490747271	0	0	0	36.54343034	254	Eemian TW3 mesocratic II	0	0	0	FALSE	TRUE	FALSE
15	2.656018883	0	0	0	18.89454115	255	Eemian TW3 mesocratic II	0	0	0	FALSE	TRUE	FALSE
16	12.12387777	0	0	0	3.210097011	256	Eemian TW3 mesocratic II	0	0	0	FALSE	TRUE	FALSE
17	5.458448164	0	0	0	14.1168776	257	Eemian TW3 mesocratic II	0	0	0	FALSE	TRUE	FALSE
18	22.18210264	0	0	0	73.45106251	258	Eemian TW3 mesocratic II	0	0	0	FALSE	TRUE	FALSE
19	12.12387777	0	0	0	3.210097011	259	Eemian TW3 mesocratic II	0	0	0	FALSE	TRUE	FALSE
20	11.44435881	0	0	0	43.21009701	260	Eemian TW3 mesocratic II	0	0	0	FALSE	TRUE	FALSE
1	0.706729486	0	0	0	25.63548821	261	Eemian TW3 mesocratic II	0	0	0	FALSE	TRUE	FALSE
2	0.706729486	0	0	0	25.63548821	262	Eemian TW3 mesocratic II	0	0	0	FALSE	TRUE	FALSE
3	0.706729486	0	0	0	25.63548821	263	Eemian TW3 mesocratic II	0	0	0	FALSE	TRUE	FALSE
4	0.706729486	0	0	0	25.63548821	264	Eemian TW3 mesocratic II	0	0	0	FALSE	TRUE	FALSE
5	6.649236326	0	0	0	12.30215488	265	Eemian TW3 mesocratic II	0	0	0	FALSE	TRUE	FALSE
6	6.649236326	0	0	0	12.30215488	266	Eemian TW3 mesocratic II	0	0	0	FALSE	TRUE	FALSE
7	3.925022003	0	0	0	32.30215488	267	Eemian TW3 mesocratic II	0	0	0	FALSE	TRUE	FALSE
8	6.649236326	0	0	0	12.30215488	268	Eemian TW3 mesocratic II	0	0	0	FALSE	TRUE	FALSE
9	0.706729486	0	0	0	25.63548821	269	Eemian TW3 mesocratic II	0	0	0	FALSE	TRUE	FALSE
10	18.64564708	0	0	0	59.21138221	270	Eemian TW3 mesocratic II	0	0	0	FALSE	TRUE	FALSE
11	0.706729486	0	0	0	25.63548821	271	Eemian TW3 mesocratic II	0	0	0	FALSE	TRUE	FALSE
12	15.70128748	0	0	0	51.13114715	272	Eemian TW3 mesocratic II	0	0	0	FALSE	TRUE	FALSE
13	6.649236326	0	0	0	12.30215488	273	Eemian TW3 mesocratic II	0	0	0	FALSE	TRUE	FALSE
14	22.81517372	0	0	0	76.71269743	274	Eemian TW3 mesocratic II	0	0	0	FALSE	TRUE	FALSE
15	3.925022003	0	0	0	32.30215488	275	Eemian TW3 mesocratic II	0	0	0	FALSE	TRUE	FALSE
16	0.706729486	0	0	0	25.63548821	276	Eemian TW3 mesocratic II	0	0	0	FALSE	TRUE	FALSE
17	0.706729486	0	0	0	25.63548821	277	Eemian TW3 mesocratic II	0	0	0	FALSE	TRUE	FALSE
18	18.49973247	0	0	0	58.74278987	278	Eemian TW3 mesocratic II	0	0	0	FALSE	TRUE	FALSE
19	8.194609744	0	0	0	38.96882155	279	Eemian TW3 mesocratic II	0	0	0	FALSE	TRUE	FALSE
20	21.14220686	0	0	0	68.61789427	280	Eemian TW3 mesocratic II	0	0	0	FALSE	TRUE	FALSE
1	0.428624787	0	0	0	25.0464926	281	Eemian TW3 mesocratic II	0	0	0	FALSE	TRUE	FALSE
2	0.428624787	0	0	0	25.0464926	282	Eemian TW3 mesocratic II	0	0	0	FALSE	TRUE	FALSE
3	0.428624787	0	0	0	25.0464926	283	Eemian TW3 mesocratic II	0	0	0	FALSE	TRUE	FALSE
4	0.428624787	0	0	0	25.0464926	284	Eemian TW3 mesocratic II	0	0	0	FALSE	TRUE	FALSE
5	0.428624787	0	0	0	25.0464926	285	Eemian TW3 mesocratic II	0	0	0	FALSE	TRUE	FALSE
6	11.8666708	0	0	0	3.757762397	286	Eemian TW3 mesocratic II	0	0	0	FALSE	TRUE	FALSE
7	12.61266029	0	0	0	45.0464926	287	Eemian TW3 mesocratic II	0	0	0	FALSE	TRUE	FALSE
8	0.428624787	0	0	0	25.0464926	288	Eemian TW3 mesocratic II	0	0	0	FALSE	TRUE	FALSE
9	0.428624787	0	0	0	25.0464926	289	Eemian TW3 mesocratic II	0	0	0	FALSE	TRUE	FALSE
10	7.035763994	0	0	0	11.71315927	290	Eemian TW3 mesocratic II	0	0	0	FALSE	TRUE	FALSE
11	23.12029817	0	0	0	78.37982593	291	Eemian TW3 mesocratic II	0	0	0	FALSE	TRUE	FALSE
12	2.534881076	0	0	0	29.51399365	292	Eemian TW3 mesocratic II	0	0	0	FALSE	TRUE	FALSE
13	0.428624787	0	0	0	25.0464926	293	Eemian TW3 mesocratic II	0	0	0	FALSE	TRUE	FALSE
14	3.624668485	0	0	0	31.71315927	294	Eemian TW3 mesocratic II	0	0	0	FALSE	TRUE	FALSE
15	25.47636926	0	0	0	93.74037327	295	Eemian TW3 mesocratic II	0	0	0	FALSE	TRUE	FALSE
16	2.91856816	0	0	0	30.29816949	296	Eemian TW3 mesocratic II	0	0	0	FALSE	TRUE	FALSE
17	2.933797558	0	0	0	18.37982593	297	Eemian TW3 mesocratic II	0	0	0	FALSE	TRUE	FALSE
18	7.035763994	0	0	0	11.71315927	298	Eemian TW3 mesocratic II	0	0	0	FALSE	TRUE	FALSE
19	16.31273579	0	0	0	52.59194067	299	Eemian TW3 mesocratic II	0	0	0	FALSE	TRUE	FALSE
20	3.624668485	0	0	0	31.71315927	300	Eemian TW3 mesocratic II	0	0	0	FALSE	TRUE	FALSE
1	0.300982438	0	0	0	24.77831445	301	Eemian TW3 mesocratic II	0	0	0	FALSE	TRUE	FALSE
2	0.300982438	0	0	0	24.77831445	302	Eemian TW3 mesocratic II	0	0	0	FALSE	TRUE	FALSE
3	0.300982438	0	0	0	24.77831445	303	Eemian TW3 mesocratic II	0	0	0	FALSE	TRUE	FALSE
4	0.300982438	0	0	0	24.77831445	304	Eemian TW3 mesocratic II	0	0	0	FALSE	TRUE	FALSE
5	18.4576225	0	0	0	58.60903623	305	Eemian TW3 mesocratic II	0	0	0	FALSE	TRUE	FALSE
6	3.489604208	0	0	0	31.44498111	306	Eemian TW3 mesocratic II	0	0	0	FALSE	TRUE	FALSE
7	19.34195035	0	0	0	61.56129731	307	Eemian TW3 mesocratic II	0	0	0	FALSE	TRUE	FALSE
8	7.570974268	0	0	0	38.11164778	308	Eemian TW3 mesocratic II	0	0	0	FALSE	TRUE	FALSE
9	3.489604208	0	0	0	31.44498111	309	Eemian TW3 mesocratic II	0	0	0	FALSE	TRUE	FALSE
10	17.19736076	0	0	0	54.89463064	310	Eemian TW3 mesocratic II	0	0	0	FALSE	TRUE	FALSE
11	1.910972817	0	0	0	20.32198168	311	Eemian TW3 mesocratic II	0	0	0	FALSE	TRUE	FALSE
12	3.489604208	0	0	0	31.44498111	312	Eemian TW3 mesocratic II	0	0	0	FALSE	TRUE	FALSE
13	7.570974268	0	0	0	38.11164778	313	Eemian TW3 mesocratic II	0	0	0	FALSE	TRUE	FALSE
14	7.570974268	0	0	0	38.11164778	314	Eemian TW3 mesocratic II	0	0	0	FALSE	TRUE	FALSE
15	0.300982438	0	0	0	24.77831445	315	Eemian TW3 mesocratic II	0	0	0	FALSE	TRUE	FALSE
16	22.26743463	0	0	0	73.87582697	316	Eemian TW3 mesocratic II	0	0	0	FALSE	TRUE	FALSE
17	5.718891133	0	0	0	13.71737692	317	Eemian TW3 mesocratic II	0	0	0	FALSE	TRUE	FALSE
18	15.30686242	0	0	0	50.24126617	318	Eemian TW3 mesocratic II	0	0	0	FALSE	TRUE	FALSE
19	12.61988287	0	0	0	45.05859956	319	Eemian TW3 mesocratic II	0	0	0	FALSE	TRUE	FALSE
20	0.300982438	0	0	0	24.77831445	320	Eemian TW3 mesocratic II	0	0	0	FALSE	TRUE	FALSE
1	0.068591595	0	0	0	24.0405869	321	Eemian TW3 mesocratic II	0	0	0	FALSE	TRUE	FALSE
2	0.068591595	0	0	0	24.0405869	322	Eemian TW3 mesocratic II	0	0	0	FALSE	TRUE	FALSE
3	0.068591595	0	0	0	24.0405869	323	Eemian TW3 mesocratic II	0	0	0	FALSE	TRUE	FALSE
4	0.068591595	0	0	0	24.0405869	324	Eemian TW3 mesocratic II	0	0	0	FALSE	TRUE	FALSE
5	6.603525314	0	0	0	36.71287224	325	Eemian TW3 mesocratic II	0	0	0	FALSE	TRUE	FALSE
6	25.7784638	0	0	0	96.08537002	326	Eemian TW3 mesocratic II	0	0	0	FALSE	TRUE	FALSE
7	7.709490064	0	0	0	10.70725356	327	Eemian TW3 mesocratic II	0	0	0	FALSE	TRUE	FALSE
8	23.26910977	0	0	0	79.21660873	328	Eemian TW3 mesocratic II	0	0	0	FALSE	TRUE	FALSE
9	3.490665823	0	0	0	17.37392023	329	Eemian TW3 mesocratic II	0	0	0	FALSE	TRUE	FALSE
10	0.068591595	0	0	0	24.0405869	330	Eemian TW3 mesocratic II	0	0	0	FALSE	TRUE	FALSE
11	0.068591595	0	0	0	24.0405869	331	Eemian TW3 mesocratic II	0	0	0	FALSE	TRUE	FALSE
12	0.068591595	0	0	0	24.0405869	332	Eemian TW3 mesocratic II	0	0	0	FALSE	TRUE	FALSE
13	11.99138715	0	0	0	44.0405869	333	Eemian TW3 mesocratic II	0	0	0	FALSE	TRUE	FALSE
14	7.05399272	0	0	0	37.37392023	334	Eemian TW3 mesocratic II	0	0	0	FALSE	TRUE	FALSE
15	3.490665823	0	0	0	17.37392023	335	Eemian TW3 mesocratic II	0	0	0	FALSE	TRUE	FALSE
16	4.353895378	0	0	0	33.0981981	336	Eemian TW3 mesocratic II	0	0	0	FALSE	TRUE	FALSE
17	7.59129857	0	0	0	10.88173963	337	Eemian TW3 mesocratic II	0	0	0	FALSE	TRUE	FALSE
18	0.068591595	0	0	0	24.0405869	338	Eemian TW3 mesocratic II	0	0	0	FALSE	TRUE	FALSE
19	7.106283707	0	0	0	11.60654794	339	Eemian TW3 mesocratic II	0	0	0	FALSE	TRUE	FALSE
20	11.72800621	0	0	0	4.040586897	340	Eemian TW3 mesocratic II	0	0	0	FALSE	TRUE	FALSE
1	0.045777704	0	0	0	24.2485818	341	Eemian TW3 mesocratic II	0	0	0	FALSE	TRUE	FALSE
2	0.045777704	0	0	0	24.2485818	342	Eemian TW3 mesocratic II	0	0	0	FALSE	TRUE	FALSE
3	0.045777704	0	0	0	24.2485818	343	Eemian TW3 mesocratic II	0	0	0	FALSE	TRUE	FALSE
4	0.219248782	0	0	0	24.60779694	344	Eemian TW3 mesocratic II	0	0	0	FALSE	TRUE	FALSE
5	0.695019894	0	0	0	22.74013189	345	Eemian TW3 mesocratic II	0	0	0	FALSE	TRUE	FALSE
6	3.373668205	0	0	0	17.58191513	346	Eemian TW3 mesocratic II	0	0	0	FALSE	TRUE	FALSE
7	0.045777704	0	0	0	24.2485818	347	Eemian TW3 mesocratic II	0	0	0	FALSE	TRUE	FALSE
8	20.16703247	0	0	0	64.60779694	348	Eemian TW3 mesocratic II	0	0	0	FALSE	TRUE	FALSE
9	0.045777704	0	0	0	24.2485818	349	Eemian TW3 mesocratic II	0	0	0	FALSE	TRUE	FALSE
10	25.36644169	0	0	0	92.91104621	350	Eemian TW3 mesocratic II	0	0	0	FALSE	TRUE	FALSE
11	11.44035306	0	0	0	4.607796944	351	Eemian TW3 mesocratic II	0	0	0	FALSE	TRUE	FALSE
12	18.24419109	0	0	0	57.94113028	352	Eemian TW3 mesocratic II	0	0	0	FALSE	TRUE	FALSE
13	0.219248782	0	0	0	24.60779694	353	Eemian TW3 mesocratic II	0	0	0	FALSE	TRUE	FALSE
14	0.219248782	0	0	0	24.60779694	354	Eemian TW3 mesocratic II	0	0	0	FALSE	TRUE	FALSE
15	7.45038066	0	0	0	37.94113028	355	Eemian TW3 mesocratic II	0	0	0	FALSE	TRUE	FALSE
16	26.12163882	0	0	0	98.87197472	356	Eemian TW3 mesocratic II	0	0	0	FALSE	TRUE	FALSE
17	0.045777704	0	0	0	24.2485818	357	Eemian TW3 mesocratic II	0	0	0	FALSE	TRUE	FALSE
18	7.327230785	0	0	0	11.27446361	358	Eemian TW3 mesocratic II	0	0	0	FALSE	TRUE	FALSE
19	0.219248782	0	0	0	24.60779694	359	Eemian TW3 mesocratic II	0	0	0	FALSE	TRUE	FALSE
20	6.416556399	0	0	0	36.43141339	360	Eemian TW3 mesocratic II	0	0	0	FALSE	TRUE	FALSE
1	0.037219856	0	0	0	24.22956054	361	Eemian TW3 mesocratic II	0	0	0	FALSE	TRUE	FALSE
2	0.037219856	0	0	0	24.22956054	362	Eemian TW3 mesocratic II	0	0	0	FALSE	TRUE	FALSE
3	0.037219856	0	0	0	24.22956054	363	Eemian TW3 mesocratic II	0	0	0	FALSE	TRUE	FALSE
4	0.037219856	0	0	0	24.22956054	364	Eemian TW3 mesocratic II	0	0	0	FALSE	TRUE	FALSE
5	0.037219856	0	0	0	24.22956054	365	Eemian TW3 mesocratic II	0	0	0	FALSE	TRUE	FALSE
6	7.18514858	0	0	0	37.56289387	366	Eemian TW3 mesocratic II	0	0	0	FALSE	TRUE	FALSE
7	0.037219856	0	0	0	24.22956054	367	Eemian TW3 mesocratic II	0	0	0	FALSE	TRUE	FALSE
8	5.191400357	0	0	0	14.53345588	368	Eemian TW3 mesocratic II	0	0	0	FALSE	TRUE	FALSE
9	3.384337846	0	0	0	17.56289387	369	Eemian TW3 mesocratic II	0	0	0	FALSE	TRUE	FALSE
10	23.252152	0	0	0	79.1204508	370	Eemian TW3 mesocratic II	0	0	0	FALSE	TRUE	FALSE
11	23.6159401	0	0	0	81.22977546	371	Eemian TW3 mesocratic II	0	0	0	FALSE	TRUE	FALSE
12	25.81778993	0	0	0	96.39794137	372	Eemian TW3 mesocratic II	0	0	0	FALSE	TRUE	FALSE
13	7.18514858	0	0	0	37.56289387	373	Eemian TW3 mesocratic II	0	0	0	FALSE	TRUE	FALSE
14	0.037219856	0	0	0	24.22956054	374	Eemian TW3 mesocratic II	0	0	0	FALSE	TRUE	FALSE
15	3.250327979	0	0	0	30.96640315	375	Eemian TW3 mesocratic II	0	0	0	FALSE	TRUE	FALSE
16	3.215330392	0	0	0	30.8962272	376	Eemian TW3 mesocratic II	0	0	0	FALSE	TRUE	FALSE
17	25.36632927	0	0	0	92.9102045	377	Eemian TW3 mesocratic II	0	0	0	FALSE	TRUE	FALSE
18	20.79528594	0	0	0	67.13705907	378	Eemian TW3 mesocratic II	0	0	0	FALSE	TRUE	FALSE
19	3.215330392	0	0	0	30.8962272	379	Eemian TW3 mesocratic II	0	0	0	FALSE	TRUE	FALSE
20	0.037219856	0	0	0	24.22956054	380	Eemian TW3 mesocratic II	0	0	0	FALSE	TRUE	FALSE
1	0.463726619	0	0	0	25.12060604	381	Eemian TW3 mesocratic II	0	0	0	FALSE	TRUE	FALSE
2	0.463726619	0	0	0	25.12060604	382	Eemian TW3 mesocratic II	0	0	0	FALSE	TRUE	FALSE
3	0.463726619	0	0	0	25.12060604	383	Eemian TW3 mesocratic II	0	0	0	FALSE	TRUE	FALSE
4	0.463726619	0	0	0	25.12060604	384	Eemian TW3 mesocratic II	0	0	0	FALSE	TRUE	FALSE
5	12.65678278	0	0	0	45.12060604	385	Eemian TW3 mesocratic II	0	0	0	FALSE	TRUE	FALSE
6	21.83890188	0	0	0	71.78727271	386	Eemian TW3 mesocratic II	0	0	0	FALSE	TRUE	FALSE
7	20.92896982	0	0	0	67.70034667	387	Eemian TW3 mesocratic II	0	0	0	FALSE	TRUE	FALSE
8	0.463726619	0	0	0	25.12060604	388	Eemian TW3 mesocratic II	0	0	0	FALSE	TRUE	FALSE
9	15.98120164	0	0	0	51.78727271	389	Eemian TW3 mesocratic II	0	0	0	FALSE	TRUE	FALSE
10	2.893568928	0	0	0	18.45393937	390	Eemian TW3 mesocratic II	0	0	0	FALSE	TRUE	FALSE
11	7.816143481	0	0	0	38.45393937	391	Eemian TW3 mesocratic II	0	0	0	FALSE	TRUE	FALSE
12	2.893568928	0	0	0	18.45393937	392	Eemian TW3 mesocratic II	0	0	0	FALSE	TRUE	FALSE
13	15.20333598	0	0	0	50.01419893	393	Eemian TW3 mesocratic II	0	0	0	FALSE	TRUE	FALSE
14	2.893568928	0	0	0	18.45393937	394	Eemian TW3 mesocratic II	0	0	0	FALSE	TRUE	FALSE
15	18.40853238	0	0	0	58.45393937	395	Eemian TW3 mesocratic II	0	0	0	FALSE	TRUE	FALSE
16	25.21479301	0	0	0	91.78727271	396	Eemian TW3 mesocratic II	0	0	0	FALSE	TRUE	FALSE
17	12.65678278	0	0	0	45.12060604	397	Eemian TW3 mesocratic II	0	0	0	FALSE	TRUE	FALSE
18	11.6575787	0	0	0	4.181426135	398	Eemian TW3 mesocratic II	0	0	0	FALSE	TRUE	FALSE
19	21.83890188	0	0	0	71.78727271	399	Eemian TW3 mesocratic II	0	0	0	FALSE	TRUE	FALSE
20	6.986876647	0	0	0	11.78727271	400	Eemian TW3 mesocratic II	0	0	0	FALSE	TRUE	FALSE
1	0.298701239	0	0	0	24.77354207	401	Eemian TW3 mesocratic II	0	0	0	FALSE	TRUE	FALSE
2	0.298701239	0	0	0	24.77354207	402	Eemian TW3 mesocratic II	0	0	0	FALSE	TRUE	FALSE
3	0.298701239	0	0	0	24.77354207	403	Eemian TW3 mesocratic II	0	0	0	FALSE	TRUE	FALSE
4	0.298701239	0	0	0	24.77354207	404	Eemian TW3 mesocratic II	0	0	0	FALSE	TRUE	FALSE
5	7.56758935	0	0	0	38.1068754	405	Eemian TW3 mesocratic II	0	0	0	FALSE	TRUE	FALSE
6	11.96284645	0	0	0	43.99601522	406	Eemian TW3 mesocratic II	0	0	0	FALSE	TRUE	FALSE
7	7.216712072	0	0	0	11.44020874	407	Eemian TW3 mesocratic II	0	0	0	FALSE	TRUE	FALSE
8	23.61433722	0	0	0	81.22026384	408	Eemian TW3 mesocratic II	0	0	0	FALSE	TRUE	FALSE
9	0.298701239	0	0	0	24.77354207	409	Eemian TW3 mesocratic II	0	0	0	FALSE	TRUE	FALSE
10	0.298701239	0	0	0	24.77354207	410	Eemian TW3 mesocratic II	0	0	0	FALSE	TRUE	FALSE
11	21.44408445	0	0	0	69.95814675	411	Eemian TW3 mesocratic II	0	0	0	FALSE	TRUE	FALSE
12	3.082678579	0	0	0	18.1068754	412	Eemian TW3 mesocratic II	0	0	0	FALSE	TRUE	FALSE
13	3.487208198	0	0	0	31.44020874	413	Eemian TW3 mesocratic II	0	0	0	FALSE	TRUE	FALSE
14	20.20968168	0	0	0	64.77354207	414	Eemian TW3 mesocratic II	0	0	0	FALSE	TRUE	FALSE
15	0.298701239	0	0	0	24.77354207	415	Eemian TW3 mesocratic II	0	0	0	FALSE	TRUE	FALSE
16	0.298701239	0	0	0	24.77354207	416	Eemian TW3 mesocratic II	0	0	0	FALSE	TRUE	FALSE
17	7.701556522	0	0	0	10.71897137	417	Eemian TW3 mesocratic II	0	0	0	FALSE	TRUE	FALSE
18	7.56758935	0	0	0	38.1068754	418	Eemian TW3 mesocratic II	0	0	0	FALSE	TRUE	FALSE
19	7.216712072	0	0	0	11.44020874	419	Eemian TW3 mesocratic II	0	0	0	FALSE	TRUE	FALSE
20	4.574729602	0	0	0	33.48299617	420	Eemian TW3 mesocratic II	0	0	0	FALSE	TRUE	FALSE
1	0.1531586	0	0	0	24.47053567	421	Eemian TW3 mesocratic II	0	0	0	FALSE	TRUE	FALSE
2	0.1531586	0	0	0	24.47053567	422	Eemian TW3 mesocratic II	0	0	0	FALSE	TRUE	FALSE
3	0.1531586	0	0	0	24.47053567	423	Eemian TW3 mesocratic II	0	0	0	FALSE	TRUE	FALSE
4	0.1531586	0	0	0	24.47053567	424	Eemian TW3 mesocratic II	0	0	0	FALSE	TRUE	FALSE
5	0.1531586	0	0	0	24.47053567	425	Eemian TW3 mesocratic II	0	0	0	FALSE	TRUE	FALSE
6	7.35378138	0	0	0	37.803869	426	Eemian TW3 mesocratic II	0	0	0	FALSE	TRUE	FALSE
7	20.81322357	0	0	0	67.21211392	427	Eemian TW3 mesocratic II	0	0	0	FALSE	TRUE	FALSE
8	0.1531586	0	0	0	24.47053567	428	Eemian TW3 mesocratic II	0	0	0	FALSE	TRUE	FALSE
9	7.41925014	0	0	0	11.13720233	429	Eemian TW3 mesocratic II	0	0	0	FALSE	TRUE	FALSE
10	0.1531586	0	0	0	24.47053567	430	Eemian TW3 mesocratic II	0	0	0	FALSE	TRUE	FALSE
11	3.249831297	0	0	0	17.803869	431	Eemian TW3 mesocratic II	0	0	0	FALSE	TRUE	FALSE
12	0.1531586	0	0	0	24.47053567	432	Eemian TW3 mesocratic II	0	0	0	FALSE	TRUE	FALSE
13	23.34223064	0	0	0	79.63362802	433	Eemian TW3 mesocratic II	0	0	0	FALSE	TRUE	FALSE
14	18.19966335	0	0	0	57.803869	434	Eemian TW3 mesocratic II	0	0	0	FALSE	TRUE	FALSE
15	25.12014672	0	0	0	91.09759648	435	Eemian TW3 mesocratic II	0	0	0	FALSE	TRUE	FALSE
16	12.26218229	0	0	0	44.47053567	436	Eemian TW3 mesocratic II	0	0	0	FALSE	TRUE	FALSE
17	0.1531586	0	0	0	24.47053567	437	Eemian TW3 mesocratic II	0	0	0	FALSE	TRUE	FALSE
18	3.335558065	0	0	0	31.13720233	438	Eemian TW3 mesocratic II	0	0	0	FALSE	TRUE	FALSE
19	0.1531586	0	0	0	24.47053567	439	Eemian TW3 mesocratic II	0	0	0	FALSE	TRUE	FALSE
20	3.335558065	0	0	0	31.13720233	440	Eemian TW3 mesocratic II	0	0	0	FALSE	TRUE	FALSE
1	0.061045835	0	0	0	24.06321052	441	Eemian TW3 mesocratic II	0	0	0	FALSE	TRUE	FALSE
2	0.061045835	0	0	0	24.06321052	442	Eemian TW3 mesocratic II	0	0	0	FALSE	TRUE	FALSE
3	0.061045835	0	0	0	24.06321052	443	Eemian TW3 mesocratic II	0	0	0	FALSE	TRUE	FALSE
4	0.061045835	0	0	0	24.06321052	444	Eemian TW3 mesocratic II	0	0	0	FALSE	TRUE	FALSE
5	3.331450683	0	0	0	31.12897659	445	Eemian TW3 mesocratic II	0	0	0	FALSE	TRUE	FALSE
6	12.57341784	0	0	0	44.98088195	446	Eemian TW3 mesocratic II	0	0	0	FALSE	TRUE	FALSE
7	3.331450683	0	0	0	31.12897659	447	Eemian TW3 mesocratic II	0	0	0	FALSE	TRUE	FALSE
8	3.591563165	0	0	0	31.64754862	448	Eemian TW3 mesocratic II	0	0	0	FALSE	TRUE	FALSE
9	2.969460511	0	0	0	18.31421528	449	Eemian TW3 mesocratic II	0	0	0	FALSE	TRUE	FALSE
10	3.254399212	0	0	0	17.79564326	450	Eemian TW3 mesocratic II	0	0	0	FALSE	TRUE	FALSE
11	0.061045835	0	0	0	24.06321052	451	Eemian TW3 mesocratic II	0	0	0	FALSE	TRUE	FALSE
12	19.85098638	0	0	0	63.40546619	452	Eemian TW3 mesocratic II	0	0	0	FALSE	TRUE	FALSE
13	7.19252096	0	0	0	11.47658614	453	Eemian TW3 mesocratic II	0	0	0	FALSE	TRUE	FALSE
14	3.331450683	0	0	0	31.12897659	454	Eemian TW3 mesocratic II	0	0	0	FALSE	TRUE	FALSE
15	20.31773197	0	0	0	65.19725031	455	Eemian TW3 mesocratic II	0	0	0	FALSE	TRUE	FALSE
16	3.331450683	0	0	0	31.12897659	456	Eemian TW3 mesocratic II	0	0	0	FALSE	TRUE	FALSE
17	22.9495389	0	0	0	77.4389155	457	Eemian TW3 mesocratic II	0	0	0	FALSE	TRUE	FALSE
18	3.132528878	0	0	0	30.72987719	458	Eemian TW3 mesocratic II	0	0	0	FALSE	TRUE	FALSE
19	0.061045835	0	0	0	24.06321052	459	Eemian TW3 mesocratic II	0	0	0	FALSE	TRUE	FALSE
20	0.061045835	0	0	0	24.06321052	460	Eemian TW3 mesocratic II	0	0	0	FALSE	TRUE	FALSE
1	0.045708786	0	0	0	24.11714606	461	Eemian TW3 mesocratic II	0	0	0	FALSE	TRUE	FALSE
2	0.045708786	0	0	0	24.11714606	462	Eemian TW3 mesocratic II	0	0	0	FALSE	TRUE	FALSE
3	0.045708786	0	0	0	24.11714606	463	Eemian TW3 mesocratic II	0	0	0	FALSE	TRUE	FALSE
4	0.067061981	0	0	0	24.04503971	464	Eemian TW3 mesocratic II	0	0	0	FALSE	TRUE	FALSE
5	0.045708786	0	0	0	24.11714606	465	Eemian TW3 mesocratic II	0	0	0	FALSE	TRUE	FALSE
6	9.584415398	0	0	0	40.72061107	466	Eemian TW3 mesocratic II	0	0	0	FALSE	TRUE	FALSE
7	3.079036486	0	0	0	30.6223403	467	Eemian TW3 mesocratic II	0	0	0	FALSE	TRUE	FALSE
8	18.08394989	0	0	0	57.45047939	468	Eemian TW3 mesocratic II	0	0	0	FALSE	TRUE	FALSE
9	11.99423352	0	0	0	44.04503971	469	Eemian TW3 mesocratic II	0	0	0	FALSE	TRUE	FALSE
10	3.123489644	0	0	0	30.71170638	470	Eemian TW3 mesocratic II	0	0	0	FALSE	TRUE	FALSE
11	3.447495542	0	0	0	17.45047939	471	Eemian TW3 mesocratic II	0	0	0	FALSE	TRUE	FALSE
12	24.82626293	0	0	0	89.01158463	472	Eemian TW3 mesocratic II	0	0	0	FALSE	TRUE	FALSE
13	1.502555227	0	0	0	21.12205601	473	Eemian TW3 mesocratic II	0	0	0	FALSE	TRUE	FALSE
14	3.716808458	0	0	0	16.97574561	474	Eemian TW3 mesocratic II	0	0	0	FALSE	TRUE	FALSE
15	0.067061981	0	0	0	24.04503971	475	Eemian TW3 mesocratic II	0	0	0	FALSE	TRUE	FALSE
16	3.123489644	0	0	0	30.71170638	476	Eemian TW3 mesocratic II	0	0	0	FALSE	TRUE	FALSE
17	15.03955395	0	0	0	49.66034428	477	Eemian TW3 mesocratic II	0	0	0	FALSE	TRUE	FALSE
18	0.045708786	0	0	0	24.11714606	478	Eemian TW3 mesocratic II	0	0	0	FALSE	TRUE	FALSE
19	11.93419295	0	0	0	43.95140788	479	Eemian TW3 mesocratic II	0	0	0	FALSE	TRUE	FALSE
20	11.99423352	0	0	0	44.04503971	480	Eemian TW3 mesocratic II	0	0	0	FALSE	TRUE	FALSE
1	0.279212864	0	0	0	24.73280098	481	Eemian TW3 mesocratic II	0	0	0	FALSE	TRUE	FALSE
2	0.279212864	0	0	0	24.73280098	482	Eemian TW3 mesocratic II	0	0	0	FALSE	TRUE	FALSE
3	0.502744721	0	0	0	25.20314655	483	Eemian TW3 mesocratic II	0	0	0	FALSE	TRUE	FALSE
4	0.502744721	0	0	0	25.20314655	484	Eemian TW3 mesocratic II	0	0	0	FALSE	TRUE	FALSE
5	3.703907301	0	0	0	31.86981322	485	Eemian TW3 mesocratic II	0	0	0	FALSE	TRUE	FALSE
6	2.84878525	0	0	0	18.53647989	486	Eemian TW3 mesocratic II	0	0	0	FALSE	TRUE	FALSE
7	16.01579198	0	0	0	51.86981322	487	Eemian TW3 mesocratic II	0	0	0	FALSE	TRUE	FALSE
8	2.84878525	0	0	0	18.53647989	488	Eemian TW3 mesocratic II	0	0	0	FALSE	TRUE	FALSE
9	2.84878525	0	0	0	18.53647989	489	Eemian TW3 mesocratic II	0	0	0	FALSE	TRUE	FALSE
10	2.84878525	0	0	0	18.53647989	490	Eemian TW3 mesocratic II	0	0	0	FALSE	TRUE	FALSE
11	18.43469251	0	0	0	58.53647989	491	Eemian TW3 mesocratic II	0	0	0	FALSE	TRUE	FALSE
12	0.502744721	0	0	0	25.20314655	492	Eemian TW3 mesocratic II	0	0	0	FALSE	TRUE	FALSE
13	21.85627503	0	0	0	71.86981322	493	Eemian TW3 mesocratic II	0	0	0	FALSE	TRUE	FALSE
14	10.06881547	0	0	0	7.059247747	494	Eemian TW3 mesocratic II	0	0	0	FALSE	TRUE	FALSE
15	0.502744721	0	0	0	25.20314655	495	Eemian TW3 mesocratic II	0	0	0	FALSE	TRUE	FALSE
16	0.279212864	0	0	0	24.73280098	496	Eemian TW3 mesocratic II	0	0	0	FALSE	TRUE	FALSE
17	0.502744721	0	0	0	25.20314655	497	Eemian TW3 mesocratic II	0	0	0	FALSE	TRUE	FALSE
18	18.7985185	0	0	0	59.71097248	498	Eemian TW3 mesocratic II	0	0	0	FALSE	TRUE	FALSE
19	12.70566782	0	0	0	45.20314655	499	Eemian TW3 mesocratic II	0	0	0	FALSE	TRUE	FALSE
20	0.279212864	0	0	0	24.73280098	500	Eemian TW3 mesocratic II	0	0	0	FALSE	TRUE	FALSE
1	0.162950533	0	0	0	24.49085289	501	Eemian TW3 mesocratic II	0	0	0	FALSE	TRUE	FALSE
2	0.162950533	0	0	0	24.49085289	502	Eemian TW3 mesocratic II	0	0	0	FALSE	TRUE	FALSE
3	0.162950533	0	0	0	24.49085289	503	Eemian TW3 mesocratic II	0	0	0	FALSE	TRUE	FALSE
4	0.162950533	0	0	0	24.49085289	504	Eemian TW3 mesocratic II	0	0	0	FALSE	TRUE	FALSE
5	0.162950533	0	0	0	24.49085289	505	Eemian TW3 mesocratic II	0	0	0	FALSE	TRUE	FALSE
6	2.673271314	0	0	0	29.79862688	506	Eemian TW3 mesocratic II	0	0	0	FALSE	TRUE	FALSE
7	2.731507373	0	0	0	29.91753827	507	Eemian TW3 mesocratic II	0	0	0	FALSE	TRUE	FALSE
8	11.50044131	0	0	0	4.490852887	508	Eemian TW3 mesocratic II	0	0	0	FALSE	TRUE	FALSE
9	13.75348683	0	0	0	47.0858641	509	Eemian TW3 mesocratic II	0	0	0	FALSE	TRUE	FALSE
10	13.28724676	0	0	0	46.2206184	510	Eemian TW3 mesocratic II	0	0	0	FALSE	TRUE	FALSE
11	0.243607206	0	0	0	23.65551472	511	Eemian TW3 mesocratic II	0	0	0	FALSE	TRUE	FALSE
12	3.422585223	0	0	0	17.49476739	512	Eemian TW3 mesocratic II	0	0	0	FALSE	TRUE	FALSE
13	3.345704649	0	0	0	31.15751955	513	Eemian TW3 mesocratic II	0	0	0	FALSE	TRUE	FALSE
14	0.162950533	0	0	0	24.49085289	514	Eemian TW3 mesocratic II	0	0	0	FALSE	TRUE	FALSE
15	0.501965475	0	0	0	23.13196021	515	Eemian TW3 mesocratic II	0	0	0	FALSE	TRUE	FALSE
16	3.345704649	0	0	0	31.15751955	516	Eemian TW3 mesocratic II	0	0	0	FALSE	TRUE	FALSE
17	23.81450494	0	0	0	82.42344528	517	Eemian TW3 mesocratic II	0	0	0	FALSE	TRUE	FALSE
18	11.39117134	0	0	0	43.13196021	518	Eemian TW3 mesocratic II	0	0	0	FALSE	TRUE	FALSE
19	3.345704649	0	0	0	31.15751955	519	Eemian TW3 mesocratic II	0	0	0	FALSE	TRUE	FALSE
20	16.1192404	0	0	0	52.11861476	520	Eemian TW3 mesocratic II	0	0	0	FALSE	TRUE	FALSE
1	0.380774023	0	0	0	23.37660394	521	Eemian TW3 mesocratic II	0	0	0	FALSE	TRUE	FALSE
2	0.380774023	0	0	0	23.37660394	522	Eemian TW3 mesocratic II	0	0	0	FALSE	TRUE	FALSE
3	0.380774023	0	0	0	23.37660394	523	Eemian TW3 mesocratic II	0	0	0	FALSE	TRUE	FALSE
4	0.380774023	0	0	0	23.37660394	524	Eemian TW3 mesocratic II	0	0	0	FALSE	TRUE	FALSE
5	0.380774023	0	0	0	23.37660394	525	Eemian TW3 mesocratic II	0	0	0	FALSE	TRUE	FALSE
6	18.71571513	0	0	0	59.43925777	526	Eemian TW3 mesocratic II	0	0	0	FALSE	TRUE	FALSE
7	24.87678568	0	0	0	89.36434049	527	Eemian TW3 mesocratic II	0	0	0	FALSE	TRUE	FALSE
8	0.380774023	0	0	0	23.37660394	528	Eemian TW3 mesocratic II	0	0	0	FALSE	TRUE	FALSE
9	8.15835532	0	0	0	10.0432706	529	Eemian TW3 mesocratic II	0	0	0	FALSE	TRUE	FALSE
10	2.793203123	0	0	0	30.0432706	530	Eemian TW3 mesocratic II	0	0	0	FALSE	TRUE	FALSE
11	6.601564987	0	0	0	36.70993727	531	Eemian TW3 mesocratic II	0	0	0	FALSE	TRUE	FALSE
12	3.869342425	0	0	0	16.70993727	532	Eemian TW3 mesocratic II	0	0	0	FALSE	TRUE	FALSE
13	2.793203123	0	0	0	30.0432706	533	Eemian TW3 mesocratic II	0	0	0	FALSE	TRUE	FALSE
14	3.869342425	0	0	0	16.70993727	534	Eemian TW3 mesocratic II	0	0	0	FALSE	TRUE	FALSE
15	3.869342425	0	0	0	16.70993727	535	Eemian TW3 mesocratic II	0	0	0	FALSE	TRUE	FALSE
16	0.380774023	0	0	0	23.37660394	536	Eemian TW3 mesocratic II	0	0	0	FALSE	TRUE	FALSE
17	22.82108357	0	0	0	76.74438092	537	Eemian TW3 mesocratic II	0	0	0	FALSE	TRUE	FALSE
18	6.601564987	0	0	0	36.70993727	538	Eemian TW3 mesocratic II	0	0	0	FALSE	TRUE	FALSE
19	3.869342425	0	0	0	16.70993727	539	Eemian TW3 mesocratic II	0	0	0	FALSE	TRUE	FALSE
20	17.35663285	0	0	0	55.33467951	540	Eemian TW3 mesocratic II	0	0	0	FALSE	TRUE	FALSE
1	0.059422387	0	0	0	24.27669209	541	Eemian TW3 mesocratic II	0	0	0	FALSE	TRUE	FALSE
2	0.059422387	0	0	0	24.27669209	542	Eemian TW3 mesocratic II	0	0	0	FALSE	TRUE	FALSE
3	0.11485871	0	0	0	24.39118349	543	Eemian TW3 mesocratic II	0	0	0	FALSE	TRUE	FALSE
4	0.11485871	0	0	0	24.39118349	544	Eemian TW3 mesocratic II	0	0	0	FALSE	TRUE	FALSE
5	10.34164821	0	0	0	41.67813195	545	Eemian TW3 mesocratic II	0	0	0	FALSE	TRUE	FALSE
6	20.11096475	0	0	0	64.39118349	546	Eemian TW3 mesocratic II	0	0	0	FALSE	TRUE	FALSE
7	0.059422387	0	0	0	24.27669209	547	Eemian TW3 mesocratic II	0	0	0	FALSE	TRUE	FALSE
8	3.295947631	0	0	0	31.05785016	548	Eemian TW3 mesocratic II	0	0	0	FALSE	TRUE	FALSE
9	6.494620687	0	0	0	12.53632315	549	Eemian TW3 mesocratic II	0	0	0	FALSE	TRUE	FALSE
10	0.11485871	0	0	0	24.39118349	550	Eemian TW3 mesocratic II	0	0	0	FALSE	TRUE	FALSE
11	3.295947631	0	0	0	31.05785016	551	Eemian TW3 mesocratic II	0	0	0	FALSE	TRUE	FALSE
12	3.238834887	0	0	0	30.94335876	552	Eemian TW3 mesocratic II	0	0	0	FALSE	TRUE	FALSE
13	12.1759682	0	0	0	44.33225386	553	Eemian TW3 mesocratic II	0	0	0	FALSE	TRUE	FALSE
14	0.11485871	0	0	0	24.39118349	554	Eemian TW3 mesocratic II	0	0	0	FALSE	TRUE	FALSE
15	18.28966354	0	0	0	58.08204046	555	Eemian TW3 mesocratic II	0	0	0	FALSE	TRUE	FALSE
16	5.210842752	0	0	0	34.54673649	556	Eemian TW3 mesocratic II	0	0	0	FALSE	TRUE	FALSE
17	0.369931923	0	0	0	24.922904	557	Eemian TW3 mesocratic II	0	0	0	FALSE	TRUE	FALSE
18	18.10078541	0	0	0	57.50159989	558	Eemian TW3 mesocratic II	0	0	0	FALSE	TRUE	FALSE
19	11.6093884	0	0	0	4.276692094	559	Eemian TW3 mesocratic II	0	0	0	FALSE	TRUE	FALSE
20	3.293965758	0	0	0	17.72451682	560	Eemian TW3 mesocratic II	0	0	0	FALSE	TRUE	FALSE
1	0.199188115	0	0	0	23.74636152	561	Eemian TW3 mesocratic II	0	0	0	FALSE	TRUE	FALSE
2	0.199188115	0	0	0	23.74636152	562	Eemian TW3 mesocratic II	0	0	0	FALSE	TRUE	FALSE
3	0.199188115	0	0	0	23.74636152	563	Eemian TW3 mesocratic II	0	0	0	FALSE	TRUE	FALSE
4	0.199188115	0	0	0	23.74636152	564	Eemian TW3 mesocratic II	0	0	0	FALSE	TRUE	FALSE
5	15.38437708	0	0	0	50.41302819	565	Eemian TW3 mesocratic II	0	0	0	FALSE	TRUE	FALSE
6	0.199188115	0	0	0	23.74636152	566	Eemian TW3 mesocratic II	0	0	0	FALSE	TRUE	FALSE
7	1.040844784	0	0	0	26.34626629	567	Eemian TW3 mesocratic II	0	0	0	FALSE	TRUE	FALSE
8	5.763236167	0	0	0	13.65006919	568	Eemian TW3 mesocratic II	0	0	0	FALSE	TRUE	FALSE
9	2.975242487	0	0	0	30.41302819	569	Eemian TW3 mesocratic II	0	0	0	FALSE	TRUE	FALSE
10	3.657569329	0	0	0	17.07969485	570	Eemian TW3 mesocratic II	0	0	0	FALSE	TRUE	FALSE
11	24.18437455	0	0	0	84.73071973	571	Eemian TW3 mesocratic II	0	0	0	FALSE	TRUE	FALSE
12	3.657569329	0	0	0	17.07969485	572	Eemian TW3 mesocratic II	0	0	0	FALSE	TRUE	FALSE
13	24.87086171	0	0	0	89.32285451	573	Eemian TW3 mesocratic II	0	0	0	FALSE	TRUE	FALSE
14	19.19782141	0	0	0	61.05897208	574	Eemian TW3 mesocratic II	0	0	0	FALSE	TRUE	FALSE
15	7.9078937	0	0	0	10.41302819	575	Eemian TW3 mesocratic II	0	0	0	FALSE	TRUE	FALSE
16	21.54406827	0	0	0	70.41302819	576	Eemian TW3 mesocratic II	0	0	0	FALSE	TRUE	FALSE
17	25.45535488	0	0	0	93.58086404	577	Eemian TW3 mesocratic II	0	0	0	FALSE	TRUE	FALSE
18	25.41110922	0	0	0	93.24652183	578	Eemian TW3 mesocratic II	0	0	0	FALSE	TRUE	FALSE
19	6.851799568	0	0	0	37.07969485	579	Eemian TW3 mesocratic II	0	0	0	FALSE	TRUE	FALSE
20	21.15095118	0	0	0	68.65602898	580	Eemian TW3 mesocratic II	0	0	0	FALSE	TRUE	FALSE
1	0.033836425	0	0	0	24.20461318	581	Eemian TW3 mesocratic II	0	0	0	FALSE	TRUE	FALSE
2	0.033836425	0	0	0	24.20461318	582	Eemian TW3 mesocratic II	0	0	0	FALSE	TRUE	FALSE
3	0.033836425	0	0	0	24.20461318	583	Eemian TW3 mesocratic II	0	0	0	FALSE	TRUE	FALSE
4	0.033836425	0	0	0	24.20461318	584	Eemian TW3 mesocratic II	0	0	0	FALSE	TRUE	FALSE
5	3.398336829	0	0	0	17.53794651	585	Eemian TW3 mesocratic II	0	0	0	FALSE	TRUE	FALSE
6	5.047210513	0	0	0	34.27636901	586	Eemian TW3 mesocratic II	0	0	0	FALSE	TRUE	FALSE
7	20.98957032	0	0	0	67.95870315	587	Eemian TW3 mesocratic II	0	0	0	FALSE	TRUE	FALSE
8	3.762148719	0	0	0	16.89643885	588	Eemian TW3 mesocratic II	0	0	0	FALSE	TRUE	FALSE
9	12.0956529	0	0	0	44.20461318	589	Eemian TW3 mesocratic II	0	0	0	FALSE	TRUE	FALSE
10	21.64357186	0	0	0	70.87127984	590	Eemian TW3 mesocratic II	0	0	0	FALSE	TRUE	FALSE
11	3.398336829	0	0	0	17.53794651	591	Eemian TW3 mesocratic II	0	0	0	FALSE	TRUE	FALSE
12	3.202891381	0	0	0	30.87127984	592	Eemian TW3 mesocratic II	0	0	0	FALSE	TRUE	FALSE
13	3.322601551	0	0	0	17.67317841	593	Eemian TW3 mesocratic II	0	0	0	FALSE	TRUE	FALSE
14	0.033836425	0	0	0	24.20461318	594	Eemian TW3 mesocratic II	0	0	0	FALSE	TRUE	FALSE
15	7.715262239	0	0	0	38.31403567	595	Eemian TW3 mesocratic II	0	0	0	FALSE	TRUE	FALSE
16	3.202891381	0	0	0	30.87127984	596	Eemian TW3 mesocratic II	0	0	0	FALSE	TRUE	FALSE
17	7.167772546	0	0	0	37.53794651	597	Eemian TW3 mesocratic II	0	0	0	FALSE	TRUE	FALSE
18	13.4482928	0	0	0	46.51435388	598	Eemian TW3 mesocratic II	0	0	0	FALSE	TRUE	FALSE
19	3.202891381	0	0	0	30.87127984	599	Eemian TW3 mesocratic II	0	0	0	FALSE	TRUE	FALSE
20	22.62427305	0	0	0	75.70181886	600	Eemian TW3 mesocratic II	0	0	0	FALSE	TRUE	FALSE
1	0.038747614	0	0	0	24.15006284	601	Eemian TW3 mesocratic II	0	0	0	FALSE	TRUE	FALSE
2	0.038747614	0	0	0	24.15006284	602	Eemian TW3 mesocratic II	0	0	0	FALSE	TRUE	FALSE
3	0.038747614	0	0	0	24.15006284	603	Eemian TW3 mesocratic II	0	0	0	FALSE	TRUE	FALSE
4	0.038747614	0	0	0	24.15006284	604	Eemian TW3 mesocratic II	0	0	0	FALSE	TRUE	FALSE
5	7.635279037	0	0	0	10.81672951	605	Eemian TW3 mesocratic II	0	0	0	FALSE	TRUE	FALSE
6	0.038747614	0	0	0	24.15006284	606	Eemian TW3 mesocratic II	0	0	0	FALSE	TRUE	FALSE
7	2.019163545	0	0	0	20.1109193	607	Eemian TW3 mesocratic II	0	0	0	FALSE	TRUE	FALSE
8	25.29484596	0	0	0	92.37759176	608	Eemian TW3 mesocratic II	0	0	0	FALSE	TRUE	FALSE
9	16.65072203	0	0	0	53.44425264	609	Eemian TW3 mesocratic II	0	0	0	FALSE	TRUE	FALSE
10	4.552044984	0	0	0	33.44425264	610	Eemian TW3 mesocratic II	0	0	0	FALSE	TRUE	FALSE
11	3.175737617	0	0	0	30.81672951	611	Eemian TW3 mesocratic II	0	0	0	FALSE	TRUE	FALSE
12	13.59016148	0	0	0	46.77758597	612	Eemian TW3 mesocratic II	0	0	0	FALSE	TRUE	FALSE
13	9.09361592	0	0	0	40.1109193	613	Eemian TW3 mesocratic II	0	0	0	FALSE	TRUE	FALSE
14	20.22466804	0	0	0	64.83198337	614	Eemian TW3 mesocratic II	0	0	0	FALSE	TRUE	FALSE
15	3.604710208	0	0	0	17.17265783	615	Eemian TW3 mesocratic II	0	0	0	FALSE	TRUE	FALSE
16	22.23286582	0	0	0	73.70320841	616	Eemian TW3 mesocratic II	0	0	0	FALSE	TRUE	FALSE
17	4.552044984	0	0	0	33.44425264	617	Eemian TW3 mesocratic II	0	0	0	FALSE	TRUE	FALSE
18	22.82007782	0	0	0	76.7389873	618	Eemian TW3 mesocratic II	0	0	0	FALSE	TRUE	FALSE
19	0.038747614	0	0	0	24.15006284	619	Eemian TW3 mesocratic II	0	0	0	FALSE	TRUE	FALSE
20	7.635279037	0	0	0	10.81672951	620	Eemian TW3 mesocratic II	0	0	0	FALSE	TRUE	FALSE
1	0.427676746	0	0	0	25.0444928	621	Eemian TW3 mesocratic II	0	0	0	FALSE	TRUE	FALSE
2	0.427676746	0	0	0	25.0444928	622	Eemian TW3 mesocratic II	0	0	0	FALSE	TRUE	FALSE
3	0.427676746	0	0	0	25.0444928	623	Eemian TW3 mesocratic II	0	0	0	FALSE	TRUE	FALSE
4	0.427676746	0	0	0	25.0444928	624	Eemian TW3 mesocratic II	0	0	0	FALSE	TRUE	FALSE
5	0.427676746	0	0	0	25.0444928	625	Eemian TW3 mesocratic II	0	0	0	FALSE	TRUE	FALSE
6	18.38433831	0	0	0	58.37782613	626	Eemian TW3 mesocratic II	0	0	0	FALSE	TRUE	FALSE
7	7.761127393	0	0	0	38.37782613	627	Eemian TW3 mesocratic II	0	0	0	FALSE	TRUE	FALSE
8	3.623658855	0	0	0	31.71115946	628	Eemian TW3 mesocratic II	0	0	0	FALSE	TRUE	FALSE
9	3.623658855	0	0	0	31.71115946	629	Eemian TW3 mesocratic II	0	0	0	FALSE	TRUE	FALSE
10	12.61146672	0	0	0	45.0444928	630	Eemian TW3 mesocratic II	0	0	0	FALSE	TRUE	FALSE
11	0.427676746	0	0	0	25.0444928	631	Eemian TW3 mesocratic II	0	0	0	FALSE	TRUE	FALSE
12	5.937382807	0	0	0	35.70153732	632	Eemian TW3 mesocratic II	0	0	0	FALSE	TRUE	FALSE
13	5.418680594	0	0	0	14.17849459	633	Eemian TW3 mesocratic II	0	0	0	FALSE	TRUE	FALSE
14	3.623658855	0	0	0	31.71115946	634	Eemian TW3 mesocratic II	0	0	0	FALSE	TRUE	FALSE
15	21.5655353	0	0	0	70.51142047	635	Eemian TW3 mesocratic II	0	0	0	FALSE	TRUE	FALSE
16	12.71318926	0	0	0	45.21588627	636	Eemian TW3 mesocratic II	0	0	0	FALSE	TRUE	FALSE
17	26.06197968	0	0	0	98.37782613	637	Eemian TW3 mesocratic II	0	0	0	FALSE	TRUE	FALSE
18	12.61146672	0	0	0	45.0444928	638	Eemian TW3 mesocratic II	0	0	0	FALSE	TRUE	FALSE
19	2.934883646	0	0	0	18.37782613	639	Eemian TW3 mesocratic II	0	0	0	FALSE	TRUE	FALSE
20	3.623658855	0	0	0	31.71115946	640	Eemian TW3 mesocratic II	0	0	0	FALSE	TRUE	FALSE
1	0.083452483	0	0	0	23.99996726	641	Eemian TW3 mesocratic II	0	0	0	FALSE	TRUE	FALSE
2	0.083452483	0	0	0	23.99996726	642	Eemian TW3 mesocratic II	0	0	0	FALSE	TRUE	FALSE
3	0.083452483	0	0	0	23.99996726	643	Eemian TW3 mesocratic II	0	0	0	FALSE	TRUE	FALSE
4	0.083452483	0	0	0	23.99996726	644	Eemian TW3 mesocratic II	0	0	0	FALSE	TRUE	FALSE
5	3.064857301	0	0	0	30.59381117	645	Eemian TW3 mesocratic II	0	0	0	FALSE	TRUE	FALSE
6	3.064857301	0	0	0	30.59381117	646	Eemian TW3 mesocratic II	0	0	0	FALSE	TRUE	FALSE
7	15.78111058	0	0	0	51.31613187	647	Eemian TW3 mesocratic II	0	0	0	FALSE	TRUE	FALSE
8	3.554892743	0	0	0	17.26047784	648	Eemian TW3 mesocratic II	0	0	0	FALSE	TRUE	FALSE
9	3.064857301	0	0	0	30.59381117	649	Eemian TW3 mesocratic II	0	0	0	FALSE	TRUE	FALSE
10	7.025942741	0	0	0	37.3333006	650	Eemian TW3 mesocratic II	0	0	0	FALSE	TRUE	FALSE
11	3.064857301	0	0	0	30.59381117	651	Eemian TW3 mesocratic II	0	0	0	FALSE	TRUE	FALSE
12	6.975780428	0	0	0	37.26047784	652	Eemian TW3 mesocratic II	0	0	0	FALSE	TRUE	FALSE
13	0.677335414	0	0	0	25.57325112	653	Eemian TW3 mesocratic II	0	0	0	FALSE	TRUE	FALSE
14	3.513629157	0	0	0	17.3333006	654	Eemian TW3 mesocratic II	0	0	0	FALSE	TRUE	FALSE
15	21.10095546	0	0	0	68.43853804	655	Eemian TW3 mesocratic II	0	0	0	FALSE	TRUE	FALSE
16	3.513629157	0	0	0	17.3333006	656	Eemian TW3 mesocratic II	0	0	0	FALSE	TRUE	FALSE
17	0.083452483	0	0	0	23.99996726	657	Eemian TW3 mesocratic II	0	0	0	FALSE	TRUE	FALSE
18	17.56401524	0	0	0	55.9199145	658	Eemian TW3 mesocratic II	0	0	0	FALSE	TRUE	FALSE
19	3.554892743	0	0	0	17.26047784	659	Eemian TW3 mesocratic II	0	0	0	FALSE	TRUE	FALSE
20	11.91856941	0	0	0	43.9271445	660	Eemian TW3 mesocratic II	0	0	0	FALSE	TRUE	FALSE
1	0.177356388	0	0	0	24.52076136	661	Eemian TW3 mesocratic II	0	0	0	FALSE	TRUE	FALSE
2	0.177356388	0	0	0	24.52076136	662	Eemian TW3 mesocratic II	0	0	0	FALSE	TRUE	FALSE
3	0.177356388	0	0	0	24.52076136	663	Eemian TW3 mesocratic II	0	0	0	FALSE	TRUE	FALSE
4	0.177356388	0	0	0	24.52076136	664	Eemian TW3 mesocratic II	0	0	0	FALSE	TRUE	FALSE
5	18.21598343	0	0	0	57.85409469	665	Eemian TW3 mesocratic II	0	0	0	FALSE	TRUE	FALSE
6	3.221975321	0	0	0	17.85409469	666	Eemian TW3 mesocratic II	0	0	0	FALSE	TRUE	FALSE
7	21.71151918	0	0	0	71.18742802	667	Eemian TW3 mesocratic II	0	0	0	FALSE	TRUE	FALSE
8	23.00849804	0	0	0	77.76149119	668	Eemian TW3 mesocratic II	0	0	0	FALSE	TRUE	FALSE
9	3.360645539	0	0	0	31.18742802	669	Eemian TW3 mesocratic II	0	0	0	FALSE	TRUE	FALSE
10	22.04996363	0	0	0	72.80210492	670	Eemian TW3 mesocratic II	0	0	0	FALSE	TRUE	FALSE
11	3.221975321	0	0	0	17.85409469	671	Eemian TW3 mesocratic II	0	0	0	FALSE	TRUE	FALSE
12	21.41966696	0	0	0	69.8478992	672	Eemian TW3 mesocratic II	0	0	0	FALSE	TRUE	FALSE
13	3.360645539	0	0	0	31.18742802	673	Eemian TW3 mesocratic II	0	0	0	FALSE	TRUE	FALSE
14	0.177356388	0	0	0	24.52076136	674	Eemian TW3 mesocratic II	0	0	0	FALSE	TRUE	FALSE
15	20.14454942	0	0	0	64.52076136	675	Eemian TW3 mesocratic II	0	0	0	FALSE	TRUE	FALSE
16	17.76975893	0	0	0	56.51456586	676	Eemian TW3 mesocratic II	0	0	0	FALSE	TRUE	FALSE
17	0.177356388	0	0	0	24.52076136	677	Eemian TW3 mesocratic II	0	0	0	FALSE	TRUE	FALSE
18	12.29329383	0	0	0	44.52076136	678	Eemian TW3 mesocratic II	0	0	0	FALSE	TRUE	FALSE
19	24.13183864	0	0	0	84.39616361	679	Eemian TW3 mesocratic II	0	0	0	FALSE	TRUE	FALSE
20	0.177356388	0	0	0	24.52076136	680	Eemian TW3 mesocratic II	0	0	0	FALSE	TRUE	FALSE
1	0.501276021	0	0	0	25.20003685	681	Eemian TW3 mesocratic II	0	0	0	FALSE	TRUE	FALSE
2	0.572409365	0	0	0	22.98887696	682	Eemian TW3 mesocratic II	0	0	0	FALSE	TRUE	FALSE
3	0.572409365	0	0	0	22.98887696	683	Eemian TW3 mesocratic II	0	0	0	FALSE	TRUE	FALSE
4	0.572409365	0	0	0	22.98887696	684	Eemian TW3 mesocratic II	0	0	0	FALSE	TRUE	FALSE
5	10.30864944	0	0	0	6.657617348	685	Eemian TW3 mesocratic II	0	0	0	FALSE	TRUE	FALSE
6	4.482419474	0	0	0	33.32428401	686	Eemian TW3 mesocratic II	0	0	0	FALSE	TRUE	FALSE
7	10.30864944	0	0	0	6.657617348	687	Eemian TW3 mesocratic II	0	0	0	FALSE	TRUE	FALSE
8	13.52578735	0	0	0	46.65761735	688	Eemian TW3 mesocratic II	0	0	0	FALSE	TRUE	FALSE
9	4.09502846	0	0	0	16.32221029	689	Eemian TW3 mesocratic II	0	0	0	FALSE	TRUE	FALSE
10	24.48008403	0	0	0	86.65761735	690	Eemian TW3 mesocratic II	0	0	0	FALSE	TRUE	FALSE
11	6.344455397	0	0	0	36.32221029	691	Eemian TW3 mesocratic II	0	0	0	FALSE	TRUE	FALSE
12	21.70425115	0	0	0	71.15348503	692	Eemian TW3 mesocratic II	0	0	0	FALSE	TRUE	FALSE
13	14.40710231	0	0	0	48.3534507	693	Eemian TW3 mesocratic II	0	0	0	FALSE	TRUE	FALSE
14	0.572409365	0	0	0	22.98887696	694	Eemian TW3 mesocratic II	0	0	0	FALSE	TRUE	FALSE
15	0.622875869	0	0	0	25.45800824	695	Eemian TW3 mesocratic II	0	0	0	FALSE	TRUE	FALSE
16	0.501276021	0	0	0	25.20003685	696	Eemian TW3 mesocratic II	0	0	0	FALSE	TRUE	FALSE
17	19.08715202	0	0	0	60.6790075	697	Eemian TW3 mesocratic II	0	0	0	FALSE	TRUE	FALSE
18	23.34853343	0	0	0	79.66975651	698	Eemian TW3 mesocratic II	0	0	0	FALSE	TRUE	FALSE
19	2.711287388	0	0	0	18.79134157	699	Eemian TW3 mesocratic II	0	0	0	FALSE	TRUE	FALSE
20	20.67977856	0	0	0	66.65761735	700	Eemian TW3 mesocratic II	0	0	0	FALSE	TRUE	FALSE
1	0.157030262	0	0	0	24.47856779	701	Eemian TW3 mesocratic II	0	0	0	FALSE	TRUE	FALSE
2	0.157030262	0	0	0	24.47856779	702	Eemian TW3 mesocratic II	0	0	0	FALSE	TRUE	FALSE
3	0.157030262	0	0	0	24.47856779	703	Eemian TW3 mesocratic II	0	0	0	FALSE	TRUE	FALSE
4	0.157030262	0	0	0	24.47856779	704	Eemian TW3 mesocratic II	0	0	0	FALSE	TRUE	FALSE
5	3.339569091	0	0	0	31.14523445	705	Eemian TW3 mesocratic II	0	0	0	FALSE	TRUE	FALSE
6	12.89080778	0	0	0	45.51987029	706	Eemian TW3 mesocratic II	0	0	0	FALSE	TRUE	FALSE
7	0.157030262	0	0	0	24.47856779	707	Eemian TW3 mesocratic II	0	0	0	FALSE	TRUE	FALSE
8	12.26716487	0	0	0	44.47856779	708	Eemian TW3 mesocratic II	0	0	0	FALSE	TRUE	FALSE
9	3.245372472	0	0	0	17.81190112	709	Eemian TW3 mesocratic II	0	0	0	FALSE	TRUE	FALSE
10	19.14135508	0	0	0	60.86448627	710	Eemian TW3 mesocratic II	0	0	0	FALSE	TRUE	FALSE
11	3.339569091	0	0	0	31.14523445	711	Eemian TW3 mesocratic II	0	0	0	FALSE	TRUE	FALSE
12	14.46699188	0	0	0	48.47327695	712	Eemian TW3 mesocratic II	0	0	0	FALSE	TRUE	FALSE
13	3.245372472	0	0	0	17.81190112	713	Eemian TW3 mesocratic II	0	0	0	FALSE	TRUE	FALSE
14	7.413854079	0	0	0	11.14523445	714	Eemian TW3 mesocratic II	0	0	0	FALSE	TRUE	FALSE
15	0.157030262	0	0	0	24.47856779	715	Eemian TW3 mesocratic II	0	0	0	FALSE	TRUE	FALSE
16	23.01767215	0	0	0	77.81190112	716	Eemian TW3 mesocratic II	0	0	0	FALSE	TRUE	FALSE
17	12.26716487	0	0	0	44.47856779	717	Eemian TW3 mesocratic II	0	0	0	FALSE	TRUE	FALSE
18	3.245372472	0	0	0	17.81190112	718	Eemian TW3 mesocratic II	0	0	0	FALSE	TRUE	FALSE
19	22.36843485	0	0	0	74.38444035	719	Eemian TW3 mesocratic II	0	0	0	FALSE	TRUE	FALSE
20	18.26815786	0	0	0	58.01530553	720	Eemian TW3 mesocratic II	0	0	0	FALSE	TRUE	FALSE
1	0.451444018	0	0	0	25.09465674	721	Eemian TW3 mesocratic II	0	0	0	FALSE	TRUE	FALSE
2	0.451444018	0	0	0	25.09465674	722	Eemian TW3 mesocratic II	0	0	0	FALSE	TRUE	FALSE
3	0.451444018	0	0	0	25.09465674	723	Eemian TW3 mesocratic II	0	0	0	FALSE	TRUE	FALSE
4	0.451444018	0	0	0	25.09465674	724	Eemian TW3 mesocratic II	0	0	0	FALSE	TRUE	FALSE
5	12.64135889	0	0	0	45.09465674	725	Eemian TW3 mesocratic II	0	0	0	FALSE	TRUE	FALSE
6	12.64135889	0	0	0	45.09465674	726	Eemian TW3 mesocratic II	0	0	0	FALSE	TRUE	FALSE
7	0.451444018	0	0	0	25.09465674	727	Eemian TW3 mesocratic II	0	0	0	FALSE	TRUE	FALSE
8	12.64135889	0	0	0	45.09465674	728	Eemian TW3 mesocratic II	0	0	0	FALSE	TRUE	FALSE
9	11.18660901	0	0	0	5.094656739	729	Eemian TW3 mesocratic II	0	0	0	FALSE	TRUE	FALSE
10	0.451444018	0	0	0	25.09465674	730	Eemian TW3 mesocratic II	0	0	0	FALSE	TRUE	FALSE
11	8.012155033	0	0	0	10.2587141	731	Eemian TW3 mesocratic II	0	0	0	FALSE	TRUE	FALSE
12	7.003981239	0	0	0	11.76132341	732	Eemian TW3 mesocratic II	0	0	0	FALSE	TRUE	FALSE
13	20.73800148	0	0	0	66.89845221	733	Eemian TW3 mesocratic II	0	0	0	FALSE	TRUE	FALSE
14	25.34396156	0	0	0	92.74298488	734	Eemian TW3 mesocratic II	0	0	0	FALSE	TRUE	FALSE
15	3.648998482	0	0	0	31.76132341	735	Eemian TW3 mesocratic II	0	0	0	FALSE	TRUE	FALSE
16	7.797357383	0	0	0	38.42799007	736	Eemian TW3 mesocratic II	0	0	0	FALSE	TRUE	FALSE
17	11.18660901	0	0	0	5.094656739	737	Eemian TW3 mesocratic II	0	0	0	FALSE	TRUE	FALSE
18	2.907651898	0	0	0	18.42799007	738	Eemian TW3 mesocratic II	0	0	0	FALSE	TRUE	FALSE
19	0.451444018	0	0	0	25.09465674	739	Eemian TW3 mesocratic II	0	0	0	FALSE	TRUE	FALSE
20	20.29169722	0	0	0	65.09465674	740	Eemian TW3 mesocratic II	0	0	0	FALSE	TRUE	FALSE
1	0.034471263	0	0	0	24.21470056	741	Eemian TW3 mesocratic II	0	0	0	FALSE	TRUE	FALSE
2	0.034471263	0	0	0	24.21470056	742	Eemian TW3 mesocratic II	0	0	0	FALSE	TRUE	FALSE
3	0.034471263	0	0	0	24.21470056	743	Eemian TW3 mesocratic II	0	0	0	FALSE	TRUE	FALSE
4	0.034471263	0	0	0	24.21470056	744	Eemian TW3 mesocratic II	0	0	0	FALSE	TRUE	FALSE
5	3.392676054	0	0	0	17.5480339	745	Eemian TW3 mesocratic II	0	0	0	FALSE	TRUE	FALSE
6	3.392676054	0	0	0	17.5480339	746	Eemian TW3 mesocratic II	0	0	0	FALSE	TRUE	FALSE
7	12.71293735	0	0	0	45.2154594	747	Eemian TW3 mesocratic II	0	0	0	FALSE	TRUE	FALSE
8	0.034471263	0	0	0	24.21470056	748	Eemian TW3 mesocratic II	0	0	0	FALSE	TRUE	FALSE
9	9.465567866	0	0	0	40.5734748	749	Eemian TW3 mesocratic II	0	0	0	FALSE	TRUE	FALSE
10	12.10202615	0	0	0	44.21470056	750	Eemian TW3 mesocratic II	0	0	0	FALSE	TRUE	FALSE
11	3.20792008	0	0	0	30.88136723	751	Eemian TW3 mesocratic II	0	0	0	FALSE	TRUE	FALSE
12	18.35727161	0	0	0	58.29292998	752	Eemian TW3 mesocratic II	0	0	0	FALSE	TRUE	FALSE
13	7.591550276	0	0	0	10.88136723	753	Eemian TW3 mesocratic II	0	0	0	FALSE	TRUE	FALSE
14	3.392676054	0	0	0	17.5480339	754	Eemian TW3 mesocratic II	0	0	0	FALSE	TRUE	FALSE
15	13.13736002	0	0	0	0.670933789	755	Eemian TW3 mesocratic II	0	0	0	FALSE	TRUE	FALSE
16	3.20792008	0	0	0	30.88136723	756	Eemian TW3 mesocratic II	0	0	0	FALSE	TRUE	FALSE
17	25.78387085	0	0	0	96.12824466	757	Eemian TW3 mesocratic II	0	0	0	FALSE	TRUE	FALSE
18	3.392676054	0	0	0	17.5480339	758	Eemian TW3 mesocratic II	0	0	0	FALSE	TRUE	FALSE
19	12.76043836	0	0	0	1.690098477	759	Eemian TW3 mesocratic II	0	0	0	FALSE	TRUE	FALSE
20	16.2180551	0	0	0	52.35902786	760	Eemian TW3 mesocratic II	0	0	0	FALSE	TRUE	FALSE
1	0.229838257	0	0	0	23.68365105	761	Eemian TW3 mesocratic II	0	0	0	FALSE	TRUE	FALSE
2	0.229838257	0	0	0	23.68365105	762	Eemian TW3 mesocratic II	0	0	0	FALSE	TRUE	FALSE
3	0.229838257	0	0	0	23.68365105	763	Eemian TW3 mesocratic II	0	0	0	FALSE	TRUE	FALSE
4	0.229838257	0	0	0	23.68365105	764	Eemian TW3 mesocratic II	0	0	0	FALSE	TRUE	FALSE
5	14.09940239	0	0	0	47.74763674	765	Eemian TW3 mesocratic II	0	0	0	FALSE	TRUE	FALSE
6	6.808966356	0	0	0	37.01698438	766	Eemian TW3 mesocratic II	0	0	0	FALSE	TRUE	FALSE
7	25.03594523	0	0	0	90.49143667	767	Eemian TW3 mesocratic II	0	0	0	FALSE	TRUE	FALSE
8	11.90259629	0	0	0	3.683651048	768	Eemian TW3 mesocratic II	0	0	0	FALSE	TRUE	FALSE
9	19.22665881	0	0	0	61.15879606	769	Eemian TW3 mesocratic II	0	0	0	FALSE	TRUE	FALSE
10	19.12175725	0	0	0	60.79728745	770	Eemian TW3 mesocratic II	0	0	0	FALSE	TRUE	FALSE
11	13.68915029	0	0	0	46.96378211	771	Eemian TW3 mesocratic II	0	0	0	FALSE	TRUE	FALSE
12	0.229838257	0	0	0	23.68365105	772	Eemian TW3 mesocratic II	0	0	0	FALSE	TRUE	FALSE
13	9.276370486	0	0	0	40.33819446	773	Eemian TW3 mesocratic II	0	0	0	FALSE	TRUE	FALSE
14	2.944279276	0	0	0	30.35031771	774	Eemian TW3 mesocratic II	0	0	0	FALSE	TRUE	FALSE
15	11.76027907	0	0	0	43.68365105	775	Eemian TW3 mesocratic II	0	0	0	FALSE	TRUE	FALSE
16	25.225759	0	0	0	91.86775654	776	Eemian TW3 mesocratic II	0	0	0	FALSE	TRUE	FALSE
17	6.808966356	0	0	0	37.01698438	777	Eemian TW3 mesocratic II	0	0	0	FALSE	TRUE	FALSE
18	13.01485403	0	0	0	1.012828895	778	Eemian TW3 mesocratic II	0	0	0	FALSE	TRUE	FALSE
19	23.12330898	0	0	0	78.39659949	779	Eemian TW3 mesocratic II	0	0	0	FALSE	TRUE	FALSE
20	0.229838257	0	0	0	23.68365105	780	Eemian TW3 mesocratic II	0	0	0	FALSE	TRUE	FALSE
1	0.037392595	0	0	0	24.15822686	781	Eemian TW3 mesocratic II	0	0	0	FALSE	TRUE	FALSE
2	0.037392595	0	0	0	24.15822686	782	Eemian TW3 mesocratic II	0	0	0	FALSE	TRUE	FALSE
3	0.091633092	0	0	0	23.97910503	783	Eemian TW3 mesocratic II	0	0	0	FALSE	TRUE	FALSE
4	0.091633092	0	0	0	23.97910503	784	Eemian TW3 mesocratic II	0	0	0	FALSE	TRUE	FALSE
5	11.75841698	0	0	0	3.979105032	785	Eemian TW3 mesocratic II	0	0	0	FALSE	TRUE	FALSE
6	0.931594467	0	0	0	26.11389501	786	Eemian TW3 mesocratic II	0	0	0	FALSE	TRUE	FALSE
7	0.091633092	0	0	0	23.97910503	787	Eemian TW3 mesocratic II	0	0	0	FALSE	TRUE	FALSE
8	18.03832349	0	0	0	57.31243837	788	Eemian TW3 mesocratic II	0	0	0	FALSE	TRUE	FALSE
9	15.42059154	0	0	0	50.49379196	789	Eemian TW3 mesocratic II	0	0	0	FALSE	TRUE	FALSE
10	26.24724142	0	0	0	99.92607608	790	Eemian TW3 mesocratic II	0	0	0	FALSE	TRUE	FALSE
11	3.090688501	0	0	0	30.6457717	791	Eemian TW3 mesocratic II	0	0	0	FALSE	TRUE	FALSE
12	7.135520231	0	0	0	37.49156019	792	Eemian TW3 mesocratic II	0	0	0	FALSE	TRUE	FALSE
13	11.75841698	0	0	0	3.979105032	793	Eemian TW3 mesocratic II	0	0	0	FALSE	TRUE	FALSE
14	3.61583276	0	0	0	31.6956558	794	Eemian TW3 mesocratic II	0	0	0	FALSE	TRUE	FALSE
15	15.48833948	0	0	0	50.6457717	795	Eemian TW3 mesocratic II	0	0	0	FALSE	TRUE	FALSE
16	0.091633092	0	0	0	23.97910503	796	Eemian TW3 mesocratic II	0	0	0	FALSE	TRUE	FALSE
17	6.859970057	0	0	0	37.09164515	797	Eemian TW3 mesocratic II	0	0	0	FALSE	TRUE	FALSE
18	21.59475704	0	0	0	70.6457717	798	Eemian TW3 mesocratic II	0	0	0	FALSE	TRUE	FALSE
19	22.92630137	0	0	0	77.31243837	799	Eemian TW3 mesocratic II	0	0	0	FALSE	TRUE	FALSE
[truncated: 5,201 more rows]
