# Supplementary material for: On the ecological impact of prehistoric hunter-gatherers in Europe: Early Holocene (Mesolithic) and Last Interglacial (Neanderthal) foragers compared
Source: PLoS One. 2025 Oct 22;20(10):e0328218. doi: 10.1371/journal.pone.0328218 (PMC12543167; doi:10.1371/journal.pone.0328218)
Supplement: S2 File — (ZIP) [file pone.0328218.s002.zip › Supplementary Data 1/Vegetation_openness_scenarios/Openness_scenarios_climate_megafauna_natural_fires_impact.csv]

popSize_ID	Evaluations	Number_of_groups	Accessible_radius	Openness_criteria_to_burn	Hunting_pressure	ID	TW	Territory_impacted_by_thunderstorms	Movement_frequency_of_campsites	Campsites_to_move	Natural_fires	Megafauna_impact	Humans
1	0.173319368	0	0	0	21.27730569	1	Eemian TW2 mesocratic I	0.04	0	0	TRUE	TRUE	FALSE
2	0.179738501	0	0	0	21.27730569	2	Eemian TW2 mesocratic I	0.04	0	0	TRUE	TRUE	FALSE
3	0.197381584	0	0	0	21.27730569	3	Eemian TW2 mesocratic I	0.04	0	0	TRUE	TRUE	FALSE
4	0.204405639	0	0	0	21.27730569	4	Eemian TW2 mesocratic I	0.04	0	0	TRUE	TRUE	FALSE
5	14.74880907	0	0	0	54.61063903	5	Eemian TW2 mesocratic I	0.04	0	0	TRUE	TRUE	FALSE
6	10.23477844	0	0	0	41.27730569	6	Eemian TW2 mesocratic I	0.04	0	0	TRUE	TRUE	FALSE
7	6.896182432	0	0	0	34.32705861	7	Eemian TW2 mesocratic I	0.04	0	0	TRUE	TRUE	FALSE
8	3.881624768	0	0	0	27.94397236	8	Eemian TW2 mesocratic I	0.04	0	0	TRUE	TRUE	FALSE
9	14.88620961	0	0	0	69.06757055	9	Eemian TW2 mesocratic I	0.04	0	0	TRUE	TRUE	FALSE
10	10.27657999	0	0	0	41.27730569	10	Eemian TW2 mesocratic I	0.04	0	0	TRUE	TRUE	FALSE
11	0.222803301	0	0	0	21.27730569	11	Eemian TW2 mesocratic I	0.04	0	0	TRUE	TRUE	FALSE
12	0.212281111	0	0	0	21.27730569	12	Eemian TW2 mesocratic I	0.04	0	0	TRUE	TRUE	FALSE
13	14.99387742	0	0	0	1.277305693	13	Eemian TW2 mesocratic I	0.04	0	0	TRUE	TRUE	FALSE
14	10.37280909	0	0	0	41.27730569	14	Eemian TW2 mesocratic I	0.04	0	0	TRUE	TRUE	FALSE
15	15.29767924	0	0	0	67.94397236	15	Eemian TW2 mesocratic I	0.04	0	0	TRUE	TRUE	FALSE
16	14.75622578	0	0	0	54.61063903	16	Eemian TW2 mesocratic I	0.04	0	0	TRUE	TRUE	FALSE
17	14.56921304	0	0	0	77.42161914	17	Eemian TW2 mesocratic I	0.04	0	0	TRUE	TRUE	FALSE
18	0.265718311	0	0	0	21.27730569	18	Eemian TW2 mesocratic I	0.04	0	0	TRUE	TRUE	FALSE
19	1.924365266	0	0	0	24.47962528	19	Eemian TW2 mesocratic I	0.04	0	0	TRUE	TRUE	FALSE
20	15.35690454	0	0	0	66.97506748	20	Eemian TW2 mesocratic I	0.04	0	0	TRUE	TRUE	FALSE
1	0.329336657	0	0	0	21.84432645	21	Eemian TW2 mesocratic I	0.04	0	0	TRUE	TRUE	FALSE
2	0.386353584	0	0	0	21.84432645	22	Eemian TW2 mesocratic I	0.04	0	0	TRUE	TRUE	FALSE
3	0.423183333	0	0	0	21.84432645	23	Eemian TW2 mesocratic I	0.04	0	0	TRUE	TRUE	FALSE
4	0.44323976	0	0	0	21.84432645	24	Eemian TW2 mesocratic I	0.04	0	0	TRUE	TRUE	FALSE
5	7.506040513	0	0	0	11.45133946	25	Eemian TW2 mesocratic I	0.04	0	0	TRUE	TRUE	FALSE
6	10.93700221	0	0	0	7.44481079	26	Eemian TW2 mesocratic I	0.04	0	0	TRUE	TRUE	FALSE
7	4.117438207	0	0	0	15.60214287	27	Eemian TW2 mesocratic I	0.04	0	0	TRUE	TRUE	FALSE
8	11.59391492	0	0	0	44.05854305	28	Eemian TW2 mesocratic I	0.04	0	0	TRUE	TRUE	FALSE
9	13.39652222	0	0	0	82.26880954	29	Eemian TW2 mesocratic I	0.04	0	0	TRUE	TRUE	FALSE
10	12.21270704	0	0	0	44.98124997	30	Eemian TW2 mesocratic I	0.04	0	0	TRUE	TRUE	FALSE
11	3.99124002	0	0	0	15.60214287	31	Eemian TW2 mesocratic I	0.04	0	0	TRUE	TRUE	FALSE
12	7.727043092	0	0	0	36.11850768	32	Eemian TW2 mesocratic I	0.04	0	0	TRUE	TRUE	FALSE
13	14.37117546	0	0	0	52.06938866	33	Eemian TW2 mesocratic I	0.04	0	0	TRUE	TRUE	FALSE
14	9.738324974	0	0	0	8.935476208	34	Eemian TW2 mesocratic I	0.04	0	0	TRUE	TRUE	FALSE
15	4.009696082	0	0	0	28.51099312	35	Eemian TW2 mesocratic I	0.04	0	0	TRUE	TRUE	FALSE
16	0.437901527	0	0	0	21.84432645	36	Eemian TW2 mesocratic I	0.04	0	0	TRUE	TRUE	FALSE
17	4.339891052	0	0	0	28.93547621	37	Eemian TW2 mesocratic I	0.04	0	0	TRUE	TRUE	FALSE
18	1.668360559	0	0	0	24.22971064	38	Eemian TW2 mesocratic I	0.04	0	0	TRUE	TRUE	FALSE
19	4.123758118	0	0	0	28.51099312	39	Eemian TW2 mesocratic I	0.04	0	0	TRUE	TRUE	FALSE
20	15.263389	0	0	0	58.07627776	40	Eemian TW2 mesocratic I	0.04	0	0	TRUE	TRUE	FALSE
1	0.162509111	0	0	0	21.2579221	41	Eemian TW2 mesocratic I	0.04	0	0	TRUE	TRUE	FALSE
2	0.183004647	0	0	0	21.2579221	42	Eemian TW2 mesocratic I	0.04	0	0	TRUE	TRUE	FALSE
3	0.202746117	0	0	0	21.2579221	43	Eemian TW2 mesocratic I	0.04	0	0	TRUE	TRUE	FALSE
4	0.208906341	0	0	0	21.2579221	44	Eemian TW2 mesocratic I	0.04	0	0	TRUE	TRUE	FALSE
5	3.796244675	0	0	0	27.92458877	45	Eemian TW2 mesocratic I	0.04	0	0	TRUE	TRUE	FALSE
6	4.021238947	0	0	0	28.48883968	46	Eemian TW2 mesocratic I	0.04	0	0	TRUE	TRUE	FALSE
7	9.71061426	0	0	0	39.93292652	47	Eemian TW2 mesocratic I	0.04	0	0	TRUE	TRUE	FALSE
8	14.55113487	0	0	0	72.4178411	48	Eemian TW2 mesocratic I	0.04	0	0	TRUE	TRUE	FALSE
9	10.52878434	0	0	0	41.82217301	49	Eemian TW2 mesocratic I	0.04	0	0	TRUE	TRUE	FALSE
10	3.998089249	0	0	0	28.48883968	50	Eemian TW2 mesocratic I	0.04	0	0	TRUE	TRUE	FALSE
11	3.874355283	0	0	0	27.92458877	51	Eemian TW2 mesocratic I	0.04	0	0	TRUE	TRUE	FALSE
12	4.135433384	0	0	0	28.48883968	52	Eemian TW2 mesocratic I	0.04	0	0	TRUE	TRUE	FALSE
13	10.11581013	0	0	0	8.488839675	53	Eemian TW2 mesocratic I	0.04	0	0	TRUE	TRUE	FALSE
14	15.4319756	0	0	0	65.16152637	54	Eemian TW2 mesocratic I	0.04	0	0	TRUE	TRUE	FALSE
15	13.76825513	0	0	0	78.5051964	55	Eemian TW2 mesocratic I	0.04	0	0	TRUE	TRUE	FALSE
16	0.22156	0	0	0	21.2579221	56	Eemian TW2 mesocratic I	0.04	0	0	TRUE	TRUE	FALSE
17	3.758612245	0	0	0	27.77755052	57	Eemian TW2 mesocratic I	0.04	0	0	TRUE	TRUE	FALSE
18	10.78398441	0	0	0	42.2182654	58	Eemian TW2 mesocratic I	0.04	0	0	TRUE	TRUE	FALSE
19	0.210797674	0	0	0	21.2579221	59	Eemian TW2 mesocratic I	0.04	0	0	TRUE	TRUE	FALSE
20	4.339525442	0	0	0	15.15550634	60	Eemian TW2 mesocratic I	0.04	0	0	TRUE	TRUE	FALSE
1	0.188733111	0	0	0	21.42397263	61	Eemian TW2 mesocratic I	0.04	0	0	TRUE	TRUE	FALSE
2	0.211610551	0	0	0	21.42397263	62	Eemian TW2 mesocratic I	0.04	0	0	TRUE	TRUE	FALSE
3	0.224881455	0	0	0	21.42397263	63	Eemian TW2 mesocratic I	0.04	0	0	TRUE	TRUE	FALSE
4	0.239688801	0	0	0	21.42397263	64	Eemian TW2 mesocratic I	0.04	0	0	TRUE	TRUE	FALSE
5	0.265110459	0	0	0	21.42397263	65	Eemian TW2 mesocratic I	0.04	0	0	TRUE	TRUE	FALSE
6	15.06108054	0	0	0	67.47576308	66	Eemian TW2 mesocratic I	0.04	0	0	TRUE	TRUE	FALSE
7	4.699388196	0	0	0	14.75730596	67	Eemian TW2 mesocratic I	0.04	0	0	TRUE	TRUE	FALSE
8	3.921119183	0	0	0	28.0906393	68	Eemian TW2 mesocratic I	0.04	0	0	TRUE	TRUE	FALSE
9	15.5169087	0	0	0	63.26301287	69	Eemian TW2 mesocratic I	0.04	0	0	TRUE	TRUE	FALSE
10	10.92333036	0	0	0	7.465450723	70	Eemian TW2 mesocratic I	0.04	0	0	TRUE	TRUE	FALSE
11	11.9525891	0	0	0	85.49077016	71	Eemian TW2 mesocratic I	0.04	0	0	TRUE	TRUE	FALSE
12	12.92665852	0	0	0	48.0906393	72	Eemian TW2 mesocratic I	0.04	0	0	TRUE	TRUE	FALSE
13	0.271851456	0	0	0	21.42397263	73	Eemian TW2 mesocratic I	0.04	0	0	TRUE	TRUE	FALSE
14	11.9527868	0	0	0	45.09379598	74	Eemian TW2 mesocratic I	0.04	0	0	TRUE	TRUE	FALSE
15	15.40857429	0	0	0	59.16150141	75	Eemian TW2 mesocratic I	0.04	0	0	TRUE	TRUE	FALSE
16	0.209676582	0	0	0	21.42397263	76	Eemian TW2 mesocratic I	0.04	0	0	TRUE	TRUE	FALSE
17	13.94203819	0	0	0	50.97155913	77	Eemian TW2 mesocratic I	0.04	0	0	TRUE	TRUE	FALSE
18	3.79872194	0	0	0	28.0906393	78	Eemian TW2 mesocratic I	0.04	0	0	TRUE	TRUE	FALSE
19	12.61998627	0	0	0	46.53987638	79	Eemian TW2 mesocratic I	0.04	0	0	TRUE	TRUE	FALSE
20	0.282217453	0	0	0	21.42397263	80	Eemian TW2 mesocratic I	0.04	0	0	TRUE	TRUE	FALSE
1	0.166749238	0	0	0	21.31540843	81	Eemian TW2 mesocratic I	0.04	0	0	TRUE	TRUE	FALSE
2	0.167220657	0	0	0	21.31540843	82	Eemian TW2 mesocratic I	0.04	0	0	TRUE	TRUE	FALSE
3	0.177628123	0	0	0	21.31540843	83	Eemian TW2 mesocratic I	0.04	0	0	TRUE	TRUE	FALSE
4	0.183970177	0	0	0	21.31540843	84	Eemian TW2 mesocratic I	0.04	0	0	TRUE	TRUE	FALSE
5	15.06873289	0	0	0	67.59365673	85	Eemian TW2 mesocratic I	0.04	0	0	TRUE	TRUE	FALSE
6	11.41959352	0	0	0	91.39187424	86	Eemian TW2 mesocratic I	0.04	0	0	TRUE	TRUE	FALSE
7	10.31050349	0	0	0	41.31540843	87	Eemian TW2 mesocratic I	0.04	0	0	TRUE	TRUE	FALSE
8	3.806273092	0	0	0	27.98207509	88	Eemian TW2 mesocratic I	0.04	0	0	TRUE	TRUE	FALSE
9	4.834184833	0	0	0	14.64874176	89	Eemian TW2 mesocratic I	0.04	0	0	TRUE	TRUE	FALSE
10	15.27854207	0	0	0	67.98207509	90	Eemian TW2 mesocratic I	0.04	0	0	TRUE	TRUE	FALSE
11	0.200496538	0	0	0	21.31540843	91	Eemian TW2 mesocratic I	0.04	0	0	TRUE	TRUE	FALSE
12	8.922344712	0	0	0	38.82907652	92	Eemian TW2 mesocratic I	0.04	0	0	TRUE	TRUE	FALSE
13	11.97170416	0	0	0	86.11894765	93	Eemian TW2 mesocratic I	0.04	0	0	TRUE	TRUE	FALSE
14	10.44515614	0	0	0	7.982075095	94	Eemian TW2 mesocratic I	0.04	0	0	TRUE	TRUE	FALSE
15	0.278906013	0	0	0	21.31540843	95	Eemian TW2 mesocratic I	0.04	0	0	TRUE	TRUE	FALSE
16	10.98246834	0	0	0	7.382872698	96	Eemian TW2 mesocratic I	0.04	0	0	TRUE	TRUE	FALSE
17	14.65853677	0	0	0	76.05350407	97	Eemian TW2 mesocratic I	0.04	0	0	TRUE	TRUE	FALSE
18	15.50093018	0	0	0	61.31540843	98	Eemian TW2 mesocratic I	0.04	0	0	TRUE	TRUE	FALSE
19	0.223896705	0	0	0	21.31540843	99	Eemian TW2 mesocratic I	0.04	0	0	TRUE	TRUE	FALSE
20	14.84141207	0	0	0	74.64293432	100	Eemian TW2 mesocratic I	0.04	0	0	TRUE	TRUE	FALSE
1	0.167424043	0	0	0	21.00990904	101	Eemian TW2 mesocratic I	0.04	0	0	TRUE	TRUE	FALSE
2	0.215788661	0	0	0	21.47329659	102	Eemian TW2 mesocratic I	0.04	0	0	TRUE	TRUE	FALSE
3	0.219729597	0	0	0	21.47329659	103	Eemian TW2 mesocratic I	0.04	0	0	TRUE	TRUE	FALSE
4	0.224732172	0	0	0	21.47329659	104	Eemian TW2 mesocratic I	0.04	0	0	TRUE	TRUE	FALSE
5	0.268905859	0	0	0	21.47329659	105	Eemian TW2 mesocratic I	0.04	0	0	TRUE	TRUE	FALSE
6	11.2040148	0	0	0	7.157659295	106	Eemian TW2 mesocratic I	0.04	0	0	TRUE	TRUE	FALSE
7	15.02938728	0	0	0	69.32968686	107	Eemian TW2 mesocratic I	0.04	0	0	TRUE	TRUE	FALSE
8	14.54054925	0	0	0	73.82432596	108	Eemian TW2 mesocratic I	0.04	0	0	TRUE	TRUE	FALSE
9	4.533653984	0	0	0	14.80662993	109	Eemian TW2 mesocratic I	0.04	0	0	TRUE	TRUE	FALSE
10	2.865670177	0	0	0	17.02674381	110	Eemian TW2 mesocratic I	0.04	0	0	TRUE	TRUE	FALSE
11	0.924988097	0	0	0	22.83292319	111	Eemian TW2 mesocratic I	0.04	0	0	TRUE	TRUE	FALSE
12	3.931949686	0	0	0	28.13996326	112	Eemian TW2 mesocratic I	0.04	0	0	TRUE	TRUE	FALSE
13	10.37074784	0	0	0	41.47329659	113	Eemian TW2 mesocratic I	0.04	0	0	TRUE	TRUE	FALSE
14	10.43119258	0	0	0	8.139963259	114	Eemian TW2 mesocratic I	0.04	0	0	TRUE	TRUE	FALSE
15	4.64941739	0	0	0	14.80662993	115	Eemian TW2 mesocratic I	0.04	0	0	TRUE	TRUE	FALSE
16	5.055558825	0	0	0	14.34324237	116	Eemian TW2 mesocratic I	0.04	0	0	TRUE	TRUE	FALSE
17	12.14584522	0	0	0	87.6765757	117	Eemian TW2 mesocratic I	0.04	0	0	TRUE	TRUE	FALSE
18	11.2759157	0	0	0	7.157659295	118	Eemian TW2 mesocratic I	0.04	0	0	TRUE	TRUE	FALSE
19	3.61707065	0	0	0	27.6765757	119	Eemian TW2 mesocratic I	0.04	0	0	TRUE	TRUE	FALSE
20	0.238236526	0	0	0	21.00990904	120	Eemian TW2 mesocratic I	0.04	0	0	TRUE	TRUE	FALSE
1	0.22248096	0	0	0	21.70263978	121	Eemian TW2 mesocratic I	0.04	0	0	TRUE	TRUE	FALSE
2	0.275279427	0	0	0	21.70263978	122	Eemian TW2 mesocratic I	0.04	0	0	TRUE	TRUE	FALSE
3	0.283465594	0	0	0	21.70263978	123	Eemian TW2 mesocratic I	0.04	0	0	TRUE	TRUE	FALSE
4	0.298564878	0	0	0	21.70263978	124	Eemian TW2 mesocratic I	0.04	0	0	TRUE	TRUE	FALSE
5	0.337282493	0	0	0	21.70263978	125	Eemian TW2 mesocratic I	0.04	0	0	TRUE	TRUE	FALSE
6	4.45484172	0	0	0	15.03597312	126	Eemian TW2 mesocratic I	0.04	0	0	TRUE	TRUE	FALSE
7	14.8731865	0	0	0	71.10103664	127	Eemian TW2 mesocratic I	0.04	0	0	TRUE	TRUE	FALSE
8	0.35531866	0	0	0	21.70263978	128	Eemian TW2 mesocratic I	0.04	0	0	TRUE	TRUE	FALSE
9	15.38408903	0	0	0	59.02730163	129	Eemian TW2 mesocratic I	0.04	0	0	TRUE	TRUE	FALSE
10	4.091167203	0	0	0	28.36930645	130	Eemian TW2 mesocratic I	0.04	0	0	TRUE	TRUE	FALSE
11	4.037457269	0	0	0	28.36930645	131	Eemian TW2 mesocratic I	0.04	0	0	TRUE	TRUE	FALSE
12	12.07124439	0	0	0	88.66474135	132	Eemian TW2 mesocratic I	0.04	0	0	TRUE	TRUE	FALSE
13	4.400700654	0	0	0	15.03597312	133	Eemian TW2 mesocratic I	0.04	0	0	TRUE	TRUE	FALSE
14	0.349331068	0	0	0	21.70263978	134	Eemian TW2 mesocratic I	0.04	0	0	TRUE	TRUE	FALSE
15	10.22640839	0	0	0	8.369306449	135	Eemian TW2 mesocratic I	0.04	0	0	TRUE	TRUE	FALSE
16	4.897552776	0	0	0	30.18125355	136	Eemian TW2 mesocratic I	0.04	0	0	TRUE	TRUE	FALSE
17	7.215583656	0	0	0	35.03597312	137	Eemian TW2 mesocratic I	0.04	0	0	TRUE	TRUE	FALSE
18	10.47308016	0	0	0	41.70263978	138	Eemian TW2 mesocratic I	0.04	0	0	TRUE	TRUE	FALSE
19	13.12392973	0	0	0	48.36930645	139	Eemian TW2 mesocratic I	0.04	0	0	TRUE	TRUE	FALSE
20	10.60477271	0	0	0	41.70263978	140	Eemian TW2 mesocratic I	0.04	0	0	TRUE	TRUE	FALSE
1	0.22664445	0	0	0	20.79404593	141	Eemian TW2 mesocratic I	0.04	0	0	TRUE	TRUE	FALSE
2	0.308129135	0	0	0	20.78186274	142	Eemian TW2 mesocratic I	0.04	0	0	TRUE	TRUE	FALSE
3	0.329691948	0	0	0	20.79404593	143	Eemian TW2 mesocratic I	0.04	0	0	TRUE	TRUE	FALSE
4	0.354912764	0	0	0	20.78186274	144	Eemian TW2 mesocratic I	0.04	0	0	TRUE	TRUE	FALSE
5	0.429225955	0	0	0	20.58478307	145	Eemian TW2 mesocratic I	0.04	0	0	TRUE	TRUE	FALSE
6	10.02601334	0	0	0	40.78186274	146	Eemian TW2 mesocratic I	0.04	0	0	TRUE	TRUE	FALSE
7	0.342231397	0	0	0	20.79404593	147	Eemian TW2 mesocratic I	0.04	0	0	TRUE	TRUE	FALSE
8	5.346956939	0	0	0	13.91811641	148	Eemian TW2 mesocratic I	0.04	0	0	TRUE	TRUE	FALSE
9	3.506359357	0	0	0	27.25144974	149	Eemian TW2 mesocratic I	0.04	0	0	TRUE	TRUE	FALSE
10	3.51503353	0	0	0	27.44852941	150	Eemian TW2 mesocratic I	0.04	0	0	TRUE	TRUE	FALSE
11	4.356429156	0	0	0	28.94320278	151	Eemian TW2 mesocratic I	0.04	0	0	TRUE	TRUE	FALSE
12	3.394643231	0	0	0	27.25144974	152	Eemian TW2 mesocratic I	0.04	0	0	TRUE	TRUE	FALSE
13	0.424296363	0	0	0	20.78186274	153	Eemian TW2 mesocratic I	0.04	0	0	TRUE	TRUE	FALSE
14	3.538075804	0	0	0	27.44852941	154	Eemian TW2 mesocratic I	0.04	0	0	TRUE	TRUE	FALSE
15	14.36333018	0	0	0	76.22553685	155	Eemian TW2 mesocratic I	0.04	0	0	TRUE	TRUE	FALSE
16	10.96728037	0	0	0	7.44852941	156	Eemian TW2 mesocratic I	0.04	0	0	TRUE	TRUE	FALSE
17	13.96467187	0	0	0	75.89748284	157	Eemian TW2 mesocratic I	0.04	0	0	TRUE	TRUE	FALSE
18	3.524709586	0	0	0	27.46071259	158	Eemian TW2 mesocratic I	0.04	0	0	TRUE	TRUE	FALSE
19	5.218807926	0	0	0	14.11519608	159	Eemian TW2 mesocratic I	0.04	0	0	TRUE	TRUE	FALSE
20	5.694573554	0	0	0	32.00517969	160	Eemian TW2 mesocratic I	0.04	0	0	TRUE	TRUE	FALSE
1	0.206376419	0	0	0	21.26324391	161	Eemian TW2 mesocratic I	0.04	0	0	TRUE	TRUE	FALSE
2	0.209935335	0	0	0	21.26324391	162	Eemian TW2 mesocratic I	0.04	0	0	TRUE	TRUE	FALSE
3	0.219097082	0	0	0	21.67892251	163	Eemian TW2 mesocratic I	0.04	0	0	TRUE	TRUE	FALSE
4	0.244820427	0	0	0	21.26324391	164	Eemian TW2 mesocratic I	0.04	0	0	TRUE	TRUE	FALSE
5	0.232189072	0	0	0	21.26324391	165	Eemian TW2 mesocratic I	0.04	0	0	TRUE	TRUE	FALSE
6	0.305343474	0	0	0	21.67892251	166	Eemian TW2 mesocratic I	0.04	0	0	TRUE	TRUE	FALSE
7	15.23408327	0	0	0	58.5839949	167	Eemian TW2 mesocratic I	0.04	0	0	TRUE	TRUE	FALSE
8	9.318247143	0	0	0	9.346995338	168	Eemian TW2 mesocratic I	0.04	0	0	TRUE	TRUE	FALSE
9	3.957870234	0	0	0	28.34558918	169	Eemian TW2 mesocratic I	0.04	0	0	TRUE	TRUE	FALSE
10	0.421673652	0	0	0	21.67892251	170	Eemian TW2 mesocratic I	0.04	0	0	TRUE	TRUE	FALSE
11	14.98740967	0	0	0	55.01225584	171	Eemian TW2 mesocratic I	0.04	0	0	TRUE	TRUE	FALSE
12	10.23490634	0	0	0	8.345589178	172	Eemian TW2 mesocratic I	0.04	0	0	TRUE	TRUE	FALSE
13	14.67669309	0	0	0	1.678922512	173	Eemian TW2 mesocratic I	0.04	0	0	TRUE	TRUE	FALSE
14	4.525353876	0	0	0	15.01225584	174	Eemian TW2 mesocratic I	0.04	0	0	TRUE	TRUE	FALSE
15	3.931583778	0	0	0	28.34558918	175	Eemian TW2 mesocratic I	0.04	0	0	TRUE	TRUE	FALSE
16	4.007929732	0	0	0	28.34558918	176	Eemian TW2 mesocratic I	0.04	0	0	TRUE	TRUE	FALSE
17	3.80773442	0	0	0	27.92991058	177	Eemian TW2 mesocratic I	0.04	0	0	TRUE	TRUE	FALSE
18	0.360736903	0	0	0	21.67892251	178	Eemian TW2 mesocratic I	0.04	0	0	TRUE	TRUE	FALSE
19	10.401701	0	0	0	41.26324391	179	Eemian TW2 mesocratic I	0.04	0	0	TRUE	TRUE	FALSE
20	15.11104109	0	0	0	55.63846671	180	Eemian TW2 mesocratic I	0.04	0	0	TRUE	TRUE	FALSE
1	0.618170482	0	0	0	22.45683481	181	Eemian TW2 mesocratic I	0.04	0	0	TRUE	TRUE	FALSE
2	0.658810837	0	0	0	22.45683481	182	Eemian TW2 mesocratic I	0.04	0	0	TRUE	TRUE	FALSE
3	0.698736231	0	0	0	22.45683481	183	Eemian TW2 mesocratic I	0.04	0	0	TRUE	TRUE	FALSE
4	0.715176464	0	0	0	22.45683481	184	Eemian TW2 mesocratic I	0.04	0	0	TRUE	TRUE	FALSE
5	3.86756324	0	0	0	15.79016815	185	Eemian TW2 mesocratic I	0.04	0	0	TRUE	TRUE	FALSE
6	11.39721555	0	0	0	91.22723795	186	Eemian TW2 mesocratic I	0.04	0	0	TRUE	TRUE	FALSE
7	1.125140892	0	0	0	19.51229067	187	Eemian TW2 mesocratic I	0.04	0	0	TRUE	TRUE	FALSE
8	14.99308688	0	0	0	68.68614503	188	Eemian TW2 mesocratic I	0.04	0	0	TRUE	TRUE	FALSE
9	15.35882713	0	0	0	63.2570185	189	Eemian TW2 mesocratic I	0.04	0	0	TRUE	TRUE	FALSE
10	0.727983379	0	0	0	22.45683481	190	Eemian TW2 mesocratic I	0.04	0	0	TRUE	TRUE	FALSE
11	15.27224314	0	0	0	62.45683481	191	Eemian TW2 mesocratic I	0.04	0	0	TRUE	TRUE	FALSE
12	14.87578627	0	0	0	69.12350148	192	Eemian TW2 mesocratic I	0.04	0	0	TRUE	TRUE	FALSE
13	3.930175091	0	0	0	15.79016815	193	Eemian TW2 mesocratic I	0.04	0	0	TRUE	TRUE	FALSE
14	3.8608273	0	0	0	15.79016815	194	Eemian TW2 mesocratic I	0.04	0	0	TRUE	TRUE	FALSE
15	9.650278144	0	0	0	9.123501481	195	Eemian TW2 mesocratic I	0.04	0	0	TRUE	TRUE	FALSE
16	3.817398165	0	0	0	15.79016815	196	Eemian TW2 mesocratic I	0.04	0	0	TRUE	TRUE	FALSE
17	14.23034793	0	0	0	74.70541358	197	Eemian TW2 mesocratic I	0.04	0	0	TRUE	TRUE	FALSE
18	4.344825434	0	0	0	29.12350148	198	Eemian TW2 mesocratic I	0.04	0	0	TRUE	TRUE	FALSE
19	0.760448729	0	0	0	22.45683481	199	Eemian TW2 mesocratic I	0.04	0	0	TRUE	TRUE	FALSE
20	3.962888994	0	0	0	15.79016815	200	Eemian TW2 mesocratic I	0.04	0	0	TRUE	TRUE	FALSE
1	0.727873771	0	0	0	22.6409327	201	Eemian TW2 mesocratic I	0.04	0	0	TRUE	TRUE	FALSE
2	0.728307687	0	0	0	22.6409327	202	Eemian TW2 mesocratic I	0.04	0	0	TRUE	TRUE	FALSE
3	0.730383443	0	0	0	22.6409327	203	Eemian TW2 mesocratic I	0.04	0	0	TRUE	TRUE	FALSE
4	0.743657669	0	0	0	22.6409327	204	Eemian TW2 mesocratic I	0.04	0	0	TRUE	TRUE	FALSE
5	10.58219539	0	0	0	42.29257781	205	Eemian TW2 mesocratic I	0.04	0	0	TRUE	TRUE	FALSE
6	0.827976146	0	0	0	22.6409327	206	Eemian TW2 mesocratic I	0.04	0	0	TRUE	TRUE	FALSE
7	0.730127299	0	0	0	22.6409327	207	Eemian TW2 mesocratic I	0.04	0	0	TRUE	TRUE	FALSE
8	1.291933487	0	0	0	23.48793933	208	Eemian TW2 mesocratic I	0.04	0	0	TRUE	TRUE	FALSE
9	15.42756205	0	0	0	0.258492421	209	Eemian TW2 mesocratic I	0.04	0	0	TRUE	TRUE	FALSE
10	3.632679464	0	0	0	15.97426603	210	Eemian TW2 mesocratic I	0.04	0	0	TRUE	TRUE	FALSE
11	0.325134574	0	0	0	20.80565544	211	Eemian TW2 mesocratic I	0.04	0	0	TRUE	TRUE	FALSE
12	15.22783687	0	0	0	59.58517984	212	Eemian TW2 mesocratic I	0.04	0	0	TRUE	TRUE	FALSE
13	0.878438633	0	0	0	22.6409327	213	Eemian TW2 mesocratic I	0.04	0	0	TRUE	TRUE	FALSE
14	13.13800401	0	0	0	82.32317579	214	Eemian TW2 mesocratic I	0.04	0	0	TRUE	TRUE	FALSE
15	14.09964052	0	0	0	75.97426603	215	Eemian TW2 mesocratic I	0.04	0	0	TRUE	TRUE	FALSE
16	13.96323401	0	0	0	77.87862844	216	Eemian TW2 mesocratic I	0.04	0	0	TRUE	TRUE	FALSE
17	7.650669469	0	0	0	35.97426603	217	Eemian TW2 mesocratic I	0.04	0	0	TRUE	TRUE	FALSE
18	7.568885856	0	0	0	35.97426603	218	Eemian TW2 mesocratic I	0.04	0	0	TRUE	TRUE	FALSE
19	13.54487144	0	0	0	49.30759937	219	Eemian TW2 mesocratic I	0.04	0	0	TRUE	TRUE	FALSE
20	4.346543461	0	0	0	29.30759937	220	Eemian TW2 mesocratic I	0.04	0	0	TRUE	TRUE	FALSE
1	0.215268115	0	0	0	21.24945859	221	Eemian TW2 mesocratic I	0.04	0	0	TRUE	TRUE	FALSE
2	0.219907755	0	0	0	21.24945859	222	Eemian TW2 mesocratic I	0.04	0	0	TRUE	TRUE	FALSE
3	0.224744444	0	0	0	21.24945859	223	Eemian TW2 mesocratic I	0.04	0	0	TRUE	TRUE	FALSE
4	0.257878485	0	0	0	21.24945859	224	Eemian TW2 mesocratic I	0.04	0	0	TRUE	TRUE	FALSE
5	14.85694697	0	0	0	73.04433761	225	Eemian TW2 mesocratic I	0.04	0	0	TRUE	TRUE	FALSE
6	13.75146608	0	0	0	3.581843614	226	Eemian TW2 mesocratic I	0.04	0	0	TRUE	TRUE	FALSE
7	13.59377793	0	0	0	78.11732253	227	Eemian TW2 mesocratic I	0.04	0	0	TRUE	TRUE	FALSE
8	1.299077011	0	0	0	23.58184361	228	Eemian TW2 mesocratic I	0.04	0	0	TRUE	TRUE	FALSE
9	15.61392268	0	0	0	63.58184361	229	Eemian TW2 mesocratic I	0.04	0	0	TRUE	TRUE	FALSE
10	10.54517296	0	0	0	7.916125256	230	Eemian TW2 mesocratic I	0.04	0	0	TRUE	TRUE	FALSE
11	4.796721541	0	0	0	14.58279192	231	Eemian TW2 mesocratic I	0.04	0	0	TRUE	TRUE	FALSE
12	14.79844415	0	0	0	54.78717613	232	Eemian TW2 mesocratic I	0.04	0	0	TRUE	TRUE	FALSE
13	15.18597754	0	0	0	58.31296841	233	Eemian TW2 mesocratic I	0.04	0	0	TRUE	TRUE	FALSE
14	13.78852201	0	0	0	50.24851028	234	Eemian TW2 mesocratic I	0.04	0	0	TRUE	TRUE	FALSE
15	3.775889393	0	0	0	27.91612526	235	Eemian TW2 mesocratic I	0.04	0	0	TRUE	TRUE	FALSE
16	2.149273266	0	0	0	24.97963508	236	Eemian TW2 mesocratic I	0.04	0	0	TRUE	TRUE	FALSE
17	8.543015198	0	0	0	37.9706749	237	Eemian TW2 mesocratic I	0.04	0	0	TRUE	TRUE	FALSE
18	4.913755227	0	0	0	14.58279192	238	Eemian TW2 mesocratic I	0.04	0	0	TRUE	TRUE	FALSE
19	4.926655811	0	0	0	30.24851028	239	Eemian TW2 mesocratic I	0.04	0	0	TRUE	TRUE	FALSE
20	1.972226032	0	0	0	24.63734157	240	Eemian TW2 mesocratic I	0.04	0	0	TRUE	TRUE	FALSE
1	0.124960522	0	0	0	21.35212522	241	Eemian TW2 mesocratic I	0.04	0	0	TRUE	TRUE	FALSE
2	0.171229129	0	0	0	21.35212522	242	Eemian TW2 mesocratic I	0.04	0	0	TRUE	TRUE	FALSE
3	0.177730387	0	0	0	21.35212522	243	Eemian TW2 mesocratic I	0.04	0	0	TRUE	TRUE	FALSE
4	0.188085475	0	0	0	21.35212522	244	Eemian TW2 mesocratic I	0.04	0	0	TRUE	TRUE	FALSE
5	0.820815145	0	0	0	22.66654326	245	Eemian TW2 mesocratic I	0.04	0	0	TRUE	TRUE	FALSE
6	12.3793065	0	0	0	46.45764613	246	Eemian TW2 mesocratic I	0.04	0	0	TRUE	TRUE	FALSE
7	0.213148351	0	0	0	21.35212522	247	Eemian TW2 mesocratic I	0.04	0	0	TRUE	TRUE	FALSE
8	3.828547425	0	0	0	28.01879188	248	Eemian TW2 mesocratic I	0.04	0	0	TRUE	TRUE	FALSE
9	10.47073961	0	0	0	8.018791882	249	Eemian TW2 mesocratic I	0.04	0	0	TRUE	TRUE	FALSE
10	4.672220353	0	0	0	14.68545855	250	Eemian TW2 mesocratic I	0.04	0	0	TRUE	TRUE	FALSE
11	10.37822975	0	0	0	41.35212522	251	Eemian TW2 mesocratic I	0.04	0	0	TRUE	TRUE	FALSE
12	15.3399697	0	0	0	61.35212522	252	Eemian TW2 mesocratic I	0.04	0	0	TRUE	TRUE	FALSE
13	6.921991527	0	0	0	34.68545855	253	Eemian TW2 mesocratic I	0.04	0	0	TRUE	TRUE	FALSE
14	13.20687774	0	0	0	48.01879188	254	Eemian TW2 mesocratic I	0.04	0	0	TRUE	TRUE	FALSE
15	3.83642037	0	0	0	28.01879188	255	Eemian TW2 mesocratic I	0.04	0	0	TRUE	TRUE	FALSE
16	10.48418204	0	0	0	8.018791882	256	Eemian TW2 mesocratic I	0.04	0	0	TRUE	TRUE	FALSE
17	0.235190149	0	0	0	21.35212522	257	Eemian TW2 mesocratic I	0.04	0	0	TRUE	TRUE	FALSE
18	12.74104495	0	0	0	46.80088566	258	Eemian TW2 mesocratic I	0.04	0	0	TRUE	TRUE	FALSE
19	10.30026524	0	0	0	41.35212522	259	Eemian TW2 mesocratic I	0.04	0	0	TRUE	TRUE	FALSE
20	0.246849168	0	0	0	21.35212522	260	Eemian TW2 mesocratic I	0.04	0	0	TRUE	TRUE	FALSE
1	0.321905376	0	0	0	20.78597425	261	Eemian TW2 mesocratic I	0.04	0	0	TRUE	TRUE	FALSE
2	0.329619503	0	0	0	21.66451296	262	Eemian TW2 mesocratic I	0.04	0	0	TRUE	TRUE	FALSE
3	0.343631843	0	0	0	20.78597425	263	Eemian TW2 mesocratic I	0.04	0	0	TRUE	TRUE	FALSE
4	0.393890567	0	0	0	20.70891329	264	Eemian TW2 mesocratic I	0.04	0	0	TRUE	TRUE	FALSE
5	12.75822374	0	0	0	46.52662278	265	Eemian TW2 mesocratic I	0.04	0	0	TRUE	TRUE	FALSE
6	5.21093772	0	0	0	14.11930758	266	Eemian TW2 mesocratic I	0.04	0	0	TRUE	TRUE	FALSE
7	0.374531546	0	0	0	21.66451296	267	Eemian TW2 mesocratic I	0.04	0	0	TRUE	TRUE	FALSE
8	10.70077968	0	0	0	41.66451296	268	Eemian TW2 mesocratic I	0.04	0	0	TRUE	TRUE	FALSE
9	0.405262661	0	0	0	20.70891329	269	Eemian TW2 mesocratic I	0.04	0	0	TRUE	TRUE	FALSE
10	3.107840257	0	0	0	26.52662278	270	Eemian TW2 mesocratic I	0.04	0	0	TRUE	TRUE	FALSE
11	14.77704729	0	0	0	73.19328945	271	Eemian TW2 mesocratic I	0.04	0	0	TRUE	TRUE	FALSE
12	13.55808325	0	0	0	78.89249141	272	Eemian TW2 mesocratic I	0.04	0	0	TRUE	TRUE	FALSE
13	5.286256601	0	0	0	14.04224662	273	Eemian TW2 mesocratic I	0.04	0	0	TRUE	TRUE	FALSE
14	3.889625639	0	0	0	15.76746651	274	Eemian TW2 mesocratic I	0.04	0	0	TRUE	TRUE	FALSE
15	0.342599407	0	0	0	20.78597425	275	Eemian TW2 mesocratic I	0.04	0	0	TRUE	TRUE	FALSE
16	3.123262898	0	0	0	26.52662278	276	Eemian TW2 mesocratic I	0.04	0	0	TRUE	TRUE	FALSE
17	10.41367005	0	0	0	8.192001415	277	Eemian TW2 mesocratic I	0.04	0	0	TRUE	TRUE	FALSE
18	3.29199268	0	0	0	26.92286522	278	Eemian TW2 mesocratic I	0.04	0	0	TRUE	TRUE	FALSE
19	5.283772142	0	0	0	14.04224662	279	Eemian TW2 mesocratic I	0.04	0	0	TRUE	TRUE	FALSE
20	11.44107073	0	0	0	43.81858634	280	Eemian TW2 mesocratic I	0.04	0	0	TRUE	TRUE	FALSE
1	0.200533113	0	0	0	21.28598975	281	Eemian TW2 mesocratic I	0.04	0	0	TRUE	TRUE	FALSE
2	0.205306912	0	0	0	21.28598975	282	Eemian TW2 mesocratic I	0.04	0	0	TRUE	TRUE	FALSE
3	0.21116317	0	0	0	21.47051557	283	Eemian TW2 mesocratic I	0.04	0	0	TRUE	TRUE	FALSE
4	0.218089626	0	0	0	21.47051557	284	Eemian TW2 mesocratic I	0.04	0	0	TRUE	TRUE	FALSE
5	0.199653552	0	0	0	21.28598975	285	Eemian TW2 mesocratic I	0.04	0	0	TRUE	TRUE	FALSE
6	14.34342473	0	0	0	74.44208362	286	Eemian TW2 mesocratic I	0.04	0	0	TRUE	TRUE	FALSE
7	9.519281338	0	0	0	39.94443239	287	Eemian TW2 mesocratic I	0.04	0	0	TRUE	TRUE	FALSE
8	14.53377179	0	0	0	76.47215776	288	Eemian TW2 mesocratic I	0.04	0	0	TRUE	TRUE	FALSE
9	10.39257231	0	0	0	8.137182236	289	Eemian TW2 mesocratic I	0.04	0	0	TRUE	TRUE	FALSE
10	10.41250466	0	0	0	41.47051557	290	Eemian TW2 mesocratic I	0.04	0	0	TRUE	TRUE	FALSE
11	14.81084558	0	0	0	70.60047083	291	Eemian TW2 mesocratic I	0.04	0	0	TRUE	TRUE	FALSE
12	4.881404222	0	0	0	14.61932308	292	Eemian TW2 mesocratic I	0.04	0	0	TRUE	TRUE	FALSE
13	4.807805558	0	0	0	14.61932308	293	Eemian TW2 mesocratic I	0.04	0	0	TRUE	TRUE	FALSE
14	11.1554539	0	0	0	42.79021484	294	Eemian TW2 mesocratic I	0.04	0	0	TRUE	TRUE	FALSE
15	4.709860935	0	0	0	14.8038489	295	Eemian TW2 mesocratic I	0.04	0	0	TRUE	TRUE	FALSE
16	4.797114833	0	0	0	14.50489997	296	Eemian TW2 mesocratic I	0.04	0	0	TRUE	TRUE	FALSE
17	9.371398279	0	0	0	9.432993964	297	Eemian TW2 mesocratic I	0.04	0	0	TRUE	TRUE	FALSE
18	3.942369959	0	0	0	28.13718224	298	Eemian TW2 mesocratic I	0.04	0	0	TRUE	TRUE	FALSE
19	2.821594505	0	0	0	26.1594315	299	Eemian TW2 mesocratic I	0.04	0	0	TRUE	TRUE	FALSE
20	14.27937588	0	0	0	74.6938879	300	Eemian TW2 mesocratic I	0.04	0	0	TRUE	TRUE	FALSE
1	0.135822673	0	0	0	21.14109355	301	Eemian TW2 mesocratic I	0.04	0	0	TRUE	TRUE	FALSE
2	0.158805743	0	0	0	21.14109355	302	Eemian TW2 mesocratic I	0.04	0	0	TRUE	TRUE	FALSE
3	0.159021946	0	0	0	21.14109355	303	Eemian TW2 mesocratic I	0.04	0	0	TRUE	TRUE	FALSE
4	0.182464499	0	0	0	21.14109355	304	Eemian TW2 mesocratic I	0.04	0	0	TRUE	TRUE	FALSE
5	10.66599166	0	0	0	7.807760217	305	Eemian TW2 mesocratic I	0.04	0	0	TRUE	TRUE	FALSE
6	6.76207111	0	0	0	34.47442688	306	Eemian TW2 mesocratic I	0.04	0	0	TRUE	TRUE	FALSE
7	3.617142537	0	0	0	27.80776022	307	Eemian TW2 mesocratic I	0.04	0	0	TRUE	TRUE	FALSE
8	14.20239411	0	0	0	75.30320472	308	Eemian TW2 mesocratic I	0.04	0	0	TRUE	TRUE	FALSE
9	0.192004888	0	0	0	21.14109355	309	Eemian TW2 mesocratic I	0.04	0	0	TRUE	TRUE	FALSE
10	12.77410807	0	0	0	47.19610063	310	Eemian TW2 mesocratic I	0.04	0	0	TRUE	TRUE	FALSE
11	10.24402717	0	0	0	41.14109355	311	Eemian TW2 mesocratic I	0.04	0	0	TRUE	TRUE	FALSE
12	4.964341535	0	0	0	14.47442688	312	Eemian TW2 mesocratic I	0.04	0	0	TRUE	TRUE	FALSE
13	15.06748199	0	0	0	57.78035617	313	Eemian TW2 mesocratic I	0.04	0	0	TRUE	TRUE	FALSE
14	15.11727732	0	0	0	70.08400059	314	Eemian TW2 mesocratic I	0.04	0	0	TRUE	TRUE	FALSE
15	0.170606251	0	0	0	21.14109355	315	Eemian TW2 mesocratic I	0.04	0	0	TRUE	TRUE	FALSE
16	0.224084125	0	0	0	21.14109355	316	Eemian TW2 mesocratic I	0.04	0	0	TRUE	TRUE	FALSE
17	6.763540674	0	0	0	34.47442688	317	Eemian TW2 mesocratic I	0.04	0	0	TRUE	TRUE	FALSE
18	10.67089919	0	0	0	7.807760217	318	Eemian TW2 mesocratic I	0.04	0	0	TRUE	TRUE	FALSE
19	0.182031668	0	0	0	21.14109355	319	Eemian TW2 mesocratic I	0.04	0	0	TRUE	TRUE	FALSE
20	15.0290375	0	0	0	0.912822806	320	Eemian TW2 mesocratic I	0.04	0	0	TRUE	TRUE	FALSE
1	0.212897394	0	0	0	20.84884979	321	Eemian TW2 mesocratic I	0.04	0	0	TRUE	TRUE	FALSE
2	0.230044382	0	0	0	20.84884979	322	Eemian TW2 mesocratic I	0.04	0	0	TRUE	TRUE	FALSE
3	0.258744333	0	0	0	20.84884979	323	Eemian TW2 mesocratic I	0.04	0	0	TRUE	TRUE	FALSE
4	0.262036329	0	0	0	20.84884979	324	Eemian TW2 mesocratic I	0.04	0	0	TRUE	TRUE	FALSE
5	0.2691389	0	0	0	20.84884979	325	Eemian TW2 mesocratic I	0.04	0	0	TRUE	TRUE	FALSE
6	15.12226785	0	0	0	59.20820001	326	Eemian TW2 mesocratic I	0.04	0	0	TRUE	TRUE	FALSE
7	0.363949154	0	0	0	20.84884979	327	Eemian TW2 mesocratic I	0.04	0	0	TRUE	TRUE	FALSE
8	5.029126984	0	0	0	14.18218312	328	Eemian TW2 mesocratic I	0.04	0	0	TRUE	TRUE	FALSE
9	5.158387462	0	0	0	14.18218312	329	Eemian TW2 mesocratic I	0.04	0	0	TRUE	TRUE	FALSE
10	6.384515291	0	0	0	33.64843414	330	Eemian TW2 mesocratic I	0.04	0	0	TRUE	TRUE	FALSE
11	11.13823995	0	0	0	42.98930706	331	Eemian TW2 mesocratic I	0.04	0	0	TRUE	TRUE	FALSE
12	15.27767504	0	0	0	66.62358895	332	Eemian TW2 mesocratic I	0.04	0	0	TRUE	TRUE	FALSE
13	5.193235872	0	0	0	14.18218312	333	Eemian TW2 mesocratic I	0.04	0	0	TRUE	TRUE	FALSE
14	11.63447736	0	0	0	88.91860243	334	Eemian TW2 mesocratic I	0.04	0	0	TRUE	TRUE	FALSE
15	10.02096926	0	0	0	40.84884979	335	Eemian TW2 mesocratic I	0.04	0	0	TRUE	TRUE	FALSE
16	10.95260132	0	0	0	7.515516455	336	Eemian TW2 mesocratic I	0.04	0	0	TRUE	TRUE	FALSE
17	15.19155497	0	0	0	61.7772756	337	Eemian TW2 mesocratic I	0.04	0	0	TRUE	TRUE	FALSE
18	13.13081207	0	0	0	48.44394227	338	Eemian TW2 mesocratic I	0.04	0	0	TRUE	TRUE	FALSE
19	11.94691444	0	0	0	99.05464144	339	Eemian TW2 mesocratic I	0.04	0	0	TRUE	TRUE	FALSE
20	10.26713787	0	0	0	40.84884979	340	Eemian TW2 mesocratic I	0.04	0	0	TRUE	TRUE	FALSE
1	0.207157236	0	0	0	20.89295241	341	Eemian TW2 mesocratic I	0.04	0	0	TRUE	TRUE	FALSE
2	0.221431427	0	0	0	20.89295241	342	Eemian TW2 mesocratic I	0.04	0	0	TRUE	TRUE	FALSE
3	0.266616279	0	0	0	20.89295241	343	Eemian TW2 mesocratic I	0.04	0	0	TRUE	TRUE	FALSE
4	0.267466224	0	0	0	20.89295241	344	Eemian TW2 mesocratic I	0.04	0	0	TRUE	TRUE	FALSE
5	15.0585958	0	0	0	70.88941562	345	Eemian TW2 mesocratic I	0.04	0	0	TRUE	TRUE	FALSE
6	12.52826762	0	0	0	46.26706301	346	Eemian TW2 mesocratic I	0.04	0	0	TRUE	TRUE	FALSE
7	0.265257548	0	0	0	20.89295241	347	Eemian TW2 mesocratic I	0.04	0	0	TRUE	TRUE	FALSE
8	5.077459968	0	0	0	14.22628574	348	Eemian TW2 mesocratic I	0.04	0	0	TRUE	TRUE	FALSE
9	10.78884607	0	0	0	42.45502468	349	Eemian TW2 mesocratic I	0.04	0	0	TRUE	TRUE	FALSE
10	0.276915756	0	0	0	20.89295241	350	Eemian TW2 mesocratic I	0.04	0	0	TRUE	TRUE	FALSE
11	7.046667873	0	0	0	11.94417847	351	Eemian TW2 mesocratic I	0.04	0	0	TRUE	TRUE	FALSE
12	13.61238196	0	0	0	80.89295241	352	Eemian TW2 mesocratic I	0.04	0	0	TRUE	TRUE	FALSE
13	15.24155079	0	0	0	66.00945284	353	Eemian TW2 mesocratic I	0.04	0	0	TRUE	TRUE	FALSE
14	5.157537316	0	0	0	14.22628574	354	Eemian TW2 mesocratic I	0.04	0	0	TRUE	TRUE	FALSE
15	15.40500778	0	0	0	67.44975767	355	Eemian TW2 mesocratic I	0.04	0	0	TRUE	TRUE	FALSE
16	3.724032658	0	0	0	27.55961907	356	Eemian TW2 mesocratic I	0.04	0	0	TRUE	TRUE	FALSE
17	14.68792421	0	0	0	53.94106409	357	Eemian TW2 mesocratic I	0.04	0	0	TRUE	TRUE	FALSE
18	14.85809714	0	0	0	54.22628574	358	Eemian TW2 mesocratic I	0.04	0	0	TRUE	TRUE	FALSE
19	5.164018615	0	0	0	14.22628574	359	Eemian TW2 mesocratic I	0.04	0	0	TRUE	TRUE	FALSE
20	10.01270628	0	0	0	40.7457674	360	Eemian TW2 mesocratic I	0.04	0	0	TRUE	TRUE	FALSE
1	0.288190032	0	0	0	21.77194071	361	Eemian TW2 mesocratic I	0.04	0	0	TRUE	TRUE	FALSE
2	0.308128174	0	0	0	21.77194071	362	Eemian TW2 mesocratic I	0.04	0	0	TRUE	TRUE	FALSE
3	0.316027235	0	0	0	21.77194071	363	Eemian TW2 mesocratic I	0.04	0	0	TRUE	TRUE	FALSE
4	0.322154842	0	0	0	21.77194071	364	Eemian TW2 mesocratic I	0.04	0	0	TRUE	TRUE	FALSE
5	10.12592303	0	0	0	8.438607378	365	Eemian TW2 mesocratic I	0.04	0	0	TRUE	TRUE	FALSE
6	12.58453444	0	0	0	98.80592797	366	Eemian TW2 mesocratic I	0.04	0	0	TRUE	TRUE	FALSE
7	15.38662357	0	0	0	61.77194071	367	Eemian TW2 mesocratic I	0.04	0	0	TRUE	TRUE	FALSE
8	14.95967831	0	0	0	74.31561256	368	Eemian TW2 mesocratic I	0.04	0	0	TRUE	TRUE	FALSE
9	0.431466438	0	0	0	21.77194071	369	Eemian TW2 mesocratic I	0.04	0	0	TRUE	TRUE	FALSE
10	4.083499102	0	0	0	28.43860738	370	Eemian TW2 mesocratic I	0.04	0	0	TRUE	TRUE	FALSE
11	7.063762749	0	0	0	34.85898029	371	Eemian TW2 mesocratic I	0.04	0	0	TRUE	TRUE	FALSE
12	4.329030713	0	0	0	15.10527404	372	Eemian TW2 mesocratic I	0.04	0	0	TRUE	TRUE	FALSE
13	0.411732323	0	0	0	21.77194071	373	Eemian TW2 mesocratic I	0.04	0	0	TRUE	TRUE	FALSE
14	4.468347476	0	0	0	29.04814067	374	Eemian TW2 mesocratic I	0.04	0	0	TRUE	TRUE	FALSE
15	3.241752066	0	0	0	16.60705486	375	Eemian TW2 mesocratic I	0.04	0	0	TRUE	TRUE	FALSE
16	0.372928232	0	0	0	21.77194071	376	Eemian TW2 mesocratic I	0.04	0	0	TRUE	TRUE	FALSE
17	10.6737839	0	0	0	41.77194071	377	Eemian TW2 mesocratic I	0.04	0	0	TRUE	TRUE	FALSE
18	11.31686287	0	0	0	89.40720701	378	Eemian TW2 mesocratic I	0.04	0	0	TRUE	TRUE	FALSE
19	4.429758569	0	0	0	15.10527404	379	Eemian TW2 mesocratic I	0.04	0	0	TRUE	TRUE	FALSE
20	0.334704911	0	0	0	21.77194071	380	Eemian TW2 mesocratic I	0.04	0	0	TRUE	TRUE	FALSE
1	0.130987637	0	0	0	21.06285163	381	Eemian TW2 mesocratic I	0.04	0	0	TRUE	TRUE	FALSE
2	0.161002231	0	0	0	21.06285163	382	Eemian TW2 mesocratic I	0.04	0	0	TRUE	TRUE	FALSE
3	0.162680416	0	0	0	21.13900087	383	Eemian TW2 mesocratic I	0.04	0	0	TRUE	TRUE	FALSE
4	0.166931081	0	0	0	21.06285163	384	Eemian TW2 mesocratic I	0.04	0	0	TRUE	TRUE	FALSE
5	0.216621291	0	0	0	21.13900087	385	Eemian TW2 mesocratic I	0.04	0	0	TRUE	TRUE	FALSE
6	14.26956936	0	0	0	51.81631865	386	Eemian TW2 mesocratic I	0.04	0	0	TRUE	TRUE	FALSE
7	3.619234597	0	0	0	27.72951829	387	Eemian TW2 mesocratic I	0.04	0	0	TRUE	TRUE	FALSE
8	3.618896221	0	0	0	27.73575843	388	Eemian TW2 mesocratic I	0.04	0	0	TRUE	TRUE	FALSE
9	9.14005874	0	0	0	39.20827881	389	Eemian TW2 mesocratic I	0.04	0	0	TRUE	TRUE	FALSE
10	3.719544787	0	0	0	27.72951829	390	Eemian TW2 mesocratic I	0.04	0	0	TRUE	TRUE	FALSE
11	10.13222652	0	0	0	41.06285163	391	Eemian TW2 mesocratic I	0.04	0	0	TRUE	TRUE	FALSE
12	11.62482687	0	0	0	87.72951829	392	Eemian TW2 mesocratic I	0.04	0	0	TRUE	TRUE	FALSE
13	3.672831312	0	0	0	27.72951829	393	Eemian TW2 mesocratic I	0.04	0	0	TRUE	TRUE	FALSE
14	15.04332311	0	0	0	1.062851627	394	Eemian TW2 mesocratic I	0.04	0	0	TRUE	TRUE	FALSE
15	0.208440124	0	0	0	21.06285163	395	Eemian TW2 mesocratic I	0.04	0	0	TRUE	TRUE	FALSE
16	10.38077148	0	0	0	41.13900087	396	Eemian TW2 mesocratic I	0.04	0	0	TRUE	TRUE	FALSE
17	4.944123541	0	0	0	14.4723342	397	Eemian TW2 mesocratic I	0.04	0	0	TRUE	TRUE	FALSE
18	4.000550423	0	0	0	15.70779098	398	Eemian TW2 mesocratic I	0.04	0	0	TRUE	TRUE	FALSE
19	3.605565774	0	0	0	27.72951829	399	Eemian TW2 mesocratic I	0.04	0	0	TRUE	TRUE	FALSE
20	14.63212616	0	0	0	54.39618496	400	Eemian TW2 mesocratic I	0.04	0	0	TRUE	TRUE	FALSE
1	0.204034468	0	0	0	21.55466541	401	Eemian TW2 mesocratic I	0.04	0	0	TRUE	TRUE	FALSE
2	0.247667818	0	0	0	21.55466541	402	Eemian TW2 mesocratic I	0.04	0	0	TRUE	TRUE	FALSE
3	0.255600332	0	0	0	21.55466541	403	Eemian TW2 mesocratic I	0.04	0	0	TRUE	TRUE	FALSE
4	0.257113237	0	0	0	21.55466541	404	Eemian TW2 mesocratic I	0.04	0	0	TRUE	TRUE	FALSE
5	7.559383126	0	0	0	11.42874674	405	Eemian TW2 mesocratic I	0.04	0	0	TRUE	TRUE	FALSE
6	15.39701192	0	0	0	62.58161413	406	Eemian TW2 mesocratic I	0.04	0	0	TRUE	TRUE	FALSE
7	10.97750887	0	0	0	42.67344653	407	Eemian TW2 mesocratic I	0.04	0	0	TRUE	TRUE	FALSE
8	15.46290438	0	0	0	65.75461133	408	Eemian TW2 mesocratic I	0.04	0	0	TRUE	TRUE	FALSE
9	10.6269956	0	0	0	41.84699951	409	Eemian TW2 mesocratic I	0.04	0	0	TRUE	TRUE	FALSE
10	0.254312035	0	0	0	21.55466541	410	Eemian TW2 mesocratic I	0.04	0	0	TRUE	TRUE	FALSE
11	13.56781277	0	0	0	80.85609969	411	Eemian TW2 mesocratic I	0.04	0	0	TRUE	TRUE	FALSE
12	4.530092841	0	0	0	14.88799874	412	Eemian TW2 mesocratic I	0.04	0	0	TRUE	TRUE	FALSE
13	10.61463841	0	0	0	41.84699951	413	Eemian TW2 mesocratic I	0.04	0	0	TRUE	TRUE	FALSE
14	0.311483521	0	0	0	21.55466541	414	Eemian TW2 mesocratic I	0.04	0	0	TRUE	TRUE	FALSE
15	11.67693761	0	0	0	88.22133208	415	Eemian TW2 mesocratic I	0.04	0	0	TRUE	TRUE	FALSE
16	0.276257767	0	0	0	21.55466541	416	Eemian TW2 mesocratic I	0.04	0	0	TRUE	TRUE	FALSE
17	0.309627013	0	0	0	21.55466541	417	Eemian TW2 mesocratic I	0.04	0	0	TRUE	TRUE	FALSE
18	14.57920404	0	0	0	75.67040815	418	Eemian TW2 mesocratic I	0.04	0	0	TRUE	TRUE	FALSE
19	3.846178137	0	0	0	28.22133208	419	Eemian TW2 mesocratic I	0.04	0	0	TRUE	TRUE	FALSE
20	15.34909075	0	0	0	58.05216285	420	Eemian TW2 mesocratic I	0.04	0	0	TRUE	TRUE	FALSE
1	0.192058363	0	0	0	21.2588474	421	Eemian TW2 mesocratic I	0.04	0	0	TRUE	TRUE	FALSE
2	0.206607518	0	0	0	21.2588474	422	Eemian TW2 mesocratic I	0.04	0	0	TRUE	TRUE	FALSE
3	0.211400043	0	0	0	21.2588474	423	Eemian TW2 mesocratic I	0.04	0	0	TRUE	TRUE	FALSE
4	0.220349941	0	0	0	21.2588474	424	Eemian TW2 mesocratic I	0.04	0	0	TRUE	TRUE	FALSE
5	15.18007586	0	0	0	59.24164884	425	Eemian TW2 mesocratic I	0.04	0	0	TRUE	TRUE	FALSE
6	15.02582603	0	0	0	68.17059112	426	Eemian TW2 mesocratic I	0.04	0	0	TRUE	TRUE	FALSE
7	0.216279567	0	0	0	21.2588474	427	Eemian TW2 mesocratic I	0.04	0	0	TRUE	TRUE	FALSE
8	1.174673582	0	0	0	23.35745578	428	Eemian TW2 mesocratic I	0.04	0	0	TRUE	TRUE	FALSE
9	8.740115425	0	0	0	10.02412245	429	Eemian TW2 mesocratic I	0.04	0	0	TRUE	TRUE	FALSE
10	0.157366874	0	0	0	21.2588474	430	Eemian TW2 mesocratic I	0.04	0	0	TRUE	TRUE	FALSE
11	14.90165472	0	0	0	71.49110988	431	Eemian TW2 mesocratic I	0.04	0	0	TRUE	TRUE	FALSE
12	3.400844318	0	0	0	16.39114837	432	Eemian TW2 mesocratic I	0.04	0	0	TRUE	TRUE	FALSE
13	3.80531548	0	0	0	27.92551407	433	Eemian TW2 mesocratic I	0.04	0	0	TRUE	TRUE	FALSE
14	10.23620397	0	0	0	41.2588474	434	Eemian TW2 mesocratic I	0.04	0	0	TRUE	TRUE	FALSE
15	15.52534473	0	0	0	62.91022552	435	Eemian TW2 mesocratic I	0.04	0	0	TRUE	TRUE	FALSE
16	10.51103279	0	0	0	7.925514071	436	Eemian TW2 mesocratic I	0.04	0	0	TRUE	TRUE	FALSE
17	7.872415817	0	0	0	36.69078911	437	Eemian TW2 mesocratic I	0.04	0	0	TRUE	TRUE	FALSE
18	1.712587492	0	0	0	18.71591683	438	Eemian TW2 mesocratic I	0.04	0	0	TRUE	TRUE	FALSE
19	11.52490079	0	0	0	89.90838479	439	Eemian TW2 mesocratic I	0.04	0	0	TRUE	TRUE	FALSE
20	3.406207152	0	0	0	16.24355885	440	Eemian TW2 mesocratic I	0.04	0	0	TRUE	TRUE	FALSE
1	0.432792106	0	0	0	20.5417064	441	Eemian TW2 mesocratic I	0.04	0	0	TRUE	TRUE	FALSE
2	0.438622205	0	0	0	20.5417064	442	Eemian TW2 mesocratic I	0.04	0	0	TRUE	TRUE	FALSE
3	0.446403564	0	0	0	20.5417064	443	Eemian TW2 mesocratic I	0.04	0	0	TRUE	TRUE	FALSE
4	0.454745923	0	0	0	20.5417064	444	Eemian TW2 mesocratic I	0.04	0	0	TRUE	TRUE	FALSE
5	13.25969599	0	0	0	80.5417064	445	Eemian TW2 mesocratic I	0.04	0	0	TRUE	TRUE	FALSE
6	0.533197489	0	0	0	20.5417064	446	Eemian TW2 mesocratic I	0.04	0	0	TRUE	TRUE	FALSE
7	15.30173672	0	0	0	60.5417064	447	Eemian TW2 mesocratic I	0.04	0	0	TRUE	TRUE	FALSE
8	0.410238658	0	0	0	20.5417064	448	Eemian TW2 mesocratic I	0.04	0	0	TRUE	TRUE	FALSE
9	11.78068627	0	0	0	44.56163301	449	Eemian TW2 mesocratic I	0.04	0	0	TRUE	TRUE	FALSE
10	11.68805267	0	0	0	87.20837307	450	Eemian TW2 mesocratic I	0.04	0	0	TRUE	TRUE	FALSE
11	0.557877751	0	0	0	20.5417064	451	Eemian TW2 mesocratic I	0.04	0	0	TRUE	TRUE	FALSE
12	3.299966697	0	0	0	27.20837307	452	Eemian TW2 mesocratic I	0.04	0	0	TRUE	TRUE	FALSE
13	0.515772839	0	0	0	20.5417064	453	Eemian TW2 mesocratic I	0.04	0	0	TRUE	TRUE	FALSE
14	11.34519817	0	0	0	93.87503974	454	Eemian TW2 mesocratic I	0.04	0	0	TRUE	TRUE	FALSE
15	0.451361995	0	0	0	20.5417064	455	Eemian TW2 mesocratic I	0.04	0	0	TRUE	TRUE	FALSE
16	15.14302996	0	0	0	71.64940661	456	Eemian TW2 mesocratic I	0.04	0	0	TRUE	TRUE	FALSE
17	15.01026491	0	0	0	57.78202359	457	Eemian TW2 mesocratic I	0.04	0	0	TRUE	TRUE	FALSE
18	0.507633761	0	0	0	20.5417064	458	Eemian TW2 mesocratic I	0.04	0	0	TRUE	TRUE	FALSE
19	7.263467331	0	0	0	35.18473417	459	Eemian TW2 mesocratic I	0.04	0	0	TRUE	TRUE	FALSE
20	12.96457416	0	0	0	47.20837307	460	Eemian TW2 mesocratic I	0.04	0	0	TRUE	TRUE	FALSE
1	0.299537911	0	0	0	20.64931942	461	Eemian TW2 mesocratic I	0.04	0	0	TRUE	TRUE	FALSE
2	0.331710671	0	0	0	20.64931942	462	Eemian TW2 mesocratic I	0.04	0	0	TRUE	TRUE	FALSE
3	0.358899575	0	0	0	20.64931942	463	Eemian TW2 mesocratic I	0.04	0	0	TRUE	TRUE	FALSE
4	0.365043068	0	0	0	20.64931942	464	Eemian TW2 mesocratic I	0.04	0	0	TRUE	TRUE	FALSE
5	9.951359948	0	0	0	40.64931942	465	Eemian TW2 mesocratic I	0.04	0	0	TRUE	TRUE	FALSE
6	0.449710007	0	0	0	20.64931942	466	Eemian TW2 mesocratic I	0.04	0	0	TRUE	TRUE	FALSE
7	15.15449656	0	0	0	0.649319421	467	Eemian TW2 mesocratic I	0.04	0	0	TRUE	TRUE	FALSE
8	11.83126195	0	0	0	84.45251467	468	Eemian TW2 mesocratic I	0.04	0	0	TRUE	TRUE	FALSE
9	11.90302921	0	0	0	45.16841521	469	Eemian TW2 mesocratic I	0.04	0	0	TRUE	TRUE	FALSE
10	14.16913124	0	0	0	75.41814691	470	Eemian TW2 mesocratic I	0.04	0	0	TRUE	TRUE	FALSE
11	11.5187244	0	0	0	87.29449148	471	Eemian TW2 mesocratic I	0.04	0	0	TRUE	TRUE	FALSE
12	6.752177134	0	0	0	33.98265275	472	Eemian TW2 mesocratic I	0.04	0	0	TRUE	TRUE	FALSE
13	15.15619021	0	0	0	0.689669975	473	Eemian TW2 mesocratic I	0.04	0	0	TRUE	TRUE	FALSE
14	15.21138351	0	0	0	67.31598609	474	Eemian TW2 mesocratic I	0.04	0	0	TRUE	TRUE	FALSE
15	15.24353944	0	0	0	56.85116087	475	Eemian TW2 mesocratic I	0.04	0	0	TRUE	TRUE	FALSE
16	0.478410491	0	0	0	20.64931942	476	Eemian TW2 mesocratic I	0.04	0	0	TRUE	TRUE	FALSE
17	12.00483169	0	0	0	85.8100101	477	Eemian TW2 mesocratic I	0.04	0	0	TRUE	TRUE	FALSE
18	10.06834416	0	0	0	40.64931942	478	Eemian TW2 mesocratic I	0.04	0	0	TRUE	TRUE	FALSE
19	15.42947208	0	0	0	60.64931942	479	Eemian TW2 mesocratic I	0.04	0	0	TRUE	TRUE	FALSE
20	5.318448515	0	0	0	13.98265275	480	Eemian TW2 mesocratic I	0.04	0	0	TRUE	TRUE	FALSE
1	0.281538197	0	0	0	21.6012821	481	Eemian TW2 mesocratic I	0.04	0	0	TRUE	TRUE	FALSE
2	0.298070962	0	0	0	21.6012821	482	Eemian TW2 mesocratic I	0.04	0	0	TRUE	TRUE	FALSE
3	0.331751728	0	0	0	21.6012821	483	Eemian TW2 mesocratic I	0.04	0	0	TRUE	TRUE	FALSE
4	0.448160452	0	0	0	22.11034186	484	Eemian TW2 mesocratic I	0.04	0	0	TRUE	TRUE	FALSE
5	3.993996201	0	0	0	15.60158487	485	Eemian TW2 mesocratic I	0.04	0	0	TRUE	TRUE	FALSE
6	14.42352922	0	0	0	74.86050928	486	Eemian TW2 mesocratic I	0.04	0	0	TRUE	TRUE	FALSE
7	10.81650784	0	0	0	42.11034186	487	Eemian TW2 mesocratic I	0.04	0	0	TRUE	TRUE	FALSE
8	4.167448663	0	0	0	15.4436752	488	Eemian TW2 mesocratic I	0.04	0	0	TRUE	TRUE	FALSE
9	4.224633519	0	0	0	28.77700853	489	Eemian TW2 mesocratic I	0.04	0	0	TRUE	TRUE	FALSE
10	3.874755525	0	0	0	28.26794877	490	Eemian TW2 mesocratic I	0.04	0	0	TRUE	TRUE	FALSE
11	5.746191071	0	0	0	13.47584428	491	Eemian TW2 mesocratic I	0.04	0	0	TRUE	TRUE	FALSE
12	0.53279457	0	0	0	22.11034186	492	Eemian TW2 mesocratic I	0.04	0	0	TRUE	TRUE	FALSE
13	4.694355638	0	0	0	14.93461543	493	Eemian TW2 mesocratic I	0.04	0	0	TRUE	TRUE	FALSE
14	11.78439362	0	0	0	95.33298325	494	Eemian TW2 mesocratic I	0.04	0	0	TRUE	TRUE	FALSE
15	4.589173092	0	0	0	14.93461543	495	Eemian TW2 mesocratic I	0.04	0	0	TRUE	TRUE	FALSE
16	15.19082297	0	0	0	58.34281698	496	Eemian TW2 mesocratic I	0.04	0	0	TRUE	TRUE	FALSE
17	14.46790532	0	0	0	2.110341862	497	Eemian TW2 mesocratic I	0.04	0	0	TRUE	TRUE	FALSE
18	4.246057774	0	0	0	28.77700853	498	Eemian TW2 mesocratic I	0.04	0	0	TRUE	TRUE	FALSE
19	4.120533601	0	0	0	15.4436752	499	Eemian TW2 mesocratic I	0.04	0	0	TRUE	TRUE	FALSE
20	15.50198128	0	0	0	62.11034186	500	Eemian TW2 mesocratic I	0.04	0	0	TRUE	TRUE	FALSE
1	0.276828628	0	0	0	21.58519664	501	Eemian TW2 mesocratic I	0.04	0	0	TRUE	TRUE	FALSE
2	0.498131425	0	0	0	22.21274348	502	Eemian TW2 mesocratic I	0.04	0	0	TRUE	TRUE	FALSE
3	0.508169125	0	0	0	22.21274348	503	Eemian TW2 mesocratic I	0.04	0	0	TRUE	TRUE	FALSE
4	0.509436071	0	0	0	22.21274348	504	Eemian TW2 mesocratic I	0.04	0	0	TRUE	TRUE	FALSE
5	4.031082786	0	0	0	15.54607681	505	Eemian TW2 mesocratic I	0.04	0	0	TRUE	TRUE	FALSE
6	14.55579493	0	0	0	2.21274348	506	Eemian TW2 mesocratic I	0.04	0	0	TRUE	TRUE	FALSE
7	10.74797178	0	0	0	42.21274348	507	Eemian TW2 mesocratic I	0.04	0	0	TRUE	TRUE	FALSE
8	13.34426636	0	0	0	48.87941015	508	Eemian TW2 mesocratic I	0.04	0	0	TRUE	TRUE	FALSE
9	9.812677564	0	0	0	8.879410146	509	Eemian TW2 mesocratic I	0.04	0	0	TRUE	TRUE	FALSE
10	6.392748801	0	0	0	33.36603537	510	Eemian TW2 mesocratic I	0.04	0	0	TRUE	TRUE	FALSE
11	3.837893275	0	0	0	28.05233498	511	Eemian TW2 mesocratic I	0.04	0	0	TRUE	TRUE	FALSE
12	9.774923053	0	0	0	8.879410146	512	Eemian TW2 mesocratic I	0.04	0	0	TRUE	TRUE	FALSE
13	14.55003254	0	0	0	75.85827234	513	Eemian TW2 mesocratic I	0.04	0	0	TRUE	TRUE	FALSE
14	2.494715359	0	0	0	17.63088887	514	Eemian TW2 mesocratic I	0.04	0	0	TRUE	TRUE	FALSE
15	3.992112612	0	0	0	15.54607681	515	Eemian TW2 mesocratic I	0.04	0	0	TRUE	TRUE	FALSE
16	14.57926276	0	0	0	52.51357912	516	Eemian TW2 mesocratic I	0.04	0	0	TRUE	TRUE	FALSE
17	12.05609381	0	0	0	45.07028065	517	Eemian TW2 mesocratic I	0.04	0	0	TRUE	TRUE	FALSE
18	4.555717269	0	0	0	14.91852998	518	Eemian TW2 mesocratic I	0.04	0	0	TRUE	TRUE	FALSE
19	7.404341593	0	0	0	35.54607681	519	Eemian TW2 mesocratic I	0.04	0	0	TRUE	TRUE	FALSE
20	10.69450737	0	0	0	42.21274348	520	Eemian TW2 mesocratic I	0.04	0	0	TRUE	TRUE	FALSE
1	0.246854085	0	0	0	20.92626109	521	Eemian TW2 mesocratic I	0.04	0	0	TRUE	TRUE	FALSE
2	0.256483837	0	0	0	20.92626109	522	Eemian TW2 mesocratic I	0.04	0	0	TRUE	TRUE	FALSE
3	0.257571956	0	0	0	20.92626109	523	Eemian TW2 mesocratic I	0.04	0	0	TRUE	TRUE	FALSE
4	0.258436479	0	0	0	20.92626109	524	Eemian TW2 mesocratic I	0.04	0	0	TRUE	TRUE	FALSE
5	3.548654437	0	0	0	27.59292775	525	Eemian TW2 mesocratic I	0.04	0	0	TRUE	TRUE	FALSE
6	6.756795653	0	0	0	34.25959442	526	Eemian TW2 mesocratic I	0.04	0	0	TRUE	TRUE	FALSE
7	14.24752536	0	0	0	76.54980643	527	Eemian TW2 mesocratic I	0.04	0	0	TRUE	TRUE	FALSE
8	0.300929744	0	0	0	20.92626109	528	Eemian TW2 mesocratic I	0.04	0	0	TRUE	TRUE	FALSE
9	14.76969076	0	0	0	72.877132	529	Eemian TW2 mesocratic I	0.04	0	0	TRUE	TRUE	FALSE
10	3.070889644	0	0	0	16.88714395	530	Eemian TW2 mesocratic I	0.04	0	0	TRUE	TRUE	FALSE
11	13.57724434	0	0	0	80.15459828	531	Eemian TW2 mesocratic I	0.04	0	0	TRUE	TRUE	FALSE
12	5.125939006	0	0	0	14.25959442	532	Eemian TW2 mesocratic I	0.04	0	0	TRUE	TRUE	FALSE
13	10.97537078	0	0	0	7.592927755	533	Eemian TW2 mesocratic I	0.04	0	0	TRUE	TRUE	FALSE
14	0.336162388	0	0	0	20.92626109	534	Eemian TW2 mesocratic I	0.04	0	0	TRUE	TRUE	FALSE
15	0.289072775	0	0	0	20.92626109	535	Eemian TW2 mesocratic I	0.04	0	0	TRUE	TRUE	FALSE
16	1.021286578	0	0	0	22.97617605	536	Eemian TW2 mesocratic I	0.04	0	0	TRUE	TRUE	FALSE
17	0.416158039	0	0	0	20.92626109	537	Eemian TW2 mesocratic I	0.04	0	0	TRUE	TRUE	FALSE
18	10.07967781	0	0	0	40.92626109	538	Eemian TW2 mesocratic I	0.04	0	0	TRUE	TRUE	FALSE
19	10.82960926	0	0	0	7.592927755	539	Eemian TW2 mesocratic I	0.04	0	0	TRUE	TRUE	FALSE
20	9.393805613	0	0	0	39.58714738	540	Eemian TW2 mesocratic I	0.04	0	0	TRUE	TRUE	FALSE
1	0.229038506	0	0	0	21.56975965	541	Eemian TW2 mesocratic I	0.04	0	0	TRUE	TRUE	FALSE
2	0.250625643	0	0	0	21.56975965	542	Eemian TW2 mesocratic I	0.04	0	0	TRUE	TRUE	FALSE
3	0.273000156	0	0	0	21.56975965	543	Eemian TW2 mesocratic I	0.04	0	0	TRUE	TRUE	FALSE
4	0.325571171	0	0	0	21.56975965	544	Eemian TW2 mesocratic I	0.04	0	0	TRUE	TRUE	FALSE
5	0.263523821	0	0	0	21.56975965	545	Eemian TW2 mesocratic I	0.04	0	0	TRUE	TRUE	FALSE
6	9.651016052	0	0	0	9.058085127	546	Eemian TW2 mesocratic I	0.04	0	0	TRUE	TRUE	FALSE
7	4.622667358	0	0	0	14.90309298	547	Eemian TW2 mesocratic I	0.04	0	0	TRUE	TRUE	FALSE
8	3.953315814	0	0	0	28.23642631	548	Eemian TW2 mesocratic I	0.04	0	0	TRUE	TRUE	FALSE
9	12.03939746	0	0	0	97.56009565	549	Eemian TW2 mesocratic I	0.04	0	0	TRUE	TRUE	FALSE
10	0.661799695	0	0	0	22.39141846	550	Eemian TW2 mesocratic I	0.04	0	0	TRUE	TRUE	FALSE
11	3.832629835	0	0	0	28.23642631	551	Eemian TW2 mesocratic I	0.04	0	0	TRUE	TRUE	FALSE
12	7.492024128	0	0	0	35.72475179	552	Eemian TW2 mesocratic I	0.04	0	0	TRUE	TRUE	FALSE
13	0.26694122	0	0	0	21.56975965	553	Eemian TW2 mesocratic I	0.04	0	0	TRUE	TRUE	FALSE
14	11.67718271	0	0	0	89.05808513	554	Eemian TW2 mesocratic I	0.04	0	0	TRUE	TRUE	FALSE
15	4.345996682	0	0	0	29.05808513	555	Eemian TW2 mesocratic I	0.04	0	0	TRUE	TRUE	FALSE
16	0.69085005	0	0	0	22.39141846	556	Eemian TW2 mesocratic I	0.04	0	0	TRUE	TRUE	FALSE
17	3.96593653	0	0	0	15.72475179	557	Eemian TW2 mesocratic I	0.04	0	0	TRUE	TRUE	FALSE
18	4.61160162	0	0	0	14.90309298	558	Eemian TW2 mesocratic I	0.04	0	0	TRUE	TRUE	FALSE
19	12.07797002	0	0	0	45.03007064	559	Eemian TW2 mesocratic I	0.04	0	0	TRUE	TRUE	FALSE
20	12.16654768	0	0	0	45.97758649	560	Eemian TW2 mesocratic I	0.04	0	0	TRUE	TRUE	FALSE
1	0.651548548	0	0	0	22.46433477	561	Eemian TW2 mesocratic I	0.04	0	0	TRUE	TRUE	FALSE
2	0.661296396	0	0	0	22.46433477	562	Eemian TW2 mesocratic I	0.04	0	0	TRUE	TRUE	FALSE
3	0.675681089	0	0	0	22.46433477	563	Eemian TW2 mesocratic I	0.04	0	0	TRUE	TRUE	FALSE
4	0.682930369	0	0	0	22.46433477	564	Eemian TW2 mesocratic I	0.04	0	0	TRUE	TRUE	FALSE
5	4.377815863	0	0	0	29.13100143	565	Eemian TW2 mesocratic I	0.04	0	0	TRUE	TRUE	FALSE
6	12.54002722	0	0	0	83.14094593	566	Eemian TW2 mesocratic I	0.04	0	0	TRUE	TRUE	FALSE
7	15.4674959	0	0	0	59.64368174	567	Eemian TW2 mesocratic I	0.04	0	0	TRUE	TRUE	FALSE
8	13.5485871	0	0	0	49.13100143	568	Eemian TW2 mesocratic I	0.04	0	0	TRUE	TRUE	FALSE
9	15.25811387	0	0	0	56.28087226	569	Eemian TW2 mesocratic I	0.04	0	0	TRUE	TRUE	FALSE
10	10.86824001	0	0	0	42.46433477	570	Eemian TW2 mesocratic I	0.04	0	0	TRUE	TRUE	FALSE
11	12.10763547	0	0	0	45.50880566	571	Eemian TW2 mesocratic I	0.04	0	0	TRUE	TRUE	FALSE
12	4.029829216	0	0	0	15.7976681	572	Eemian TW2 mesocratic I	0.04	0	0	TRUE	TRUE	FALSE
13	0.722473612	0	0	0	22.46433477	573	Eemian TW2 mesocratic I	0.04	0	0	TRUE	TRUE	FALSE
14	7.595890369	0	0	0	35.7976681	574	Eemian TW2 mesocratic I	0.04	0	0	TRUE	TRUE	FALSE
15	3.751804476	0	0	0	15.7976681	575	Eemian TW2 mesocratic I	0.04	0	0	TRUE	TRUE	FALSE
16	12.96642241	0	0	0	83.22024026	576	Eemian TW2 mesocratic I	0.04	0	0	TRUE	TRUE	FALSE
17	4.38824097	0	0	0	29.13100143	577	Eemian TW2 mesocratic I	0.04	0	0	TRUE	TRUE	FALSE
18	9.579250386	0	0	0	9.131001433	578	Eemian TW2 mesocratic I	0.04	0	0	TRUE	TRUE	FALSE
19	0.798194323	0	0	0	22.46433477	579	Eemian TW2 mesocratic I	0.04	0	0	TRUE	TRUE	FALSE
20	11.11317678	0	0	0	42.94753892	580	Eemian TW2 mesocratic I	0.04	0	0	TRUE	TRUE	FALSE
1	0.204134387	0	0	0	20.90432539	581	Eemian TW2 mesocratic I	0.04	0	0	TRUE	TRUE	FALSE
2	0.213382723	0	0	0	21.41126359	582	Eemian TW2 mesocratic I	0.04	0	0	TRUE	TRUE	FALSE
3	0.21516324	0	0	0	21.41126359	583	Eemian TW2 mesocratic I	0.04	0	0	TRUE	TRUE	FALSE
4	0.217019724	0	0	0	21.41126359	584	Eemian TW2 mesocratic I	0.04	0	0	TRUE	TRUE	FALSE
5	0.255334795	0	0	0	20.90432539	585	Eemian TW2 mesocratic I	0.04	0	0	TRUE	TRUE	FALSE
6	13.90094026	0	0	0	50.44554032	586	Eemian TW2 mesocratic I	0.04	0	0	TRUE	TRUE	FALSE
7	0.217286968	0	0	0	21.41126359	587	Eemian TW2 mesocratic I	0.04	0	0	TRUE	TRUE	FALSE
8	15.40291098	0	0	0	61.41126359	588	Eemian TW2 mesocratic I	0.04	0	0	TRUE	TRUE	FALSE
9	14.86690371	0	0	0	54.74459693	589	Eemian TW2 mesocratic I	0.04	0	0	TRUE	TRUE	FALSE
10	13.04211909	0	0	0	48.07793026	590	Eemian TW2 mesocratic I	0.04	0	0	TRUE	TRUE	FALSE
11	15.41322931	0	0	0	64.2713917	591	Eemian TW2 mesocratic I	0.04	0	0	TRUE	TRUE	FALSE
12	5.119945261	0	0	0	30.78421397	592	Eemian TW2 mesocratic I	0.04	0	0	TRUE	TRUE	FALSE
13	10.46553394	0	0	0	8.07793026	593	Eemian TW2 mesocratic I	0.04	0	0	TRUE	TRUE	FALSE
14	1.444544582	0	0	0	23.71191227	594	Eemian TW2 mesocratic I	0.04	0	0	TRUE	TRUE	FALSE
15	0.27859772	0	0	0	21.41126359	595	Eemian TW2 mesocratic I	0.04	0	0	TRUE	TRUE	FALSE
16	6.845984793	0	0	0	34.23765872	596	Eemian TW2 mesocratic I	0.04	0	0	TRUE	TRUE	FALSE
17	7.036790291	0	0	0	34.74459693	597	Eemian TW2 mesocratic I	0.04	0	0	TRUE	TRUE	FALSE
18	4.981422398	0	0	0	14.23765872	598	Eemian TW2 mesocratic I	0.04	0	0	TRUE	TRUE	FALSE
19	4.67145563	0	0	0	14.74459693	599	Eemian TW2 mesocratic I	0.04	0	0	TRUE	TRUE	FALSE
20	3.847063815	0	0	0	28.07793026	600	Eemian TW2 mesocratic I	0.04	0	0	TRUE	TRUE	FALSE
1	0.173319368	0	0	0	21.27730569	601	Eemian TW2 mesocratic I	0.04	0	0	TRUE	TRUE	FALSE
2	0.179738501	0	0	0	21.27730569	602	Eemian TW2 mesocratic I	0.04	0	0	TRUE	TRUE	FALSE
3	0.197381584	0	0	0	21.27730569	603	Eemian TW2 mesocratic I	0.04	0	0	TRUE	TRUE	FALSE
4	0.204405639	0	0	0	21.27730569	604	Eemian TW2 mesocratic I	0.04	0	0	TRUE	TRUE	FALSE
5	14.74880907	0	0	0	54.61063903	605	Eemian TW2 mesocratic I	0.04	0	0	TRUE	TRUE	FALSE
6	10.23477844	0	0	0	41.27730569	606	Eemian TW2 mesocratic I	0.04	0	0	TRUE	TRUE	FALSE
7	6.896182432	0	0	0	34.32705861	607	Eemian TW2 mesocratic I	0.04	0	0	TRUE	TRUE	FALSE
8	3.881624768	0	0	0	27.94397236	608	Eemian TW2 mesocratic I	0.04	0	0	TRUE	TRUE	FALSE
9	14.88620961	0	0	0	69.06757055	609	Eemian TW2 mesocratic I	0.04	0	0	TRUE	TRUE	FALSE
10	10.27657999	0	0	0	41.27730569	610	Eemian TW2 mesocratic I	0.04	0	0	TRUE	TRUE	FALSE
11	0.222803301	0	0	0	21.27730569	611	Eemian TW2 mesocratic I	0.04	0	0	TRUE	TRUE	FALSE
12	0.212281111	0	0	0	21.27730569	612	Eemian TW2 mesocratic I	0.04	0	0	TRUE	TRUE	FALSE
13	14.99387742	0	0	0	1.277305693	613	Eemian TW2 mesocratic I	0.04	0	0	TRUE	TRUE	FALSE
14	10.37280909	0	0	0	41.27730569	614	Eemian TW2 mesocratic I	0.04	0	0	TRUE	TRUE	FALSE
15	15.29767924	0	0	0	67.94397236	615	Eemian TW2 mesocratic I	0.04	0	0	TRUE	TRUE	FALSE
16	14.75622578	0	0	0	54.61063903	616	Eemian TW2 mesocratic I	0.04	0	0	TRUE	TRUE	FALSE
17	14.56921304	0	0	0	77.42161914	617	Eemian TW2 mesocratic I	0.04	0	0	TRUE	TRUE	FALSE
18	0.265718311	0	0	0	21.27730569	618	Eemian TW2 mesocratic I	0.04	0	0	TRUE	TRUE	FALSE
19	1.924365266	0	0	0	24.47962528	619	Eemian TW2 mesocratic I	0.04	0	0	TRUE	TRUE	FALSE
20	15.35690454	0	0	0	66.97506748	620	Eemian TW2 mesocratic I	0.04	0	0	TRUE	TRUE	FALSE
1	0.597631469	0	0	0	22.42700402	621	Eemian TW2 mesocratic I	0.04	0	0	TRUE	TRUE	FALSE
2	0.611418466	0	0	0	22.51908928	622	Eemian TW2 mesocratic I	0.04	0	0	TRUE	TRUE	FALSE
3	0.615954397	0	0	0	22.42700402	623	Eemian TW2 mesocratic I	0.04	0	0	TRUE	TRUE	FALSE
4	0.649247211	0	0	0	22.42700402	624	Eemian TW2 mesocratic I	0.04	0	0	TRUE	TRUE	FALSE
5	4.007351989	0	0	0	15.76033735	625	Eemian TW2 mesocratic I	0.04	0	0	TRUE	TRUE	FALSE
6	12.99234346	0	0	0	82.51908928	626	Eemian TW2 mesocratic I	0.04	0	0	TRUE	TRUE	FALSE
7	9.363018804	0	0	0	9.185755948	627	Eemian TW2 mesocratic I	0.04	0	0	TRUE	TRUE	FALSE
8	14.30544023	0	0	0	2.519089282	628	Eemian TW2 mesocratic I	0.04	0	0	TRUE	TRUE	FALSE
9	11.61309994	0	0	0	88.35231985	629	Eemian TW2 mesocratic I	0.04	0	0	TRUE	TRUE	FALSE
10	10.83958511	0	0	0	42.51908928	630	Eemian TW2 mesocratic I	0.04	0	0	TRUE	TRUE	FALSE
11	0.680258822	0	0	0	22.42700402	631	Eemian TW2 mesocratic I	0.04	0	0	TRUE	TRUE	FALSE
12	0.763435449	0	0	0	22.42700402	632	Eemian TW2 mesocratic I	0.04	0	0	TRUE	TRUE	FALSE
13	5.198971065	0	0	0	30.77660117	633	Eemian TW2 mesocratic I	0.04	0	0	TRUE	TRUE	FALSE
14	14.95591989	0	0	0	56.41028878	634	Eemian TW2 mesocratic I	0.04	0	0	TRUE	TRUE	FALSE
15	7.707628533	0	0	0	11.1034611	635	Eemian TW2 mesocratic I	0.04	0	0	TRUE	TRUE	FALSE
16	15.22278528	0	0	0	63.19755164	636	Eemian TW2 mesocratic I	0.04	0	0	TRUE	TRUE	FALSE
17	3.75593385	0	0	0	15.85242261	637	Eemian TW2 mesocratic I	0.04	0	0	TRUE	TRUE	FALSE
18	0.691935808	0	0	0	22.51908928	638	Eemian TW2 mesocratic I	0.04	0	0	TRUE	TRUE	FALSE
19	0.728071854	0	0	0	22.42700402	639	Eemian TW2 mesocratic I	0.04	0	0	TRUE	TRUE	FALSE
20	3.772412922	0	0	0	15.85242261	640	Eemian TW2 mesocratic I	0.04	0	0	TRUE	TRUE	FALSE
1	0.196544765	0	0	0	21.12157694	641	Eemian TW2 mesocratic I	0.04	0	0	TRUE	TRUE	FALSE
2	0.229463835	0	0	0	21.12157694	642	Eemian TW2 mesocratic I	0.04	0	0	TRUE	TRUE	FALSE
3	0.23444655	0	0	0	21.12157694	643	Eemian TW2 mesocratic I	0.04	0	0	TRUE	TRUE	FALSE
4	0.481147683	0	0	0	20.47751523	644	Eemian TW2 mesocratic I	0.04	0	0	TRUE	TRUE	FALSE
5	2.697782304	0	0	0	17.28093101	645	Eemian TW2 mesocratic I	0.04	0	0	TRUE	TRUE	FALSE
6	15.1815442	0	0	0	67.14418189	646	Eemian TW2 mesocratic I	0.04	0	0	TRUE	TRUE	FALSE
7	15.22670939	0	0	0	67.14418189	647	Eemian TW2 mesocratic I	0.04	0	0	TRUE	TRUE	FALSE
8	0.238236202	0	0	0	21.12157694	648	Eemian TW2 mesocratic I	0.04	0	0	TRUE	TRUE	FALSE
9	6.648839207	0	0	0	33.81084856	649	Eemian TW2 mesocratic I	0.04	0	0	TRUE	TRUE	FALSE
10	0.535876838	0	0	0	20.47751523	650	Eemian TW2 mesocratic I	0.04	0	0	TRUE	TRUE	FALSE
11	0.253632207	0	0	0	21.12157694	651	Eemian TW2 mesocratic I	0.04	0	0	TRUE	TRUE	FALSE
12	12.82720842	0	0	0	47.14418189	652	Eemian TW2 mesocratic I	0.04	0	0	TRUE	TRUE	FALSE
13	6.622189236	0	0	0	33.81084856	653	Eemian TW2 mesocratic I	0.04	0	0	TRUE	TRUE	FALSE
14	0.53596962	0	0	0	20.47751523	654	Eemian TW2 mesocratic I	0.04	0	0	TRUE	TRUE	FALSE
15	5.445224701	0	0	0	13.81084856	655	Eemian TW2 mesocratic I	0.04	0	0	TRUE	TRUE	FALSE
16	9.916254083	0	0	0	40.47751523	656	Eemian TW2 mesocratic I	0.04	0	0	TRUE	TRUE	FALSE
17	15.30526193	0	0	0	0.477515226	657	Eemian TW2 mesocratic I	0.04	0	0	TRUE	TRUE	FALSE
18	2.083394451	0	0	0	24.80371441	658	Eemian TW2 mesocratic I	0.04	0	0	TRUE	TRUE	FALSE
19	3.678338388	0	0	0	27.78824361	659	Eemian TW2 mesocratic I	0.04	0	0	TRUE	TRUE	FALSE
20	5.481346903	0	0	0	13.81084856	660	Eemian TW2 mesocratic I	0.04	0	0	TRUE	TRUE	FALSE
1	0.412285672	0	0	0	22.10165123	661	Eemian TW2 mesocratic I	0.04	0	0	TRUE	TRUE	FALSE
2	0.465630456	0	0	0	22.10165123	662	Eemian TW2 mesocratic I	0.04	0	0	TRUE	TRUE	FALSE
3	0.470998302	0	0	0	22.10165123	663	Eemian TW2 mesocratic I	0.04	0	0	TRUE	TRUE	FALSE
4	0.497360209	0	0	0	22.10165123	664	Eemian TW2 mesocratic I	0.04	0	0	TRUE	TRUE	FALSE
5	12.36012512	0	0	0	98.80194167	665	Eemian TW2 mesocratic I	0.04	0	0	TRUE	TRUE	FALSE
6	13.39999994	0	0	0	48.76831789	666	Eemian TW2 mesocratic I	0.04	0	0	TRUE	TRUE	FALSE
7	0.558235319	0	0	0	22.10165123	667	Eemian TW2 mesocratic I	0.04	0	0	TRUE	TRUE	FALSE
8	4.190407678	0	0	0	28.76831789	668	Eemian TW2 mesocratic I	0.04	0	0	TRUE	TRUE	FALSE
9	4.216624139	0	0	0	28.76831789	669	Eemian TW2 mesocratic I	0.04	0	0	TRUE	TRUE	FALSE
10	0.490438046	0	0	0	22.10165123	670	Eemian TW2 mesocratic I	0.04	0	0	TRUE	TRUE	FALSE
11	14.23028425	0	0	0	2.748451193	671	Eemian TW2 mesocratic I	0.04	0	0	TRUE	TRUE	FALSE
12	0.48951095	0	0	0	22.10165123	672	Eemian TW2 mesocratic I	0.04	0	0	TRUE	TRUE	FALSE
13	4.21357415	0	0	0	28.76831789	673	Eemian TW2 mesocratic I	0.04	0	0	TRUE	TRUE	FALSE
14	0.543636467	0	0	0	22.10165123	674	Eemian TW2 mesocratic I	0.04	0	0	TRUE	TRUE	FALSE
15	4.254140291	0	0	0	28.76831789	675	Eemian TW2 mesocratic I	0.04	0	0	TRUE	TRUE	FALSE
16	6.225692891	0	0	0	12.91646318	676	Eemian TW2 mesocratic I	0.04	0	0	TRUE	TRUE	FALSE
17	15.50481768	0	0	0	62.10165123	677	Eemian TW2 mesocratic I	0.04	0	0	TRUE	TRUE	FALSE
18	15.28363926	0	0	0	58.91321041	678	Eemian TW2 mesocratic I	0.04	0	0	TRUE	TRUE	FALSE
19	9.162923398	0	0	0	39.21640944	679	Eemian TW2 mesocratic I	0.04	0	0	TRUE	TRUE	FALSE
20	14.73574786	0	0	0	54.16811385	680	Eemian TW2 mesocratic I	0.04	0	0	TRUE	TRUE	FALSE
1	0.359575428	0	0	0	21.67324671	681	Eemian TW2 mesocratic I	0.04	0	0	TRUE	TRUE	FALSE
2	0.414596578	0	0	0	22.08525082	682	Eemian TW2 mesocratic I	0.04	0	0	TRUE	TRUE	FALSE
3	0.439263217	0	0	0	22.08525082	683	Eemian TW2 mesocratic I	0.04	0	0	TRUE	TRUE	FALSE
4	0.450653888	0	0	0	22.08525082	684	Eemian TW2 mesocratic I	0.04	0	0	TRUE	TRUE	FALSE
5	0.523389972	0	0	0	22.08525082	685	Eemian TW2 mesocratic I	0.04	0	0	TRUE	TRUE	FALSE
6	10.67368754	0	0	0	42.08525082	686	Eemian TW2 mesocratic I	0.04	0	0	TRUE	TRUE	FALSE
7	4.455656607	0	0	0	15.00658004	687	Eemian TW2 mesocratic I	0.04	0	0	TRUE	TRUE	FALSE
8	4.122816916	0	0	0	15.41858415	688	Eemian TW2 mesocratic I	0.04	0	0	TRUE	TRUE	FALSE
9	4.160756491	0	0	0	15.41858415	689	Eemian TW2 mesocratic I	0.04	0	0	TRUE	TRUE	FALSE
10	0.344192799	0	0	0	21.67324671	690	Eemian TW2 mesocratic I	0.04	0	0	TRUE	TRUE	FALSE
11	7.291522432	0	0	0	35.41858415	691	Eemian TW2 mesocratic I	0.04	0	0	TRUE	TRUE	FALSE
12	9.957983754	0	0	0	8.751917488	692	Eemian TW2 mesocratic I	0.04	0	0	TRUE	TRUE	FALSE
13	14.1077004	0	0	0	51.35029685	693	Eemian TW2 mesocratic I	0.04	0	0	TRUE	TRUE	FALSE
14	4.1449679	0	0	0	15.41858415	694	Eemian TW2 mesocratic I	0.04	0	0	TRUE	TRUE	FALSE
15	11.65084505	0	0	0	43.96552271	695	Eemian TW2 mesocratic I	0.04	0	0	TRUE	TRUE	FALSE
16	5.795108049	0	0	0	31.83013942	696	Eemian TW2 mesocratic I	0.04	0	0	TRUE	TRUE	FALSE
17	10.56564018	0	0	0	42.08525082	697	Eemian TW2 mesocratic I	0.04	0	0	TRUE	TRUE	FALSE
18	13.50857598	0	0	0	81.9099411	698	Eemian TW2 mesocratic I	0.04	0	0	TRUE	TRUE	FALSE
19	12.75484482	0	0	0	83.61651446	699	Eemian TW2 mesocratic I	0.04	0	0	TRUE	TRUE	FALSE
20	4.219565476	0	0	0	15.41858415	700	Eemian TW2 mesocratic I	0.04	0	0	TRUE	TRUE	FALSE
1	0.866681889	0	0	0	19.87936078	701	Eemian TW2 mesocratic I	0.04	0	0	TRUE	TRUE	FALSE
2	0.87065181	0	0	0	19.87936078	702	Eemian TW2 mesocratic I	0.04	0	0	TRUE	TRUE	FALSE
3	0.880282769	0	0	0	19.87936078	703	Eemian TW2 mesocratic I	0.04	0	0	TRUE	TRUE	FALSE
4	0.918841262	0	0	0	19.87936078	704	Eemian TW2 mesocratic I	0.04	0	0	TRUE	TRUE	FALSE
5	3.092156413	0	0	0	26.54602744	705	Eemian TW2 mesocratic I	0.04	0	0	TRUE	TRUE	FALSE
6	6.309295209	0	0	0	33.21269411	706	Eemian TW2 mesocratic I	0.04	0	0	TRUE	TRUE	FALSE
7	0.908768199	0	0	0	19.87936078	707	Eemian TW2 mesocratic I	0.04	0	0	TRUE	TRUE	FALSE
8	12.56058532	0	0	0	84.35866719	708	Eemian TW2 mesocratic I	0.04	0	0	TRUE	TRUE	FALSE
9	11.65283141	0	0	0	6.546027443	709	Eemian TW2 mesocratic I	0.04	0	0	TRUE	TRUE	FALSE
10	6.216711012	0	0	0	33.21269411	710	Eemian TW2 mesocratic I	0.04	0	0	TRUE	TRUE	FALSE
11	14.77626355	0	0	0	71.2598597	711	Eemian TW2 mesocratic I	0.04	0	0	TRUE	TRUE	FALSE
12	5.253705638	0	0	0	31.09375956	712	Eemian TW2 mesocratic I	0.04	0	0	TRUE	TRUE	FALSE
13	6.254468618	0	0	0	33.21269411	713	Eemian TW2 mesocratic I	0.04	0	0	TRUE	TRUE	FALSE
14	4.784546537	0	0	0	29.94754716	714	Eemian TW2 mesocratic I	0.04	0	0	TRUE	TRUE	FALSE
15	9.56302342	0	0	0	39.87936078	715	Eemian TW2 mesocratic I	0.04	0	0	TRUE	TRUE	FALSE
16	13.33443155	0	0	0	81.65162668	716	Eemian TW2 mesocratic I	0.04	0	0	TRUE	TRUE	FALSE
17	15.19634529	0	0	0	69.12104504	717	Eemian TW2 mesocratic I	0.04	0	0	TRUE	TRUE	FALSE
18	2.902089973	0	0	0	26.54602744	718	Eemian TW2 mesocratic I	0.04	0	0	TRUE	TRUE	FALSE
19	3.098373681	0	0	0	26.54602744	719	Eemian TW2 mesocratic I	0.04	0	0	TRUE	TRUE	FALSE
20	1.008720271	0	0	0	19.87936078	720	Eemian TW2 mesocratic I	0.04	0	0	TRUE	TRUE	FALSE
1	0.332264706	0	0	0	21.785149	721	Eemian TW2 mesocratic I	0.04	0	0	TRUE	TRUE	FALSE
2	0.341970519	0	0	0	21.785149	722	Eemian TW2 mesocratic I	0.04	0	0	TRUE	TRUE	FALSE
3	0.347384208	0	0	0	21.785149	723	Eemian TW2 mesocratic I	0.04	0	0	TRUE	TRUE	FALSE
4	0.347972749	0	0	0	21.785149	724	Eemian TW2 mesocratic I	0.04	0	0	TRUE	TRUE	FALSE
5	10.53600568	0	0	0	41.785149	725	Eemian TW2 mesocratic I	0.04	0	0	TRUE	TRUE	FALSE
6	4.366885831	0	0	0	15.11848233	726	Eemian TW2 mesocratic I	0.04	0	0	TRUE	TRUE	FALSE
7	2.287870958	0	0	0	17.92161975	727	Eemian TW2 mesocratic I	0.04	0	0	TRUE	TRUE	FALSE
8	10.63810046	0	0	0	41.785149	728	Eemian TW2 mesocratic I	0.04	0	0	TRUE	TRUE	FALSE
9	14.63199709	0	0	0	1.785149002	729	Eemian TW2 mesocratic I	0.04	0	0	TRUE	TRUE	FALSE
10	10.12038005	0	0	0	8.451815668	730	Eemian TW2 mesocratic I	0.04	0	0	TRUE	TRUE	FALSE
11	4.373272668	0	0	0	15.11848233	731	Eemian TW2 mesocratic I	0.04	0	0	TRUE	TRUE	FALSE
12	14.62977177	0	0	0	1.785149002	732	Eemian TW2 mesocratic I	0.04	0	0	TRUE	TRUE	FALSE
13	4.372443692	0	0	0	15.11848233	733	Eemian TW2 mesocratic I	0.04	0	0	TRUE	TRUE	FALSE
14	15.30989962	0	0	0	59.6606008	734	Eemian TW2 mesocratic I	0.04	0	0	TRUE	TRUE	FALSE
15	7.215790598	0	0	0	35.11848233	735	Eemian TW2 mesocratic I	0.04	0	0	TRUE	TRUE	FALSE
16	10.16126929	0	0	0	8.451815668	736	Eemian TW2 mesocratic I	0.04	0	0	TRUE	TRUE	FALSE
17	4.428230839	0	0	0	15.11848233	737	Eemian TW2 mesocratic I	0.04	0	0	TRUE	TRUE	FALSE
18	4.085848273	0	0	0	28.45181567	738	Eemian TW2 mesocratic I	0.04	0	0	TRUE	TRUE	FALSE
19	4.357356678	0	0	0	15.11848233	739	Eemian TW2 mesocratic I	0.04	0	0	TRUE	TRUE	FALSE
20	3.763218236	0	0	0	28.01960464	740	Eemian TW2 mesocratic I	0.04	0	0	TRUE	TRUE	FALSE
1	0.427989033	0	0	0	22.13265703	741	Eemian TW2 mesocratic I	0.04	0	0	TRUE	TRUE	FALSE
2	0.444708292	0	0	0	22.13265703	742	Eemian TW2 mesocratic I	0.04	0	0	TRUE	TRUE	FALSE
3	0.461177056	0	0	0	22.13265703	743	Eemian TW2 mesocratic I	0.04	0	0	TRUE	TRUE	FALSE
4	0.468552957	0	0	0	22.13265703	744	Eemian TW2 mesocratic I	0.04	0	0	TRUE	TRUE	FALSE
5	14.50593756	0	0	0	2.132657026	745	Eemian TW2 mesocratic I	0.04	0	0	TRUE	TRUE	FALSE
6	9.855032514	0	0	0	8.799323693	746	Eemian TW2 mesocratic I	0.04	0	0	TRUE	TRUE	FALSE
7	14.49774526	0	0	0	2.132657026	747	Eemian TW2 mesocratic I	0.04	0	0	TRUE	TRUE	FALSE
8	5.386143302	0	0	0	31.28492492	748	Eemian TW2 mesocratic I	0.04	0	0	TRUE	TRUE	FALSE
9	13.36191417	0	0	0	48.72887861	749	Eemian TW2 mesocratic I	0.04	0	0	TRUE	TRUE	FALSE
10	13.36905262	0	0	0	48.79932369	750	Eemian TW2 mesocratic I	0.04	0	0	TRUE	TRUE	FALSE
11	15.27884506	0	0	0	57.06935567	751	Eemian TW2 mesocratic I	0.04	0	0	TRUE	TRUE	FALSE
12	13.54263146	0	0	0	82.13265703	752	Eemian TW2 mesocratic I	0.04	0	0	TRUE	TRUE	FALSE
13	0.57398075	0	0	0	22.13265703	753	Eemian TW2 mesocratic I	0.04	0	0	TRUE	TRUE	FALSE
14	14.95324951	0	0	0	68.79627777	754	Eemian TW2 mesocratic I	0.04	0	0	TRUE	TRUE	FALSE
15	9.803139273	0	0	0	8.799323693	755	Eemian TW2 mesocratic I	0.04	0	0	TRUE	TRUE	FALSE
16	12.86015488	0	0	0	82.13265703	756	Eemian TW2 mesocratic I	0.04	0	0	TRUE	TRUE	FALSE
17	0.565763909	0	0	0	22.13265703	757	Eemian TW2 mesocratic I	0.04	0	0	TRUE	TRUE	FALSE
18	0.467555425	0	0	0	22.13265703	758	Eemian TW2 mesocratic I	0.04	0	0	TRUE	TRUE	FALSE
19	4.129193586	0	0	0	15.46599036	759	Eemian TW2 mesocratic I	0.04	0	0	TRUE	TRUE	FALSE
20	13.00851473	0	0	0	47.64572724	760	Eemian TW2 mesocratic I	0.04	0	0	TRUE	TRUE	FALSE
1	0.161734228	0	0	0	21.08920594	761	Eemian TW2 mesocratic I	0.04	0	0	TRUE	TRUE	FALSE
2	0.178133694	0	0	0	21.08920594	762	Eemian TW2 mesocratic I	0.04	0	0	TRUE	TRUE	FALSE
3	0.180324048	0	0	0	21.08920594	763	Eemian TW2 mesocratic I	0.04	0	0	TRUE	TRUE	FALSE
4	0.188984804	0	0	0	21.08920594	764	Eemian TW2 mesocratic I	0.04	0	0	TRUE	TRUE	FALSE
5	15.10709127	0	0	0	71.4994638	765	Eemian TW2 mesocratic I	0.04	0	0	TRUE	TRUE	FALSE
6	4.260450863	0	0	0	28.8833827	766	Eemian TW2 mesocratic I	0.04	0	0	TRUE	TRUE	FALSE
7	3.742912961	0	0	0	27.7558726	767	Eemian TW2 mesocratic I	0.04	0	0	TRUE	TRUE	FALSE
8	1.171546954	0	0	0	23.34827851	768	Eemian TW2 mesocratic I	0.04	0	0	TRUE	TRUE	FALSE
9	0.211605456	0	0	0	21.08920594	769	Eemian TW2 mesocratic I	0.04	0	0	TRUE	TRUE	FALSE
10	0.222261201	0	0	0	21.08920594	770	Eemian TW2 mesocratic I	0.04	0	0	TRUE	TRUE	FALSE
11	10.15096411	0	0	0	41.08920594	771	Eemian TW2 mesocratic I	0.04	0	0	TRUE	TRUE	FALSE
12	5.009171375	0	0	0	14.42253927	772	Eemian TW2 mesocratic I	0.04	0	0	TRUE	TRUE	FALSE
13	11.23862577	0	0	0	43.34827851	773	Eemian TW2 mesocratic I	0.04	0	0	TRUE	TRUE	FALSE
14	0.221086805	0	0	0	21.08920594	774	Eemian TW2 mesocratic I	0.04	0	0	TRUE	TRUE	FALSE
15	3.723405277	0	0	0	27.7558726	775	Eemian TW2 mesocratic I	0.04	0	0	TRUE	TRUE	FALSE
16	14.97393049	0	0	0	73.59205738	776	Eemian TW2 mesocratic I	0.04	0	0	TRUE	TRUE	FALSE
17	13.16576377	0	0	0	47.7558726	777	Eemian TW2 mesocratic I	0.04	0	0	TRUE	TRUE	FALSE
18	15.25989607	0	0	0	59.0088449	778	Eemian TW2 mesocratic I	0.04	0	0	TRUE	TRUE	FALSE
19	0.151400811	0	0	0	21.08920594	779	Eemian TW2 mesocratic I	0.04	0	0	TRUE	TRUE	FALSE
20	13.56482865	0	0	0	79.97604024	780	Eemian TW2 mesocratic I	0.04	0	0	TRUE	TRUE	FALSE
1	0.660165263	0	0	0	22.47663045	781	Eemian TW2 mesocratic I	0.04	0	0	TRUE	TRUE	FALSE
2	0.726465837	0	0	0	22.47663045	782	Eemian TW2 mesocratic I	0.04	0	0	TRUE	TRUE	FALSE
3	0.728811424	0	0	0	22.7384655	783	Eemian TW2 mesocratic I	0.04	0	0	TRUE	TRUE	FALSE
4	0.775650154	0	0	0	22.7384655	784	Eemian TW2 mesocratic I	0.04	0	0	TRUE	TRUE	FALSE
5	0.84076019	0	0	0	22.7384655	785	Eemian TW2 mesocratic I	0.04	0	0	TRUE	TRUE	FALSE
6	4.510126764	0	0	0	29.14329712	786	Eemian TW2 mesocratic I	0.04	0	0	TRUE	TRUE	FALSE
7	13.62755303	0	0	0	49.40513217	787	Eemian TW2 mesocratic I	0.04	0	0	TRUE	TRUE	FALSE
8	0.851855855	0	0	0	22.7384655	788	Eemian TW2 mesocratic I	0.04	0	0	TRUE	TRUE	FALSE
9	0.737487132	0	0	0	22.47663045	789	Eemian TW2 mesocratic I	0.04	0	0	TRUE	TRUE	FALSE
10	0.703834226	0	0	0	22.47663045	790	Eemian TW2 mesocratic I	0.04	0	0	TRUE	TRUE	FALSE
11	10.96979251	0	0	0	42.7384655	791	Eemian TW2 mesocratic I	0.04	0	0	TRUE	TRUE	FALSE
12	3.617547996	0	0	0	16.07179884	792	Eemian TW2 mesocratic I	0.04	0	0	TRUE	TRUE	FALSE
13	0.841906094	0	0	0	22.7384655	793	Eemian TW2 mesocratic I	0.04	0	0	TRUE	TRUE	FALSE
14	4.443505844	0	0	0	29.14329712	794	Eemian TW2 mesocratic I	0.04	0	0	TRUE	TRUE	FALSE
15	10.39890703	0	0	0	41.43304101	795	Eemian TW2 mesocratic I	0.04	0	0	TRUE	TRUE	FALSE
16	12.8265111	0	0	0	82.7384655	796	Eemian TW2 mesocratic I	0.04	0	0	TRUE	TRUE	FALSE
17	8.83946726	0	0	0	38.735529	797	Eemian TW2 mesocratic I	0.04	0	0	TRUE	TRUE	FALSE
18	0.906154472	0	0	0	22.7384655	798	Eemian TW2 mesocratic I	0.04	0	0	TRUE	TRUE	FALSE
19	3.74976076	0	0	0	16.07179884	799	Eemian TW2 mesocratic I	0.04	0	0	TRUE	TRUE	FALSE
20	11.72290253	0	0	0	6.544448948	800	Eemian TW2 mesocratic I	0.04	0	0	TRUE	TRUE	FALSE
1	0.188039715	0	0	0	20.932824	801	Eemian TW2 mesocratic I	0.04	0	0	TRUE	TRUE	FALSE
2	0.208850453	0	0	0	21.50117345	802	Eemian TW2 mesocratic I	0.04	0	0	TRUE	TRUE	FALSE
3	0.21502386	0	0	0	20.932824	803	Eemian TW2 mesocratic I	0.04	0	0	TRUE	TRUE	FALSE
4	0.218332435	0	0	0	20.932824	804	Eemian TW2 mesocratic I	0.04	0	0	TRUE	TRUE	FALSE
5	15.03107356	0	0	0	69.58732456	805	Eemian TW2 mesocratic I	0.04	0	0	TRUE	TRUE	FALSE
6	12.28679285	0	0	0	84.70561438	806	Eemian TW2 mesocratic I	0.04	0	0	TRUE	TRUE	FALSE
7	0.182541171	0	0	0	21.50117345	807	Eemian TW2 mesocratic I	0.04	0	0	TRUE	TRUE	FALSE
8	11.52808086	0	0	0	87.59949067	808	Eemian TW2 mesocratic I	0.04	0	0	TRUE	TRUE	FALSE
9	3.657465151	0	0	0	27.59949067	809	Eemian TW2 mesocratic I	0.04	0	0	TRUE	TRUE	FALSE
10	3.551878685	0	0	0	27.59949067	810	Eemian TW2 mesocratic I	0.04	0	0	TRUE	TRUE	FALSE
11	5.177086464	0	0	0	14.26615733	811	Eemian TW2 mesocratic I	0.04	0	0	TRUE	TRUE	FALSE
12	10.34902451	0	0	0	40.932824	812	Eemian TW2 mesocratic I	0.04	0	0	TRUE	TRUE	FALSE
13	3.596526678	0	0	0	27.59949067	813	Eemian TW2 mesocratic I	0.04	0	0	TRUE	TRUE	FALSE
14	12.06912043	0	0	0	92.91384208	814	Eemian TW2 mesocratic I	0.04	0	0	TRUE	TRUE	FALSE
15	11.15469111	0	0	0	7.286426209	815	Eemian TW2 mesocratic I	0.04	0	0	TRUE	TRUE	FALSE
16	6.744078555	0	0	0	34.26615733	816	Eemian TW2 mesocratic I	0.04	0	0	TRUE	TRUE	FALSE
17	4.569565088	0	0	0	14.83450678	817	Eemian TW2 mesocratic I	0.04	0	0	TRUE	TRUE	FALSE
18	5.119399756	0	0	0	14.26615733	818	Eemian TW2 mesocratic I	0.04	0	0	TRUE	TRUE	FALSE
19	14.79568745	0	0	0	54.26615733	819	Eemian TW2 mesocratic I	0.04	0	0	TRUE	TRUE	FALSE
20	15.19127368	0	0	0	67.59949067	820	Eemian TW2 mesocratic I	0.04	0	0	TRUE	TRUE	FALSE
1	0.282346365	0	0	0	21.77431726	821	Eemian TW2 mesocratic I	0.04	0	0	TRUE	TRUE	FALSE
2	0.302494991	0	0	0	21.77431726	822	Eemian TW2 mesocratic I	0.04	0	0	TRUE	TRUE	FALSE
3	0.311898159	0	0	0	21.77431726	823	Eemian TW2 mesocratic I	0.04	0	0	TRUE	TRUE	FALSE
4	0.315087726	0	0	0	21.77431726	824	Eemian TW2 mesocratic I	0.04	0	0	TRUE	TRUE	FALSE
5	0.406015675	0	0	0	21.77431726	825	Eemian TW2 mesocratic I	0.04	0	0	TRUE	TRUE	FALSE
6	0.429881044	0	0	0	21.77431726	826	Eemian TW2 mesocratic I	0.04	0	0	TRUE	TRUE	FALSE
7	4.367047062	0	0	0	15.10765059	827	Eemian TW2 mesocratic I	0.04	0	0	TRUE	TRUE	FALSE
8	11.80539971	0	0	0	96.41012238	828	Eemian TW2 mesocratic I	0.04	0	0	TRUE	TRUE	FALSE
9	0.400446693	0	0	0	21.77431726	829	Eemian TW2 mesocratic I	0.04	0	0	TRUE	TRUE	FALSE
10	15.07529592	0	0	0	68.41975828	830	Eemian TW2 mesocratic I	0.04	0	0	TRUE	TRUE	FALSE
11	12.28619681	0	0	0	98.23351759	831	Eemian TW2 mesocratic I	0.04	0	0	TRUE	TRUE	FALSE
12	10.14197966	0	0	0	8.440983927	832	Eemian TW2 mesocratic I	0.04	0	0	TRUE	TRUE	FALSE
13	4.049300885	0	0	0	28.44098393	833	Eemian TW2 mesocratic I	0.04	0	0	TRUE	TRUE	FALSE
14	15.32025115	0	0	0	65.57478819	834	Eemian TW2 mesocratic I	0.04	0	0	TRUE	TRUE	FALSE
15	0.333758669	0	0	0	21.77431726	835	Eemian TW2 mesocratic I	0.04	0	0	TRUE	TRUE	FALSE
16	4.419881194	0	0	0	15.10765059	836	Eemian TW2 mesocratic I	0.04	0	0	TRUE	TRUE	FALSE
17	0.349087521	0	0	0	21.77431726	837	Eemian TW2 mesocratic I	0.04	0	0	TRUE	TRUE	FALSE
18	4.312522716	0	0	0	15.10765059	838	Eemian TW2 mesocratic I	0.04	0	0	TRUE	TRUE	FALSE
19	15.2552307	0	0	0	65.72258968	839	Eemian TW2 mesocratic I	0.04	0	0	TRUE	TRUE	FALSE
20	14.71548336	0	0	0	75.10765059	840	Eemian TW2 mesocratic I	0.04	0	0	TRUE	TRUE	FALSE
1	0.190009823	0	0	0	21.52270032	841	Eemian TW2 mesocratic I	0.04	0	0	TRUE	TRUE	FALSE
2	0.22438365	0	0	0	21.52270032	842	Eemian TW2 mesocratic I	0.04	0	0	TRUE	TRUE	FALSE
3	0.224571446	0	0	0	21.52270032	843	Eemian TW2 mesocratic I	0.04	0	0	TRUE	TRUE	FALSE
4	0.225568918	0	0	0	21.52270032	844	Eemian TW2 mesocratic I	0.04	0	0	TRUE	TRUE	FALSE
5	15.30375797	0	0	0	61.52270032	845	Eemian TW2 mesocratic I	0.04	0	0	TRUE	TRUE	FALSE
6	4.628329142	0	0	0	14.85603365	846	Eemian TW2 mesocratic I	0.04	0	0	TRUE	TRUE	FALSE
7	7.123076209	0	0	0	34.85603365	847	Eemian TW2 mesocratic I	0.04	0	0	TRUE	TRUE	FALSE
8	4.656661975	0	0	0	14.85603365	848	Eemian TW2 mesocratic I	0.04	0	0	TRUE	TRUE	FALSE
9	7.001825946	0	0	0	34.85603365	849	Eemian TW2 mesocratic I	0.04	0	0	TRUE	TRUE	FALSE
10	15.39938865	0	0	0	61.52270032	850	Eemian TW2 mesocratic I	0.04	0	0	TRUE	TRUE	FALSE
11	0.248791595	0	0	0	21.52270032	851	Eemian TW2 mesocratic I	0.04	0	0	TRUE	TRUE	FALSE
12	2.98995828	0	0	0	16.98305519	852	Eemian TW2 mesocratic I	0.04	0	0	TRUE	TRUE	FALSE
13	10.3847032	0	0	0	41.05901521	853	Eemian TW2 mesocratic I	0.04	0	0	TRUE	TRUE	FALSE
14	5.410445119	0	0	0	31.22455073	854	Eemian TW2 mesocratic I	0.04	0	0	TRUE	TRUE	FALSE
15	0.261010646	0	0	0	21.52270032	855	Eemian TW2 mesocratic I	0.04	0	0	TRUE	TRUE	FALSE
16	14.43296493	0	0	0	74.85603365	856	Eemian TW2 mesocratic I	0.04	0	0	TRUE	TRUE	FALSE
17	0.201354667	0	0	0	21.52270032	857	Eemian TW2 mesocratic I	0.04	0	0	TRUE	TRUE	FALSE
18	1.393876279	0	0	0	19.24883518	858	Eemian TW2 mesocratic I	0.04	0	0	TRUE	TRUE	FALSE
19	12.77872859	0	0	0	47.14742026	859	Eemian TW2 mesocratic I	0.04	0	0	TRUE	TRUE	FALSE
20	0.26006731	0	0	0	21.52270032	860	Eemian TW2 mesocratic I	0.04	0	0	TRUE	TRUE	FALSE
1	0.833566887	0	0	0	22.7389328	861	Eemian TW2 mesocratic I	0.04	0	0	TRUE	TRUE	FALSE
2	0.843678916	0	0	0	22.7389328	862	Eemian TW2 mesocratic I	0.04	0	0	TRUE	TRUE	FALSE
3	0.849309807	0	0	0	22.7389328	863	Eemian TW2 mesocratic I	0.04	0	0	TRUE	TRUE	FALSE
4	0.852116923	0	0	0	22.7389328	864	Eemian TW2 mesocratic I	0.04	0	0	TRUE	TRUE	FALSE
5	14.30422061	0	0	0	76.33492905	865	Eemian TW2 mesocratic I	0.04	0	0	TRUE	TRUE	FALSE
6	0.722950981	0	0	0	22.7389328	866	Eemian TW2 mesocratic I	0.04	0	0	TRUE	TRUE	FALSE
7	4.648151951	0	0	0	29.48764654	867	Eemian TW2 mesocratic I	0.04	0	0	TRUE	TRUE	FALSE
8	4.481256542	0	0	0	29.40559947	868	Eemian TW2 mesocratic I	0.04	0	0	TRUE	TRUE	FALSE
9	8.426667141	0	0	0	37.56468359	869	Eemian TW2 mesocratic I	0.04	0	0	TRUE	TRUE	FALSE
10	0.942552703	0	0	0	22.7389328	870	Eemian TW2 mesocratic I	0.04	0	0	TRUE	TRUE	FALSE
11	15.39840523	0	0	0	58.21917667	871	Eemian TW2 mesocratic I	0.04	0	0	TRUE	TRUE	FALSE
12	13.29161048	0	0	0	81.20480015	872	Eemian TW2 mesocratic I	0.04	0	0	TRUE	TRUE	FALSE
13	4.503091371	0	0	0	29.40559947	873	Eemian TW2 mesocratic I	0.04	0	0	TRUE	TRUE	FALSE
14	4.589667628	0	0	0	29.40559947	874	Eemian TW2 mesocratic I	0.04	0	0	TRUE	TRUE	FALSE
15	9.385413189	0	0	0	9.405599469	875	Eemian TW2 mesocratic I	0.04	0	0	TRUE	TRUE	FALSE
16	15.18645442	0	0	0	66.15186725	876	Eemian TW2 mesocratic I	0.04	0	0	TRUE	TRUE	FALSE
17	14.0155388	0	0	0	50.39531672	877	Eemian TW2 mesocratic I	0.04	0	0	TRUE	TRUE	FALSE
18	3.596021916	0	0	0	16.07226614	878	Eemian TW2 mesocratic I	0.04	0	0	TRUE	TRUE	FALSE
19	2.511035313	0	0	0	17.56468359	879	Eemian TW2 mesocratic I	0.04	0	0	TRUE	TRUE	FALSE
20	7.159569612	0	0	0	34.944455	880	Eemian TW2 mesocratic I	0.04	0	0	TRUE	TRUE	FALSE
1	0.551229148	0	0	0	20.33614861	881	Eemian TW2 mesocratic I	0.04	0	0	TRUE	TRUE	FALSE
2	0.561353809	0	0	0	20.33614861	882	Eemian TW2 mesocratic I	0.04	0	0	TRUE	TRUE	FALSE
3	0.599334251	0	0	0	20.33614861	883	Eemian TW2 mesocratic I	0.04	0	0	TRUE	TRUE	FALSE
4	0.630654779	0	0	0	20.33614861	884	Eemian TW2 mesocratic I	0.04	0	0	TRUE	TRUE	FALSE
5	6.533567206	0	0	0	33.66948194	885	Eemian TW2 mesocratic I	0.04	0	0	TRUE	TRUE	FALSE
6	11.65119363	0	0	0	89.23938508	886	Eemian TW2 mesocratic I	0.04	0	0	TRUE	TRUE	FALSE
7	12.79897623	0	0	0	47.00281528	887	Eemian TW2 mesocratic I	0.04	0	0	TRUE	TRUE	FALSE
8	5.465303624	0	0	0	31.456847	888	Eemian TW2 mesocratic I	0.04	0	0	TRUE	TRUE	FALSE
9	9.516363256	0	0	0	9.197741278	889	Eemian TW2 mesocratic I	0.04	0	0	TRUE	TRUE	FALSE
10	0.540767861	0	0	0	20.33614861	890	Eemian TW2 mesocratic I	0.04	0	0	TRUE	TRUE	FALSE
11	14.32050306	0	0	0	75.2450682	891	Eemian TW2 mesocratic I	0.04	0	0	TRUE	TRUE	FALSE
12	14.0438816	0	0	0	50.89423555	892	Eemian TW2 mesocratic I	0.04	0	0	TRUE	TRUE	FALSE
13	0.585760606	0	0	0	20.33614861	893	Eemian TW2 mesocratic I	0.04	0	0	TRUE	TRUE	FALSE
14	14.86199888	0	0	0	55.86440794	894	Eemian TW2 mesocratic I	0.04	0	0	TRUE	TRUE	FALSE
15	0.671259572	0	0	0	20.33614861	895	Eemian TW2 mesocratic I	0.04	0	0	TRUE	TRUE	FALSE
16	11.88083545	0	0	0	44.79018033	896	Eemian TW2 mesocratic I	0.04	0	0	TRUE	TRUE	FALSE
17	14.33850654	0	0	0	74.95318814	897	Eemian TW2 mesocratic I	0.04	0	0	TRUE	TRUE	FALSE
18	11.37021852	0	0	0	7.002815275	898	Eemian TW2 mesocratic I	0.04	0	0	TRUE	TRUE	FALSE
19	12.94576697	0	0	0	47.00281528	899	Eemian TW2 mesocratic I	0.04	0	0	TRUE	TRUE	FALSE
20	11.32997873	0	0	0	7.002815275	900	Eemian TW2 mesocratic I	0.04	0	0	TRUE	TRUE	FALSE
1	0.275441059	0	0	0	20.7502869	901	Eemian TW2 mesocratic I	0.04	0	0	TRUE	TRUE	FALSE
2	0.281028623	0	0	0	20.7502869	902	Eemian TW2 mesocratic I	0.04	0	0	TRUE	TRUE	FALSE
3	0.284906097	0	0	0	20.7502869	903	Eemian TW2 mesocratic I	0.04	0	0	TRUE	TRUE	FALSE
4	0.304700732	0	0	0	20.7502869	904	Eemian TW2 mesocratic I	0.04	0	0	TRUE	TRUE	FALSE
5	11.11654272	0	0	0	43.29849732	905	Eemian TW2 mesocratic I	0.04	0	0	TRUE	TRUE	FALSE
6	14.73555656	0	0	0	71.17212664	906	Eemian TW2 mesocratic I	0.04	0	0	TRUE	TRUE	FALSE
7	0.332358563	0	0	0	20.7502869	907	Eemian TW2 mesocratic I	0.04	0	0	TRUE	TRUE	FALSE
8	15.20334581	0	0	0	0.750286896	908	Eemian TW2 mesocratic I	0.04	0	0	TRUE	TRUE	FALSE
9	11.78478361	0	0	0	85.28778306	909	Eemian TW2 mesocratic I	0.04	0	0	TRUE	TRUE	FALSE
10	12.23520722	0	0	0	84.18461837	910	Eemian TW2 mesocratic I	0.04	0	0	TRUE	TRUE	FALSE
11	7.053383574	0	0	0	34.67216077	911	Eemian TW2 mesocratic I	0.04	0	0	TRUE	TRUE	FALSE
12	10.96112178	0	0	0	7.416953562	912	Eemian TW2 mesocratic I	0.04	0	0	TRUE	TRUE	FALSE
13	3.618088603	0	0	0	27.41695356	913	Eemian TW2 mesocratic I	0.04	0	0	TRUE	TRUE	FALSE
14	0.361265712	0	0	0	20.7502869	914	Eemian TW2 mesocratic I	0.04	0	0	TRUE	TRUE	FALSE
15	15.30028395	0	0	0	60.67106808	915	Eemian TW2 mesocratic I	0.04	0	0	TRUE	TRUE	FALSE
16	12.9865135	0	0	0	47.41695356	916	Eemian TW2 mesocratic I	0.04	0	0	TRUE	TRUE	FALSE
17	0.357449775	0	0	0	20.7502869	917	Eemian TW2 mesocratic I	0.04	0	0	TRUE	TRUE	FALSE
18	5.222525801	0	0	0	14.08362023	918	Eemian TW2 mesocratic I	0.04	0	0	TRUE	TRUE	FALSE
19	0.441575689	0	0	0	20.7502869	919	Eemian TW2 mesocratic I	0.04	0	0	TRUE	TRUE	FALSE
20	12.06326432	0	0	0	97.87954871	920	Eemian TW2 mesocratic I	0.04	0	0	TRUE	TRUE	FALSE
1	0.1697019	0	0	0	21.43011796	921	Eemian TW2 mesocratic I	0.04	0	0	TRUE	TRUE	FALSE
2	0.189782847	0	0	0	20.90225925	922	Eemian TW2 mesocratic I	0.04	0	0	TRUE	TRUE	FALSE
3	0.199569197	0	0	0	21.43011796	923	Eemian TW2 mesocratic I	0.04	0	0	TRUE	TRUE	FALSE
4	0.21031194	0	0	0	21.43011796	924	Eemian TW2 mesocratic I	0.04	0	0	TRUE	TRUE	FALSE
5	3.817249822	0	0	0	28.09678463	925	Eemian TW2 mesocratic I	0.04	0	0	TRUE	TRUE	FALSE
6	14.87248345	0	0	0	1.430117963	926	Eemian TW2 mesocratic I	0.04	0	0	TRUE	TRUE	FALSE
7	0.288082971	0	0	0	20.90225925	927	Eemian TW2 mesocratic I	0.04	0	0	TRUE	TRUE	FALSE
8	15.32885379	0	0	0	63.13248083	928	Eemian TW2 mesocratic I	0.04	0	0	TRUE	TRUE	FALSE
9	14.31905469	0	0	0	75.66859128	929	Eemian TW2 mesocratic I	0.04	0	0	TRUE	TRUE	FALSE
10	3.80296096	0	0	0	28.09678463	930	Eemian TW2 mesocratic I	0.04	0	0	TRUE	TRUE	FALSE
11	14.42356003	0	0	0	76.26896075	931	Eemian TW2 mesocratic I	0.04	0	0	TRUE	TRUE	FALSE
12	15.10819697	0	0	0	0.902259252	932	Eemian TW2 mesocratic I	0.04	0	0	TRUE	TRUE	FALSE
13	12.81772483	0	0	0	4.913928942	933	Eemian TW2 mesocratic I	0.04	0	0	TRUE	TRUE	FALSE
14	5.082245428	0	0	0	14.23559259	934	Eemian TW2 mesocratic I	0.04	0	0	TRUE	TRUE	FALSE
15	10.84543144	0	0	0	42.12748806	935	Eemian TW2 mesocratic I	0.04	0	0	TRUE	TRUE	FALSE
16	0.297352246	0	0	0	21.43011796	936	Eemian TW2 mesocratic I	0.04	0	0	TRUE	TRUE	FALSE
17	0.276298833	0	0	0	21.43011796	937	Eemian TW2 mesocratic I	0.04	0	0	TRUE	TRUE	FALSE
18	14.28490312	0	0	0	74.7634513	938	Eemian TW2 mesocratic I	0.04	0	0	TRUE	TRUE	FALSE
19	14.40884984	0	0	0	73.21961036	939	Eemian TW2 mesocratic I	0.04	0	0	TRUE	TRUE	FALSE
20	0.198948217	0	0	0	21.43011796	940	Eemian TW2 mesocratic I	0.04	0	0	TRUE	TRUE	FALSE
1	0.175048283	0	0	0	21.46837395	941	Eemian TW2 mesocratic I	0.04	0	0	TRUE	TRUE	FALSE
2	0.262080741	0	0	0	21.13909461	942	Eemian TW2 mesocratic I	0.04	0	0	TRUE	TRUE	FALSE
3	0.316023386	0	0	0	21.81971506	943	Eemian TW2 mesocratic I	0.04	0	0	TRUE	TRUE	FALSE
4	0.324344798	0	0	0	21.81971506	944	Eemian TW2 mesocratic I	0.04	0	0	TRUE	TRUE	FALSE
5	0.212143882	0	0	0	21.13909461	945	Eemian TW2 mesocratic I	0.04	0	0	TRUE	TRUE	FALSE
6	10.16136778	0	0	0	8.486381729	946	Eemian TW2 mesocratic I	0.04	0	0	TRUE	TRUE	FALSE
7	11.55940397	0	0	0	43.32631538	947	Eemian TW2 mesocratic I	0.04	0	0	TRUE	TRUE	FALSE
8	7.24280438	0	0	0	35.1530484	948	Eemian TW2 mesocratic I	0.04	0	0	TRUE	TRUE	FALSE
9	15.15110851	0	0	0	69.81596644	949	Eemian TW2 mesocratic I	0.04	0	0	TRUE	TRUE	FALSE
10	11.74017972	0	0	0	87.69874806	950	Eemian TW2 mesocratic I	0.04	0	0	TRUE	TRUE	FALSE
11	4.289643088	0	0	0	15.1530484	951	Eemian TW2 mesocratic I	0.04	0	0	TRUE	TRUE	FALSE
12	4.58073614	0	0	0	14.80170728	952	Eemian TW2 mesocratic I	0.04	0	0	TRUE	TRUE	FALSE
13	0.413628742	0	0	0	21.81971506	953	Eemian TW2 mesocratic I	0.04	0	0	TRUE	TRUE	FALSE
14	14.19721103	0	0	0	52.12774487	954	Eemian TW2 mesocratic I	0.04	0	0	TRUE	TRUE	FALSE
15	6.962334572	0	0	0	34.80170728	955	Eemian TW2 mesocratic I	0.04	0	0	TRUE	TRUE	FALSE
16	14.759026	0	0	0	55.1530484	956	Eemian TW2 mesocratic I	0.04	0	0	TRUE	TRUE	FALSE
17	14.54821114	0	0	0	74.81207745	957	Eemian TW2 mesocratic I	0.04	0	0	TRUE	TRUE	FALSE
18	2.248170779	0	0	0	25.01675172	958	Eemian TW2 mesocratic I	0.04	0	0	TRUE	TRUE	FALSE
19	7.228041006	0	0	0	35.1530484	959	Eemian TW2 mesocratic I	0.04	0	0	TRUE	TRUE	FALSE
20	4.268032685	0	0	0	15.1530484	960	Eemian TW2 mesocratic I	0.04	0	0	TRUE	TRUE	FALSE
1	0.202156017	0	0	0	21.4578737	961	Eemian TW2 mesocratic I	0.04	0	0	TRUE	TRUE	FALSE
2	0.229149686	0	0	0	21.4578737	962	Eemian TW2 mesocratic I	0.04	0	0	TRUE	TRUE	FALSE
3	0.302387441	0	0	0	21.4578737	963	Eemian TW2 mesocratic I	0.04	0	0	TRUE	TRUE	FALSE
4	0.340197661	0	0	0	20.69845731	964	Eemian TW2 mesocratic I	0.04	0	0	TRUE	TRUE	FALSE
5	4.724135672	0	0	0	14.79120704	965	Eemian TW2 mesocratic I	0.04	0	0	TRUE	TRUE	FALSE
6	11.00974723	0	0	0	7.36512398	966	Eemian TW2 mesocratic I	0.04	0	0	TRUE	TRUE	FALSE
7	11.72523753	0	0	0	87.36512398	967	Eemian TW2 mesocratic I	0.04	0	0	TRUE	TRUE	FALSE
8	7.732536012	0	0	0	35.86157086	968	Eemian TW2 mesocratic I	0.04	0	0	TRUE	TRUE	FALSE
9	0.374776245	0	0	0	20.69845731	969	Eemian TW2 mesocratic I	0.04	0	0	TRUE	TRUE	FALSE
10	0.358096511	0	0	0	20.69845731	970	Eemian TW2 mesocratic I	0.04	0	0	TRUE	TRUE	FALSE
11	0.250142329	0	0	0	21.4578737	971	Eemian TW2 mesocratic I	0.04	0	0	TRUE	TRUE	FALSE
12	14.75409258	0	0	0	55.86157086	972	Eemian TW2 mesocratic I	0.04	0	0	TRUE	TRUE	FALSE
13	13.25849115	0	0	0	4.347669142	973	Eemian TW2 mesocratic I	0.04	0	0	TRUE	TRUE	FALSE
14	15.27476758	0	0	0	64.40934737	974	Eemian TW2 mesocratic I	0.04	0	0	TRUE	TRUE	FALSE
15	3.515513046	0	0	0	27.36512398	975	Eemian TW2 mesocratic I	0.04	0	0	TRUE	TRUE	FALSE
16	0.239772972	0	0	0	21.4578737	976	Eemian TW2 mesocratic I	0.04	0	0	TRUE	TRUE	FALSE
17	0.505686482	0	0	0	20.69845731	977	Eemian TW2 mesocratic I	0.04	0	0	TRUE	TRUE	FALSE
18	3.467034307	0	0	0	27.36512398	978	Eemian TW2 mesocratic I	0.04	0	0	TRUE	TRUE	FALSE
19	13.58049415	0	0	0	49.19490419	979	Eemian TW2 mesocratic I	0.04	0	0	TRUE	TRUE	FALSE
20	3.502915141	0	0	0	27.36512398	980	Eemian TW2 mesocratic I	0.04	0	0	TRUE	TRUE	FALSE
1	0.168784499	0	0	0	21.4666493	981	Eemian TW2 mesocratic I	0.04	0	0	TRUE	TRUE	FALSE
2	0.180268399	0	0	0	21.4666493	982	Eemian TW2 mesocratic I	0.04	0	0	TRUE	TRUE	FALSE
3	0.187441229	0	0	0	21.38547881	983	Eemian TW2 mesocratic I	0.04	0	0	TRUE	TRUE	FALSE
4	0.193013219	0	0	0	21.38547881	984	Eemian TW2 mesocratic I	0.04	0	0	TRUE	TRUE	FALSE
5	4.725205236	0	0	0	14.79998263	985	Eemian TW2 mesocratic I	0.04	0	0	TRUE	TRUE	FALSE
6	13.03265667	0	0	0	47.48186814	986	Eemian TW2 mesocratic I	0.04	0	0	TRUE	TRUE	FALSE
7	3.517680285	0	0	0	27.38798287	987	Eemian TW2 mesocratic I	0.04	0	0	TRUE	TRUE	FALSE
8	3.845667062	0	0	0	28.13331597	988	Eemian TW2 mesocratic I	0.04	0	0	TRUE	TRUE	FALSE
9	14.7719412	0	0	0	1.4666493	989	Eemian TW2 mesocratic I	0.04	0	0	TRUE	TRUE	FALSE
10	7.11468689	0	0	0	34.79998263	990	Eemian TW2 mesocratic I	0.04	0	0	TRUE	TRUE	FALSE
11	0.261760866	0	0	0	21.4666493	991	Eemian TW2 mesocratic I	0.04	0	0	TRUE	TRUE	FALSE
12	14.84261349	0	0	0	1.4666493	992	Eemian TW2 mesocratic I	0.04	0	0	TRUE	TRUE	FALSE
13	10.38740867	0	0	0	8.133315967	993	Eemian TW2 mesocratic I	0.04	0	0	TRUE	TRUE	FALSE
14	3.847220581	0	0	0	28.05214548	994	Eemian TW2 mesocratic I	0.04	0	0	TRUE	TRUE	FALSE
15	4.004657539	0	0	0	28.05214548	995	Eemian TW2 mesocratic I	0.04	0	0	TRUE	TRUE	FALSE
16	0.209361762	0	0	0	21.38547881	996	Eemian TW2 mesocratic I	0.04	0	0	TRUE	TRUE	FALSE
17	0.189487911	0	0	0	21.4666493	997	Eemian TW2 mesocratic I	0.04	0	0	TRUE	TRUE	FALSE
18	0.191550248	0	0	0	21.38547881	998	Eemian TW2 mesocratic I	0.04	0	0	TRUE	TRUE	FALSE
19	3.852223527	0	0	0	28.05214548	999	Eemian TW2 mesocratic I	0.04	0	0	TRUE	TRUE	FALSE
20	4.683282236	0	0	0	29.58613011	1000	Eemian TW2 mesocratic I	0.04	0	0	TRUE	TRUE	FALSE
1	0.564902885	0	0	0	20.4092975	1001	Eemian TW2 mesocratic I	0.04	0	0	TRUE	TRUE	FALSE
2	0.841042791	0	0	0	22.79466025	1002	Eemian TW2 mesocratic I	0.04	0	0	TRUE	TRUE	FALSE
3	0.878799029	0	0	0	19.86474579	1003	Eemian TW2 mesocratic I	0.04	0	0	TRUE	TRUE	FALSE
4	0.951172702	0	0	0	19.86474579	1004	Eemian TW2 mesocratic I	0.04	0	0	TRUE	TRUE	FALSE
5	6.059564138	0	0	0	13.19807912	1005	Eemian TW2 mesocratic I	0.04	0	0	TRUE	TRUE	FALSE
6	6.208127736	0	0	0	32.91664091	1006	Eemian TW2 mesocratic I	0.04	0	0	TRUE	TRUE	FALSE
7	14.39830162	0	0	0	70.46240213	1007	Eemian TW2 mesocratic I	0.04	0	0	TRUE	TRUE	FALSE
8	1.030189512	0	0	0	19.86474579	1008	Eemian TW2 mesocratic I	0.04	0	0	TRUE	TRUE	FALSE
9	0.981990009	0	0	0	19.86474579	1009	Eemian TW2 mesocratic I	0.04	0	0	TRUE	TRUE	FALSE
10	12.48669932	0	0	0	46.38916674	1010	Eemian TW2 mesocratic I	0.04	0	0	TRUE	TRUE	FALSE
11	14.75269236	0	0	0	69.32185766	1011	Eemian TW2 mesocratic I	0.04	0	0	TRUE	TRUE	FALSE
12	3.062913257	0	0	0	26.38916674	1012	Eemian TW2 mesocratic I	0.04	0	0	TRUE	TRUE	FALSE
13	0.961583861	0	0	0	19.86474579	1013	Eemian TW2 mesocratic I	0.04	0	0	TRUE	TRUE	FALSE
14	5.262578073	0	0	0	31.07012298	1014	Eemian TW2 mesocratic I	0.04	0	0	TRUE	TRUE	FALSE
15	0.97471852	0	0	0	19.72250007	1015	Eemian TW2 mesocratic I	0.04	0	0	TRUE	TRUE	FALSE
16	6.463208068	0	0	0	33.74263083	1016	Eemian TW2 mesocratic I	0.04	0	0	TRUE	TRUE	FALSE
17	12.95698389	0	0	0	47.20447308	1017	Eemian TW2 mesocratic I	0.04	0	0	TRUE	TRUE	FALSE
18	13.40157986	0	0	0	49.00089893	1018	Eemian TW2 mesocratic I	0.04	0	0	TRUE	TRUE	FALSE
19	9.600906127	0	0	0	39.86474579	1019	Eemian TW2 mesocratic I	0.04	0	0	TRUE	TRUE	FALSE
20	15.07490054	0	0	0	66.24997425	1020	Eemian TW2 mesocratic I	0.04	0	0	TRUE	TRUE	FALSE
1	0.182381004	0	0	0	20.82296591	1021	Eemian TW2 mesocratic I	0.04	0	0	TRUE	TRUE	FALSE
2	0.245653293	0	0	0	20.82296591	1022	Eemian TW2 mesocratic I	0.04	0	0	TRUE	TRUE	FALSE
3	0.275157131	0	0	0	20.82296591	1023	Eemian TW2 mesocratic I	0.04	0	0	TRUE	TRUE	FALSE
4	0.280229863	0	0	0	20.82296591	1024	Eemian TW2 mesocratic I	0.04	0	0	TRUE	TRUE	FALSE
5	9.583651094	0	0	0	39.9750474	1025	Eemian TW2 mesocratic I	0.04	0	0	TRUE	TRUE	FALSE
6	2.582525452	0	0	0	17.50110511	1026	Eemian TW2 mesocratic I	0.04	0	0	TRUE	TRUE	FALSE
7	3.573909547	0	0	0	27.48963258	1027	Eemian TW2 mesocratic I	0.04	0	0	TRUE	TRUE	FALSE
8	6.447634303	0	0	0	12.73333226	1028	Eemian TW2 mesocratic I	0.04	0	0	TRUE	TRUE	FALSE
9	11.73157801	0	0	0	84.67445578	1029	Eemian TW2 mesocratic I	0.04	0	0	TRUE	TRUE	FALSE
10	10.052077	0	0	0	40.82296591	1030	Eemian TW2 mesocratic I	0.04	0	0	TRUE	TRUE	FALSE
11	3.662165336	0	0	0	27.48963258	1031	Eemian TW2 mesocratic I	0.04	0	0	TRUE	TRUE	FALSE
12	14.57563977	0	0	0	52.77073472	1032	Eemian TW2 mesocratic I	0.04	0	0	TRUE	TRUE	FALSE
13	13.35852398	0	0	0	80.926553	1033	Eemian TW2 mesocratic I	0.04	0	0	TRUE	TRUE	FALSE
14	10.00764152	0	0	0	40.82296591	1034	Eemian TW2 mesocratic I	0.04	0	0	TRUE	TRUE	FALSE
15	6.692930687	0	0	0	34.15629925	1035	Eemian TW2 mesocratic I	0.04	0	0	TRUE	TRUE	FALSE
16	11.01644246	0	0	0	7.267446673	1036	Eemian TW2 mesocratic I	0.04	0	0	TRUE	TRUE	FALSE
17	11.55622463	0	0	0	87.850621	1037	Eemian TW2 mesocratic I	0.04	0	0	TRUE	TRUE	FALSE
18	15.22099048	0	0	0	0.822965913	1038	Eemian TW2 mesocratic I	0.04	0	0	TRUE	TRUE	FALSE
19	0.326775062	0	0	0	20.82296591	1039	Eemian TW2 mesocratic I	0.04	0	0	TRUE	TRUE	FALSE
20	0.34774104	0	0	0	20.82296591	1040	Eemian TW2 mesocratic I	0.04	0	0	TRUE	TRUE	FALSE
1	0.842765629	0	0	0	22.89279152	1041	Eemian TW2 mesocratic I	0.04	0	0	TRUE	TRUE	FALSE
2	0.868191737	0	0	0	22.89279152	1042	Eemian TW2 mesocratic I	0.04	0	0	TRUE	TRUE	FALSE
3	0.890625804	0	0	0	22.89279152	1043	Eemian TW2 mesocratic I	0.04	0	0	TRUE	TRUE	FALSE
4	0.894419786	0	0	0	22.89279152	1044	Eemian TW2 mesocratic I	0.04	0	0	TRUE	TRUE	FALSE
5	12.30560596	0	0	0	45.60890795	1045	Eemian TW2 mesocratic I	0.04	0	0	TRUE	TRUE	FALSE
6	4.576174601	0	0	0	29.55945819	1046	Eemian TW2 mesocratic I	0.04	0	0	TRUE	TRUE	FALSE
7	11.20981182	0	0	0	42.89279152	1047	Eemian TW2 mesocratic I	0.04	0	0	TRUE	TRUE	FALSE
8	7.648249167	0	0	0	36.22612486	1048	Eemian TW2 mesocratic I	0.04	0	0	TRUE	TRUE	FALSE
9	10.11453563	0	0	0	8.471879039	1049	Eemian TW2 mesocratic I	0.04	0	0	TRUE	TRUE	FALSE
10	1.005480868	0	0	0	22.89279152	1050	Eemian TW2 mesocratic I	0.04	0	0	TRUE	TRUE	FALSE
11	9.832072025	0	0	0	8.818306279	1051	Eemian TW2 mesocratic I	0.04	0	0	TRUE	TRUE	FALSE
12	14.24527668	0	0	0	76.22612486	1052	Eemian TW2 mesocratic I	0.04	0	0	TRUE	TRUE	FALSE
13	3.416656239	0	0	0	16.22612486	1053	Eemian TW2 mesocratic I	0.04	0	0	TRUE	TRUE	FALSE
14	1.011118053	0	0	0	22.89279152	1054	Eemian TW2 mesocratic I	0.04	0	0	TRUE	TRUE	FALSE
15	13.70418802	0	0	0	49.56596285	1055	Eemian TW2 mesocratic I	0.04	0	0	TRUE	TRUE	FALSE
16	4.681994853	0	0	0	29.55945819	1056	Eemian TW2 mesocratic I	0.04	0	0	TRUE	TRUE	FALSE
17	14.18116851	0	0	0	2.892791522	1057	Eemian TW2 mesocratic I	0.04	0	0	TRUE	TRUE	FALSE
18	7.696773994	0	0	0	36.22612486	1058	Eemian TW2 mesocratic I	0.04	0	0	TRUE	TRUE	FALSE
19	0.985747989	0	0	0	22.89279152	1059	Eemian TW2 mesocratic I	0.04	0	0	TRUE	TRUE	FALSE
20	0.914438987	0	0	0	22.89279152	1060	Eemian TW2 mesocratic I	0.04	0	0	TRUE	TRUE	FALSE
1	0.489060919	0	0	0	20.38298878	1061	Eemian TW2 mesocratic I	0.04	0	0	TRUE	TRUE	FALSE
2	0.547813054	0	0	0	20.38298878	1062	Eemian TW2 mesocratic I	0.04	0	0	TRUE	TRUE	FALSE
3	0.548503992	0	0	0	20.38298878	1063	Eemian TW2 mesocratic I	0.04	0	0	TRUE	TRUE	FALSE
4	0.5500596	0	0	0	20.38298878	1064	Eemian TW2 mesocratic I	0.04	0	0	TRUE	TRUE	FALSE
5	6.479759135	0	0	0	12.68493314	1065	Eemian TW2 mesocratic I	0.04	0	0	TRUE	TRUE	FALSE
6	10.49016656	0	0	0	7.9539678	1066	Eemian TW2 mesocratic I	0.04	0	0	TRUE	TRUE	FALSE
7	11.34405144	0	0	0	7.049655446	1067	Eemian TW2 mesocratic I	0.04	0	0	TRUE	TRUE	FALSE
8	11.31303886	0	0	0	7.049655446	1068	Eemian TW2 mesocratic I	0.04	0	0	TRUE	TRUE	FALSE
9	0.650080143	0	0	0	20.38298878	1069	Eemian TW2 mesocratic I	0.04	0	0	TRUE	TRUE	FALSE
10	3.261264184	0	0	0	27.04965545	1070	Eemian TW2 mesocratic I	0.04	0	0	TRUE	TRUE	FALSE
11	9.825010094	0	0	0	40.38298878	1071	Eemian TW2 mesocratic I	0.04	0	0	TRUE	TRUE	FALSE
12	0.597371447	0	0	0	20.38298878	1072	Eemian TW2 mesocratic I	0.04	0	0	TRUE	TRUE	FALSE
13	11.26570168	0	0	0	7.049655446	1073	Eemian TW2 mesocratic I	0.04	0	0	TRUE	TRUE	FALSE
14	3.322495013	0	0	0	27.04965545	1074	Eemian TW2 mesocratic I	0.04	0	0	TRUE	TRUE	FALSE
15	5.564147952	0	0	0	13.71632211	1075	Eemian TW2 mesocratic I	0.04	0	0	TRUE	TRUE	FALSE
16	0.675375354	0	0	0	20.38298878	1076	Eemian TW2 mesocratic I	0.04	0	0	TRUE	TRUE	FALSE
17	8.78837342	0	0	0	38.543753	1077	Eemian TW2 mesocratic I	0.04	0	0	TRUE	TRUE	FALSE
18	0.555704952	0	0	0	20.38298878	1078	Eemian TW2 mesocratic I	0.04	0	0	TRUE	TRUE	FALSE
19	7.558598674	0	0	0	35.78852701	1079	Eemian TW2 mesocratic I	0.04	0	0	TRUE	TRUE	FALSE
20	5.703049774	0	0	0	13.46123077	1080	Eemian TW2 mesocratic I	0.04	0	0	TRUE	TRUE	FALSE
1	0.192410319	0	0	0	20.87998772	1081	Eemian TW2 mesocratic I	0.04	0	0	TRUE	TRUE	FALSE
2	0.228077007	0	0	0	20.87998772	1082	Eemian TW2 mesocratic I	0.04	0	0	TRUE	TRUE	FALSE
3	0.229774796	0	0	0	20.87998772	1083	Eemian TW2 mesocratic I	0.04	0	0	TRUE	TRUE	FALSE
4	0.263582704	0	0	0	20.87998772	1084	Eemian TW2 mesocratic I	0.04	0	0	TRUE	TRUE	FALSE
5	10.10912177	0	0	0	40.87998772	1085	Eemian TW2 mesocratic I	0.04	0	0	TRUE	TRUE	FALSE
6	11.79593832	0	0	0	85.51458243	1086	Eemian TW2 mesocratic I	0.04	0	0	TRUE	TRUE	FALSE
7	12.08721294	0	0	0	86.01876408	1087	Eemian TW2 mesocratic I	0.04	0	0	TRUE	TRUE	FALSE
8	3.542173372	0	0	0	27.54665439	1088	Eemian TW2 mesocratic I	0.04	0	0	TRUE	TRUE	FALSE
9	15.05850364	0	0	0	0.87998772	1089	Eemian TW2 mesocratic I	0.04	0	0	TRUE	TRUE	FALSE
10	5.163051213	0	0	0	14.21332105	1090	Eemian TW2 mesocratic I	0.04	0	0	TRUE	TRUE	FALSE
11	15.19203307	0	0	0	0.87998772	1091	Eemian TW2 mesocratic I	0.04	0	0	TRUE	TRUE	FALSE
12	15.3263733	0	0	0	67.54665439	1092	Eemian TW2 mesocratic I	0.04	0	0	TRUE	TRUE	FALSE
13	15.38806374	0	0	0	67.54665439	1093	Eemian TW2 mesocratic I	0.04	0	0	TRUE	TRUE	FALSE
14	5.081163658	0	0	0	14.21332105	1094	Eemian TW2 mesocratic I	0.04	0	0	TRUE	TRUE	FALSE
15	3.535989759	0	0	0	27.54665439	1095	Eemian TW2 mesocratic I	0.04	0	0	TRUE	TRUE	FALSE
16	10.98712637	0	0	0	7.546654387	1096	Eemian TW2 mesocratic I	0.04	0	0	TRUE	TRUE	FALSE
17	5.127857683	0	0	0	14.21332105	1097	Eemian TW2 mesocratic I	0.04	0	0	TRUE	TRUE	FALSE
18	0.286128472	0	0	0	20.87998772	1098	Eemian TW2 mesocratic I	0.04	0	0	TRUE	TRUE	FALSE
19	2.738953533	0	0	0	26.0083916	1099	Eemian TW2 mesocratic I	0.04	0	0	TRUE	TRUE	FALSE
20	7.133828407	0	0	0	35.23110735	1100	Eemian TW2 mesocratic I	0.04	0	0	TRUE	TRUE	FALSE
1	0.124516713	0	0	0	21.10753933	1101	Eemian TW2 mesocratic I	0.04	0	0	TRUE	TRUE	FALSE
2	0.175639344	0	0	0	21.10753933	1102	Eemian TW2 mesocratic I	0.04	0	0	TRUE	TRUE	FALSE
3	0.18886252	0	0	0	21.10753933	1103	Eemian TW2 mesocratic I	0.04	0	0	TRUE	TRUE	FALSE
4	0.188932378	0	0	0	21.10753933	1104	Eemian TW2 mesocratic I	0.04	0	0	TRUE	TRUE	FALSE
5	3.584954596	0	0	0	27.77420599	1105	Eemian TW2 mesocratic I	0.04	0	0	TRUE	TRUE	FALSE
6	4.911890771	0	0	0	14.44087266	1106	Eemian TW2 mesocratic I	0.04	0	0	TRUE	TRUE	FALSE
7	13.03811451	0	0	0	47.77420599	1107	Eemian TW2 mesocratic I	0.04	0	0	TRUE	TRUE	FALSE
8	14.99526371	0	0	0	1.107539325	1108	Eemian TW2 mesocratic I	0.04	0	0	TRUE	TRUE	FALSE
9	14.58488735	0	0	0	52.0871303	1109	Eemian TW2 mesocratic I	0.04	0	0	TRUE	TRUE	FALSE
10	6.975530546	0	0	0	34.44087266	1110	Eemian TW2 mesocratic I	0.04	0	0	TRUE	TRUE	FALSE
11	10.76291229	0	0	0	7.774205992	1111	Eemian TW2 mesocratic I	0.04	0	0	TRUE	TRUE	FALSE
12	0.299851114	0	0	0	21.10753933	1112	Eemian TW2 mesocratic I	0.04	0	0	TRUE	TRUE	FALSE
13	4.905745136	0	0	0	14.44087266	1113	Eemian TW2 mesocratic I	0.04	0	0	TRUE	TRUE	FALSE
14	10.67384187	0	0	0	7.774205992	1114	Eemian TW2 mesocratic I	0.04	0	0	TRUE	TRUE	FALSE
15	4.903996622	0	0	0	14.44087266	1115	Eemian TW2 mesocratic I	0.04	0	0	TRUE	TRUE	FALSE
16	9.337315391	0	0	0	39.52191196	1116	Eemian TW2 mesocratic I	0.04	0	0	TRUE	TRUE	FALSE
17	14.30548649	0	0	0	77.06027024	1117	Eemian TW2 mesocratic I	0.04	0	0	TRUE	TRUE	FALSE
18	12.95195175	0	0	0	47.53748767	1118	Eemian TW2 mesocratic I	0.04	0	0	TRUE	TRUE	FALSE
19	3.671242435	0	0	0	27.77420599	1119	Eemian TW2 mesocratic I	0.04	0	0	TRUE	TRUE	FALSE
20	8.605790295	0	0	0	10.26450528	1120	Eemian TW2 mesocratic I	0.04	0	0	TRUE	TRUE	FALSE
1	0.460417593	0	0	0	22.11775107	1121	Eemian TW2 mesocratic I	0.04	0	0	TRUE	TRUE	FALSE
2	0.473327208	0	0	0	22.11775107	1122	Eemian TW2 mesocratic I	0.04	0	0	TRUE	TRUE	FALSE
3	0.490448495	0	0	0	22.11775107	1123	Eemian TW2 mesocratic I	0.04	0	0	TRUE	TRUE	FALSE
4	0.494936	0	0	0	22.11775107	1124	Eemian TW2 mesocratic I	0.04	0	0	TRUE	TRUE	FALSE
5	9.794369564	0	0	0	8.784417735	1125	Eemian TW2 mesocratic I	0.04	0	0	TRUE	TRUE	FALSE
6	15.06135257	0	0	0	57.23155348	1126	Eemian TW2 mesocratic I	0.04	0	0	TRUE	TRUE	FALSE
7	15.47260114	0	0	0	61.76377118	1127	Eemian TW2 mesocratic I	0.04	0	0	TRUE	TRUE	FALSE
8	1.208716052	0	0	0	23.4423707	1128	Eemian TW2 mesocratic I	0.04	0	0	TRUE	TRUE	FALSE
9	4.265121513	0	0	0	28.78441774	1129	Eemian TW2 mesocratic I	0.04	0	0	TRUE	TRUE	FALSE
10	0.548654214	0	0	0	22.11775107	1130	Eemian TW2 mesocratic I	0.04	0	0	TRUE	TRUE	FALSE
11	3.489922495	0	0	0	16.23537101	1131	Eemian TW2 mesocratic I	0.04	0	0	TRUE	TRUE	FALSE
12	4.146591505	0	0	0	15.4510844	1132	Eemian TW2 mesocratic I	0.04	0	0	TRUE	TRUE	FALSE
13	7.265166008	0	0	0	35.4510844	1133	Eemian TW2 mesocratic I	0.04	0	0	TRUE	TRUE	FALSE
14	10.54487319	0	0	0	42.11775107	1134	Eemian TW2 mesocratic I	0.04	0	0	TRUE	TRUE	FALSE
15	15.01574221	0	0	0	55.4510844	1135	Eemian TW2 mesocratic I	0.04	0	0	TRUE	TRUE	FALSE
16	6.323161566	0	0	0	12.66757266	1136	Eemian TW2 mesocratic I	0.04	0	0	TRUE	TRUE	FALSE
17	10.63201303	0	0	0	42.11775107	1137	Eemian TW2 mesocratic I	0.04	0	0	TRUE	TRUE	FALSE
18	4.108165427	0	0	0	15.4510844	1138	Eemian TW2 mesocratic I	0.04	0	0	TRUE	TRUE	FALSE
19	4.232630014	0	0	0	28.78441774	1139	Eemian TW2 mesocratic I	0.04	0	0	TRUE	TRUE	FALSE
20	10.55294732	0	0	0	42.11775107	1140	Eemian TW2 mesocratic I	0.04	0	0	TRUE	TRUE	FALSE
1	0.307507872	0	0	0	21.83635889	1141	Eemian TW2 mesocratic I	0.04	0	0	TRUE	TRUE	FALSE
2	0.331223119	0	0	0	21.83635889	1142	Eemian TW2 mesocratic I	0.04	0	0	TRUE	TRUE	FALSE
3	0.349080212	0	0	0	21.83635889	1143	Eemian TW2 mesocratic I	0.04	0	0	TRUE	TRUE	FALSE
4	0.358971655	0	0	0	21.83635889	1144	Eemian TW2 mesocratic I	0.04	0	0	TRUE	TRUE	FALSE
5	14.49644832	0	0	0	75.16969222	1145	Eemian TW2 mesocratic I	0.04	0	0	TRUE	TRUE	FALSE
6	15.45475496	0	0	0	62.99185359	1146	Eemian TW2 mesocratic I	0.04	0	0	TRUE	TRUE	FALSE
7	15.45001095	0	0	0	64.17797412	1147	Eemian TW2 mesocratic I	0.04	0	0	TRUE	TRUE	FALSE
8	0.335247871	0	0	0	21.83635889	1148	Eemian TW2 mesocratic I	0.04	0	0	TRUE	TRUE	FALSE
9	0.466503239	0	0	0	21.83635889	1149	Eemian TW2 mesocratic I	0.04	0	0	TRUE	TRUE	FALSE
10	4.330207874	0	0	0	15.16969222	1150	Eemian TW2 mesocratic I	0.04	0	0	TRUE	TRUE	FALSE
11	13.25922963	0	0	0	48.50302556	1151	Eemian TW2 mesocratic I	0.04	0	0	TRUE	TRUE	FALSE
12	13.1125022	0	0	0	47.43158582	1152	Eemian TW2 mesocratic I	0.04	0	0	TRUE	TRUE	FALSE
13	13.96208656	0	0	0	50.86501078	1153	Eemian TW2 mesocratic I	0.04	0	0	TRUE	TRUE	FALSE
14	0.364617384	0	0	0	21.83635889	1154	Eemian TW2 mesocratic I	0.04	0	0	TRUE	TRUE	FALSE
15	6.950265298	0	0	0	34.40268748	1155	Eemian TW2 mesocratic I	0.04	0	0	TRUE	TRUE	FALSE
16	6.382950413	0	0	0	33.26088563	1156	Eemian TW2 mesocratic I	0.04	0	0	TRUE	TRUE	FALSE
17	0.365575338	0	0	0	21.83635889	1157	Eemian TW2 mesocratic I	0.04	0	0	TRUE	TRUE	FALSE
18	4.133482603	0	0	0	28.50302556	1158	Eemian TW2 mesocratic I	0.04	0	0	TRUE	TRUE	FALSE
19	12.22774786	0	0	0	45.54210149	1159	Eemian TW2 mesocratic I	0.04	0	0	TRUE	TRUE	FALSE
20	10.10989251	0	0	0	8.503025558	1160	Eemian TW2 mesocratic I	0.04	0	0	TRUE	TRUE	FALSE
1	0.299379906	0	0	0	20.74265149	1161	Eemian TW2 mesocratic I	0.04	0	0	TRUE	TRUE	FALSE
2	0.309997374	0	0	0	20.74265149	1162	Eemian TW2 mesocratic I	0.04	0	0	TRUE	TRUE	FALSE
3	0.32822566	0	0	0	21.78616318	1163	Eemian TW2 mesocratic I	0.04	0	0	TRUE	TRUE	FALSE
4	0.32901591	0	0	0	21.78616318	1164	Eemian TW2 mesocratic I	0.04	0	0	TRUE	TRUE	FALSE
5	10.990336	0	0	0	7.409318161	1165	Eemian TW2 mesocratic I	0.04	0	0	TRUE	TRUE	FALSE
6	14.90851859	0	0	0	1.346595772	1166	Eemian TW2 mesocratic I	0.04	0	0	TRUE	TRUE	FALSE
7	3.998310952	0	0	0	15.67251696	1167	Eemian TW2 mesocratic I	0.04	0	0	TRUE	TRUE	FALSE
8	14.98972016	0	0	0	69.00585029	1168	Eemian TW2 mesocratic I	0.04	0	0	TRUE	TRUE	FALSE
9	6.792314185	0	0	0	34.07598483	1169	Eemian TW2 mesocratic I	0.04	0	0	TRUE	TRUE	FALSE
10	0.360020762	0	0	0	20.74265149	1170	Eemian TW2 mesocratic I	0.04	0	0	TRUE	TRUE	FALSE
11	0.329492847	0	0	0	21.78616318	1171	Eemian TW2 mesocratic I	0.04	0	0	TRUE	TRUE	FALSE
12	6.732273426	0	0	0	34.07598483	1172	Eemian TW2 mesocratic I	0.04	0	0	TRUE	TRUE	FALSE
13	14.26906601	0	0	0	77.60197175	1173	Eemian TW2 mesocratic I	0.04	0	0	TRUE	TRUE	FALSE
14	3.449327172	0	0	0	27.40931816	1174	Eemian TW2 mesocratic I	0.04	0	0	TRUE	TRUE	FALSE
15	4.390055258	0	0	0	15.11949652	1175	Eemian TW2 mesocratic I	0.04	0	0	TRUE	TRUE	FALSE
16	7.175645643	0	0	0	35.11949652	1176	Eemian TW2 mesocratic I	0.04	0	0	TRUE	TRUE	FALSE
17	7.561292744	0	0	0	35.8876457	1177	Eemian TW2 mesocratic I	0.04	0	0	TRUE	TRUE	FALSE
18	3.959292389	0	0	0	15.67251696	1178	Eemian TW2 mesocratic I	0.04	0	0	TRUE	TRUE	FALSE
19	13.58609244	0	0	0	80.74265149	1179	Eemian TW2 mesocratic I	0.04	0	0	TRUE	TRUE	FALSE
20	0.402653878	0	0	0	20.74265149	1180	Eemian TW2 mesocratic I	0.04	0	0	TRUE	TRUE	FALSE
1	0.139956555	0	0	0	21.09535614	1181	Eemian TW2 mesocratic I	0.04	0	0	TRUE	TRUE	FALSE
2	0.163905795	0	0	0	21.09535614	1182	Eemian TW2 mesocratic I	0.04	0	0	TRUE	TRUE	FALSE
3	0.202231947	0	0	0	21.09535614	1183	Eemian TW2 mesocratic I	0.04	0	0	TRUE	TRUE	FALSE
4	0.202323162	0	0	0	21.09535614	1184	Eemian TW2 mesocratic I	0.04	0	0	TRUE	TRUE	FALSE
5	15.23519428	0	0	0	65.97125517	1185	Eemian TW2 mesocratic I	0.04	0	0	TRUE	TRUE	FALSE
6	0.274631765	0	0	0	21.09535614	1186	Eemian TW2 mesocratic I	0.04	0	0	TRUE	TRUE	FALSE
7	15.02614836	0	0	0	71.57253389	1187	Eemian TW2 mesocratic I	0.04	0	0	TRUE	TRUE	FALSE
8	0.288151786	0	0	0	21.09535614	1188	Eemian TW2 mesocratic I	0.04	0	0	TRUE	TRUE	FALSE
9	10.2472173	0	0	0	41.09535614	1189	Eemian TW2 mesocratic I	0.04	0	0	TRUE	TRUE	FALSE
10	11.91981025	0	0	0	85.97125517	1190	Eemian TW2 mesocratic I	0.04	0	0	TRUE	TRUE	FALSE
11	14.69359021	0	0	0	72.63792184	1191	Eemian TW2 mesocratic I	0.04	0	0	TRUE	TRUE	FALSE
12	3.737411269	0	0	0	27.7620228	1192	Eemian TW2 mesocratic I	0.04	0	0	TRUE	TRUE	FALSE
13	6.979067163	0	0	0	34.42868947	1193	Eemian TW2 mesocratic I	0.04	0	0	TRUE	TRUE	FALSE
14	14.8512035	0	0	0	69.3709292	1194	Eemian TW2 mesocratic I	0.04	0	0	TRUE	TRUE	FALSE
15	3.711583558	0	0	0	27.7620228	1195	Eemian TW2 mesocratic I	0.04	0	0	TRUE	TRUE	FALSE
16	15.52247857	0	0	0	60.01011152	1196	Eemian TW2 mesocratic I	0.04	0	0	TRUE	TRUE	FALSE
17	0.239856193	0	0	0	21.09535614	1197	Eemian TW2 mesocratic I	0.04	0	0	TRUE	TRUE	FALSE
18	14.6034603	0	0	0	52.9177425	1198	Eemian TW2 mesocratic I	0.04	0	0	TRUE	TRUE	FALSE
19	3.557425201	0	0	0	27.54099372	1199	Eemian TW2 mesocratic I	0.04	0	0	TRUE	TRUE	FALSE
20	0.222323999	0	0	0	21.09535614	1200	Eemian TW2 mesocratic I	0.04	0	0	TRUE	TRUE	FALSE
1	0.048151048	0	0	0	24.15457244	1	Eemian TW3 mesocratic II	0.04	0	0	TRUE	TRUE	FALSE
2	0.05236304	0	0	0	24.15457244	2	Eemian TW3 mesocratic II	0.04	0	0	TRUE	TRUE	FALSE
3	0.052622185	0	0	0	24.15457244	3	Eemian TW3 mesocratic II	0.04	0	0	TRUE	TRUE	FALSE
4	0.054344652	0	0	0	24.15457244	4	Eemian TW3 mesocratic II	0.04	0	0	TRUE	TRUE	FALSE
5	7.716949538	0	0	0	10.82123911	5	Eemian TW3 mesocratic II	0.04	0	0	TRUE	TRUE	FALSE
6	0.14992002	0	0	0	24.15457244	6	Eemian TW3 mesocratic II	0.04	0	0	TRUE	TRUE	FALSE
7	0.13702982	0	0	0	24.15457244	7	Eemian TW3 mesocratic II	0.04	0	0	TRUE	TRUE	FALSE
8	12.59240076	0	0	0	84.15457244	8	Eemian TW3 mesocratic II	0.04	0	0	TRUE	TRUE	FALSE
9	16.06271249	0	0	0	68.14584117	9	Eemian TW3 mesocratic II	0.04	0	0	TRUE	TRUE	FALSE
10	3.489835004	0	0	0	17.48790578	10	Eemian TW3 mesocratic II	0.04	0	0	TRUE	TRUE	FALSE
11	15.01206386	0	0	0	70.82123911	11	Eemian TW3 mesocratic II	0.04	0	0	TRUE	TRUE	FALSE
12	3.023894643	0	0	0	30.82123911	12	Eemian TW3 mesocratic II	0.04	0	0	TRUE	TRUE	FALSE
13	12.28472931	0	0	0	99.96566821	13	Eemian TW3 mesocratic II	0.04	0	0	TRUE	TRUE	FALSE
14	9.45253879	0	0	0	8.191215564	14	Eemian TW3 mesocratic II	0.04	0	0	TRUE	TRUE	FALSE
15	7.775797527	0	0	0	10.82123911	15	Eemian TW3 mesocratic II	0.04	0	0	TRUE	TRUE	FALSE
16	2.950220351	0	0	0	30.82123911	16	Eemian TW3 mesocratic II	0.04	0	0	TRUE	TRUE	FALSE
17	7.695520943	0	0	0	10.82123911	17	Eemian TW3 mesocratic II	0.04	0	0	TRUE	TRUE	FALSE
18	7.729846207	0	0	0	10.82123911	18	Eemian TW3 mesocratic II	0.04	0	0	TRUE	TRUE	FALSE
19	9.110077282	0	0	0	8.724490739	19	Eemian TW3 mesocratic II	0.04	0	0	TRUE	TRUE	FALSE
20	2.994071882	0	0	0	30.82123911	20	Eemian TW3 mesocratic II	0.04	0	0	TRUE	TRUE	FALSE
1	0.207541668	0	0	0	23.93972918	21	Eemian TW3 mesocratic II	0.04	0	0	TRUE	TRUE	FALSE
2	0.207664722	0	0	0	23.83713683	22	Eemian TW3 mesocratic II	0.04	0	0	TRUE	TRUE	FALSE
3	0.229065039	0	0	0	23.83713683	23	Eemian TW3 mesocratic II	0.04	0	0	TRUE	TRUE	FALSE
4	0.23004553	0	0	0	23.83713683	24	Eemian TW3 mesocratic II	0.04	0	0	TRUE	TRUE	FALSE
5	0.271169027	0	0	0	23.83713683	25	Eemian TW3 mesocratic II	0.04	0	0	TRUE	TRUE	FALSE
6	15.54970252	0	0	0	53.45279629	26	Eemian TW3 mesocratic II	0.04	0	0	TRUE	TRUE	FALSE
7	12.68780733	0	0	0	98.6679976	27	Eemian TW3 mesocratic II	0.04	0	0	TRUE	TRUE	FALSE
8	2.850182469	0	0	0	30.60639585	28	Eemian TW3 mesocratic II	0.04	0	0	TRUE	TRUE	FALSE
9	11.97274213	0	0	0	90.50380349	29	Eemian TW3 mesocratic II	0.04	0	0	TRUE	TRUE	FALSE
10	16.40511133	0	0	0	62.07586336	30	Eemian TW3 mesocratic II	0.04	0	0	TRUE	TRUE	FALSE
11	11.92618886	0	0	0	3.837136826	31	Eemian TW3 mesocratic II	0.04	0	0	TRUE	TRUE	FALSE
12	0.281298478	0	0	0	23.83713683	32	Eemian TW3 mesocratic II	0.04	0	0	TRUE	TRUE	FALSE
13	13.89043585	0	0	0	78.55467223	33	Eemian TW3 mesocratic II	0.04	0	0	TRUE	TRUE	FALSE
14	11.22296338	0	0	0	89.93500266	34	Eemian TW3 mesocratic II	0.04	0	0	TRUE	TRUE	FALSE
15	2.786618156	0	0	0	30.50380349	35	Eemian TW3 mesocratic II	0.04	0	0	TRUE	TRUE	FALSE
16	3.758545279	0	0	0	17.17047016	36	Eemian TW3 mesocratic II	0.04	0	0	TRUE	TRUE	FALSE
17	14.57363699	0	0	0	50.50380349	37	Eemian TW3 mesocratic II	0.04	0	0	TRUE	TRUE	FALSE
18	11.30228252	0	0	0	43.83713683	38	Eemian TW3 mesocratic II	0.04	0	0	TRUE	TRUE	FALSE
19	15.70932834	0	0	0	63.26833599	39	Eemian TW3 mesocratic II	0.04	0	0	TRUE	TRUE	FALSE
20	2.907001266	0	0	0	18.6679976	40	Eemian TW3 mesocratic II	0.04	0	0	TRUE	TRUE	FALSE
1	0.370529167	0	0	0	23.59788367	41	Eemian TW3 mesocratic II	0.04	0	0	TRUE	TRUE	FALSE
2	0.372148404	0	0	0	23.59788367	42	Eemian TW3 mesocratic II	0.04	0	0	TRUE	TRUE	FALSE
3	0.373450531	0	0	0	23.59788367	43	Eemian TW3 mesocratic II	0.04	0	0	TRUE	TRUE	FALSE
4	0.386724138	0	0	0	23.59788367	44	Eemian TW3 mesocratic II	0.04	0	0	TRUE	TRUE	FALSE
5	14.28728646	0	0	0	50.04284699	45	Eemian TW3 mesocratic II	0.04	0	0	TRUE	TRUE	FALSE
6	10.08111362	0	0	0	41.90748796	46	Eemian TW3 mesocratic II	0.04	0	0	TRUE	TRUE	FALSE
7	0.347169604	0	0	0	23.59788367	47	Eemian TW3 mesocratic II	0.04	0	0	TRUE	TRUE	FALSE
8	6.375225681	0	0	0	36.70951366	48	Eemian TW3 mesocratic II	0.04	0	0	TRUE	TRUE	FALSE
9	0.503728883	0	0	0	23.37618032	49	Eemian TW3 mesocratic II	0.04	0	0	TRUE	TRUE	FALSE
10	8.103547883	0	0	0	10.26455034	50	Eemian TW3 mesocratic II	0.04	0	0	TRUE	TRUE	FALSE
11	3.986357522	0	0	0	16.70951366	51	Eemian TW3 mesocratic II	0.04	0	0	TRUE	TRUE	FALSE
12	0.407603191	0	0	0	23.37618032	52	Eemian TW3 mesocratic II	0.04	0	0	TRUE	TRUE	FALSE
13	16.03310348	0	0	0	56.70951366	53	Eemian TW3 mesocratic II	0.04	0	0	TRUE	TRUE	FALSE
14	15.60331547	0	0	0	68.65599336	54	Eemian TW3 mesocratic II	0.04	0	0	TRUE	TRUE	FALSE
15	6.554993185	0	0	0	36.93121701	55	Eemian TW3 mesocratic II	0.04	0	0	TRUE	TRUE	FALSE
16	4.488352586	0	0	0	33.62061943	56	Eemian TW3 mesocratic II	0.04	0	0	TRUE	TRUE	FALSE
17	0.438291844	0	0	0	23.59788367	57	Eemian TW3 mesocratic II	0.04	0	0	TRUE	TRUE	FALSE
18	2.694506689	0	0	0	30.26455034	58	Eemian TW3 mesocratic II	0.04	0	0	TRUE	TRUE	FALSE
19	13.02612668	0	0	0	46.95395276	59	Eemian TW3 mesocratic II	0.04	0	0	TRUE	TRUE	FALSE
20	3.804432118	0	0	0	16.93121701	60	Eemian TW3 mesocratic II	0.04	0	0	TRUE	TRUE	FALSE
1	0.067593371	0	0	0	24.22567907	61	Eemian TW3 mesocratic II	0.04	0	0	TRUE	TRUE	FALSE
2	0.103672117	0	0	0	24.22567907	62	Eemian TW3 mesocratic II	0.04	0	0	TRUE	TRUE	FALSE
3	0.10677411	0	0	0	24.22567907	63	Eemian TW3 mesocratic II	0.04	0	0	TRUE	TRUE	FALSE
4	0.119147822	0	0	0	24.22567907	64	Eemian TW3 mesocratic II	0.04	0	0	TRUE	TRUE	FALSE
5	3.866905131	0	0	0	32.59736288	65	Eemian TW3 mesocratic II	0.04	0	0	TRUE	TRUE	FALSE
6	0.093392787	0	0	0	24.22567907	66	Eemian TW3 mesocratic II	0.04	0	0	TRUE	TRUE	FALSE
7	16.15798934	0	0	0	59.03658977	67	Eemian TW3 mesocratic II	0.04	0	0	TRUE	TRUE	FALSE
8	14.73733467	0	0	0	50.89234574	68	Eemian TW3 mesocratic II	0.04	0	0	TRUE	TRUE	FALSE
9	11.75690885	0	0	0	4.225679071	69	Eemian TW3 mesocratic II	0.04	0	0	TRUE	TRUE	FALSE
10	0.104585769	0	0	0	24.22567907	70	Eemian TW3 mesocratic II	0.04	0	0	TRUE	TRUE	FALSE
11	13.78727516	0	0	0	48.57057568	71	Eemian TW3 mesocratic II	0.04	0	0	TRUE	TRUE	FALSE
12	3.053191602	0	0	0	30.89234574	72	Eemian TW3 mesocratic II	0.04	0	0	TRUE	TRUE	FALSE
13	0.111900255	0	0	0	24.22567907	73	Eemian TW3 mesocratic II	0.04	0	0	TRUE	TRUE	FALSE
14	3.097473483	0	0	0	30.89234574	74	Eemian TW3 mesocratic II	0.04	0	0	TRUE	TRUE	FALSE
15	12.031756	0	0	0	92.3699231	75	Eemian TW3 mesocratic II	0.04	0	0	TRUE	TRUE	FALSE
16	0.265132654	0	0	0	24.75121625	76	Eemian TW3 mesocratic II	0.04	0	0	TRUE	TRUE	FALSE
17	12.10581876	0	0	0	85.70325644	77	Eemian TW3 mesocratic II	0.04	0	0	TRUE	TRUE	FALSE
18	11.48814687	0	0	0	44.22567907	78	Eemian TW3 mesocratic II	0.04	0	0	TRUE	TRUE	FALSE
19	6.660661587	0	0	0	12.3699231	79	Eemian TW3 mesocratic II	0.04	0	0	TRUE	TRUE	FALSE
20	7.642674285	0	0	0	10.89234574	80	Eemian TW3 mesocratic II	0.04	0	0	TRUE	TRUE	FALSE
1	0.054069729	0	0	0	24.36627816	81	Eemian TW3 mesocratic II	0.04	0	0	TRUE	TRUE	FALSE
2	0.073746559	0	0	0	24.36627816	82	Eemian TW3 mesocratic II	0.04	0	0	TRUE	TRUE	FALSE
3	0.085060535	0	0	0	24.36627816	83	Eemian TW3 mesocratic II	0.04	0	0	TRUE	TRUE	FALSE
4	0.090214567	0	0	0	24.36627816	84	Eemian TW3 mesocratic II	0.04	0	0	TRUE	TRUE	FALSE
5	0.109935938	0	0	0	24.36627816	85	Eemian TW3 mesocratic II	0.04	0	0	TRUE	TRUE	FALSE
6	14.71743692	0	0	0	51.03294483	86	Eemian TW3 mesocratic II	0.04	0	0	TRUE	TRUE	FALSE
7	16.23520945	0	0	0	65.60817758	87	Eemian TW3 mesocratic II	0.04	0	0	TRUE	TRUE	FALSE
8	3.350143237	0	0	0	17.6996115	88	Eemian TW3 mesocratic II	0.04	0	0	TRUE	TRUE	FALSE
9	8.21072107	0	0	0	9.992111569	89	Eemian TW3 mesocratic II	0.04	0	0	TRUE	TRUE	FALSE
10	12.75704471	0	0	0	1.871583438	90	Eemian TW3 mesocratic II	0.04	0	0	TRUE	TRUE	FALSE
11	3.382662652	0	0	0	17.6996115	91	Eemian TW3 mesocratic II	0.04	0	0	TRUE	TRUE	FALSE
12	11.69371135	0	0	0	44.36627816	92	Eemian TW3 mesocratic II	0.04	0	0	TRUE	TRUE	FALSE
13	2.55227595	0	0	0	29.75384896	93	Eemian TW3 mesocratic II	0.04	0	0	TRUE	TRUE	FALSE
14	15.48741815	0	0	0	54.04054553	94	Eemian TW3 mesocratic II	0.04	0	0	TRUE	TRUE	FALSE
15	5.532970729	0	0	0	35.5589507	95	Eemian TW3 mesocratic II	0.04	0	0	TRUE	TRUE	FALSE
16	3.391850353	0	0	0	17.6996115	96	Eemian TW3 mesocratic II	0.04	0	0	TRUE	TRUE	FALSE
17	11.82485749	0	0	0	44.36627816	97	Eemian TW3 mesocratic II	0.04	0	0	TRUE	TRUE	FALSE
18	11.62550165	0	0	0	4.366278164	98	Eemian TW3 mesocratic II	0.04	0	0	TRUE	TRUE	FALSE
19	16.15153755	0	0	0	58.48284687	99	Eemian TW3 mesocratic II	0.04	0	0	TRUE	TRUE	FALSE
20	3.433811726	0	0	0	17.6996115	100	Eemian TW3 mesocratic II	0.04	0	0	TRUE	TRUE	FALSE
1	1.185019958	0	0	0	27.05913023	101	Eemian TW3 mesocratic II	0.04	0	0	TRUE	TRUE	FALSE
2	1.249321584	0	0	0	27.05913023	102	Eemian TW3 mesocratic II	0.04	0	0	TRUE	TRUE	FALSE
3	1.263400782	0	0	0	27.05913023	103	Eemian TW3 mesocratic II	0.04	0	0	TRUE	TRUE	FALSE
4	1.506830192	0	0	0	27.77467724	104	Eemian TW3 mesocratic II	0.04	0	0	TRUE	TRUE	FALSE
5	1.260314911	0	0	0	27.05913023	105	Eemian TW3 mesocratic II	0.04	0	0	TRUE	TRUE	FALSE
6	4.988777286	0	0	0	34.44134391	106	Eemian TW3 mesocratic II	0.04	0	0	TRUE	TRUE	FALSE
7	13.39821885	0	0	0	47.77467724	107	Eemian TW3 mesocratic II	0.04	0	0	TRUE	TRUE	FALSE
8	4.586221073	0	0	0	33.7257969	108	Eemian TW3 mesocratic II	0.04	0	0	TRUE	TRUE	FALSE
9	2.298319875	0	0	0	19.71969509	109	Eemian TW3 mesocratic II	0.04	0	0	TRUE	TRUE	FALSE
10	8.943288087	0	0	0	40.55350245	110	Eemian TW3 mesocratic II	0.04	0	0	TRUE	TRUE	FALSE
11	1.527466135	0	0	0	27.77467724	111	Eemian TW3 mesocratic II	0.04	0	0	TRUE	TRUE	FALSE
12	1.549418898	0	0	0	21.10801057	112	Eemian TW3 mesocratic II	0.04	0	0	TRUE	TRUE	FALSE
13	1.584708292	0	0	0	21.10801057	113	Eemian TW3 mesocratic II	0.04	0	0	TRUE	TRUE	FALSE
14	4.482398715	0	0	0	33.7257969	114	Eemian TW3 mesocratic II	0.04	0	0	TRUE	TRUE	FALSE
15	2.031190513	0	0	0	20.39246356	115	Eemian TW3 mesocratic II	0.04	0	0	TRUE	TRUE	FALSE
16	5.882248384	0	0	0	35.98728543	116	Eemian TW3 mesocratic II	0.04	0	0	TRUE	TRUE	FALSE
17	11.85916571	0	0	0	87.77467724	117	Eemian TW3 mesocratic II	0.04	0	0	TRUE	TRUE	FALSE
18	9.564275038	0	0	0	41.10801057	118	Eemian TW3 mesocratic II	0.04	0	0	TRUE	TRUE	FALSE
19	13.09167796	0	0	0	47.05913023	119	Eemian TW3 mesocratic II	0.04	0	0	TRUE	TRUE	FALSE
20	12.46026803	0	0	0	83.34625885	120	Eemian TW3 mesocratic II	0.04	0	0	TRUE	TRUE	FALSE
1	0.08139364	0	0	0	24.1536491	121	Eemian TW3 mesocratic II	0.04	0	0	TRUE	TRUE	FALSE
2	0.308010438	0	0	0	25.11073272	122	Eemian TW3 mesocratic II	0.04	0	0	TRUE	TRUE	FALSE
3	0.310728855	0	0	0	25.11073272	123	Eemian TW3 mesocratic II	0.04	0	0	TRUE	TRUE	FALSE
4	0.325834588	0	0	0	25.11073272	124	Eemian TW3 mesocratic II	0.04	0	0	TRUE	TRUE	FALSE
5	3.026791386	0	0	0	18.44406605	125	Eemian TW3 mesocratic II	0.04	0	0	TRUE	TRUE	FALSE
6	0.332615143	0	0	0	25.11073272	126	Eemian TW3 mesocratic II	0.04	0	0	TRUE	TRUE	FALSE
7	11.06193087	0	0	0	43.38713489	127	Eemian TW3 mesocratic II	0.04	0	0	TRUE	TRUE	FALSE
8	0.31813457	0	0	0	25.11073272	128	Eemian TW3 mesocratic II	0.04	0	0	TRUE	TRUE	FALSE
9	5.372626357	0	0	0	35.04489357	129	Eemian TW3 mesocratic II	0.04	0	0	TRUE	TRUE	FALSE
10	8.053704974	0	0	0	39.31456588	130	Eemian TW3 mesocratic II	0.04	0	0	TRUE	TRUE	FALSE
11	3.478450137	0	0	0	31.77739938	131	Eemian TW3 mesocratic II	0.04	0	0	TRUE	TRUE	FALSE
12	7.063871944	0	0	0	11.77739938	132	Eemian TW3 mesocratic II	0.04	0	0	TRUE	TRUE	FALSE
13	7.098802245	0	0	0	11.77739938	133	Eemian TW3 mesocratic II	0.04	0	0	TRUE	TRUE	FALSE
14	7.416255126	0	0	0	38.44406605	134	Eemian TW3 mesocratic II	0.04	0	0	TRUE	TRUE	FALSE
15	16.23611054	0	0	0	58.30327457	135	Eemian TW3 mesocratic II	0.04	0	0	TRUE	TRUE	FALSE
16	12.26945845	0	0	0	85.42849396	136	Eemian TW3 mesocratic II	0.04	0	0	TRUE	TRUE	FALSE
17	7.604462478	0	0	0	38.44406605	137	Eemian TW3 mesocratic II	0.04	0	0	TRUE	TRUE	FALSE
18	3.592220058	0	0	0	32.01499631	138	Eemian TW3 mesocratic II	0.04	0	0	TRUE	TRUE	FALSE
19	3.014173551	0	0	0	30.82031576	139	Eemian TW3 mesocratic II	0.04	0	0	TRUE	TRUE	FALSE
20	7.473517295	0	0	0	38.44406605	140	Eemian TW3 mesocratic II	0.04	0	0	TRUE	TRUE	FALSE
1	0.190352829	0	0	0	24.76482919	141	Eemian TW3 mesocratic II	0.04	0	0	TRUE	TRUE	FALSE
2	0.212323945	0	0	0	24.76482919	142	Eemian TW3 mesocratic II	0.04	0	0	TRUE	TRUE	FALSE
3	0.218400192	0	0	0	24.76482919	143	Eemian TW3 mesocratic II	0.04	0	0	TRUE	TRUE	FALSE
4	0.221958217	0	0	0	24.76482919	144	Eemian TW3 mesocratic II	0.04	0	0	TRUE	TRUE	FALSE
5	0.250903009	0	0	0	24.76482919	145	Eemian TW3 mesocratic II	0.04	0	0	TRUE	TRUE	FALSE
6	7.214123793	0	0	0	38.09816252	146	Eemian TW3 mesocratic II	0.04	0	0	TRUE	TRUE	FALSE
7	12.14285037	0	0	0	45.10818734	147	Eemian TW3 mesocratic II	0.04	0	0	TRUE	TRUE	FALSE
8	15.98624792	0	0	0	58.44152068	148	Eemian TW3 mesocratic II	0.04	0	0	TRUE	TRUE	FALSE
9	0.243335966	0	0	0	24.76482919	149	Eemian TW3 mesocratic II	0.04	0	0	TRUE	TRUE	FALSE
10	11.03465309	0	0	0	43.23133952	150	Eemian TW3 mesocratic II	0.04	0	0	TRUE	TRUE	FALSE
11	3.377650355	0	0	0	31.77485401	151	Eemian TW3 mesocratic II	0.04	0	0	TRUE	TRUE	FALSE
12	0.361320047	0	0	0	25.10818734	152	Eemian TW3 mesocratic II	0.04	0	0	TRUE	TRUE	FALSE
13	3.17197361	0	0	0	18.09816252	153	Eemian TW3 mesocratic II	0.04	0	0	TRUE	TRUE	FALSE
14	15.8062172	0	0	0	60.79422547	154	Eemian TW3 mesocratic II	0.04	0	0	TRUE	TRUE	FALSE
15	0.349283526	0	0	0	25.10818734	155	Eemian TW3 mesocratic II	0.04	0	0	TRUE	TRUE	FALSE
16	3.510481186	0	0	0	31.77485401	156	Eemian TW3 mesocratic II	0.04	0	0	TRUE	TRUE	FALSE
17	0.268836922	0	0	0	24.76482919	157	Eemian TW3 mesocratic II	0.04	0	0	TRUE	TRUE	FALSE
18	3.225528823	0	0	0	18.09816252	158	Eemian TW3 mesocratic II	0.04	0	0	TRUE	TRUE	FALSE
19	3.291587885	0	0	0	31.43149586	159	Eemian TW3 mesocratic II	0.04	0	0	TRUE	TRUE	FALSE
20	12.92736729	0	0	0	1.453907392	160	Eemian TW3 mesocratic II	0.04	0	0	TRUE	TRUE	FALSE
1	0.031875875	0	0	0	24.17728882	161	Eemian TW3 mesocratic II	0.04	0	0	TRUE	TRUE	FALSE
2	0.047655314	0	0	0	24.17728882	162	Eemian TW3 mesocratic II	0.04	0	0	TRUE	TRUE	FALSE
3	0.056028771	0	0	0	24.17728882	163	Eemian TW3 mesocratic II	0.04	0	0	TRUE	TRUE	FALSE
4	0.063611596	0	0	0	24.17728882	164	Eemian TW3 mesocratic II	0.04	0	0	TRUE	TRUE	FALSE
5	7.70406142	0	0	0	10.84395549	165	Eemian TW3 mesocratic II	0.04	0	0	TRUE	TRUE	FALSE
6	6.909393059	0	0	0	37.51062216	166	Eemian TW3 mesocratic II	0.04	0	0	TRUE	TRUE	FALSE
7	15.72451401	0	0	0	57.51062216	167	Eemian TW3 mesocratic II	0.04	0	0	TRUE	TRUE	FALSE
8	3.517267766	0	0	0	17.51062216	168	Eemian TW3 mesocratic II	0.04	0	0	TRUE	TRUE	FALSE
9	11.78024599	0	0	0	4.177288823	169	Eemian TW3 mesocratic II	0.04	0	0	TRUE	TRUE	FALSE
10	7.685177676	0	0	0	10.84395549	170	Eemian TW3 mesocratic II	0.04	0	0	TRUE	TRUE	FALSE
11	11.67484173	0	0	0	4.177288823	171	Eemian TW3 mesocratic II	0.04	0	0	TRUE	TRUE	FALSE
12	3.04344399	0	0	0	30.84395549	172	Eemian TW3 mesocratic II	0.04	0	0	TRUE	TRUE	FALSE
13	14.60508327	0	0	0	50.84395549	173	Eemian TW3 mesocratic II	0.04	0	0	TRUE	TRUE	FALSE
14	2.75582776	0	0	0	18.88065155	174	Eemian TW3 mesocratic II	0.04	0	0	TRUE	TRUE	FALSE
15	14.80435471	0	0	0	70.93230058	175	Eemian TW3 mesocratic II	0.04	0	0	TRUE	TRUE	FALSE
16	7.284597664	0	0	0	11.4470923	176	Eemian TW3 mesocratic II	0.04	0	0	TRUE	TRUE	FALSE
17	0.169616723	0	0	0	24.17728882	177	Eemian TW3 mesocratic II	0.04	0	0	TRUE	TRUE	FALSE
18	3.539296959	0	0	0	17.51062216	178	Eemian TW3 mesocratic II	0.04	0	0	TRUE	TRUE	FALSE
19	15.69555831	0	0	0	69.52549663	179	Eemian TW3 mesocratic II	0.04	0	0	TRUE	TRUE	FALSE
20	3.074861184	0	0	0	30.84395549	180	Eemian TW3 mesocratic II	0.04	0	0	TRUE	TRUE	FALSE
1	0.134614798	0	0	0	24.67999142	181	Eemian TW3 mesocratic II	0.04	0	0	TRUE	TRUE	FALSE
2	0.148577334	0	0	0	24.67999142	182	Eemian TW3 mesocratic II	0.04	0	0	TRUE	TRUE	FALSE
3	0.157654689	0	0	0	24.67999142	183	Eemian TW3 mesocratic II	0.04	0	0	TRUE	TRUE	FALSE
4	0.157761543	0	0	0	24.67999142	184	Eemian TW3 mesocratic II	0.04	0	0	TRUE	TRUE	FALSE
5	4.061870211	0	0	0	16.52293631	185	Eemian TW3 mesocratic II	0.04	0	0	TRUE	TRUE	FALSE
6	15.62860809	0	0	0	66.89213427	186	Eemian TW3 mesocratic II	0.04	0	0	TRUE	TRUE	FALSE
7	3.220305256	0	0	0	18.01332475	187	Eemian TW3 mesocratic II	0.04	0	0	TRUE	TRUE	FALSE
8	3.25425589	0	0	0	31.34665808	188	Eemian TW3 mesocratic II	0.04	0	0	TRUE	TRUE	FALSE
9	11.93394595	0	0	0	44.67999142	189	Eemian TW3 mesocratic II	0.04	0	0	TRUE	TRUE	FALSE
10	0.181280785	0	0	0	24.67999142	190	Eemian TW3 mesocratic II	0.04	0	0	TRUE	TRUE	FALSE
11	8.585456455	0	0	0	9.507946689	191	Eemian TW3 mesocratic II	0.04	0	0	TRUE	TRUE	FALSE
12	14.86293132	0	0	0	51.34665808	192	Eemian TW3 mesocratic II	0.04	0	0	TRUE	TRUE	FALSE
13	9.030174923	0	0	0	8.839430331	193	Eemian TW3 mesocratic II	0.04	0	0	TRUE	TRUE	FALSE
14	3.173496448	0	0	0	18.01332475	194	Eemian TW3 mesocratic II	0.04	0	0	TRUE	TRUE	FALSE
15	11.49435205	0	0	0	4.679991417	195	Eemian TW3 mesocratic II	0.04	0	0	TRUE	TRUE	FALSE
16	0.154895324	0	0	0	24.67999142	196	Eemian TW3 mesocratic II	0.04	0	0	TRUE	TRUE	FALSE
17	0.206009558	0	0	0	24.67999142	197	Eemian TW3 mesocratic II	0.04	0	0	TRUE	TRUE	FALSE
18	16.18110482	0	0	0	58.01332475	198	Eemian TW3 mesocratic II	0.04	0	0	TRUE	TRUE	FALSE
19	3.248526798	0	0	0	18.01332475	199	Eemian TW3 mesocratic II	0.04	0	0	TRUE	TRUE	FALSE
20	3.344793145	0	0	0	31.34665808	200	Eemian TW3 mesocratic II	0.04	0	0	TRUE	TRUE	FALSE
1	0.353420717	0	0	0	25.14423376	201	Eemian TW3 mesocratic II	0.04	0	0	TRUE	TRUE	FALSE
2	0.375448772	0	0	0	25.14423376	202	Eemian TW3 mesocratic II	0.04	0	0	TRUE	TRUE	FALSE
3	0.414632789	0	0	0	25.14423376	203	Eemian TW3 mesocratic II	0.04	0	0	TRUE	TRUE	FALSE
4	0.429322968	0	0	0	25.14423376	204	Eemian TW3 mesocratic II	0.04	0	0	TRUE	TRUE	FALSE
5	16.18866627	0	0	0	62.05653884	205	Eemian TW3 mesocratic II	0.04	0	0	TRUE	TRUE	FALSE
6	16.1131589	0	0	0	64.64831243	206	Eemian TW3 mesocratic II	0.04	0	0	TRUE	TRUE	FALSE
7	3.944657753	0	0	0	16.7161307	207	Eemian TW3 mesocratic II	0.04	0	0	TRUE	TRUE	FALSE
8	5.92017581	0	0	0	35.82569273	208	Eemian TW3 mesocratic II	0.04	0	0	TRUE	TRUE	FALSE
9	5.861732254	0	0	0	35.82569273	209	Eemian TW3 mesocratic II	0.04	0	0	TRUE	TRUE	FALSE
10	0.954509858	0	0	0	22.49235939	210	Eemian TW3 mesocratic II	0.04	0	0	TRUE	TRUE	FALSE
11	0.496829536	0	0	0	23.38279737	211	Eemian TW3 mesocratic II	0.04	0	0	TRUE	TRUE	FALSE
12	3.56405003	0	0	0	31.81090043	212	Eemian TW3 mesocratic II	0.04	0	0	TRUE	TRUE	FALSE
13	3.497068023	0	0	0	31.81090043	213	Eemian TW3 mesocratic II	0.04	0	0	TRUE	TRUE	FALSE
14	11.22759341	0	0	0	43.38279737	214	Eemian TW3 mesocratic II	0.04	0	0	TRUE	TRUE	FALSE
15	1.43106195	0	0	0	21.33252807	215	Eemian TW3 mesocratic II	0.04	0	0	TRUE	TRUE	FALSE
16	1.356211671	0	0	0	27.14024193	216	Eemian TW3 mesocratic II	0.04	0	0	TRUE	TRUE	FALSE
17	3.930006128	0	0	0	16.7161307	217	Eemian TW3 mesocratic II	0.04	0	0	TRUE	TRUE	FALSE
18	8.804508767	0	0	0	9.159026059	218	Eemian TW3 mesocratic II	0.04	0	0	TRUE	TRUE	FALSE
19	6.362239493	0	0	0	36.7161307	219	Eemian TW3 mesocratic II	0.04	0	0	TRUE	TRUE	FALSE
20	14.01134955	0	0	0	49.15902606	220	Eemian TW3 mesocratic II	0.04	0	0	TRUE	TRUE	FALSE
1	0.098703553	0	0	0	24.01852668	221	Eemian TW3 mesocratic II	0.04	0	0	TRUE	TRUE	FALSE
2	0.125677171	0	0	0	24.01852668	222	Eemian TW3 mesocratic II	0.04	0	0	TRUE	TRUE	FALSE
3	0.150755422	0	0	0	24.01852668	223	Eemian TW3 mesocratic II	0.04	0	0	TRUE	TRUE	FALSE
4	1.149734285	0	0	0	21.89787752	224	Eemian TW3 mesocratic II	0.04	0	0	TRUE	TRUE	FALSE
5	1.220660784	0	0	0	21.89787752	225	Eemian TW3 mesocratic II	0.04	0	0	TRUE	TRUE	FALSE
6	0.200290261	0	0	0	24.01852668	226	Eemian TW3 mesocratic II	0.04	0	0	TRUE	TRUE	FALSE
7	7.641271424	0	0	0	10.83977697	227	Eemian TW3 mesocratic II	0.04	0	0	TRUE	TRUE	FALSE
8	13.74599814	0	0	0	48.56454419	228	Eemian TW3 mesocratic II	0.04	0	0	TRUE	TRUE	FALSE
9	3.033042617	0	0	0	30.68519335	229	Eemian TW3 mesocratic II	0.04	0	0	TRUE	TRUE	FALSE
10	12.77393311	0	0	0	1.89787752	230	Eemian TW3 mesocratic II	0.04	0	0	TRUE	TRUE	FALSE
11	1.942623058	0	0	0	28.56454419	231	Eemian TW3 mesocratic II	0.04	0	0	TRUE	TRUE	FALSE
12	5.435382203	0	0	0	35.23121085	232	Eemian TW3 mesocratic II	0.04	0	0	TRUE	TRUE	FALSE
13	12.61232304	0	0	0	82.99091214	233	Eemian TW3 mesocratic II	0.04	0	0	TRUE	TRUE	FALSE
14	0.185104556	0	0	0	24.01852668	234	Eemian TW3 mesocratic II	0.04	0	0	TRUE	TRUE	FALSE
15	15.93787497	0	0	0	65.36274928	235	Eemian TW3 mesocratic II	0.04	0	0	TRUE	TRUE	FALSE
16	1.946106606	0	0	0	28.56454419	236	Eemian TW3 mesocratic II	0.04	0	0	TRUE	TRUE	FALSE
17	13.77774648	0	0	0	48.85502381	237	Eemian TW3 mesocratic II	0.04	0	0	TRUE	TRUE	FALSE
18	15.33502042	0	0	0	68.92832388	238	Eemian TW3 mesocratic II	0.04	0	0	TRUE	TRUE	FALSE
19	1.937693138	0	0	0	28.56454419	239	Eemian TW3 mesocratic II	0.04	0	0	TRUE	TRUE	FALSE
20	9.152261095	0	0	0	8.564544187	240	Eemian TW3 mesocratic II	0.04	0	0	TRUE	TRUE	FALSE
1	0.061459542	0	0	0	24.09143839	241	Eemian TW3 mesocratic II	0.04	0	0	TRUE	TRUE	FALSE
2	0.087158554	0	0	0	24.09143839	242	Eemian TW3 mesocratic II	0.04	0	0	TRUE	TRUE	FALSE
3	0.095713139	0	0	0	24.09143839	243	Eemian TW3 mesocratic II	0.04	0	0	TRUE	TRUE	FALSE
4	0.098206013	0	0	0	24.09143839	244	Eemian TW3 mesocratic II	0.04	0	0	TRUE	TRUE	FALSE
5	16.27259309	0	0	0	57.4809171	245	Eemian TW3 mesocratic II	0.04	0	0	TRUE	TRUE	FALSE
6	0.503324501	0	0	0	25.3938224	246	Eemian TW3 mesocratic II	0.04	0	0	TRUE	TRUE	FALSE
7	3.01287539	0	0	0	30.75810506	247	Eemian TW3 mesocratic II	0.04	0	0	TRUE	TRUE	FALSE
8	0.131009555	0	0	0	24.09143839	248	Eemian TW3 mesocratic II	0.04	0	0	TRUE	TRUE	FALSE
9	0.141107168	0	0	0	24.09143839	249	Eemian TW3 mesocratic II	0.04	0	0	TRUE	TRUE	FALSE
10	13.40593284	0	0	0	0.262402114	250	Eemian TW3 mesocratic II	0.04	0	0	TRUE	TRUE	FALSE
11	3.513438244	0	0	0	17.42477172	251	Eemian TW3 mesocratic II	0.04	0	0	TRUE	TRUE	FALSE
12	0.245190926	0	0	0	24.09143839	252	Eemian TW3 mesocratic II	0.04	0	0	TRUE	TRUE	FALSE
13	0.140103099	0	0	0	24.09143839	253	Eemian TW3 mesocratic II	0.04	0	0	TRUE	TRUE	FALSE
14	9.455940197	0	0	0	8.270279664	254	Eemian TW3 mesocratic II	0.04	0	0	TRUE	TRUE	FALSE
15	1.740223057	0	0	0	20.78860253	255	Eemian TW3 mesocratic II	0.04	0	0	TRUE	TRUE	FALSE
16	0.131009234	0	0	0	24.09143839	256	Eemian TW3 mesocratic II	0.04	0	0	TRUE	TRUE	FALSE
17	3.538647397	0	0	0	17.42477172	257	Eemian TW3 mesocratic II	0.04	0	0	TRUE	TRUE	FALSE
18	3.04347218	0	0	0	30.75810506	258	Eemian TW3 mesocratic II	0.04	0	0	TRUE	TRUE	FALSE
19	3.249796446	0	0	0	18.08996219	259	Eemian TW3 mesocratic II	0.04	0	0	TRUE	TRUE	FALSE
20	0.11457194	0	0	0	24.09143839	260	Eemian TW3 mesocratic II	0.04	0	0	TRUE	TRUE	FALSE
1	0.019071667	0	0	0	24.17114126	261	Eemian TW3 mesocratic II	0.04	0	0	TRUE	TRUE	FALSE
2	0.04539124	0	0	0	24.17114126	262	Eemian TW3 mesocratic II	0.04	0	0	TRUE	TRUE	FALSE
3	0.048465639	0	0	0	24.17114126	263	Eemian TW3 mesocratic II	0.04	0	0	TRUE	TRUE	FALSE
4	0.048811474	0	0	0	24.17114126	264	Eemian TW3 mesocratic II	0.04	0	0	TRUE	TRUE	FALSE
5	0.100233969	0	0	0	24.17114126	265	Eemian TW3 mesocratic II	0.04	0	0	TRUE	TRUE	FALSE
6	0.095968581	0	0	0	24.17114126	266	Eemian TW3 mesocratic II	0.04	0	0	TRUE	TRUE	FALSE
7	7.379894723	0	0	0	11.29055389	267	Eemian TW3 mesocratic II	0.04	0	0	TRUE	TRUE	FALSE
8	7.686571613	0	0	0	10.83780792	268	Eemian TW3 mesocratic II	0.04	0	0	TRUE	TRUE	FALSE
9	3.522698906	0	0	0	17.50447459	269	Eemian TW3 mesocratic II	0.04	0	0	TRUE	TRUE	FALSE
10	3.089877298	0	0	0	30.83780792	270	Eemian TW3 mesocratic II	0.04	0	0	TRUE	TRUE	FALSE
11	3.552089067	0	0	0	17.50447459	271	Eemian TW3 mesocratic II	0.04	0	0	TRUE	TRUE	FALSE
12	15.96925572	0	0	0	57.50447459	272	Eemian TW3 mesocratic II	0.04	0	0	TRUE	TRUE	FALSE
13	1.404375391	0	0	0	27.31239867	273	Eemian TW3 mesocratic II	0.04	0	0	TRUE	TRUE	FALSE
14	10.38490709	0	0	0	42.30211216	274	Eemian TW3 mesocratic II	0.04	0	0	TRUE	TRUE	FALSE
15	6.805530761	0	0	0	37.50447459	275	Eemian TW3 mesocratic II	0.04	0	0	TRUE	TRUE	FALSE
16	0.117493989	0	0	0	24.17114126	276	Eemian TW3 mesocratic II	0.04	0	0	TRUE	TRUE	FALSE
17	0.170122947	0	0	0	24.17114126	277	Eemian TW3 mesocratic II	0.04	0	0	TRUE	TRUE	FALSE
18	0.130081015	0	0	0	24.17114126	278	Eemian TW3 mesocratic II	0.04	0	0	TRUE	TRUE	FALSE
19	7.713631334	0	0	0	10.83780792	279	Eemian TW3 mesocratic II	0.04	0	0	TRUE	TRUE	FALSE
20	0.129773556	0	0	0	24.17114126	280	Eemian TW3 mesocratic II	0.04	0	0	TRUE	TRUE	FALSE
1	0.555425278	0	0	0	25.67350823	281	Eemian TW3 mesocratic II	0.04	0	0	TRUE	TRUE	FALSE
2	0.581831267	0	0	0	22.98769113	282	Eemian TW3 mesocratic II	0.04	0	0	TRUE	TRUE	FALSE
3	0.591933309	0	0	0	22.98769113	283	Eemian TW3 mesocratic II	0.04	0	0	TRUE	TRUE	FALSE
4	0.594863035	0	0	0	25.67350823	284	Eemian TW3 mesocratic II	0.04	0	0	TRUE	TRUE	FALSE
5	14.0144003	0	0	0	78.20945001	285	Eemian TW3 mesocratic II	0.04	0	0	TRUE	TRUE	FALSE
6	2.656566369	0	0	0	19.00684156	286	Eemian TW3 mesocratic II	0.04	0	0	TRUE	TRUE	FALSE
7	4.188563536	0	0	0	16.32102446	287	Eemian TW3 mesocratic II	0.04	0	0	TRUE	TRUE	FALSE
8	6.655996963	0	0	0	12.3401749	288	Eemian TW3 mesocratic II	0.04	0	0	TRUE	TRUE	FALSE
9	4.185743143	0	0	0	16.32102446	289	Eemian TW3 mesocratic II	0.04	0	0	TRUE	TRUE	FALSE
10	0.651580444	0	0	0	22.98769113	290	Eemian TW3 mesocratic II	0.04	0	0	TRUE	TRUE	FALSE
11	11.76575161	0	0	0	95.52024781	291	Eemian TW3 mesocratic II	0.04	0	0	TRUE	TRUE	FALSE
12	3.730212971	0	0	0	32.3401749	292	Eemian TW3 mesocratic II	0.04	0	0	TRUE	TRUE	FALSE
13	15.21576685	0	0	0	69.65435779	293	Eemian TW3 mesocratic II	0.04	0	0	TRUE	TRUE	FALSE
14	0.851289617	0	0	0	22.7716994	294	Eemian TW3 mesocratic II	0.04	0	0	TRUE	TRUE	FALSE
15	7.907124358	0	0	0	39.00684156	295	Eemian TW3 mesocratic II	0.04	0	0	TRUE	TRUE	FALSE
16	15.17155432	0	0	0	52.3401749	296	Eemian TW3 mesocratic II	0.04	0	0	TRUE	TRUE	FALSE
17	2.675009724	0	0	0	19.00684156	297	Eemian TW3 mesocratic II	0.04	0	0	TRUE	TRUE	FALSE
18	13.90121978	0	0	0	48.73120124	298	Eemian TW3 mesocratic II	0.04	0	0	TRUE	TRUE	FALSE
19	10.73530937	0	0	0	42.98769113	299	Eemian TW3 mesocratic II	0.04	0	0	TRUE	TRUE	FALSE
20	8.735034024	0	0	0	40.28413994	300	Eemian TW3 mesocratic II	0.04	0	0	TRUE	TRUE	FALSE
1	0.275763663	0	0	0	25.06181721	301	Eemian TW3 mesocratic II	0.04	0	0	TRUE	TRUE	FALSE
2	0.283355866	0	0	0	25.06181721	302	Eemian TW3 mesocratic II	0.04	0	0	TRUE	TRUE	FALSE
3	0.288248547	0	0	0	25.06181721	303	Eemian TW3 mesocratic II	0.04	0	0	TRUE	TRUE	FALSE
4	0.294884808	0	0	0	25.06181721	304	Eemian TW3 mesocratic II	0.04	0	0	TRUE	TRUE	FALSE
5	3.33996693	0	0	0	31.72848388	305	Eemian TW3 mesocratic II	0.04	0	0	TRUE	TRUE	FALSE
6	7.408137767	0	0	0	38.39515054	306	Eemian TW3 mesocratic II	0.04	0	0	TRUE	TRUE	FALSE
7	7.084664918	0	0	0	11.72848388	307	Eemian TW3 mesocratic II	0.04	0	0	TRUE	TRUE	FALSE
8	15.51675768	0	0	0	67.04172703	308	Eemian TW3 mesocratic II	0.04	0	0	TRUE	TRUE	FALSE
9	0.346211345	0	0	0	25.06181721	309	Eemian TW3 mesocratic II	0.04	0	0	TRUE	TRUE	FALSE
10	16.21256325	0	0	0	65.06181721	310	Eemian TW3 mesocratic II	0.04	0	0	TRUE	TRUE	FALSE
11	0.322738985	0	0	0	25.06181721	311	Eemian TW3 mesocratic II	0.04	0	0	TRUE	TRUE	FALSE
12	12.68964312	0	0	0	82.76987577	312	Eemian TW3 mesocratic II	0.04	0	0	TRUE	TRUE	FALSE
13	12.12081013	0	0	0	91.72848388	313	Eemian TW3 mesocratic II	0.04	0	0	TRUE	TRUE	FALSE
14	7.45112446	0	0	0	38.39515054	314	Eemian TW3 mesocratic II	0.04	0	0	TRUE	TRUE	FALSE
15	0.355353973	0	0	0	25.06181721	315	Eemian TW3 mesocratic II	0.04	0	0	TRUE	TRUE	FALSE
16	0.389961438	0	0	0	25.06181721	316	Eemian TW3 mesocratic II	0.04	0	0	TRUE	TRUE	FALSE
17	4.193432157	0	0	0	33.15668279	317	Eemian TW3 mesocratic II	0.04	0	0	TRUE	TRUE	FALSE
18	12.34130607	0	0	0	99.35100895	318	Eemian TW3 mesocratic II	0.04	0	0	TRUE	TRUE	FALSE
19	1.261408828	0	0	0	27.08761783	319	Eemian TW3 mesocratic II	0.04	0	0	TRUE	TRUE	FALSE
20	3.345481029	0	0	0	31.49166119	320	Eemian TW3 mesocratic II	0.04	0	0	TRUE	TRUE	FALSE
1	0.255228962	0	0	0	24.97119356	321	Eemian TW3 mesocratic II	0.04	0	0	TRUE	TRUE	FALSE
2	0.26579011	0	0	0	24.97119356	322	Eemian TW3 mesocratic II	0.04	0	0	TRUE	TRUE	FALSE
3	0.285929846	0	0	0	24.97119356	323	Eemian TW3 mesocratic II	0.04	0	0	TRUE	TRUE	FALSE
4	0.289856619	0	0	0	24.97119356	324	Eemian TW3 mesocratic II	0.04	0	0	TRUE	TRUE	FALSE
5	3.054570131	0	0	0	18.3045269	325	Eemian TW3 mesocratic II	0.04	0	0	TRUE	TRUE	FALSE
6	2.999295577	0	0	0	18.3045269	326	Eemian TW3 mesocratic II	0.04	0	0	TRUE	TRUE	FALSE
7	3.013919579	0	0	0	18.55149442	327	Eemian TW3 mesocratic II	0.04	0	0	TRUE	TRUE	FALSE
8	3.342881396	0	0	0	31.63786023	328	Eemian TW3 mesocratic II	0.04	0	0	TRUE	TRUE	FALSE
9	3.099712662	0	0	0	18.3045269	329	Eemian TW3 mesocratic II	0.04	0	0	TRUE	TRUE	FALSE
10	0.288185481	0	0	0	24.97119356	330	Eemian TW3 mesocratic II	0.04	0	0	TRUE	TRUE	FALSE
11	7.165868205	0	0	0	11.63786023	331	Eemian TW3 mesocratic II	0.04	0	0	TRUE	TRUE	FALSE
12	3.051349839	0	0	0	18.3045269	332	Eemian TW3 mesocratic II	0.04	0	0	TRUE	TRUE	FALSE
13	12.37885848	0	0	0	83.27641068	333	Eemian TW3 mesocratic II	0.04	0	0	TRUE	TRUE	FALSE
14	15.96882751	0	0	0	65.80466787	334	Eemian TW3 mesocratic II	0.04	0	0	TRUE	TRUE	FALSE
15	12.05871068	0	0	0	44.97119356	335	Eemian TW3 mesocratic II	0.04	0	0	TRUE	TRUE	FALSE
16	9.905076461	0	0	0	41.88614108	336	Eemian TW3 mesocratic II	0.04	0	0	TRUE	TRUE	FALSE
17	3.447063147	0	0	0	31.63786023	337	Eemian TW3 mesocratic II	0.04	0	0	TRUE	TRUE	FALSE
18	3.119881574	0	0	0	18.3045269	338	Eemian TW3 mesocratic II	0.04	0	0	TRUE	TRUE	FALSE
19	3.027117127	0	0	0	18.3045269	339	Eemian TW3 mesocratic II	0.04	0	0	TRUE	TRUE	FALSE
20	16.23288213	0	0	0	67.06037758	340	Eemian TW3 mesocratic II	0.04	0	0	TRUE	TRUE	FALSE
1	0.206374547	0	0	0	24.86801753	341	Eemian TW3 mesocratic II	0.04	0	0	TRUE	TRUE	FALSE
2	0.22772763	0	0	0	24.86801753	342	Eemian TW3 mesocratic II	0.04	0	0	TRUE	TRUE	FALSE
3	0.237290376	0	0	0	24.86801753	343	Eemian TW3 mesocratic II	0.04	0	0	TRUE	TRUE	FALSE
4	0.244401409	0	0	0	24.86801753	344	Eemian TW3 mesocratic II	0.04	0	0	TRUE	TRUE	FALSE
5	13.94127983	0	0	0	78.74252659	345	Eemian TW3 mesocratic II	0.04	0	0	TRUE	TRUE	FALSE
6	15.30602708	0	0	0	53.17149603	346	Eemian TW3 mesocratic II	0.04	0	0	TRUE	TRUE	FALSE
7	0.275140958	0	0	0	24.86801753	347	Eemian TW3 mesocratic II	0.04	0	0	TRUE	TRUE	FALSE
8	14.800805	0	0	0	51.53468419	348	Eemian TW3 mesocratic II	0.04	0	0	TRUE	TRUE	FALSE
9	0.284932905	0	0	0	24.86801753	349	Eemian TW3 mesocratic II	0.04	0	0	TRUE	TRUE	FALSE
10	3.118368068	0	0	0	18.20135086	350	Eemian TW3 mesocratic II	0.04	0	0	TRUE	TRUE	FALSE
11	3.425772971	0	0	0	31.53468419	351	Eemian TW3 mesocratic II	0.04	0	0	TRUE	TRUE	FALSE
12	14.91903264	0	0	0	71.53468419	352	Eemian TW3 mesocratic II	0.04	0	0	TRUE	TRUE	FALSE
13	0.295086903	0	0	0	24.86801753	353	Eemian TW3 mesocratic II	0.04	0	0	TRUE	TRUE	FALSE
14	0.255229304	0	0	0	24.86801753	354	Eemian TW3 mesocratic II	0.04	0	0	TRUE	TRUE	FALSE
15	15.00114265	0	0	0	51.53468419	355	Eemian TW3 mesocratic II	0.04	0	0	TRUE	TRUE	FALSE
16	7.361314628	0	0	0	38.20135086	356	Eemian TW3 mesocratic II	0.04	0	0	TRUE	TRUE	FALSE
17	16.25513605	0	0	0	58.20135086	357	Eemian TW3 mesocratic II	0.04	0	0	TRUE	TRUE	FALSE
18	11.32147122	0	0	0	4.868017528	358	Eemian TW3 mesocratic II	0.04	0	0	TRUE	TRUE	FALSE
19	10.77489346	0	0	0	42.97340703	359	Eemian TW3 mesocratic II	0.04	0	0	TRUE	TRUE	FALSE
20	14.04869969	0	0	0	78.20135086	360	Eemian TW3 mesocratic II	0.04	0	0	TRUE	TRUE	FALSE
1	0.070290106	0	0	0	24.07708638	361	Eemian TW3 mesocratic II	0.04	0	0	TRUE	TRUE	FALSE
2	0.075035325	0	0	0	24.07708638	362	Eemian TW3 mesocratic II	0.04	0	0	TRUE	TRUE	FALSE
3	0.085727537	0	0	0	24.07708638	363	Eemian TW3 mesocratic II	0.04	0	0	TRUE	TRUE	FALSE
4	0.086564583	0	0	0	24.07708638	364	Eemian TW3 mesocratic II	0.04	0	0	TRUE	TRUE	FALSE
5	13.66860323	0	0	0	79.67535129	365	Eemian TW3 mesocratic II	0.04	0	0	TRUE	TRUE	FALSE
6	15.27020381	0	0	0	69.32798166	366	Eemian TW3 mesocratic II	0.04	0	0	TRUE	TRUE	FALSE
7	3.045339196	0	0	0	30.74375305	367	Eemian TW3 mesocratic II	0.04	0	0	TRUE	TRUE	FALSE
8	0.213343419	0	0	0	24.07708638	368	Eemian TW3 mesocratic II	0.04	0	0	TRUE	TRUE	FALSE
9	7.778888194	0	0	0	10.74375305	369	Eemian TW3 mesocratic II	0.04	0	0	TRUE	TRUE	FALSE
10	0.156381024	0	0	0	24.07708638	370	Eemian TW3 mesocratic II	0.04	0	0	TRUE	TRUE	FALSE
11	0.104935873	0	0	0	24.07708638	371	Eemian TW3 mesocratic II	0.04	0	0	TRUE	TRUE	FALSE
12	14.16303081	0	0	0	77.41041972	372	Eemian TW3 mesocratic II	0.04	0	0	TRUE	TRUE	FALSE
13	14.5979603	0	0	0	50.74375305	373	Eemian TW3 mesocratic II	0.04	0	0	TRUE	TRUE	FALSE
14	11.49184023	0	0	0	89.61607481	374	Eemian TW3 mesocratic II	0.04	0	0	TRUE	TRUE	FALSE
15	2.931247919	0	0	0	30.74375305	375	Eemian TW3 mesocratic II	0.04	0	0	TRUE	TRUE	FALSE
16	15.87148671	0	0	0	55.50515878	376	Eemian TW3 mesocratic II	0.04	0	0	TRUE	TRUE	FALSE
17	14.60221714	0	0	0	50.74375305	377	Eemian TW3 mesocratic II	0.04	0	0	TRUE	TRUE	FALSE
18	3.038840561	0	0	0	30.78535009	378	Eemian TW3 mesocratic II	0.04	0	0	TRUE	TRUE	FALSE
19	2.994978427	0	0	0	30.74375305	379	Eemian TW3 mesocratic II	0.04	0	0	TRUE	TRUE	FALSE
20	3.556989676	0	0	0	17.41041972	380	Eemian TW3 mesocratic II	0.04	0	0	TRUE	TRUE	FALSE
1	0.240718244	0	0	0	24.92304794	381	Eemian TW3 mesocratic II	0.04	0	0	TRUE	TRUE	FALSE
2	0.249290332	0	0	0	24.92304794	382	Eemian TW3 mesocratic II	0.04	0	0	TRUE	TRUE	FALSE
3	0.259149559	0	0	0	24.92304794	383	Eemian TW3 mesocratic II	0.04	0	0	TRUE	TRUE	FALSE
4	0.263553003	0	0	0	24.92304794	384	Eemian TW3 mesocratic II	0.04	0	0	TRUE	TRUE	FALSE
5	3.426393556	0	0	0	31.5897146	385	Eemian TW3 mesocratic II	0.04	0	0	TRUE	TRUE	FALSE
6	3.07982718	0	0	0	18.25638127	386	Eemian TW3 mesocratic II	0.04	0	0	TRUE	TRUE	FALSE
7	7.423726255	0	0	0	38.25638127	387	Eemian TW3 mesocratic II	0.04	0	0	TRUE	TRUE	FALSE
8	14.08829814	0	0	0	76.53576601	388	Eemian TW3 mesocratic II	0.04	0	0	TRUE	TRUE	FALSE
9	6.248301068	0	0	0	36.508287	389	Eemian TW3 mesocratic II	0.04	0	0	TRUE	TRUE	FALSE
10	0.291170982	0	0	0	24.92304794	390	Eemian TW3 mesocratic II	0.04	0	0	TRUE	TRUE	FALSE
11	7.444717026	0	0	0	38.25638127	391	Eemian TW3 mesocratic II	0.04	0	0	TRUE	TRUE	FALSE
12	14.05982615	0	0	0	79.10467434	392	Eemian TW3 mesocratic II	0.04	0	0	TRUE	TRUE	FALSE
13	16.06435894	0	0	0	58.25638127	393	Eemian TW3 mesocratic II	0.04	0	0	TRUE	TRUE	FALSE
14	13.89057344	0	0	0	80.17771841	394	Eemian TW3 mesocratic II	0.04	0	0	TRUE	TRUE	FALSE
15	11.96012728	0	0	0	44.92304794	395	Eemian TW3 mesocratic II	0.04	0	0	TRUE	TRUE	FALSE
16	11.37086614	0	0	0	4.923047936	396	Eemian TW3 mesocratic II	0.04	0	0	TRUE	TRUE	FALSE
17	14.92094458	0	0	0	51.5897146	397	Eemian TW3 mesocratic II	0.04	0	0	TRUE	TRUE	FALSE
18	0.355984448	0	0	0	24.92304794	398	Eemian TW3 mesocratic II	0.04	0	0	TRUE	TRUE	FALSE
19	12.77983842	0	0	0	85.45893728	399	Eemian TW3 mesocratic II	0.04	0	0	TRUE	TRUE	FALSE
20	12.68892912	0	0	0	46.34656659	400	Eemian TW3 mesocratic II	0.04	0	0	TRUE	TRUE	FALSE
1	0.210080381	0	0	0	24.81153929	401	Eemian TW3 mesocratic II	0.04	0	0	TRUE	TRUE	FALSE
2	0.212453419	0	0	0	24.81153929	402	Eemian TW3 mesocratic II	0.04	0	0	TRUE	TRUE	FALSE
3	0.214907439	0	0	0	24.81153929	403	Eemian TW3 mesocratic II	0.04	0	0	TRUE	TRUE	FALSE
4	0.218639559	0	0	0	24.81153929	404	Eemian TW3 mesocratic II	0.04	0	0	TRUE	TRUE	FALSE
5	7.317497927	0	0	0	38.14487262	405	Eemian TW3 mesocratic II	0.04	0	0	TRUE	TRUE	FALSE
6	0.250288237	0	0	0	24.81153929	406	Eemian TW3 mesocratic II	0.04	0	0	TRUE	TRUE	FALSE
7	12.02289676	0	0	0	44.81153929	407	Eemian TW3 mesocratic II	0.04	0	0	TRUE	TRUE	FALSE
8	2.31708849	0	0	0	19.79799892	408	Eemian TW3 mesocratic II	0.04	0	0	TRUE	TRUE	FALSE
9	7.935358364	0	0	0	10.40295651	409	Eemian TW3 mesocratic II	0.04	0	0	TRUE	TRUE	FALSE
10	7.457779761	0	0	0	11.18509111	410	Eemian TW3 mesocratic II	0.04	0	0	TRUE	TRUE	FALSE
11	15.72191562	0	0	0	67.80907549	411	Eemian TW3 mesocratic II	0.04	0	0	TRUE	TRUE	FALSE
12	3.102577282	0	0	0	18.14487262	412	Eemian TW3 mesocratic II	0.04	0	0	TRUE	TRUE	FALSE
13	3.198607391	0	0	0	18.14487262	413	Eemian TW3 mesocratic II	0.04	0	0	TRUE	TRUE	FALSE
14	7.195471079	0	0	0	38.14487262	414	Eemian TW3 mesocratic II	0.04	0	0	TRUE	TRUE	FALSE
15	3.341470456	0	0	0	31.47820595	415	Eemian TW3 mesocratic II	0.04	0	0	TRUE	TRUE	FALSE
16	0.240632418	0	0	0	24.81153929	416	Eemian TW3 mesocratic II	0.04	0	0	TRUE	TRUE	FALSE
17	0.241680526	0	0	0	24.81153929	417	Eemian TW3 mesocratic II	0.04	0	0	TRUE	TRUE	FALSE
18	0.247552271	0	0	0	24.81153929	418	Eemian TW3 mesocratic II	0.04	0	0	TRUE	TRUE	FALSE
19	11.83400831	0	0	0	44.81153929	419	Eemian TW3 mesocratic II	0.04	0	0	TRUE	TRUE	FALSE
20	1.189202686	0	0	0	26.8314452	420	Eemian TW3 mesocratic II	0.04	0	0	TRUE	TRUE	FALSE
1	0.086111681	0	0	0	24.46938166	421	Eemian TW3 mesocratic II	0.04	0	0	TRUE	TRUE	FALSE
2	0.09570076	0	0	0	24.46938166	422	Eemian TW3 mesocratic II	0.04	0	0	TRUE	TRUE	FALSE
3	0.101974612	0	0	0	24.46938166	423	Eemian TW3 mesocratic II	0.04	0	0	TRUE	TRUE	FALSE
4	0.105054084	0	0	0	24.46938166	424	Eemian TW3 mesocratic II	0.04	0	0	TRUE	TRUE	FALSE
5	11.25854814	0	0	0	5.096846423	425	Eemian TW3 mesocratic II	0.04	0	0	TRUE	TRUE	FALSE
6	7.526707694	0	0	0	11.13604833	426	Eemian TW3 mesocratic II	0.04	0	0	TRUE	TRUE	FALSE
7	3.217605266	0	0	0	31.13604833	427	Eemian TW3 mesocratic II	0.04	0	0	TRUE	TRUE	FALSE
8	3.284981901	0	0	0	31.13604833	428	Eemian TW3 mesocratic II	0.04	0	0	TRUE	TRUE	FALSE
9	13.02996594	0	0	0	81.71149416	429	Eemian TW3 mesocratic II	0.04	0	0	TRUE	TRUE	FALSE
10	3.120331485	0	0	0	31.13604833	430	Eemian TW3 mesocratic II	0.04	0	0	TRUE	TRUE	FALSE
11	3.21527934	0	0	0	31.13604833	431	Eemian TW3 mesocratic II	0.04	0	0	TRUE	TRUE	FALSE
12	15.60874024	0	0	0	53.45897999	432	Eemian TW3 mesocratic II	0.04	0	0	TRUE	TRUE	FALSE
13	1.205458944	0	0	0	27.08908637	433	Eemian TW3 mesocratic II	0.04	0	0	TRUE	TRUE	FALSE
14	16.13033609	0	0	0	64.89431849	434	Eemian TW3 mesocratic II	0.04	0	0	TRUE	TRUE	FALSE
15	0.140673246	0	0	0	24.46938166	435	Eemian TW3 mesocratic II	0.04	0	0	TRUE	TRUE	FALSE
16	5.610360742	0	0	0	14.00034667	436	Eemian TW3 mesocratic II	0.04	0	0	TRUE	TRUE	FALSE
17	14.68521827	0	0	0	73.49132632	437	Eemian TW3 mesocratic II	0.04	0	0	TRUE	TRUE	FALSE
18	16.12496148	0	0	0	64.46938166	438	Eemian TW3 mesocratic II	0.04	0	0	TRUE	TRUE	FALSE
19	3.207422923	0	0	0	31.13604833	439	Eemian TW3 mesocratic II	0.04	0	0	TRUE	TRUE	FALSE
20	3.340220399	0	0	0	17.802715	440	Eemian TW3 mesocratic II	0.04	0	0	TRUE	TRUE	FALSE
1	0.040409134	0	0	0	24.18907078	441	Eemian TW3 mesocratic II	0.04	0	0	TRUE	TRUE	FALSE
2	0.060743508	0	0	0	24.18907078	442	Eemian TW3 mesocratic II	0.04	0	0	TRUE	TRUE	FALSE
3	0.068280972	0	0	0	24.43881636	443	Eemian TW3 mesocratic II	0.04	0	0	TRUE	TRUE	FALSE
4	0.079128051	0	0	0	24.43881636	444	Eemian TW3 mesocratic II	0.04	0	0	TRUE	TRUE	FALSE
5	12.44525623	0	0	0	97.77214969	445	Eemian TW3 mesocratic II	0.04	0	0	TRUE	TRUE	FALSE
6	0.106838249	0	0	0	24.43881636	446	Eemian TW3 mesocratic II	0.04	0	0	TRUE	TRUE	FALSE
7	16.10353377	0	0	0	65.50894415	447	Eemian TW3 mesocratic II	0.04	0	0	TRUE	TRUE	FALSE
8	1.332821852	0	0	0	21.73424358	448	Eemian TW3 mesocratic II	0.04	0	0	TRUE	TRUE	FALSE
9	0.114144082	0	0	0	24.43881636	449	Eemian TW3 mesocratic II	0.04	0	0	TRUE	TRUE	FALSE
10	6.995809151	0	0	0	37.77214969	450	Eemian TW3 mesocratic II	0.04	0	0	TRUE	TRUE	FALSE
11	0.092250099	0	0	0	24.18907078	451	Eemian TW3 mesocratic II	0.04	0	0	TRUE	TRUE	FALSE
12	3.051454353	0	0	0	30.85573744	452	Eemian TW3 mesocratic II	0.04	0	0	TRUE	TRUE	FALSE
13	14.10157914	0	0	0	80.20454833	453	Eemian TW3 mesocratic II	0.04	0	0	TRUE	TRUE	FALSE
14	7.922673234	0	0	0	39.03029468	454	Eemian TW3 mesocratic II	0.04	0	0	TRUE	TRUE	FALSE
15	11.42448484	0	0	0	44.18907078	455	Eemian TW3 mesocratic II	0.04	0	0	TRUE	TRUE	FALSE
16	7.047577477	0	0	0	37.77214969	456	Eemian TW3 mesocratic II	0.04	0	0	TRUE	TRUE	FALSE
17	3.51615832	0	0	0	17.52240411	457	Eemian TW3 mesocratic II	0.04	0	0	TRUE	TRUE	FALSE
18	7.612879518	0	0	0	10.85573744	458	Eemian TW3 mesocratic II	0.04	0	0	TRUE	TRUE	FALSE
19	15.98354052	0	0	0	66.23088769	459	Eemian TW3 mesocratic II	0.04	0	0	TRUE	TRUE	FALSE
20	7.452359364	0	0	0	38.4566128	460	Eemian TW3 mesocratic II	0.04	0	0	TRUE	TRUE	FALSE
1	0.035279977	0	0	0	24.16711224	461	Eemian TW3 mesocratic II	0.04	0	0	TRUE	TRUE	FALSE
2	0.043081543	0	0	0	24.16711224	462	Eemian TW3 mesocratic II	0.04	0	0	TRUE	TRUE	FALSE
3	0.0467478	0	0	0	24.16711224	463	Eemian TW3 mesocratic II	0.04	0	0	TRUE	TRUE	FALSE
4	0.063156724	0	0	0	24.16711224	464	Eemian TW3 mesocratic II	0.04	0	0	TRUE	TRUE	FALSE
5	0.625913829	0	0	0	25.61816108	465	Eemian TW3 mesocratic II	0.04	0	0	TRUE	TRUE	FALSE
6	15.15018806	0	0	0	52.33950748	466	Eemian TW3 mesocratic II	0.04	0	0	TRUE	TRUE	FALSE
7	0.165409143	0	0	0	24.16711224	467	Eemian TW3 mesocratic II	0.04	0	0	TRUE	TRUE	FALSE
8	16.32826213	0	0	0	59.00617415	468	Eemian TW3 mesocratic II	0.04	0	0	TRUE	TRUE	FALSE
9	14.76718974	0	0	0	73.35879542	469	Eemian TW3 mesocratic II	0.04	0	0	TRUE	TRUE	FALSE
10	3.554224326	0	0	0	17.50044557	470	Eemian TW3 mesocratic II	0.04	0	0	TRUE	TRUE	FALSE
11	3.025538112	0	0	0	30.8337789	471	Eemian TW3 mesocratic II	0.04	0	0	TRUE	TRUE	FALSE
12	14.57492789	0	0	0	50.8337789	472	Eemian TW3 mesocratic II	0.04	0	0	TRUE	TRUE	FALSE
13	3.494172495	0	0	0	17.50044557	473	Eemian TW3 mesocratic II	0.04	0	0	TRUE	TRUE	FALSE
14	13.75005517	0	0	0	48.44170592	474	Eemian TW3 mesocratic II	0.04	0	0	TRUE	TRUE	FALSE
15	9.80548775	0	0	0	41.43833009	475	Eemian TW3 mesocratic II	0.04	0	0	TRUE	TRUE	FALSE
16	0.170574474	0	0	0	24.16711224	476	Eemian TW3 mesocratic II	0.04	0	0	TRUE	TRUE	FALSE
17	11.73698791	0	0	0	4.167112238	477	Eemian TW3 mesocratic II	0.04	0	0	TRUE	TRUE	FALSE
18	14.91026357	0	0	0	73.39844829	478	Eemian TW3 mesocratic II	0.04	0	0	TRUE	TRUE	FALSE
19	7.700350728	0	0	0	10.8337789	479	Eemian TW3 mesocratic II	0.04	0	0	TRUE	TRUE	FALSE
20	2.942510617	0	0	0	30.8337789	480	Eemian TW3 mesocratic II	0.04	0	0	TRUE	TRUE	FALSE
1	0.288414389	0	0	0	23.77821987	481	Eemian TW3 mesocratic II	0.04	0	0	TRUE	TRUE	FALSE
2	0.677679129	0	0	0	22.90149273	482	Eemian TW3 mesocratic II	0.04	0	0	TRUE	TRUE	FALSE
3	0.683838742	0	0	0	22.90149273	483	Eemian TW3 mesocratic II	0.04	0	0	TRUE	TRUE	FALSE
4	0.688014394	0	0	0	22.90149273	484	Eemian TW3 mesocratic II	0.04	0	0	TRUE	TRUE	FALSE
5	6.597608895	0	0	0	37.1115532	485	Eemian TW3 mesocratic II	0.04	0	0	TRUE	TRUE	FALSE
6	15.60498514	0	0	0	68.02592638	486	Eemian TW3 mesocratic II	0.04	0	0	TRUE	TRUE	FALSE
7	0.722690202	0	0	0	22.90149273	487	Eemian TW3 mesocratic II	0.04	0	0	TRUE	TRUE	FALSE
8	3.045746152	0	0	0	30.85726791	488	Eemian TW3 mesocratic II	0.04	0	0	TRUE	TRUE	FALSE
9	0.767377613	0	0	0	22.90149273	489	Eemian TW3 mesocratic II	0.04	0	0	TRUE	TRUE	FALSE
10	14.68038945	0	0	0	72.89155302	490	Eemian TW3 mesocratic II	0.04	0	0	TRUE	TRUE	FALSE
11	5.924838913	0	0	0	13.48316898	491	Eemian TW3 mesocratic II	0.04	0	0	TRUE	TRUE	FALSE
12	2.810922255	0	0	0	30.44488654	492	Eemian TW3 mesocratic II	0.04	0	0	TRUE	TRUE	FALSE
13	12.26186122	0	0	0	2.901492729	493	Eemian TW3 mesocratic II	0.04	0	0	TRUE	TRUE	FALSE
14	10.82053898	0	0	0	42.90149273	494	Eemian TW3 mesocratic II	0.04	0	0	TRUE	TRUE	FALSE
15	0.776467664	0	0	0	22.90149273	495	Eemian TW3 mesocratic II	0.04	0	0	TRUE	TRUE	FALSE
16	0.729934958	0	0	0	22.90149273	496	Eemian TW3 mesocratic II	0.04	0	0	TRUE	TRUE	FALSE
17	14.21128066	0	0	0	76.23482606	497	Eemian TW3 mesocratic II	0.04	0	0	TRUE	TRUE	FALSE
18	7.050587987	0	0	0	37.85663063	498	Eemian TW3 mesocratic II	0.04	0	0	TRUE	TRUE	FALSE
19	6.123524874	0	0	0	36.23482606	499	Eemian TW3 mesocratic II	0.04	0	0	TRUE	TRUE	FALSE
20	15.29520945	0	0	0	52.54782906	500	Eemian TW3 mesocratic II	0.04	0	0	TRUE	TRUE	FALSE
1	0.07851683	0	0	0	24.07789205	501	Eemian TW3 mesocratic II	0.04	0	0	TRUE	TRUE	FALSE
2	0.094191815	0	0	0	24.39893638	502	Eemian TW3 mesocratic II	0.04	0	0	TRUE	TRUE	FALSE
3	0.111037357	0	0	0	24.39893638	503	Eemian TW3 mesocratic II	0.04	0	0	TRUE	TRUE	FALSE
4	0.112757193	0	0	0	24.39893638	504	Eemian TW3 mesocratic II	0.04	0	0	TRUE	TRUE	FALSE
5	11.35061551	0	0	0	44.07789205	505	Eemian TW3 mesocratic II	0.04	0	0	TRUE	TRUE	FALSE
6	3.379426081	0	0	0	17.73226971	506	Eemian TW3 mesocratic II	0.04	0	0	TRUE	TRUE	FALSE
7	0.111097017	0	0	0	24.39893638	507	Eemian TW3 mesocratic II	0.04	0	0	TRUE	TRUE	FALSE
8	7.358583441	0	0	0	38.17179333	508	Eemian TW3 mesocratic II	0.04	0	0	TRUE	TRUE	FALSE
9	0.08870887	0	0	0	24.39893638	509	Eemian TW3 mesocratic II	0.04	0	0	TRUE	TRUE	FALSE
10	3.564519344	0	0	0	17.41122538	510	Eemian TW3 mesocratic II	0.04	0	0	TRUE	TRUE	FALSE
11	11.6110416	0	0	0	44.07789205	511	Eemian TW3 mesocratic II	0.04	0	0	TRUE	TRUE	FALSE
12	1.364896746	0	0	0	27.33731459	512	Eemian TW3 mesocratic II	0.04	0	0	TRUE	TRUE	FALSE
13	15.89621038	0	0	0	62.04934227	513	Eemian TW3 mesocratic II	0.04	0	0	TRUE	TRUE	FALSE
14	16.02868186	0	0	0	57.41122538	514	Eemian TW3 mesocratic II	0.04	0	0	TRUE	TRUE	FALSE
15	4.765423962	0	0	0	15.25471714	515	Eemian TW3 mesocratic II	0.04	0	0	TRUE	TRUE	FALSE
16	3.329530317	0	0	0	31.28693477	516	Eemian TW3 mesocratic II	0.04	0	0	TRUE	TRUE	FALSE
17	0.116462682	0	0	0	24.39893638	517	Eemian TW3 mesocratic II	0.04	0	0	TRUE	TRUE	FALSE
18	11.63917818	0	0	0	4.398936378	518	Eemian TW3 mesocratic II	0.04	0	0	TRUE	TRUE	FALSE
19	14.3940838	0	0	0	74.04696171	519	Eemian TW3 mesocratic II	0.04	0	0	TRUE	TRUE	FALSE
20	16.09841299	0	0	0	62.93855677	520	Eemian TW3 mesocratic II	0.04	0	0	TRUE	TRUE	FALSE
1	0.113172747	0	0	0	24.5844984	521	Eemian TW3 mesocratic II	0.04	0	0	TRUE	TRUE	FALSE
2	0.116541688	0	0	0	24.56183054	522	Eemian TW3 mesocratic II	0.04	0	0	TRUE	TRUE	FALSE
3	0.128880641	0	0	0	24.5844984	523	Eemian TW3 mesocratic II	0.04	0	0	TRUE	TRUE	FALSE
4	0.129869132	0	0	0	24.56183054	524	Eemian TW3 mesocratic II	0.04	0	0	TRUE	TRUE	FALSE
5	16.28412691	0	0	0	65.96388552	525	Eemian TW3 mesocratic II	0.04	0	0	TRUE	TRUE	FALSE
6	11.91907504	0	0	0	44.5844984	526	Eemian TW3 mesocratic II	0.04	0	0	TRUE	TRUE	FALSE
7	3.08676774	0	0	0	31.25116506	527	Eemian TW3 mesocratic II	0.04	0	0	TRUE	TRUE	FALSE
8	12.20688913	0	0	0	45.4619964	528	Eemian TW3 mesocratic II	0.04	0	0	TRUE	TRUE	FALSE
9	16.17234747	0	0	0	58.61488679	529	Eemian TW3 mesocratic II	0.04	0	0	TRUE	TRUE	FALSE
10	11.46675098	0	0	0	4.56183054	530	Eemian TW3 mesocratic II	0.04	0	0	TRUE	TRUE	FALSE
11	0.213514363	0	0	0	24.5844984	531	Eemian TW3 mesocratic II	0.04	0	0	TRUE	TRUE	FALSE
12	16.02445309	0	0	0	64.56183054	532	Eemian TW3 mesocratic II	0.04	0	0	TRUE	TRUE	FALSE
13	0.170526674	0	0	0	24.5844984	533	Eemian TW3 mesocratic II	0.04	0	0	TRUE	TRUE	FALSE
14	0.139760074	0	0	0	24.56183054	534	Eemian TW3 mesocratic II	0.04	0	0	TRUE	TRUE	FALSE
15	3.250088853	0	0	0	31.22849721	535	Eemian TW3 mesocratic II	0.04	0	0	TRUE	TRUE	FALSE
16	7.063072196	0	0	0	37.89516387	536	Eemian TW3 mesocratic II	0.04	0	0	TRUE	TRUE	FALSE
17	7.374956075	0	0	0	11.25116506	537	Eemian TW3 mesocratic II	0.04	0	0	TRUE	TRUE	FALSE
18	3.211407821	0	0	0	31.22849721	538	Eemian TW3 mesocratic II	0.04	0	0	TRUE	TRUE	FALSE
19	15.88191955	0	0	0	64.56183054	539	Eemian TW3 mesocratic II	0.04	0	0	TRUE	TRUE	FALSE
20	3.303717341	0	0	0	17.89516387	540	Eemian TW3 mesocratic II	0.04	0	0	TRUE	TRUE	FALSE
1	0.261537847	0	0	0	25.01444443	541	Eemian TW3 mesocratic II	0.04	0	0	TRUE	TRUE	FALSE
2	0.275713938	0	0	0	25.01444443	542	Eemian TW3 mesocratic II	0.04	0	0	TRUE	TRUE	FALSE
3	0.285443059	0	0	0	25.01444443	543	Eemian TW3 mesocratic II	0.04	0	0	TRUE	TRUE	FALSE
4	0.301199734	0	0	0	25.01444443	544	Eemian TW3 mesocratic II	0.04	0	0	TRUE	TRUE	FALSE
5	11.25279786	0	0	0	5.014444428	545	Eemian TW3 mesocratic II	0.04	0	0	TRUE	TRUE	FALSE
6	2.108002836	0	0	0	28.94113206	546	Eemian TW3 mesocratic II	0.04	0	0	TRUE	TRUE	FALSE
7	3.432453297	0	0	0	31.68111109	547	Eemian TW3 mesocratic II	0.04	0	0	TRUE	TRUE	FALSE
8	2.028020414	0	0	0	20.27768062	548	Eemian TW3 mesocratic II	0.04	0	0	TRUE	TRUE	FALSE
9	9.41086888	0	0	0	40.99870862	549	Eemian TW3 mesocratic II	0.04	0	0	TRUE	TRUE	FALSE
10	10.32418405	0	0	0	6.747012371	550	Eemian TW3 mesocratic II	0.04	0	0	TRUE	TRUE	FALSE
11	0.336374834	0	0	0	25.01444443	551	Eemian TW3 mesocratic II	0.04	0	0	TRUE	TRUE	FALSE
12	3.042845095	0	0	0	18.34777776	552	Eemian TW3 mesocratic II	0.04	0	0	TRUE	TRUE	FALSE
13	13.97310852	0	0	0	81.61631278	553	Eemian TW3 mesocratic II	0.04	0	0	TRUE	TRUE	FALSE
14	7.113131624	0	0	0	11.68111109	554	Eemian TW3 mesocratic II	0.04	0	0	TRUE	TRUE	FALSE
15	12.64558314	0	0	0	83.66617614	555	Eemian TW3 mesocratic II	0.04	0	0	TRUE	TRUE	FALSE
16	0.346633535	0	0	0	25.01444443	556	Eemian TW3 mesocratic II	0.04	0	0	TRUE	TRUE	FALSE
17	13.86071373	0	0	0	78.32024497	557	Eemian TW3 mesocratic II	0.04	0	0	TRUE	TRUE	FALSE
18	0.270677928	0	0	0	25.01444443	558	Eemian TW3 mesocratic II	0.04	0	0	TRUE	TRUE	FALSE
19	3.389697317	0	0	0	31.68111109	559	Eemian TW3 mesocratic II	0.04	0	0	TRUE	TRUE	FALSE
20	7.463560109	0	0	0	38.34777776	560	Eemian TW3 mesocratic II	0.04	0	0	TRUE	TRUE	FALSE
1	0.699648353	0	0	0	22.88090811	561	Eemian TW3 mesocratic II	0.04	0	0	TRUE	TRUE	FALSE
2	0.700022398	0	0	0	22.88090811	562	Eemian TW3 mesocratic II	0.04	0	0	TRUE	TRUE	FALSE
3	0.713464157	0	0	0	22.88090811	563	Eemian TW3 mesocratic II	0.04	0	0	TRUE	TRUE	FALSE
4	0.724320427	0	0	0	22.88090811	564	Eemian TW3 mesocratic II	0.04	0	0	TRUE	TRUE	FALSE
5	13.24485635	0	0	0	82.88090811	565	Eemian TW3 mesocratic II	0.04	0	0	TRUE	TRUE	FALSE
6	15.92467234	0	0	0	63.67129693	566	Eemian TW3 mesocratic II	0.04	0	0	TRUE	TRUE	FALSE
7	16.40913172	0	0	0	59.13957027	567	Eemian TW3 mesocratic II	0.04	0	0	TRUE	TRUE	FALSE
8	0.698261971	0	0	0	22.88090811	568	Eemian TW3 mesocratic II	0.04	0	0	TRUE	TRUE	FALSE
9	4.264170502	0	0	0	16.23030531	569	Eemian TW3 mesocratic II	0.04	0	0	TRUE	TRUE	FALSE
10	0.766245085	0	0	0	22.88090811	570	Eemian TW3 mesocratic II	0.04	0	0	TRUE	TRUE	FALSE
11	15.17084852	0	0	0	72.04116266	571	Eemian TW3 mesocratic II	0.04	0	0	TRUE	TRUE	FALSE
12	14.01642323	0	0	0	77.34314036	572	Eemian TW3 mesocratic II	0.04	0	0	TRUE	TRUE	FALSE
13	2.443979755	0	0	0	29.54757478	573	Eemian TW3 mesocratic II	0.04	0	0	TRUE	TRUE	FALSE
14	8.564267518	0	0	0	9.547574778	574	Eemian TW3 mesocratic II	0.04	0	0	TRUE	TRUE	FALSE
15	8.512418835	0	0	0	9.547574778	575	Eemian TW3 mesocratic II	0.04	0	0	TRUE	TRUE	FALSE
16	10.83122016	0	0	0	42.88090811	576	Eemian TW3 mesocratic II	0.04	0	0	TRUE	TRUE	FALSE
17	8.575896146	0	0	0	9.547574778	577	Eemian TW3 mesocratic II	0.04	0	0	TRUE	TRUE	FALSE
18	4.443810121	0	0	0	15.90583206	578	Eemian TW3 mesocratic II	0.04	0	0	TRUE	TRUE	FALSE
19	13.43407818	0	0	0	81.17288798	579	Eemian TW3 mesocratic II	0.04	0	0	TRUE	TRUE	FALSE
20	1.100648336	0	0	0	26.8174074	580	Eemian TW3 mesocratic II	0.04	0	0	TRUE	TRUE	FALSE
1	0.089896325	0	0	0	24.46246913	581	Eemian TW3 mesocratic II	0.04	0	0	TRUE	TRUE	FALSE
2	0.092127521	0	0	0	24.46246913	582	Eemian TW3 mesocratic II	0.04	0	0	TRUE	TRUE	FALSE
3	0.094765238	0	0	0	24.46246913	583	Eemian TW3 mesocratic II	0.04	0	0	TRUE	TRUE	FALSE
4	0.102260859	0	0	0	24.46246913	584	Eemian TW3 mesocratic II	0.04	0	0	TRUE	TRUE	FALSE
5	4.336044614	0	0	0	33.43435642	585	Eemian TW3 mesocratic II	0.04	0	0	TRUE	TRUE	FALSE
6	13.88486477	0	0	0	80.17218765	586	Eemian TW3 mesocratic II	0.04	0	0	TRUE	TRUE	FALSE
7	0.095197042	0	0	0	24.46246913	587	Eemian TW3 mesocratic II	0.04	0	0	TRUE	TRUE	FALSE
8	3.106437921	0	0	0	31.1291358	588	Eemian TW3 mesocratic II	0.04	0	0	TRUE	TRUE	FALSE
9	13.27202483	0	0	0	82.4410577	589	Eemian TW3 mesocratic II	0.04	0	0	TRUE	TRUE	FALSE
10	11.59727749	0	0	0	89.59566437	590	Eemian TW3 mesocratic II	0.04	0	0	TRUE	TRUE	FALSE
11	6.67847166	0	0	0	37.13560097	591	Eemian TW3 mesocratic II	0.04	0	0	TRUE	TRUE	FALSE
12	0.115490161	0	0	0	24.46246913	592	Eemian TW3 mesocratic II	0.04	0	0	TRUE	TRUE	FALSE
13	3.370958461	0	0	0	17.79580247	593	Eemian TW3 mesocratic II	0.04	0	0	TRUE	TRUE	FALSE
14	16.34977758	0	0	0	57.79580247	594	Eemian TW3 mesocratic II	0.04	0	0	TRUE	TRUE	FALSE
15	7.283086411	0	0	0	38.27672478	595	Eemian TW3 mesocratic II	0.04	0	0	TRUE	TRUE	FALSE
16	7.508273506	0	0	0	11.1291358	596	Eemian TW3 mesocratic II	0.04	0	0	TRUE	TRUE	FALSE
17	0.119886163	0	0	0	24.46246913	597	Eemian TW3 mesocratic II	0.04	0	0	TRUE	TRUE	FALSE
18	1.902053757	0	0	0	20.62739008	598	Eemian TW3 mesocratic II	0.04	0	0	TRUE	TRUE	FALSE
19	3.363203384	0	0	0	17.79580247	599	Eemian TW3 mesocratic II	0.04	0	0	TRUE	TRUE	FALSE
20	0.145518481	0	0	0	24.46246913	600	Eemian TW3 mesocratic II	0.04	0	0	TRUE	TRUE	FALSE
1	0.260206753	0	0	0	25.18047413	601	Eemian TW3 mesocratic II	0.04	0	0	TRUE	TRUE	FALSE
2	0.323625399	0	0	0	25.18047413	602	Eemian TW3 mesocratic II	0.04	0	0	TRUE	TRUE	FALSE
3	0.33862995	0	0	0	25.18047413	603	Eemian TW3 mesocratic II	0.04	0	0	TRUE	TRUE	FALSE
4	0.3493585	0	0	0	25.18047413	604	Eemian TW3 mesocratic II	0.04	0	0	TRUE	TRUE	FALSE
5	11.55975781	0	0	0	91.8471408	605	Eemian TW3 mesocratic II	0.04	0	0	TRUE	TRUE	FALSE
6	3.646130403	0	0	0	31.8471408	606	Eemian TW3 mesocratic II	0.04	0	0	TRUE	TRUE	FALSE
7	3.534006971	0	0	0	31.8471408	607	Eemian TW3 mesocratic II	0.04	0	0	TRUE	TRUE	FALSE
8	3.364819953	0	0	0	31.8471408	608	Eemian TW3 mesocratic II	0.04	0	0	TRUE	TRUE	FALSE
9	2.94137606	0	0	0	18.51380747	609	Eemian TW3 mesocratic II	0.04	0	0	TRUE	TRUE	FALSE
10	12.09798671	0	0	0	45.18047413	610	Eemian TW3 mesocratic II	0.04	0	0	TRUE	TRUE	FALSE
11	4.810929836	0	0	0	34.26230487	611	Eemian TW3 mesocratic II	0.04	0	0	TRUE	TRUE	FALSE
12	0.914742476	0	0	0	22.53069943	612	Eemian TW3 mesocratic II	0.04	0	0	TRUE	TRUE	FALSE
13	12.44685358	0	0	0	83.31935441	613	Eemian TW3 mesocratic II	0.04	0	0	TRUE	TRUE	FALSE
14	16.13003812	0	0	0	58.51380747	614	Eemian TW3 mesocratic II	0.04	0	0	TRUE	TRUE	FALSE
15	3.543295812	0	0	0	31.8471408	615	Eemian TW3 mesocratic II	0.04	0	0	TRUE	TRUE	FALSE
16	0.379128063	0	0	0	25.18047413	616	Eemian TW3 mesocratic II	0.04	0	0	TRUE	TRUE	FALSE
17	14.81265956	0	0	0	71.66547	617	Eemian TW3 mesocratic II	0.04	0	0	TRUE	TRUE	FALSE
18	0.360444663	0	0	0	25.18047413	618	Eemian TW3 mesocratic II	0.04	0	0	TRUE	TRUE	FALSE
19	0.377762553	0	0	0	25.18047413	619	Eemian TW3 mesocratic II	0.04	0	0	TRUE	TRUE	FALSE
20	11.66982883	0	0	0	95.59800916	620	Eemian TW3 mesocratic II	0.04	0	0	TRUE	TRUE	FALSE
1	0.257650919	0	0	0	23.82519608	621	Eemian TW3 mesocratic II	0.04	0	0	TRUE	TRUE	FALSE
2	0.893386984	0	0	0	26.44866265	622	Eemian TW3 mesocratic II	0.04	0	0	TRUE	TRUE	FALSE
3	0.906859185	0	0	0	26.44866265	623	Eemian TW3 mesocratic II	0.04	0	0	TRUE	TRUE	FALSE
4	0.922500056	0	0	0	26.44866265	624	Eemian TW3 mesocratic II	0.04	0	0	TRUE	TRUE	FALSE
5	4.163183425	0	0	0	33.11532932	625	Eemian TW3 mesocratic II	0.04	0	0	TRUE	TRUE	FALSE
6	8.86073166	0	0	0	40.33171012	626	Eemian TW3 mesocratic II	0.04	0	0	TRUE	TRUE	FALSE
7	0.278225768	0	0	0	23.82519608	627	Eemian TW3 mesocratic II	0.04	0	0	TRUE	TRUE	FALSE
8	10.14000599	0	0	0	42.03038716	628	Eemian TW3 mesocratic II	0.04	0	0	TRUE	TRUE	FALSE
9	0.964686886	0	0	0	26.44866265	629	Eemian TW3 mesocratic II	0.04	0	0	TRUE	TRUE	FALSE
10	15.81477209	0	0	0	56.87814466	630	Eemian TW3 mesocratic II	0.04	0	0	TRUE	TRUE	FALSE
11	1.044665278	0	0	0	26.44866265	631	Eemian TW3 mesocratic II	0.04	0	0	TRUE	TRUE	FALSE
12	4.168115212	0	0	0	33.11532932	632	Eemian TW3 mesocratic II	0.04	0	0	TRUE	TRUE	FALSE
13	12.36387348	0	0	0	86.29231546	633	Eemian TW3 mesocratic II	0.04	0	0	TRUE	TRUE	FALSE
14	16.28693916	0	0	0	60.48700661	634	Eemian TW3 mesocratic II	0.04	0	0	TRUE	TRUE	FALSE
15	2.293918521	0	0	0	19.78199598	635	Eemian TW3 mesocratic II	0.04	0	0	TRUE	TRUE	FALSE
16	0.79794631	0	0	0	26.01342723	636	Eemian TW3 mesocratic II	0.04	0	0	TRUE	TRUE	FALSE
17	1.057002499	0	0	0	26.44866265	637	Eemian TW3 mesocratic II	0.04	0	0	TRUE	TRUE	FALSE
18	15.82738346	0	0	0	67.51093673	638	Eemian TW3 mesocratic II	0.04	0	0	TRUE	TRUE	FALSE
19	6.149442621	0	0	0	13.11532932	639	Eemian TW3 mesocratic II	0.04	0	0	TRUE	TRUE	FALSE
20	9.495796684	0	0	0	8.127988083	640	Eemian TW3 mesocratic II	0.04	0	0	TRUE	TRUE	FALSE
1	0.19791291	0	0	0	23.97077396	641	Eemian TW3 mesocratic II	0.04	0	0	TRUE	TRUE	FALSE
2	1.075113553	0	0	0	22.01391708	642	Eemian TW3 mesocratic II	0.04	0	0	TRUE	TRUE	FALSE
3	1.080941496	0	0	0	26.87705141	643	Eemian TW3 mesocratic II	0.04	0	0	TRUE	TRUE	FALSE
4	1.115832623	0	0	0	26.87705141	644	Eemian TW3 mesocratic II	0.04	0	0	TRUE	TRUE	FALSE
5	5.465125326	0	0	0	35.34725041	645	Eemian TW3 mesocratic II	0.04	0	0	TRUE	TRUE	FALSE
6	12.11803249	0	0	0	95.50029295	646	Eemian TW3 mesocratic II	0.04	0	0	TRUE	TRUE	FALSE
7	3.023265376	0	0	0	30.63744062	647	Eemian TW3 mesocratic II	0.04	0	0	TRUE	TRUE	FALSE
8	12.5675305	0	0	0	84.15737893	648	Eemian TW3 mesocratic II	0.04	0	0	TRUE	TRUE	FALSE
9	13.43189607	0	0	0	80.20305054	649	Eemian TW3 mesocratic II	0.04	0	0	TRUE	TRUE	FALSE
10	1.362997526	0	0	0	27.17500988	650	Eemian TW3 mesocratic II	0.04	0	0	TRUE	TRUE	FALSE
11	1.115993247	0	0	0	26.87705141	651	Eemian TW3 mesocratic II	0.04	0	0	TRUE	TRUE	FALSE
12	11.78332935	0	0	0	3.970773956	652	Eemian TW3 mesocratic II	0.04	0	0	TRUE	TRUE	FALSE
13	10.01616938	0	0	0	41.68825099	653	Eemian TW3 mesocratic II	0.04	0	0	TRUE	TRUE	FALSE
14	11.45274068	0	0	0	43.97077396	654	Eemian TW3 mesocratic II	0.04	0	0	TRUE	TRUE	FALSE
15	2.558051855	0	0	0	29.90619248	655	Eemian TW3 mesocratic II	0.04	0	0	TRUE	TRUE	FALSE
16	1.07899216	0	0	0	22.01391708	656	Eemian TW3 mesocratic II	0.04	0	0	TRUE	TRUE	FALSE
17	1.158352971	0	0	0	22.01391708	657	Eemian TW3 mesocratic II	0.04	0	0	TRUE	TRUE	FALSE
18	8.239897009	0	0	0	10.01303633	658	Eemian TW3 mesocratic II	0.04	0	0	TRUE	TRUE	FALSE
19	4.815226023	0	0	0	34.09119273	659	Eemian TW3 mesocratic II	0.04	0	0	TRUE	TRUE	FALSE
20	12.70565618	0	0	0	2.013917081	660	Eemian TW3 mesocratic II	0.04	0	0	TRUE	TRUE	FALSE
1	0.085738999	0	0	0	24.35693864	661	Eemian TW3 mesocratic II	0.04	0	0	TRUE	TRUE	FALSE
2	0.099149258	0	0	0	24.35693864	662	Eemian TW3 mesocratic II	0.04	0	0	TRUE	TRUE	FALSE
3	0.101164594	0	0	0	24.35693864	663	Eemian TW3 mesocratic II	0.04	0	0	TRUE	TRUE	FALSE
4	0.101500022	0	0	0	24.35693864	664	Eemian TW3 mesocratic II	0.04	0	0	TRUE	TRUE	FALSE
5	2.956717527	0	0	0	18.39965235	665	Eemian TW3 mesocratic II	0.04	0	0	TRUE	TRUE	FALSE
6	12.42506332	0	0	0	85.85149276	666	Eemian TW3 mesocratic II	0.04	0	0	TRUE	TRUE	FALSE
7	0.327834186	0	0	0	25.06631901	667	Eemian TW3 mesocratic II	0.04	0	0	TRUE	TRUE	FALSE
8	3.067802161	0	0	0	31.02360531	668	Eemian TW3 mesocratic II	0.04	0	0	TRUE	TRUE	FALSE
9	12.55741892	0	0	0	97.63430758	669	Eemian TW3 mesocratic II	0.04	0	0	TRUE	TRUE	FALSE
10	12.49162399	0	0	0	2.463410306	670	Eemian TW3 mesocratic II	0.04	0	0	TRUE	TRUE	FALSE
11	3.152266904	0	0	0	31.02360531	671	Eemian TW3 mesocratic II	0.04	0	0	TRUE	TRUE	FALSE
12	3.368417206	0	0	0	17.69027198	672	Eemian TW3 mesocratic II	0.04	0	0	TRUE	TRUE	FALSE
13	12.97935413	0	0	0	82.32892453	673	Eemian TW3 mesocratic II	0.04	0	0	TRUE	TRUE	FALSE
14	15.99834017	0	0	0	65.06631901	674	Eemian TW3 mesocratic II	0.04	0	0	TRUE	TRUE	FALSE
15	0.091032087	0	0	0	24.35693864	675	Eemian TW3 mesocratic II	0.04	0	0	TRUE	TRUE	FALSE
16	3.161700707	0	0	0	31.02360531	676	Eemian TW3 mesocratic II	0.04	0	0	TRUE	TRUE	FALSE
17	9.55400387	0	0	0	8.025930867	677	Eemian TW3 mesocratic II	0.04	0	0	TRUE	TRUE	FALSE
18	16.31320742	0	0	0	58.39965235	678	Eemian TW3 mesocratic II	0.04	0	0	TRUE	TRUE	FALSE
19	3.104886962	0	0	0	31.02360531	679	Eemian TW3 mesocratic II	0.04	0	0	TRUE	TRUE	FALSE
20	11.64559549	0	0	0	4.356938642	680	Eemian TW3 mesocratic II	0.04	0	0	TRUE	TRUE	FALSE
1	0.853130455	0	0	0	22.47520181	681	Eemian TW3 mesocratic II	0.04	0	0	TRUE	TRUE	FALSE
2	0.855851787	0	0	0	22.47520181	682	Eemian TW3 mesocratic II	0.04	0	0	TRUE	TRUE	FALSE
3	0.900055499	0	0	0	22.47520181	683	Eemian TW3 mesocratic II	0.04	0	0	TRUE	TRUE	FALSE
4	0.922047752	0	0	0	22.47520181	684	Eemian TW3 mesocratic II	0.04	0	0	TRUE	TRUE	FALSE
5	5.856057284	0	0	0	35.80853514	685	Eemian TW3 mesocratic II	0.04	0	0	TRUE	TRUE	FALSE
6	12.77472582	0	0	0	46.63819487	686	Eemian TW3 mesocratic II	0.04	0	0	TRUE	TRUE	FALSE
7	13.8287283	0	0	0	79.66687446	687	Eemian TW3 mesocratic II	0.04	0	0	TRUE	TRUE	FALSE
8	4.466173804	0	0	0	15.80853514	688	Eemian TW3 mesocratic II	0.04	0	0	TRUE	TRUE	FALSE
9	8.833091443	0	0	0	9.141868477	689	Eemian TW3 mesocratic II	0.04	0	0	TRUE	TRUE	FALSE
10	0.926854973	0	0	0	22.47520181	690	Eemian TW3 mesocratic II	0.04	0	0	TRUE	TRUE	FALSE
11	14.5491767	0	0	0	73.12914298	691	Eemian TW3 mesocratic II	0.04	0	0	TRUE	TRUE	FALSE
12	0.933768916	0	0	0	22.47520181	692	Eemian TW3 mesocratic II	0.04	0	0	TRUE	TRUE	FALSE
13	5.806957453	0	0	0	35.80853514	693	Eemian TW3 mesocratic II	0.04	0	0	TRUE	TRUE	FALSE
14	4.420394443	0	0	0	15.80853514	694	Eemian TW3 mesocratic II	0.04	0	0	TRUE	TRUE	FALSE
15	2.339123679	0	0	0	29.14186848	695	Eemian TW3 mesocratic II	0.04	0	0	TRUE	TRUE	FALSE
16	15.08731471	0	0	0	70.63964348	696	Eemian TW3 mesocratic II	0.04	0	0	TRUE	TRUE	FALSE
17	2.21157754	0	0	0	29.14186848	697	Eemian TW3 mesocratic II	0.04	0	0	TRUE	TRUE	FALSE
18	6.597114418	0	0	0	12.54723478	698	Eemian TW3 mesocratic II	0.04	0	0	TRUE	TRUE	FALSE
19	2.230850526	0	0	0	29.14186848	699	Eemian TW3 mesocratic II	0.04	0	0	TRUE	TRUE	FALSE
20	15.58746432	0	0	0	67.62679166	700	Eemian TW3 mesocratic II	0.04	0	0	TRUE	TRUE	FALSE
1	0.292036094	0	0	0	25.07294612	701	Eemian TW3 mesocratic II	0.04	0	0	TRUE	TRUE	FALSE
2	0.308884905	0	0	0	25.07294612	702	Eemian TW3 mesocratic II	0.04	0	0	TRUE	TRUE	FALSE
3	0.324147113	0	0	0	25.07294612	703	Eemian TW3 mesocratic II	0.04	0	0	TRUE	TRUE	FALSE
4	0.326728254	0	0	0	25.07294612	704	Eemian TW3 mesocratic II	0.04	0	0	TRUE	TRUE	FALSE
5	11.16740501	0	0	0	43.3439828	705	Eemian TW3 mesocratic II	0.04	0	0	TRUE	TRUE	FALSE
6	15.02366829	0	0	0	52.04863364	706	Eemian TW3 mesocratic II	0.04	0	0	TRUE	TRUE	FALSE
7	0.369623507	0	0	0	25.07294612	707	Eemian TW3 mesocratic II	0.04	0	0	TRUE	TRUE	FALSE
8	3.028843783	0	0	0	18.40627945	708	Eemian TW3 mesocratic II	0.04	0	0	TRUE	TRUE	FALSE
9	3.470923028	0	0	0	31.73961279	709	Eemian TW3 mesocratic II	0.04	0	0	TRUE	TRUE	FALSE
10	2.990846074	0	0	0	18.40627945	710	Eemian TW3 mesocratic II	0.04	0	0	TRUE	TRUE	FALSE
11	13.19781486	0	0	0	81.8125757	711	Eemian TW3 mesocratic II	0.04	0	0	TRUE	TRUE	FALSE
12	0.486301832	0	0	0	23.3439828	712	Eemian TW3 mesocratic II	0.04	0	0	TRUE	TRUE	FALSE
13	11.94487788	0	0	0	86.66499432	713	Eemian TW3 mesocratic II	0.04	0	0	TRUE	TRUE	FALSE
14	9.743562047	0	0	0	7.806275114	714	Eemian TW3 mesocratic II	0.04	0	0	TRUE	TRUE	FALSE
15	0.304365934	0	0	0	25.07294612	715	Eemian TW3 mesocratic II	0.04	0	0	TRUE	TRUE	FALSE
16	0.310859665	0	0	0	25.07294612	716	Eemian TW3 mesocratic II	0.04	0	0	TRUE	TRUE	FALSE
17	16.07572894	0	0	0	61.14072302	717	Eemian TW3 mesocratic II	0.04	0	0	TRUE	TRUE	FALSE
18	0.493294569	0	0	0	23.3439828	718	Eemian TW3 mesocratic II	0.04	0	0	TRUE	TRUE	FALSE
19	3.491530796	0	0	0	31.73961279	719	Eemian TW3 mesocratic II	0.04	0	0	TRUE	TRUE	FALSE
20	15.01589288	0	0	0	51.73961279	720	Eemian TW3 mesocratic II	0.04	0	0	TRUE	TRUE	FALSE
1	0.119686417	0	0	0	23.95524024	721	Eemian TW3 mesocratic II	0.04	0	0	TRUE	TRUE	FALSE
2	0.131810447	0	0	0	23.95524024	722	Eemian TW3 mesocratic II	0.04	0	0	TRUE	TRUE	FALSE
3	0.143210788	0	0	0	23.95524024	723	Eemian TW3 mesocratic II	0.04	0	0	TRUE	TRUE	FALSE
4	0.172148003	0	0	0	23.95524024	724	Eemian TW3 mesocratic II	0.04	0	0	TRUE	TRUE	FALSE
5	14.66931001	0	0	0	50.62190691	725	Eemian TW3 mesocratic II	0.04	0	0	TRUE	TRUE	FALSE
6	3.634033806	0	0	0	17.28857358	726	Eemian TW3 mesocratic II	0.04	0	0	TRUE	TRUE	FALSE
7	12.18498231	0	0	0	87.90331319	727	Eemian TW3 mesocratic II	0.04	0	0	TRUE	TRUE	FALSE
8	11.37887542	0	0	0	43.95524024	728	Eemian TW3 mesocratic II	0.04	0	0	TRUE	TRUE	FALSE
9	3.603772249	0	0	0	17.28857358	729	Eemian TW3 mesocratic II	0.04	0	0	TRUE	TRUE	FALSE
10	15.79188042	0	0	0	57.28857358	730	Eemian TW3 mesocratic II	0.04	0	0	TRUE	TRUE	FALSE
11	0.766167124	0	0	0	22.84348717	731	Eemian TW3 mesocratic II	0.04	0	0	TRUE	TRUE	FALSE
12	2.983506434	0	0	0	30.62190691	732	Eemian TW3 mesocratic II	0.04	0	0	TRUE	TRUE	FALSE
13	7.86762532	0	0	0	10.62190691	733	Eemian TW3 mesocratic II	0.04	0	0	TRUE	TRUE	FALSE
14	3.631579011	0	0	0	17.28857358	734	Eemian TW3 mesocratic II	0.04	0	0	TRUE	TRUE	FALSE
15	0.196405229	0	0	0	23.95524024	735	Eemian TW3 mesocratic II	0.04	0	0	TRUE	TRUE	FALSE
16	3.570916751	0	0	0	17.28857358	736	Eemian TW3 mesocratic II	0.04	0	0	TRUE	TRUE	FALSE
17	13.95034299	0	0	0	78.47363601	737	Eemian TW3 mesocratic II	0.04	0	0	TRUE	TRUE	FALSE
18	0.24769483	0	0	0	23.95524024	738	Eemian TW3 mesocratic II	0.04	0	0	TRUE	TRUE	FALSE
19	13.06853381	0	0	0	47.18336144	739	Eemian TW3 mesocratic II	0.04	0	0	TRUE	TRUE	FALSE
20	3.617515503	0	0	0	17.28857358	740	Eemian TW3 mesocratic II	0.04	0	0	TRUE	TRUE	FALSE
1	0.122691483	0	0	0	24.10008833	741	Eemian TW3 mesocratic II	0.04	0	0	TRUE	TRUE	FALSE
2	0.4479933	0	0	0	25.30998169	742	Eemian TW3 mesocratic II	0.04	0	0	TRUE	TRUE	FALSE
3	0.454479458	0	0	0	25.30998169	743	Eemian TW3 mesocratic II	0.04	0	0	TRUE	TRUE	FALSE
4	0.47474616	0	0	0	25.30998169	744	Eemian TW3 mesocratic II	0.04	0	0	TRUE	TRUE	FALSE
5	16.16324144	0	0	0	58.64331503	745	Eemian TW3 mesocratic II	0.04	0	0	TRUE	TRUE	FALSE
6	14.1669541	0	0	0	76.9628458	746	Eemian TW3 mesocratic II	0.04	0	0	TRUE	TRUE	FALSE
7	15.11980301	0	0	0	70.57931335	747	Eemian TW3 mesocratic II	0.04	0	0	TRUE	TRUE	FALSE
8	6.938521733	0	0	0	11.97664836	748	Eemian TW3 mesocratic II	0.04	0	0	TRUE	TRUE	FALSE
9	0.405479379	0	0	0	25.30998169	749	Eemian TW3 mesocratic II	0.04	0	0	TRUE	TRUE	FALSE
10	6.948683521	0	0	0	11.97664836	750	Eemian TW3 mesocratic II	0.04	0	0	TRUE	TRUE	FALSE
11	0.383676091	0	0	0	25.30998169	751	Eemian TW3 mesocratic II	0.04	0	0	TRUE	TRUE	FALSE
12	3.540234938	0	0	0	17.43342167	752	Eemian TW3 mesocratic II	0.04	0	0	TRUE	TRUE	FALSE
13	3.457853521	0	0	0	31.97664836	753	Eemian TW3 mesocratic II	0.04	0	0	TRUE	TRUE	FALSE
14	15.81998912	0	0	0	61.98885728	754	Eemian TW3 mesocratic II	0.04	0	0	TRUE	TRUE	FALSE
15	9.149375299	0	0	0	8.655523948	755	Eemian TW3 mesocratic II	0.04	0	0	TRUE	TRUE	FALSE
16	15.70208029	0	0	0	54.92373283	756	Eemian TW3 mesocratic II	0.04	0	0	TRUE	TRUE	FALSE
17	0.459318072	0	0	0	25.42961072	757	Eemian TW3 mesocratic II	0.04	0	0	TRUE	TRUE	FALSE
18	7.717504789	0	0	0	38.64331503	758	Eemian TW3 mesocratic II	0.04	0	0	TRUE	TRUE	FALSE
19	7.60525833	0	0	0	38.64331503	759	Eemian TW3 mesocratic II	0.04	0	0	TRUE	TRUE	FALSE
20	12.70373732	0	0	0	46.34163017	760	Eemian TW3 mesocratic II	0.04	0	0	TRUE	TRUE	FALSE
1	0.070945175	0	0	0	24.2593304	761	Eemian TW3 mesocratic II	0.04	0	0	TRUE	TRUE	FALSE
2	0.088296177	0	0	0	24.2593304	762	Eemian TW3 mesocratic II	0.04	0	0	TRUE	TRUE	FALSE
3	0.097998602	0	0	0	24.40391732	763	Eemian TW3 mesocratic II	0.04	0	0	TRUE	TRUE	FALSE
4	0.098684871	0	0	0	24.2593304	764	Eemian TW3 mesocratic II	0.04	0	0	TRUE	TRUE	FALSE
5	15.14206356	0	0	0	70.92599707	765	Eemian TW3 mesocratic II	0.04	0	0	TRUE	TRUE	FALSE
6	12.32284282	0	0	0	99.49784216	766	Eemian TW3 mesocratic II	0.04	0	0	TRUE	TRUE	FALSE
7	3.09422438	0	0	0	30.92599707	767	Eemian TW3 mesocratic II	0.04	0	0	TRUE	TRUE	FALSE
8	11.5047172	0	0	0	44.2593304	768	Eemian TW3 mesocratic II	0.04	0	0	TRUE	TRUE	FALSE
9	12.39123861	0	0	0	98.43911075	769	Eemian TW3 mesocratic II	0.04	0	0	TRUE	TRUE	FALSE
10	12.02013738	0	0	0	85.33993087	770	Eemian TW3 mesocratic II	0.04	0	0	TRUE	TRUE	FALSE
11	1.085570502	0	0	0	26.65085723	771	Eemian TW3 mesocratic II	0.04	0	0	TRUE	TRUE	FALSE
12	0.044056149	0	0	0	24.2593304	772	Eemian TW3 mesocratic II	0.04	0	0	TRUE	TRUE	FALSE
13	15.73417023	0	0	0	55.7610885	773	Eemian TW3 mesocratic II	0.04	0	0	TRUE	TRUE	FALSE
14	4.781346348	0	0	0	15.40008433	774	Eemian TW3 mesocratic II	0.04	0	0	TRUE	TRUE	FALSE
15	0.115925707	0	0	0	24.40391732	775	Eemian TW3 mesocratic II	0.04	0	0	TRUE	TRUE	FALSE
16	12.31395113	0	0	0	45.57577731	776	Eemian TW3 mesocratic II	0.04	0	0	TRUE	TRUE	FALSE
17	13.20125129	0	0	0	81.3106484	777	Eemian TW3 mesocratic II	0.04	0	0	TRUE	TRUE	FALSE
18	3.332485687	0	0	0	17.73725066	778	Eemian TW3 mesocratic II	0.04	0	0	TRUE	TRUE	FALSE
19	3.42159808	0	0	0	17.59266374	779	Eemian TW3 mesocratic II	0.04	0	0	TRUE	TRUE	FALSE
20	14.85250765	0	0	0	70.92599707	780	Eemian TW3 mesocratic II	0.04	0	0	TRUE	TRUE	FALSE
1	0.104800386	0	0	0	24.35376476	781	Eemian TW3 mesocratic II	0.04	0	0	TRUE	TRUE	FALSE
2	0.206177153	0	0	0	24.88694312	782	Eemian TW3 mesocratic II	0.04	0	0	TRUE	TRUE	FALSE
3	0.23573446	0	0	0	24.88694312	783	Eemian TW3 mesocratic II	0.04	0	0	TRUE	TRUE	FALSE
4	0.250976067	0	0	0	24.88694312	784	Eemian TW3 mesocratic II	0.04	0	0	TRUE	TRUE	FALSE
5	0.225426467	0	0	0	24.88694312	785	Eemian TW3 mesocratic II	0.04	0	0	TRUE	TRUE	FALSE
6	11.28141146	0	0	0	5.110466941	786	Eemian TW3 mesocratic II	0.04	0	0	TRUE	TRUE	FALSE
7	15.60807404	0	0	0	54.11510738	787	Eemian TW3 mesocratic II	0.04	0	0	TRUE	TRUE	FALSE
8	0.267232768	0	0	0	24.88694312	788	Eemian TW3 mesocratic II	0.04	0	0	TRUE	TRUE	FALSE
9	0.342249604	0	0	0	24.88694312	789	Eemian TW3 mesocratic II	0.04	0	0	TRUE	TRUE	FALSE
10	3.392144848	0	0	0	31.55360979	790	Eemian TW3 mesocratic II	0.04	0	0	TRUE	TRUE	FALSE
11	3.405670802	0	0	0	31.55360979	791	Eemian TW3 mesocratic II	0.04	0	0	TRUE	TRUE	FALSE
12	0.087624909	0	0	0	24.35376476	792	Eemian TW3 mesocratic II	0.04	0	0	TRUE	TRUE	FALSE
13	7.231654185	0	0	0	11.55360979	793	Eemian TW3 mesocratic II	0.04	0	0	TRUE	TRUE	FALSE
14	11.47289441	0	0	0	93.28438365	794	Eemian TW3 mesocratic II	0.04	0	0	TRUE	TRUE	FALSE
15	14.27183113	0	0	0	74.23009093	795	Eemian TW3 mesocratic II	0.04	0	0	TRUE	TRUE	FALSE
16	3.098179167	0	0	0	18.22027645	796	Eemian TW3 mesocratic II	0.04	0	0	TRUE	TRUE	FALSE
17	0.390286601	0	0	0	25.11046694	797	Eemian TW3 mesocratic II	0.04	0	0	TRUE	TRUE	FALSE
18	0.293998657	0	0	0	24.88694312	798	Eemian TW3 mesocratic II	0.04	0	0	TRUE	TRUE	FALSE
19	15.78875189	0	0	0	55.36979775	799	Eemian TW3 mesocratic II	0.04	0	0	TRUE	TRUE	FALSE
[truncated: 5,201 more rows]
